# Supplementary material for: Pollen Lipidomics: Lipid Profiling Exposes a Notable Diversity in 22 Allergenic Pollen and Potential Biomarkers of the Allergic Immune Response
Source: PLoS One. 2013 Feb 28;8(2):e57566. doi: 10.1371/journal.pone.0057566 (PMC3585183; doi:10.1371/journal.pone.0057566)
Supplement: Table S1 — (XLS) [file pone.0057566.s001.xls]

## Sheet: Supplementary Dataset S1
FileName	SSet	CAS	Name	RT	RI	Width	Purity	Model	Min. Abund.	Amount	Scan	Peak Tailing	S/N (total)	Base Peak	Max. Amount	Area	Intgr.Signal	Max. Area	Expec. RT	RI-RI(lib)	Net	Weighted	Simple	Reverse
ALDER1_Z07090519	S0001	07090519-N1001	3.3218 min, 07090519	3.3218		2.4 scans	0.42	130 m/z (93)	0	0.0069	3	1.2	836	7743302	0.0085	82271754	82271754	100653643	3.32		98	100	100	100
ALDER1_Z07090519	S0001	07090519-N1001	3.3218 min, 07090519	3.3326		>4 scans	0.22	TIC	0	0.0031	4	2.9	621	5446643	0.0063	36204962	36204962	74215761	3.32		82	97	49	91
ASH1_Z06220509	S0001	07090519-N1001	3.3218 min, 07090519	3.3295		2.0 scans	0.37	130 m/z (93)	0	0.0046	4	0.8	880	8591821	0.0062	81544084	73086590	109803903	3.32		88	89	85	93
ASH3_Z06230501	S0001	07090519-N1001	3.3218 min, 07090519	3.3309		1.7 scans	0.28	144 m/z (93)	0	0.003	4	0.6	754	8172880	0.0049	51731991	51731991	82734043	3.32		81	87	56	89
ELM3_J1_Z07090527	S0001	07090519-N1001	3.3218 min, 07090519	3.3263		2.2 scans	0.73	147 m/z (153)	0	0.0136	4	0.9	1230	8367397	0.0235	140372246	140372246	242423312	3.32		80	79	74	88
ELM1_J3_Z07110506	S0001	07090519-N1001	3.3218 min, 07090519	3.3261		2.2 scans	0.89	147 m/z (153)	0	0.0154	4	0.9	1131	8090407		163463323	163463323		3.32		81	78	68	94
JOHNSON1_Z07090522	S0001	07090519-N1001	3.3218 min, 07090519	3.3171		1.5 scans	0.4	144 m/z (162)	0	0.0032	3	1.4	895	6917116	0.0056	57728212	57728212	102703765	3.32		85	84	85	92
JOHNSON1_Z07090522	S0001	07090519-N1001	3.3218 min, 07090519	3.3186		>1 scans	0.48	TIC	0	0.0018	3	1.4	979	7993170	0.01	33004814	33004814	182746912	3.32		81	76	74	91
MUGWORT1_J3_Z07110504	S0001	07090519-N1001	3.3218 min, 07090519	3.3263		2.1 scans	0.84	147 m/z (153)	0	0.0104	4	0.8	1137	8637222	0.0206	158435555	158435555	312828781	3.32		82	81	77	92
MULBERRY2_Z07090529	S0001	07090519-N1001	3.3218 min, 07090519	3.3263		2.2 scans	0.86	147 m/z (153)	0	0.0249	4	0.9	1272	8268467		156673813	156673813		3.32		80	78	67	93
OLIVE1_J3_Z07110503	S0001	07090519-N1001	3.3218 min, 07090519	3.3264		2.1 scans	0.84	147 m/z (153)	0	0.009	4	0.8	1143	8614262	0.0175	154598158	154598158	300789509	3.32		84	82	78	92
SYCAMORE3_J2_Z07110505	S0001	07090519-N1001	3.3218 min, 07090519	3.3264		2.2 scans	0.85	147 m/z (153)	0	0.0085	4	0.9	1140	8427356	0.0109	171154772	171154772	218653870	3.32		82	81	75	92
SYCAMORE1_J3_Z07110508	S0001	07090519-N1001	3.3218 min, 07090519	3.3187		>1 scans	0.49	TIC	0	0.0014	3	1.4	786	8471852	0.0092	24591684	24591684	166462609	3.32		89	86	84	95
ALDER1_Z07090519	S0003	07090519-N1003	3.4631 min, 07090519	3.4631		2.0 scans	0.7	171 m/z (58)	0	0.0071	13	0.9	922	8276499	0.0087	84275724	84275724	102550532	3.46		99	100	100	100
TIMOTHY1_Z07090531	S0003	07090519-N1003	3.4631 min, 07090519	3.4537		1.3 scans	0.5	171 m/z	0	0.0036	12	1.3	742	7249585		39600237	35821142		3.46		80	77	67	90
TIMOTHY3_J2_Z07090533	S0003	07090519-N1003	3.4631 min, 07090519	3.4539		1.2 scans	0.43	171 m/z	0	0.0028	12	1.5	646	7907691		25927361	25508971		3.46		80	78	61	87
TIMOTHY2_J3_Z07100504	S0003	07090519-N1003	3.4631 min, 07090519	3.4538		1.2 scans	0.61	172 m/z	0	0.0044	12	1.3	865	7672690		46207672	43946571		3.46		81	76	70	91
ALDER2_Z07090520	S0004	07090520-N1001	3.3140 min, 07090520	3.314		>4 scans	0.3	73 m/z	0	0.0078	3	4	575	4617037		36605059	35468306		3.31		100	100	100	100
MULBERRY3_Z07090530	S0004	07090520-N1001	3.3140 min, 07090520	3.317		>7 scans	0.28	73 m/z	0.0001	0.0071	3	5.5	310	1296239		13423129	12055161		3.31		81	88	77	93
ALDER3_Z07090521	S0005	07080508-N1001	3.3156 min, 07080508	3.3154		1.3 scans	0.37	144 m/z	0	0.0069	3	1.3	928	7318085	0.0088	55344038	55063219	70391787	3.32		86	89	63	87
ALDER3_Z07090521	S0005	07080508-N1001	3.3156 min, 07080508	3.3154		1.3 scans	0.56	144 m/z (147)	0	0.0109	3	1.3	1144	7466187	0.0139	87785993	87340562	111567370	3.32		97	99	98	99
BERMUDA3_Z06220508	S0005	07080508-N1001	3.3156 min, 07080508	3.3309		1.4 scans	0.43	144 m/z (147)	0	0.0047	4	0.7	1050	8088229	0.0068	84878886	84878886	122355703	3.32		82	86	82	84
BOX3_Z05260517	S0005	07080508-N1001	3.3156 min, 07080508	3.3221		>2 scans	0.68	73 m/z (79)	0	0.0062	3	2.3	1228	8389907	0.0351	144403883	144403883	822166412	3.32		90	91	88	93
ELM3_J1_Z07090527	S0005	07080508-N1001	3.3156 min, 07080508	3.3155		1.3 scans	0.54	144 m/z (147)	0	0.008	3	1.2	1131	7915221	0.0116	82064029	82064029	119664273	3.32		93	95	93	95
ELM3_J1_Z07090527	S0005	07080508-N1001	3.3156 min, 07080508	3.3201		>2 scans	0.68	TIC	0	0.0088	3	1.4	1270	8367397	0.0282	90774508	90774508	290907974	3.32		81	77	83	88
ELM1_J3_Z07110506	S0005	07080508-N1001	3.3156 min, 07080508	3.3153		1.2 scans	0.31	144 m/z	0	0.0042	3	1.2	755	7454440	0.0053	44776859	44723241	56452612	3.32		84	87	53	85
ELM1_J3_Z07110506	S0005	07080508-N1001	3.3156 min, 07080508	3.3153		1.2 scans	0.58	144 m/z (147)	0	0.008	3	1.2	1025	7503058	0.0101	84862669	84761051	106773667	3.32		97	98	98	99
JOHNSON2_Z07090523	S0005	07080508-N1001	3.3156 min, 07080508	3.3172		1.3 scans	0.56	144 m/z (147)	0	0.0049	3	1.2	1163	7949379	0.0071	92219827	92219827	134681787	3.32		91	93	93	93
JOHNSON3_Z07090524	S0005	07080508-N1001	3.3156 min, 07080508	3.3155		1.3 scans	0.57	144 m/z (147)	0	0.0053	3	1.2	1167	7930751	0.0078	90019307	90019307	131331309	3.32		95	97	97	97
JOHNSON3_Z07090524	S0005	07080508-N1001	3.3156 min, 07080508	3.3201		>2 scans	0.69	TIC	0	0.0056	3	1.7	1282	8400472	0.017	93770149	93770149	286234903	3.32		84	80	85	90
MUGWORT2_J1_Z07080507	S0005	07080508-N1001	3.3156 min, 07080508	3.331		1.4 scans	0.46	144 m/z (147)	0	0.0053	4	1	1057	8383651	0.0107	92535338	88156956	185943414	3.32		81	81	84	88
MUGWORT3_J2_Z07080508	S0005	07080508-N1001	3.3156 min, 07080508	3.3156		1.3 scans	0.36	144 m/z	0	0.0032	3	1.2	902	7401957	0.0039	55596402	55414676	67939886	3.32		87	89	63	87
MUGWORT3_J2_Z07080508	S0005	07080508-N1001	3.3156 min, 07080508	3.3156		1.3 scans	0.57	144 m/z (147)	0	0.0052	3	1.2	1135	7461911	0.0063	90716664	90420140	110950925	3.32		99	100	100	100
MULBERRY2_Z07090529	S0005	07080508-N1001	3.3156 min, 07080508	3.3155		1.3 scans	0.31	144 m/z	0	0.0071	3	1.2	845	7395988	0.0092	44328225	44315956	57613131	3.32		85	88	52	85
MULBERRY2_Z07090529	S0005	07080508-N1001	3.3156 min, 07080508	3.3155		1.3 scans	0.58	144 m/z (147)	0	0.0135	3	1.2	1151	7488405	0.0176	85099303	85075751	110336356	3.32		98	99	99	99
OLIVE2_J1_Z07080504	S0005	07080508-N1001	3.3156 min, 07080508	3.3155		1.4 scans	0.33	130 m/z	0	0.0026	3	1.7	860	7182910	0.0038	49288048	49288048	71103968	3.32		82	85	58	82
ORCHARD2_J1_Z05260510	S0005	07080508-N1001	3.3156 min, 07080508	3.3311		1.8 scans	0.38	144 m/z (147)	0	0.004	4	0.7	1098	7899148	0.0056	76651633	76651633	107106818	3.32		82	84	82	84
REDOAK1_Z06220512	S0005	07080508-N1001	3.3156 min, 07080508	3.3155		1.6 scans	0.45	93 m/z (147)	0	0.0039	3	1.6	968	7442264	0.0069	69420940	69420940	122410867	3.32		86	89	83	88
REDOAK1_Z06220512	S0005	07080508-N1001	3.3156 min, 07080508	3.3186		>3 scans	0.44	TIC	0	0.0029	3	3	964	7867284	0.0083	52184684	52184684	147853823	3.32		81	85	76	85
SYCAMORE3_J2_Z07110505	S0005	07080508-N1001	3.3156 min, 07080508	3.3172		1.3 scans	0.6	144 m/z (147)	0	0.0049	3	1.4	1071	7873506	0.0071	98115375	96350435	142425915	3.32		94	95	95	97
WHITEOAK2_Z07090514	S0005	07080508-N1001	3.3156 min, 07080508	3.3171		1.3 scans	0.57	144 m/z (147)	0	0.0059	3	1.1	1160	7963639	0.0075	99251975	99251975	125393617	3.32		93	94	96	95
WHITEOAK2_Z07090514	S0005	07080508-N1001	3.3156 min, 07080508	3.3186		>2 scans	0.67	TIC	0	0.0053	3	1.6	1249	8495376	0.0171	88584122	88584122	285516757	3.32		88	85	89	94
ALDER3_Z07090521	S0005	07090514-N1001	3.3171 min, 07090514	3.3154		1.3 scans	0.56	144 m/z (147)	0	0.0109	3	1.3	1144	7466187	0.0139	87785993	87340562	111567370	3.32		91	92	94	95
BOX3_Z05260517	S0005	07090514-N1001	3.3171 min, 07090514	3.3221		>2 scans	0.68	73 m/z (79)	0	0.0062	3	2.3	1228	8389907	0.0351	144403883	144403883	822166412	3.32		85	86	84	89
ELM3_J1_Z07090527	S0005	07090514-N1001	3.3171 min, 07090514	3.3155		1.3 scans	0.54	144 m/z (147)	0	0.008	3	1.2	1131	7915221	0.0116	82064029	82064029	119664273	3.32		93	94	94	96
ELM1_J3_Z07110506	S0005	07090514-N1001	3.3171 min, 07090514	3.3153		1.2 scans	0.58	144 m/z (147)	0	0.008	3	1.2	1025	7503058	0.0101	84862669	84761051	106773667	3.32		93	93	95	97
JOHNSON2_Z07090523	S0005	07090514-N1001	3.3171 min, 07090514	3.3172		1.3 scans	0.56	144 m/z (147)	0	0.0049	3	1.2	1163	7949379	0.0071	92219827	92219827	134681787	3.32		97	99	97	99
JOHNSON3_Z07090524	S0005	07090514-N1001	3.3171 min, 07090514	3.3155		1.3 scans	0.57	144 m/z (147)	0	0.0053	3	1.2	1167	7930751	0.0078	90019307	90019307	131331309	3.32		95	96	97	98
MUGWORT3_J2_Z07080508	S0005	07090514-N1001	3.3171 min, 07090514	3.3156		1.3 scans	0.57	144 m/z (147)	0	0.0052	3	1.2	1135	7461911	0.0063	90716664	90420140	110950925	3.32		93	94	96	96
MULBERRY2_Z07090529	S0005	07090514-N1001	3.3171 min, 07090514	3.3155		1.3 scans	0.58	144 m/z (147)	0	0.0135	3	1.2	1151	7488405	0.0176	85099303	85075751	110336356	3.32		94	94	96	97
SYCAMORE3_J2_Z07110505	S0005	07090514-N1001	3.3171 min, 07090514	3.3172		1.3 scans	0.6	144 m/z (147)	0	0.0049	3	1.4	1071	7873506	0.0071	98115375	96350435	142425915	3.32		92	92	94	97
WHITEOAK2_Z07090514	S0005	07090514-N1001	3.3171 min, 07090514	3.3171		1.3 scans	0.57	144 m/z (147)	0	0.0059	3	1.1	1160	7963639	0.0075	99251975	99251975	125393617	3.32		99	100	100	100
WHITEOAK2_Z07090514	S0005	07090514-N1001	3.3171 min, 07090514	3.3186		>2 scans	0.67	TIC	0	0.0053	3	1.6	1249	8495376	0.0171	88584122	88584122	285516757	3.32		91	87	90	97
ALDER3_Z07090521	S0005	07090521-N1001	3.3154 min, 07090521	3.3154		1.3 scans	0.37	144 m/z	0	0.0069	3	1.3	928	7318085	0.0088	55344038	55063219	70391787	3.32		86	90	66	87
ALDER3_Z07090521	S0005	07090521-N1001	3.3154 min, 07090521	3.3154		1.3 scans	0.56	144 m/z (147)	0	0.0109	3	1.3	1144	7466187	0.0139	87785993	87340562	111567370	3.32		99	100	100	100
BERMUDA3_Z06220508	S0005	07090521-N1001	3.3154 min, 07090521	3.3309		1.4 scans	0.43	144 m/z (147)	0	0.0047	4	0.7	1050	8088229	0.0068	84878886	84878886	122355703	3.32		81	84	82	85
BOX3_Z05260517	S0005	07090521-N1001	3.3154 min, 07090521	3.3221		>2 scans	0.68	73 m/z (79)	0	0.0062	3	2.3	1228	8389907	0.0351	144403883	144403883	822166412	3.32		90	91	88	93
ELM3_J1_Z07090527	S0005	07090521-N1001	3.3154 min, 07090521	3.3155		1.3 scans	0.54	144 m/z (147)	0	0.008	3	1.2	1131	7915221	0.0116	82064029	82064029	119664273	3.32		91	93	93	94
ELM3_J1_Z07090527	S0005	07090521-N1001	3.3154 min, 07090521	3.3201		>2 scans	0.68	TIC	0	0.0088	3	1.4	1270	8367397	0.0282	90774508	90774508	290907974	3.32		80	75	82	88
ELM1_J3_Z07110506	S0005	07090521-N1001	3.3154 min, 07090521	3.3153		1.2 scans	0.31	144 m/z	0	0.0042	3	1.2	755	7454440	0.0053	44776859	44723241	56452612	3.32		83	87	52	85
ELM1_J3_Z07110506	S0005	07090521-N1001	3.3154 min, 07090521	3.3153		1.2 scans	0.58	144 m/z (147)	0	0.008	3	1.2	1025	7503058	0.0101	84862669	84761051	106773667	3.32		96	97	97	99
JOHNSON2_Z07090523	S0005	07090521-N1001	3.3154 min, 07090521	3.3172		1.3 scans	0.56	144 m/z (147)	0	0.0049	3	1.2	1163	7949379	0.0071	92219827	92219827	134681787	3.32		89	90	92	92
JOHNSON3_Z07090524	S0005	07090521-N1001	3.3154 min, 07090521	3.3155		1.3 scans	0.57	144 m/z (147)	0	0.0053	3	1.2	1167	7930751	0.0078	90019307	90019307	131331309	3.32		93	95	96	96
JOHNSON3_Z07090524	S0005	07090521-N1001	3.3154 min, 07090521	3.3201		>2 scans	0.69	TIC	0	0.0056	3	1.7	1282	8400472	0.017	93770149	93770149	286234903	3.32		82	78	84	90
MUGWORT3_J2_Z07080508	S0005	07090521-N1001	3.3154 min, 07090521	3.3156		1.3 scans	0.36	144 m/z	0	0.0032	3	1.2	902	7401957	0.0039	55596402	55414676	67939886	3.32		86	89	62	87
MUGWORT3_J2_Z07080508	S0005	07090521-N1001	3.3154 min, 07090521	3.3156		1.3 scans	0.57	144 m/z (147)	0	0.0052	3	1.2	1135	7461911	0.0063	90716664	90420140	110950925	3.32		97	98	98	99
MULBERRY2_Z07090529	S0005	07090521-N1001	3.3154 min, 07090521	3.3155		1.3 scans	0.31	144 m/z	0	0.0071	3	1.2	845	7395988	0.0092	44328225	44315956	57613131	3.32		84	88	51	85
MULBERRY2_Z07090529	S0005	07090521-N1001	3.3154 min, 07090521	3.3155		1.3 scans	0.58	144 m/z (147)	0	0.0135	3	1.2	1151	7488405	0.0176	85099303	85075751	110336356	3.32		97	98	99	99
OLIVE2_J1_Z07080504	S0005	07090521-N1001	3.3154 min, 07090521	3.3155		1.4 scans	0.33	130 m/z	0	0.0026	3	1.7	860	7182910	0.0038	49288048	49288048	71103968	3.32		83	86	60	83
ORCHARD2_J1_Z05260510	S0005	07090521-N1001	3.3154 min, 07090521	3.3311		1.8 scans	0.38	144 m/z (147)	0	0.004	4	0.7	1098	7899148	0.0056	76651633	76651633	107106818	3.32		82	85	83	84
REDOAK1_Z06220512	S0005	07090521-N1001	3.3154 min, 07090521	3.3155		1.6 scans	0.45	93 m/z (147)	0	0.0039	3	1.6	968	7442264	0.0069	69420940	69420940	122410867	3.32		85	89	84	88
REDOAK1_Z06220512	S0005	07090521-N1001	3.3154 min, 07090521	3.3186		>3 scans	0.44	TIC	0	0.0029	3	3	964	7867284	0.0083	52184684	52184684	147853823	3.32		82	86	77	86
SYCAMORE3_J2_Z07110505	S0005	07090521-N1001	3.3154 min, 07090521	3.3172		1.3 scans	0.6	144 m/z (147)	0	0.0049	3	1.4	1071	7873506	0.0071	98115375	96350435	142425915	3.32		92	92	94	96
WHITEOAK2_Z07090514	S0005	07090521-N1001	3.3154 min, 07090521	3.3171		1.3 scans	0.57	144 m/z (147)	0	0.0059	3	1.1	1160	7963639	0.0075	99251975	99251975	125393617	3.32		90	92	94	93
WHITEOAK2_Z07090514	S0005	07090521-N1001	3.3154 min, 07090521	3.3186		>2 scans	0.67	TIC	0	0.0053	3	1.6	1249	8495376	0.0171	88584122	88584122	285516757	3.32		86	82	87	93
ALDER3_Z07090521	S0005	07090524-N1001	3.3155 min, 07090524	3.3154		1.3 scans	0.37	144 m/z	0	0.0069	3	1.3	928	7318085	0.0088	55344038	55063219	70391787	3.32		83	86	62	85
ALDER3_Z07090521	S0005	07090524-N1001	3.3155 min, 07090524	3.3154		1.3 scans	0.56	144 m/z (147)	0	0.0109	3	1.3	1144	7466187	0.0139	87785993	87340562	111567370	3.32		93	95	96	97
ASH2_Z06220510	S0005	07090524-N1001	3.3155 min, 07090524	3.3354		>3 scans	0.42	TIC	0	0.0038	4	1.1	1028	8713817	0.0144	53170705	53170705	201584387	3.32		82	86	61	86
BERMUDA1_Z06220506	S0005	07090524-N1001	3.3155 min, 07090524	3.331		1.5 scans	0.37	144 m/z (79)	0	0.004	4	0.7	975	8007568	0.0058	73753898	73753898	106700370	3.32		80	87	69	86
BERMUDA3_Z06220508	S0005	07090524-N1001	3.3155 min, 07090524	3.3309		1.4 scans	0.43	144 m/z (147)	0	0.0047	4	0.7	1050	8088229	0.0068	84878886	84878886	122355703	3.32		85	89	83	88
BOX3_Z05260517	S0005	07090524-N1001	3.3155 min, 07090524	3.3221		>2 scans	0.68	73 m/z (79)	0	0.0062	3	2.3	1228	8389907	0.0351	144403883	144403883	822166412	3.32		87	87	86	90
ELM3_J1_Z07090527	S0005	07090524-N1001	3.3155 min, 07090524	3.3155		1.3 scans	0.54	144 m/z (147)	0	0.008	3	1.2	1131	7915221	0.0116	82064029	82064029	119664273	3.32		97	99	97	99
ELM3_J1_Z07090527	S0005	07090524-N1001	3.3155 min, 07090524	3.3201		>2 scans	0.68	TIC	0	0.0088	3	1.4	1270	8367397	0.0282	90774508	90774508	290907974	3.32		83	79	85	91
ELM1_J3_Z07110506	S0005	07090524-N1001	3.3155 min, 07090524	3.3153		1.2 scans	0.31	144 m/z	0	0.0042	3	1.2	755	7454440	0.0053	44776859	44723241	56452612	3.32		81	83	54	85
ELM1_J3_Z07110506	S0005	07090524-N1001	3.3155 min, 07090524	3.3153		1.2 scans	0.58	144 m/z (147)	0	0.008	3	1.2	1025	7503058	0.0101	84862669	84761051	106773667	3.32		94	93	96	98
JOHNSON2_Z07090523	S0005	07090524-N1001	3.3155 min, 07090524	3.3172		1.3 scans	0.56	144 m/z (147)	0	0.0049	3	1.2	1163	7949379	0.0071	92219827	92219827	134681787	3.32		94	96	96	96
JOHNSON3_Z07090524	S0005	07090524-N1001	3.3155 min, 07090524	3.3155		1.3 scans	0.3	144 m/z	0	0.0027	3	1.2	847	7920155	0.0039	45444268	45444268	66170775	3.32		82	86	51	83
JOHNSON3_Z07090524	S0005	07090524-N1001	3.3155 min, 07090524	3.3155		1.3 scans	0.57	144 m/z (147)	0	0.0053	3	1.2	1167	7930751	0.0078	90019307	90019307	131331309	3.32		99	100	100	100
JOHNSON3_Z07090524	S0005	07090524-N1001	3.3155 min, 07090524	3.3201		>2 scans	0.69	TIC	0	0.0056	3	1.7	1282	8400472	0.017	93770149	93770149	286234903	3.32		85	81	86	92
MUGWORT2_J1_Z07080507	S0005	07090524-N1001	3.3155 min, 07090524	3.331		1.4 scans	0.46	144 m/z (147)	0	0.0053	4	1	1057	8383651	0.0107	92535338	88156956	185943414	3.32		81	81	85	90
MUGWORT3_J2_Z07080508	S0005	07090524-N1001	3.3155 min, 07090524	3.3156		1.3 scans	0.36	144 m/z	0	0.0032	3	1.2	902	7401957	0.0039	55596402	55414676	67939886	3.32		84	87	62	86
MUGWORT3_J2_Z07080508	S0005	07090524-N1001	3.3155 min, 07090524	3.3156		1.3 scans	0.57	144 m/z (147)	0	0.0052	3	1.2	1135	7461911	0.0063	90716664	90420140	110950925	3.32		95	96	97	98
MULBERRY2_Z07090529	S0005	07090524-N1001	3.3155 min, 07090524	3.3155		1.3 scans	0.31	144 m/z	0	0.0071	3	1.2	845	7395988	0.0092	44328225	44315956	57613131	3.32		83	86	54	85
MULBERRY2_Z07090529	S0005	07090524-N1001	3.3155 min, 07090524	3.3155		1.3 scans	0.58	144 m/z (147)	0	0.0135	3	1.2	1151	7488405	0.0176	85099303	85075751	110336356	3.32		95	95	98	99
OLIVE2_J1_Z07080504	S0005	07090524-N1001	3.3155 min, 07090524	3.3155		1.4 scans	0.33	130 m/z	0	0.0026	3	1.7	860	7182910	0.0038	49288048	49288048	71103968	3.32		80	84	57	81
ORCHARD2_J1_Z05260510	S0005	07090524-N1001	3.3155 min, 07090524	3.3311		1.8 scans	0.38	144 m/z (147)	0	0.004	4	0.7	1098	7899148	0.0056	76651633	76651633	107106818	3.32		80	83	79	83
SYCAMORE3_J2_Z07110505	S0005	07090524-N1001	3.3155 min, 07090524	3.3172		1.3 scans	0.6	144 m/z (147)	0	0.0049	3	1.4	1071	7873506	0.0071	98115375	96350435	142425915	3.32		94	94	96	99
WHITEOAK1_Z07090513	S0005	07090524-N1001	3.3155 min, 07090524	3.3202		>2 scans	0.63	TIC	0	0.0055	3	1.4	1173	8424045	0.0177	75696517	75696517	242961594	3.32		81	77	82	90
WHITEOAK2_Z07090514	S0005	07090524-N1001	3.3155 min, 07090524	3.3171		1.3 scans	0.57	144 m/z (147)	0	0.0059	3	1.1	1160	7963639	0.0075	99251975	99251975	125393617	3.32		95	97	97	97
WHITEOAK2_Z07090514	S0005	07090524-N1001	3.3155 min, 07090524	3.3186		>2 scans	0.67	TIC	0	0.0053	3	1.6	1249	8495376	0.0171	88584122	88584122	285516757	3.32		91	87	91	97
ALDER3_Z07090521	S0005	07090527-N1001	3.3155 min, 07090527	3.3154		1.3 scans	0.37	144 m/z	0	0.0069	3	1.3	928	7318085	0.0088	55344038	55063219	70391787	3.32		84	88	65	87
ALDER3_Z07090521	S0005	07090527-N1001	3.3155 min, 07090527	3.3154		1.3 scans	0.56	144 m/z (147)	0	0.0109	3	1.3	1144	7466187	0.0139	87785993	87340562	111567370	3.32		92	92	93	97
ASH2_Z06220510	S0005	07090527-N1001	3.3155 min, 07090527	3.3354		>3 scans	0.42	TIC	0	0.0038	4	1.1	1028	8713817	0.0144	53170705	53170705	201584387	3.32		85	89	63	88
BERMUDA1_Z06220506	S0005	07090527-N1001	3.3155 min, 07090527	3.331		1.5 scans	0.37	144 m/z (79)	0	0.004	4	0.7	975	8007568	0.0058	73753898	73753898	106700370	3.32		81	89	71	88
BERMUDA3_Z06220508	S0005	07090527-N1001	3.3155 min, 07090527	3.3309		1.4 scans	0.43	144 m/z (147)	0	0.0047	4	0.7	1050	8088229	0.0068	84878886	84878886	122355703	3.32		85	90	81	89
BLUEGRASS1_Z06220503	S0005	07090527-N1001	3.3155 min, 07090527	3.331		1.4 scans	0.34	144 m/z (73)	0	0.0054	4	0.8	928	7950935	0.0069	65710672	65710672	82972750	3.32		80	89	64	87
BLUEGRASS2_Z06220504	S0005	07090527-N1001	3.3155 min, 07090527	3.3294		1.4 scans	0.36	144 m/z (79)	0	0.0059	4	0.8	964	7971344	0.0085	69874772	69874772	101350413	3.32		81	89	72	88
BLUEGRASS3_Z06220505	S0005	07090527-N1001	3.3155 min, 07090527	3.3308		1.4 scans	0.34	144 m/z (79)	0	0.005	4	0.8	928	7982104	0.0073	66947266	66947266	96715117	3.32		80	89	64	88
BOX3_Z05260517	S0005	07090527-N1001	3.3155 min, 07090527	3.3221		>2 scans	0.68	73 m/z (79)	0	0.0062	3	2.3	1228	8389907	0.0351	144403883	144403883	822166412	3.32		85	85	82	90
ELM3_J1_Z07090527	S0005	07090527-N1001	3.3155 min, 07090527	3.3155		1.3 scans	0.3	144 m/z	0	0.0043	3	1.2	848	7904576	0.0063	44086321	44086321	64577444	3.32		80	83	55	80
ELM3_J1_Z07090527	S0005	07090527-N1001	3.3155 min, 07090527	3.3155		1.3 scans	0.54	144 m/z (147)	0	0.008	3	1.2	1131	7915221	0.0116	82064029	82064029	119664273	3.32		99	100	100	100
ELM3_J1_Z07090527	S0005	07090527-N1001	3.3155 min, 07090527	3.3201		>2 scans	0.68	TIC	0	0.0088	3	1.4	1270	8367397	0.0282	90774508	90774508	290907974	3.32		85	80	84	93
ELM1_J3_Z07110506	S0005	07090527-N1001	3.3155 min, 07090527	3.3153		1.2 scans	0.31	144 m/z	0	0.0042	3	1.2	755	7454440	0.0053	44776859	44723241	56452612	3.32		82	85	56	86
ELM1_J3_Z07110506	S0005	07090527-N1001	3.3155 min, 07090527	3.3153		1.2 scans	0.58	144 m/z (147)	0	0.008	3	1.2	1025	7503058	0.0101	84862669	84761051	106773667	3.32		91	91	93	97
JOHNSON2_Z07090523	S0005	07090527-N1001	3.3155 min, 07090527	3.3172		1.3 scans	0.56	144 m/z (147)	0	0.0049	3	1.2	1163	7949379	0.0071	92219827	92219827	134681787	3.32		92	94	93	95
JOHNSON3_Z07090524	S0005	07090527-N1001	3.3155 min, 07090527	3.3155		1.3 scans	0.3	144 m/z	0	0.0027	3	1.2	847	7920155	0.0039	45444268	45444268	66170775	3.32		83	87	54	84
JOHNSON3_Z07090524	S0005	07090527-N1001	3.3155 min, 07090527	3.3155		1.3 scans	0.57	144 m/z (147)	0	0.0053	3	1.2	1167	7930751	0.0078	90019307	90019307	131331309	3.32		97	98	97	100
JOHNSON3_Z07090524	S0005	07090527-N1001	3.3155 min, 07090527	3.3201		>2 scans	0.69	TIC	0	0.0056	3	1.7	1282	8400472	0.017	93770149	93770149	286234903	3.32		85	80	84	93
MUGWORT2_J1_Z07080507	S0005	07090527-N1001	3.3155 min, 07090527	3.331		1.4 scans	0.46	144 m/z (147)	0	0.0053	4	1	1057	8383651	0.0107	92535338	88156956	185943414	3.32		82	81	84	91
MUGWORT3_J2_Z07080508	S0005	07090527-N1001	3.3155 min, 07090527	3.3156		1.3 scans	0.36	144 m/z	0	0.0032	3	1.2	902	7401957	0.0039	55596402	55414676	67939886	3.32		85	88	63	87
MUGWORT3_J2_Z07080508	S0005	07090527-N1001	3.3155 min, 07090527	3.3156		1.3 scans	0.57	144 m/z (147)	0	0.0052	3	1.2	1135	7461911	0.0063	90716664	90420140	110950925	3.32		93	93	93	97
MULBERRY2_Z07090529	S0005	07090527-N1001	3.3155 min, 07090527	3.3155		1.3 scans	0.31	144 m/z	0	0.0071	3	1.2	845	7395988	0.0092	44328225	44315956	57613131	3.32		84	88	56	86
MULBERRY2_Z07090529	S0005	07090527-N1001	3.3155 min, 07090527	3.3155		1.3 scans	0.58	144 m/z (147)	0	0.0135	3	1.2	1151	7488405	0.0176	85099303	85075751	110336356	3.32		93	93	95	97
OLIVE2_J1_Z07080504	S0005	07090527-N1001	3.3155 min, 07090527	3.3155		1.4 scans	0.33	130 m/z	0	0.0026	3	1.7	860	7182910	0.0038	49288048	49288048	71103968	3.32		80	85	59	83
ORCHARD2_J1_Z05260510	S0005	07090527-N1001	3.3155 min, 07090527	3.3311		1.8 scans	0.38	144 m/z (147)	0	0.004	4	0.7	1098	7899148	0.0056	76651633	76651633	107106818	3.32		80	82	75	83
RYE3_Z07080502	S0005	07090527-N1001	3.3155 min, 07090527	43.4576		>2 scans	0.34	TIC	0	0.0026	2	2.7	845	7265128	0.0117	30086181	30086181	137465226	3.32		81	87	63	85
SYCAMORE3_J2_Z07110505	S0005	07090527-N1001	3.3155 min, 07090527	3.3172		1.3 scans	0.6	144 m/z (147)	0	0.0049	3	1.4	1071	7873506	0.0071	98115375	96350435	142425915	3.32		94	93	94	99
WHITEOAK1_Z07090513	S0005	07090527-N1001	3.3155 min, 07090527	3.3202		>2 scans	0.63	TIC	0	0.0055	3	1.4	1173	8424045	0.0177	75696517	75696517	242961594	3.32		83	78	81	92
WHITEOAK2_Z07090514	S0005	07090527-N1001	3.3155 min, 07090527	3.3171		1.3 scans	0.57	144 m/z (147)	0	0.0059	3	1.1	1160	7963639	0.0075	99251975	99251975	125393617	3.32		93	94	94	96
WHITEOAK2_Z07090514	S0005	07090527-N1001	3.3155 min, 07090527	3.3186		>2 scans	0.67	TIC	0	0.0053	3	1.6	1249	8495376	0.0171	88584122	88584122	285516757	3.32		89	85	88	96
ALDER3_Z07090521	S0005	07090529-N1001	3.3155 min, 07090529	3.3154		1.3 scans	0.37	144 m/z	0	0.0069	3	1.3	928	7318085	0.0088	55344038	55063219	70391787	3.32		85	88	64	85
ALDER3_Z07090521	S0005	07090529-N1001	3.3155 min, 07090529	3.3154		1.3 scans	0.56	144 m/z (147)	0	0.0109	3	1.3	1144	7466187	0.0139	87785993	87340562	111567370	3.32		97	99	99	99
BERMUDA3_Z06220508	S0005	07090529-N1001	3.3155 min, 07090529	3.3309		1.4 scans	0.43	144 m/z (147)	0	0.0047	4	0.7	1050	8088229	0.0068	84878886	84878886	122355703	3.32		81	85	82	83
BOX3_Z05260517	S0005	07090529-N1001	3.3155 min, 07090529	3.3221		>2 scans	0.68	73 m/z (79)	0	0.0062	3	2.3	1228	8389907	0.0351	144403883	144403883	822166412	3.32		90	91	88	93
ELM3_J1_Z07090527	S0005	07090529-N1001	3.3155 min, 07090529	3.3155		1.3 scans	0.54	144 m/z (147)	0	0.008	3	1.2	1131	7915221	0.0116	82064029	82064029	119664273	3.32		92	95	95	95
ELM3_J1_Z07090527	S0005	07090529-N1001	3.3155 min, 07090529	3.3201		>2 scans	0.68	TIC	0	0.0088	3	1.4	1270	8367397	0.0282	90774508	90774508	290907974	3.32		80	76	84	87
ELM1_J3_Z07110506	S0005	07090529-N1001	3.3155 min, 07090529	3.3153		1.2 scans	0.31	144 m/z	0	0.0042	3	1.2	755	7454440	0.0053	44776859	44723241	56452612	3.32		83	86	53	84
ELM1_J3_Z07110506	S0005	07090529-N1001	3.3155 min, 07090529	3.3153		1.2 scans	0.58	144 m/z (147)	0	0.008	3	1.2	1025	7503058	0.0101	84862669	84761051	106773667	3.32		97	99	98	99
JOHNSON2_Z07090523	S0005	07090529-N1001	3.3155 min, 07090529	3.3172		1.3 scans	0.56	144 m/z (147)	0	0.0049	3	1.2	1163	7949379	0.0071	92219827	92219827	134681787	3.32		91	93	94	93
JOHNSON3_Z07090524	S0005	07090529-N1001	3.3155 min, 07090529	3.3155		1.3 scans	0.57	144 m/z (147)	0	0.0053	3	1.2	1167	7930751	0.0078	90019307	90019307	131331309	3.32		95	97	98	97
JOHNSON3_Z07090524	S0005	07090529-N1001	3.3155 min, 07090529	3.3201		>2 scans	0.69	TIC	0	0.0056	3	1.7	1282	8400472	0.017	93770149	93770149	286234903	3.32		83	79	85	89
MUGWORT2_J1_Z07080507	S0005	07090529-N1001	3.3155 min, 07090529	3.331		1.4 scans	0.46	144 m/z (147)	0	0.0053	4	1	1057	8383651	0.0107	92535338	88156956	185943414	3.32		80	80	84	87
MUGWORT3_J2_Z07080508	S0005	07090529-N1001	3.3155 min, 07090529	3.3156		1.3 scans	0.36	144 m/z	0	0.0032	3	1.2	902	7401957	0.0039	55596402	55414676	67939886	3.32		86	88	62	86
MUGWORT3_J2_Z07080508	S0005	07090529-N1001	3.3155 min, 07090529	3.3156		1.3 scans	0.57	144 m/z (147)	0	0.0052	3	1.2	1135	7461911	0.0063	90716664	90420140	110950925	3.32		98	99	99	99
MULBERRY2_Z07090529	S0005	07090529-N1001	3.3155 min, 07090529	3.3155		1.3 scans	0.31	144 m/z	0	0.0071	3	1.2	845	7395988	0.0092	44328225	44315956	57613131	3.32		84	87	53	84
MULBERRY2_Z07090529	S0005	07090529-N1001	3.3155 min, 07090529	3.3155		1.3 scans	0.58	144 m/z (147)	0	0.0135	3	1.2	1151	7488405	0.0176	85099303	85075751	110336356	3.32		99	100	100	100
OLIVE2_J1_Z07080504	S0005	07090529-N1001	3.3155 min, 07090529	3.3155		1.4 scans	0.33	130 m/z	0	0.0026	3	1.7	860	7182910	0.0038	49288048	49288048	71103968	3.32		80	83	58	81
ORCHARD2_J1_Z05260510	S0005	07090529-N1001	3.3155 min, 07090529	3.3311		1.8 scans	0.38	144 m/z (147)	0	0.004	4	0.7	1098	7899148	0.0056	76651633	76651633	107106818	3.32		80	83	81	82
REDOAK1_Z06220512	S0005	07090529-N1001	3.3155 min, 07090529	3.3155		1.6 scans	0.45	93 m/z (147)	0	0.0039	3	1.6	968	7442264	0.0069	69420940	69420940	122410867	3.32		85	88	82	87
SYCAMORE3_J2_Z07110505	S0005	07090529-N1001	3.3155 min, 07090529	3.3172		1.3 scans	0.6	144 m/z (147)	0	0.0049	3	1.4	1071	7873506	0.0071	98115375	96350435	142425915	3.32		94	95	96	97
WHITEOAK2_Z07090514	S0005	07090529-N1001	3.3155 min, 07090529	3.3171		1.3 scans	0.57	144 m/z (147)	0	0.0059	3	1.1	1160	7963639	0.0075	99251975	99251975	125393617	3.32		93	95	96	95
WHITEOAK2_Z07090514	S0005	07090529-N1001	3.3155 min, 07090529	3.3186		>2 scans	0.67	TIC	0	0.0053	3	1.6	1249	8495376	0.0171	88584122	88584122	285516757	3.32		88	85	89	94
ALDER3_Z07090521	S0005	07110506-N1001	3.3153 min, 07110506	3.3154		1.3 scans	0.37	144 m/z	0	0.0069	3	1.3	928	7318085	0.0088	55344038	55063219	70391787	3.32		83	86	61	83
ALDER3_Z07090521	S0005	07110506-N1001	3.3153 min, 07110506	3.3154		1.3 scans	0.56	144 m/z (147)	0	0.0109	3	1.3	1144	7466187	0.0139	87785993	87340562	111567370	3.32		96	98	97	98
BOX3_Z05260517	S0005	07110506-N1001	3.3153 min, 07110506	3.3221		>2 scans	0.68	73 m/z (79)	0	0.0062	3	2.3	1228	8389907	0.0351	144403883	144403883	822166412	3.32		88	89	86	91
ELM3_J1_Z07090527	S0005	07110506-N1001	3.3153 min, 07110506	3.3155		1.3 scans	0.54	144 m/z (147)	0	0.008	3	1.2	1131	7915221	0.0116	82064029	82064029	119664273	3.32		90	93	93	93
ELM1_J3_Z07110506	S0005	07110506-N1001	3.3153 min, 07110506	3.3153		1.2 scans	0.31	144 m/z	0	0.0042	3	1.2	755	7454440	0.0053	44776859	44723241	56452612	3.32		83	86	53	83
ELM1_J3_Z07110506	S0005	07110506-N1001	3.3153 min, 07110506	3.3153		1.2 scans	0.58	144 m/z (147)	0	0.008	3	1.2	1025	7503058	0.0101	84862669	84761051	106773667	3.32		99	100	100	100
JOHNSON2_Z07090523	S0005	07110506-N1001	3.3153 min, 07110506	3.3172		1.3 scans	0.56	144 m/z (147)	0	0.0049	3	1.2	1163	7949379	0.0071	92219827	92219827	134681787	3.32		90	92	92	91
JOHNSON3_Z07090524	S0005	07110506-N1001	3.3153 min, 07110506	3.3155		1.3 scans	0.57	144 m/z (147)	0	0.0053	3	1.2	1167	7930751	0.0078	90019307	90019307	131331309	3.32		93	96	96	95
JOHNSON3_Z07090524	S0005	07110506-N1001	3.3153 min, 07110506	3.3201		>2 scans	0.69	TIC	0	0.0056	3	1.7	1282	8400472	0.017	93770149	93770149	286234903	3.32		82	78	84	88
MUGWORT3_J2_Z07080508	S0005	07110506-N1001	3.3153 min, 07110506	3.3156		1.3 scans	0.36	144 m/z	0	0.0032	3	1.2	902	7401957	0.0039	55596402	55414676	67939886	3.32		84	87	61	84
MUGWORT3_J2_Z07080508	S0005	07110506-N1001	3.3153 min, 07110506	3.3156		1.3 scans	0.57	144 m/z (147)	0	0.0052	3	1.2	1135	7461911	0.0063	90716664	90420140	110950925	3.32		97	98	98	98
MULBERRY2_Z07090529	S0005	07110506-N1001	3.3153 min, 07110506	3.3155		1.3 scans	0.31	144 m/z	0	0.0071	3	1.2	845	7395988	0.0092	44328225	44315956	57613131	3.32		82	85	51	82
MULBERRY2_Z07090529	S0005	07110506-N1001	3.3153 min, 07110506	3.3155		1.3 scans	0.58	144 m/z (147)	0	0.0135	3	1.2	1151	7488405	0.0176	85099303	85075751	110336356	3.32		97	99	98	99
REDOAK1_Z06220512	S0005	07110506-N1001	3.3153 min, 07110506	3.3155		1.6 scans	0.45	93 m/z (147)	0	0.0039	3	1.6	968	7442264	0.0069	69420940	69420940	122410867	3.32		83	86	82	85
SYCAMORE3_J2_Z07110505	S0005	07110506-N1001	3.3153 min, 07110506	3.3172		1.3 scans	0.6	144 m/z (147)	0	0.0049	3	1.4	1071	7873506	0.0071	98115375	96350435	142425915	3.32		95	96	97	97
WHITEOAK2_Z07090514	S0005	07110506-N1001	3.3153 min, 07110506	3.3171		1.3 scans	0.57	144 m/z (147)	0	0.0059	3	1.1	1160	7963639	0.0075	99251975	99251975	125393617	3.32		92	93	95	93
WHITEOAK2_Z07090514	S0005	07110506-N1001	3.3153 min, 07110506	3.3186		>2 scans	0.67	TIC	0	0.0053	3	1.6	1249	8495376	0.0171	88584122	88584122	285516757	3.32		87	84	88	93
ALDER1_Z07090519	S0006	07080508-N1002	3.3264 min, 07080508	3.3326		>4 scans	0.22	TIC	0	0.0031	4	2.9	621	5446643	0.0063	36204962	36204962	74215761	3.33		86	94	43	89
ALDER3_Z07090521	S0006	07080508-N1002	3.3264 min, 07080508	3.3247		2.2 scans	0.83	147 m/z (153)	0	0.0195	4	0.9	1260	8265924	0.0245	157038149	157038149	196647522	3.33		98	99	97	100
ASH1_Z06220509	S0006	07080508-N1002	3.3264 min, 07080508	3.3295		>1 scans	0.17	TIC	0	0.001	4	1.2	592	8149250	0.0034	18069013	18069013	60347511	3.33		80	94	29	85
ASH1_Z06220509	S0006	07080508-N1002	3.3264 min, 07080508	3.3295		2.0 scans	0.37	130 m/z (93)	0	0.0046	4	0.8	880	8591821	0.0062	81544084	73086590	109803903	3.33		81	84	67	87
ASH2_Z06220510	S0006	07080508-N1002	3.3264 min, 07080508	3.3308		1.5 scans	0.43	144 m/z (93)	0	0.0063	4	0.8	1045	7778463	0.0106	88639400	82568154	148388507	3.33		82	84	70	85
ASH3_Z06230501	S0006	07080508-N1002	3.3264 min, 07080508	3.3309		1.7 scans	0.28	144 m/z (93)	0	0.003	4	0.6	754	8172880	0.0049	51731991	51731991	82734043	3.33		80	86	53	86
ASH3_Z06230501	S0006	07080508-N1002	3.3264 min, 07080508	3.3309		>1 scans	0.18	TIC	0	0.0011	4	1.1	608	8209591	0.0039	19366477	19366477	65675477	3.33		80	93	30	84
BERMUDA1_Z06220506	S0006	07080508-N1002	3.3264 min, 07080508	3.331		1.5 scans	0.37	144 m/z (79)	0	0.004	4	0.7	975	8007568	0.0058	73753898	73753898	106700370	3.33		84	91	64	88
BERMUDA1_Z06220506	S0006	07080508-N1002	3.3264 min, 07080508	3.3403		2.4 scans	0.66	147 m/z (153)	0	0.0085	5	0.7	1231	8582333	0.0113	156880137	156880137	207523955	3.33		89	93	79	93
BERMUDA2_Z06220507	S0006	07080508-N1002	3.3264 min, 07080508	3.331		1.5 scans	0.33	144 m/z (65)	0	0.004	4	0.8	922	7900765	0.0066	68974868	63882974	115208519	3.33		80	87	50	84
BERMUDA2_Z06220507	S0006	07080508-N1002	3.3264 min, 07080508	3.3402		2.6 scans	0.6	147 m/z (153)	0	0.0071	5	0.6	1198	8233469	0.0202	123957824	123957824	350483748	3.33		83	84	79	86
BERMUDA3_Z06220508	S0006	07080508-N1002	3.3264 min, 07080508	3.3355		>4 scans	0.42	TIC	0	0.0044	4	2.1	1047	8272771	0.0117	79527581	79527581	211144797	3.33		81	85	52	82
BERMUDA3_Z06220508	S0006	07080508-N1002	3.3264 min, 07080508	3.3401		2.4 scans	0.65	147 m/z (153)	0	0.0089	5	0.7	1242	8592944	0.0117	160881401	160881401	211144797	3.33		88	91	78	91
BLUEGRASS1_Z06220503	S0006	07080508-N1002	3.3264 min, 07080508	3.331		1.4 scans	0.34	144 m/z (73)	0	0.0054	4	0.8	928	7950935	0.0069	65710672	65710672	82972750	3.33		83	91	54	87
BLUEGRASS1_Z06220503	S0006	07080508-N1002	3.3264 min, 07080508	3.3402		2.4 scans	0.66	147 m/z (153)	0	0.0127	5	0.7	1225	8458897	0.0168	153738675	153738675	202607879	3.33		89	93	80	93
BLUEGRASS2_Z06220504	S0006	07080508-N1002	3.3264 min, 07080508	3.3294		1.4 scans	0.36	144 m/z (79)	0	0.0059	4	0.8	964	7971344	0.0085	69874772	69874772	101350413	3.33		84	91	63	87
BLUEGRASS2_Z06220504	S0006	07080508-N1002	3.3264 min, 07080508	3.3401		2.4 scans	0.65	147 m/z (153)	0	0.0129	5	0.7	1227	8521205	0.0171	154308448	154308448	203893184	3.33		89	93	80	93
BLUEGRASS3_Z06220505	S0006	07080508-N1002	3.3264 min, 07080508	3.3308		1.4 scans	0.34	144 m/z (79)	0	0.005	4	0.8	928	7982104	0.0073	66947266	66947266	96715117	3.33		83	91	54	87
BLUEGRASS3_Z06220505	S0006	07080508-N1002	3.3264 min, 07080508	3.34		2.4 scans	0.65	147 m/z (153)	0	0.0117	5	0.7	1220	8546103	0.0155	156105901	156105901	206770249	3.33		89	93	79	93
BOX2_Z05260516	S0006	07080508-N1002	3.3264 min, 07080508	3.3313		1.5 scans	0.4	144 m/z (162)	0	0.0032	4	0.7	1114	7859677	0.0045	71577371	71577371	100973311	3.33		80	80	81	85
BOX3_Z05260517	S0006	07080508-N1002	3.3264 min, 07080508	3.3329		>2 scans	0.38	TIC	0	0.0021	4	1.8	1052	8104684	0.0065	48486508	48486508	151784568	3.33		83	90	63	85
BOX3_Z05260517	S0006	07080508-N1002	3.3264 min, 07080508	3.3405		2.7 scans	0.59	147 m/z (153)	0	0.0056	5	0.8	1242	8389907		131392786	122877490		3.33		87	88	83	91
ELM3_J1_Z07090527	S0006	07080508-N1002	3.3264 min, 07080508	3.3201		>2 scans	0.68	TIC	0	0.0088	3	1.4	1270	8367397	0.0282	90774508	90774508	290907974	3.33		91	89	88	94
ELM3_J1_Z07090527	S0006	07080508-N1002	3.3264 min, 07080508	3.3263		2.2 scans	0.73	147 m/z (153)	0	0.0136	4	0.9	1230	8367397	0.0235	140372246	140372246	242423312	3.33		92	96	83	96
ELM1_J3_Z07110506	S0006	07080508-N1002	3.3264 min, 07080508	3.3261		2.2 scans	0.89	147 m/z (153)	0	0.0154	4	0.9	1131	8090407		163463323	163463323		3.33		97	98	96	99
JOHNSON1_Z07090522	S0006	07080508-N1002	3.3264 min, 07080508	3.3171		1.5 scans	0.4	144 m/z (162)	0	0.0032	3	1.4	895	6917116	0.0056	57728212	57728212	102703765	3.33		82	82	74	88
JOHNSON1_Z07090522	S0006	07080508-N1002	3.3264 min, 07080508	3.3186		>1 scans	0.48	TIC	0	0.0018	3	1.4	979	7993170	0.01	33004814	33004814	182746912	3.33		83	79	75	91
JOHNSON2_Z07090523	S0006	07080508-N1002	3.3264 min, 07080508	3.3264		2.3 scans	0.82	147 m/z (153)	0	0.0082	4	0.8	1283	8464388	0.0221	155361661	155361661	417456872	3.33		93	92	92	97
JOHNSON3_Z07090524	S0006	07080508-N1002	3.3264 min, 07080508	3.3201		>2 scans	0.69	TIC	0	0.0056	3	1.7	1282	8400472	0.017	93770149	93770149	286234903	3.33		92	89	88	95
JOHNSON3_Z07090524	S0006	07080508-N1002	3.3264 min, 07080508	3.3263		2.2 scans	0.76	147 m/z (153)	0	0.0095	4	0.9	1242	8400472	0.0111	159851656	159851656	186894555	3.33		94	98	85	98
MUGWORT2_J1_Z07080507	S0006	07080508-N1002	3.3264 min, 07080508	3.3418		2.3 scans	0.69	147 m/z (153)	0	0.0088	5	0.8	1186	8463469	0.0169	153394444	153394444	293686327	3.33		83	85	76	92
MUGWORT3_J2_Z07080508	S0006	07080508-N1002	3.3264 min, 07080508	3.3264		2.2 scans	0.85	147 m/z (153)	0	0.0094	4	0.9	1252	8286005		164874659	164874659		3.33		99	100	100	100
MUGWORT1_J3_Z07110504	S0006	07080508-N1002	3.3264 min, 07080508	3.3171		1.3 scans	0.59	144 m/z (162)	0	0.0064	3	1.4	1054	7551732	0.009	96471071	92112594	137128344	3.33		91	92	89	96
MUGWORT1_J3_Z07110504	S0006	07080508-N1002	3.3264 min, 07080508	3.3263		2.1 scans	0.84	147 m/z (153)	0	0.0104	4	0.8	1137	8637222	0.0206	158435555	158435555	312828781	3.33		93	96	82	97
MULBERRY2_Z07090529	S0006	07080508-N1002	3.3264 min, 07080508	3.3263		2.2 scans	0.86	147 m/z (153)	0	0.0249	4	0.9	1272	8268467		156673813	156673813		3.33		98	99	98	100
OLIVE3_J2_Z07080505	S0006	07080508-N1002	3.3264 min, 07080508	3.3172		2.5 scans	1	93 m/z (73)	0	0.0055	3	1.4	1288	8535044	0.0181	110734370	110734370	361763495	3.33		81	78	76	93
OLIVE1_J3_Z07110503	S0006	07080508-N1002	3.3264 min, 07080508	3.3172		1.3 scans	0.59	144 m/z (162)	0	0.0053	3	1.3	1063	7697566	0.008	91897754	90653466	137160016	3.33		92	93	90	97
OLIVE1_J3_Z07110503	S0006	07080508-N1002	3.3264 min, 07080508	3.3264		2.1 scans	0.84	147 m/z (153)	0	0.009	4	0.8	1143	8614262	0.0175	154598158	154598158	300789509	3.33		93	95	82	97
ORCHARD2_J1_Z05260510	S0006	07080508-N1002	3.3264 min, 07080508	3.3403		2.6 scans	0.52	147 m/z (153)	0	0.0064	5	0.7	1260	8659762		123263603	119368590		3.33		88	90	86	91
ORCHARD1_J3_Z05260518	S0006	07080508-N1002	3.3264 min, 07080508	3.3402		2.4 scans	0.61	147 m/z (153)	0	0.0068	5	0.7	1331	8569235	0.0093	129587128	126265425	177397569	3.33		90	92	87	92
REDOAK1_Z06220512	S0006	07080508-N1002	3.3264 min, 07080508	3.3186		>3 scans	0.44	TIC	0	0.0029	3	3	964	7867284	0.0083	52184684	52184684	147853823	3.33		82	86	66	86
REDOAK3_Z06230502	S0006	07080508-N1002	3.3264 min, 07080508	3.3309		1.4 scans	0.33	144 m/z (73)	0	0.0037	4	0.8	891	7954810	0.0047	65649897	65649897	82475202	3.33		82	90	54	86
REDOAK3_Z06230502	S0006	07080508-N1002	3.3264 min, 07080508	3.3401		2.4 scans	0.64	147 m/z (153)	0	0.0088	5	0.8	1175	8476811	0.0141	154933863	154933863	247953166	3.33		87	91	79	91
RYE3_Z07080502	S0006	07080508-N1002	3.3264 min, 07080508	3.3093		>3 scans	0.77	147 m/z (153)	0	0.0123	3	0.8	1159	7581741	0.0142	144942443	144942443	166838137	3.33		88	89	86	91
SYCAMORE2_J1_Z07090517	S0006	07080508-N1002	3.3264 min, 07080508	3.3155		1.3 scans	0.49	144 m/z (162)	0	0.0033	3	1.2	986	7954820	0.0049	69316487	69316487	103094399	3.33		84	84	84	88
SYCAMORE3_J2_Z07110505	S0006	07080508-N1002	3.3264 min, 07080508	3.3264		2.2 scans	0.85	147 m/z (153)	0	0.0085	4	0.9	1140	8427356	0.0109	171154772	171154772	218653870	3.33		94	97	84	98
SYCAMORE1_J3_Z07110508	S0006	07080508-N1002	3.3264 min, 07080508	3.3187		>1 scans	0.49	TIC	0	0.0014	3	1.4	786	8471852	0.0092	24591684	24591684	166462609	3.33		85	84	73	87
WHITEOAK1_Z07090513	S0006	07080508-N1002	3.3264 min, 07080508	3.3202		>2 scans	0.63	TIC	0	0.0055	3	1.4	1173	8424045	0.0177	75696517	75696517	242961594	3.33		89	88	87	92
WHITEOAK2_Z07090514	S0006	07080508-N1002	3.3264 min, 07080508	3.3186		>2 scans	0.67	TIC	0	0.0053	3	1.6	1249	8495376	0.0171	88584122	88584122	285516757	3.33		84	80	82	92
WHITEOAK2_Z07090514	S0006	07080508-N1002	3.3264 min, 07080508	3.3248		2.3 scans	0.74	147 m/z (153)	0	0.0097	4	0.9	1192	8495376	0.0124	161952209	161952209	207041391	3.33		91	95	83	95
ALDER1_Z07090519	S0006	07090521-N1002	3.3247 min, 07090521	3.3326		>4 scans	0.22	TIC	0	0.0031	4	2.9	621	5446643	0.0063	36204962	36204962	74215761	3.32		87	95	44	90
ALDER3_Z07090521	S0006	07090521-N1002	3.3247 min, 07090521	3.3247		2.2 scans	0.83	147 m/z (153)	0	0.0195	4	0.9	1260	8265924	0.0245	157038149	157038149	196647522	3.32		99	100	100	100
ASH1_Z06220509	S0006	07090521-N1002	3.3247 min, 07090521	3.3295		>1 scans	0.17	TIC	0	0.001	4	1.2	592	8149250	0.0034	18069013	18069013	60347511	3.32		81	94	31	85
ASH1_Z06220509	S0006	07090521-N1002	3.3247 min, 07090521	3.3295		2.0 scans	0.37	130 m/z (93)	0	0.0046	4	0.8	880	8591821	0.0062	81544084	73086590	109803903	3.32		81	84	67	87
ASH2_Z06220510	S0006	07090521-N1002	3.3247 min, 07090521	3.3308		1.5 scans	0.43	144 m/z (93)	0	0.0063	4	0.8	1045	7778463	0.0106	88639400	82568154	148388507	3.32		83	85	72	86
ASH3_Z06230501	S0006	07090521-N1002	3.3247 min, 07090521	3.3309		1.7 scans	0.28	144 m/z (93)	0	0.003	4	0.6	754	8172880	0.0049	51731991	51731991	82734043	3.32		80	86	54	86
ASH3_Z06230501	S0006	07090521-N1002	3.3247 min, 07090521	3.3309		>1 scans	0.18	TIC	0	0.0011	4	1.1	608	8209591	0.0039	19366477	19366477	65675477	3.32		81	94	32	85
BERMUDA1_Z06220506	S0006	07090521-N1002	3.3247 min, 07090521	3.331		1.5 scans	0.37	144 m/z (79)	0	0.004	4	0.7	975	8007568	0.0058	73753898	73753898	106700370	3.32		84	91	66	88
BERMUDA1_Z06220506	S0006	07090521-N1002	3.3247 min, 07090521	3.3403		2.4 scans	0.66	147 m/z (153)	0	0.0085	5	0.7	1231	8582333	0.0113	156880137	156880137	207523955	3.32		89	93	81	93
BERMUDA2_Z06220507	S0006	07090521-N1002	3.3247 min, 07090521	3.331		1.5 scans	0.33	144 m/z (65)	0	0.004	4	0.8	922	7900765	0.0066	68974868	63882974	115208519	3.32		81	88	52	85
BERMUDA2_Z06220507	S0006	07090521-N1002	3.3247 min, 07090521	3.3402		2.6 scans	0.6	147 m/z (153)	0	0.0071	5	0.6	1198	8233469	0.0202	123957824	123957824	350483748	3.32		84	85	81	87
BERMUDA3_Z06220508	S0006	07090521-N1002	3.3247 min, 07090521	3.3355		>4 scans	0.42	TIC	0	0.0044	4	2.1	1047	8272771	0.0117	79527581	79527581	211144797	3.32		82	86	55	83
BERMUDA3_Z06220508	S0006	07090521-N1002	3.3247 min, 07090521	3.3401		2.4 scans	0.65	147 m/z (153)	0	0.0089	5	0.7	1242	8592944	0.0117	160881401	160881401	211144797	3.32		88	92	81	92
BLUEGRASS1_Z06220503	S0006	07090521-N1002	3.3247 min, 07090521	3.331		1.4 scans	0.34	144 m/z (73)	0	0.0054	4	0.8	928	7950935	0.0069	65710672	65710672	82972750	3.32		84	91	57	87
BLUEGRASS1_Z06220503	S0006	07090521-N1002	3.3247 min, 07090521	3.3402		2.4 scans	0.66	147 m/z (153)	0	0.0127	5	0.7	1225	8458897	0.0168	153738675	153738675	202607879	3.32		90	93	83	93
BLUEGRASS2_Z06220504	S0006	07090521-N1002	3.3247 min, 07090521	3.3294		1.4 scans	0.36	144 m/z (79)	0	0.0059	4	0.8	964	7971344	0.0085	69874772	69874772	101350413	3.32		84	91	66	88
BLUEGRASS2_Z06220504	S0006	07090521-N1002	3.3247 min, 07090521	3.3401		2.4 scans	0.65	147 m/z (153)	0	0.0129	5	0.7	1227	8521205	0.0171	154308448	154308448	203893184	3.32		89	93	82	93
BLUEGRASS3_Z06220505	S0006	07090521-N1002	3.3247 min, 07090521	3.3308		1.4 scans	0.34	144 m/z (79)	0	0.005	4	0.8	928	7982104	0.0073	66947266	66947266	96715117	3.32		84	91	57	88
BLUEGRASS3_Z06220505	S0006	07090521-N1002	3.3247 min, 07090521	3.34		2.4 scans	0.65	147 m/z (153)	0	0.0117	5	0.7	1220	8546103	0.0155	156105901	156105901	206770249	3.32		90	93	82	93
BOX2_Z05260516	S0006	07090521-N1002	3.3247 min, 07090521	3.3313		1.5 scans	0.4	144 m/z (162)	0	0.0032	4	0.7	1114	7859677	0.0045	71577371	71577371	100973311	3.32		81	81	81	86
BOX3_Z05260517	S0006	07090521-N1002	3.3247 min, 07090521	3.3329		>2 scans	0.38	TIC	0	0.0021	4	1.8	1052	8104684	0.0065	48486508	48486508	151784568	3.32		84	91	66	86
BOX3_Z05260517	S0006	07090521-N1002	3.3247 min, 07090521	3.3405		2.7 scans	0.59	147 m/z (153)	0	0.0056	5	0.8	1242	8389907		131392786	122877490		3.32		87	89	84	92
ELM3_J1_Z07090527	S0006	07090521-N1002	3.3247 min, 07090521	3.3201		>2 scans	0.68	TIC	0	0.0088	3	1.4	1270	8367397	0.0282	90774508	90774508	290907974	3.32		91	89	88	94
ELM3_J1_Z07090527	S0006	07090521-N1002	3.3247 min, 07090521	3.3263		2.2 scans	0.73	147 m/z (153)	0	0.0136	4	0.9	1230	8367397	0.0235	140372246	140372246	242423312	3.32		92	96	85	96
ELM1_J3_Z07110506	S0006	07090521-N1002	3.3247 min, 07090521	3.3261		2.2 scans	0.89	147 m/z (153)	0	0.0154	4	0.9	1131	8090407		163463323	163463323		3.32		98	98	98	99
JOHNSON1_Z07090522	S0006	07090521-N1002	3.3247 min, 07090521	3.3171		1.5 scans	0.4	144 m/z (162)	0	0.0032	3	1.4	895	6917116	0.0056	57728212	57728212	102703765	3.32		82	82	74	87
JOHNSON1_Z07090522	S0006	07090521-N1002	3.3247 min, 07090521	3.3186		>1 scans	0.48	TIC	0	0.0018	3	1.4	979	7993170	0.01	33004814	33004814	182746912	3.32		83	79	74	91
JOHNSON2_Z07090523	S0006	07090521-N1002	3.3247 min, 07090521	3.3264		2.3 scans	0.82	147 m/z (153)	0	0.0082	4	0.8	1283	8464388	0.0221	155361661	155361661	417456872	3.32		92	92	91	96
JOHNSON3_Z07090524	S0006	07090521-N1002	3.3247 min, 07090521	3.3201		>2 scans	0.69	TIC	0	0.0056	3	1.7	1282	8400472	0.017	93770149	93770149	286234903	3.32		91	88	87	95
JOHNSON3_Z07090524	S0006	07090521-N1002	3.3247 min, 07090521	3.3263		2.2 scans	0.76	147 m/z (153)	0	0.0095	4	0.9	1242	8400472	0.0111	159851656	159851656	186894555	3.32		94	97	87	97
MUGWORT2_J1_Z07080507	S0006	07090521-N1002	3.3247 min, 07090521	3.3418		2.3 scans	0.69	147 m/z (153)	0	0.0088	5	0.8	1186	8463469	0.0169	153394444	153394444	293686327	3.32		83	85	78	92
MUGWORT3_J2_Z07080508	S0006	07090521-N1002	3.3247 min, 07090521	3.3264		2.2 scans	0.85	147 m/z (153)	0	0.0094	4	0.9	1252	8286005		164874659	164874659		3.32		98	99	97	100
MUGWORT1_J3_Z07110504	S0006	07090521-N1002	3.3247 min, 07090521	3.3171		1.3 scans	0.59	144 m/z (162)	0	0.0064	3	1.4	1054	7551732	0.009	96471071	92112594	137128344	3.32		91	91	88	95
MUGWORT1_J3_Z07110504	S0006	07090521-N1002	3.3247 min, 07090521	3.3263		2.1 scans	0.84	147 m/z (153)	0	0.0104	4	0.8	1137	8637222	0.0206	158435555	158435555	312828781	3.32		92	96	83	97
MULBERRY2_Z07090529	S0006	07090521-N1002	3.3247 min, 07090521	3.3263		2.2 scans	0.86	147 m/z (153)	0	0.0249	4	0.9	1272	8268467		156673813	156673813		3.32		98	99	99	100
OLIVE3_J2_Z07080505	S0006	07090521-N1002	3.3247 min, 07090521	3.3172		2.5 scans	1	93 m/z (73)	0	0.0055	3	1.4	1288	8535044	0.0181	110734370	110734370	361763495	3.32		80	77	75	93
OLIVE1_J3_Z07110503	S0006	07090521-N1002	3.3247 min, 07090521	3.3172		1.3 scans	0.59	144 m/z (162)	0	0.0053	3	1.3	1063	7697566	0.008	91897754	90653466	137160016	3.32		92	92	90	96
OLIVE1_J3_Z07110503	S0006	07090521-N1002	3.3247 min, 07090521	3.3264		2.1 scans	0.84	147 m/z (153)	0	0.009	4	0.8	1143	8614262	0.0175	154598158	154598158	300789509	3.32		92	95	83	97
ORCHARD2_J1_Z05260510	S0006	07090521-N1002	3.3247 min, 07090521	3.3403		2.6 scans	0.52	147 m/z (153)	0	0.0064	5	0.7	1260	8659762		123263603	119368590		3.32		89	91	85	91
ORCHARD1_J3_Z05260518	S0006	07090521-N1002	3.3247 min, 07090521	3.3402		2.4 scans	0.61	147 m/z (153)	0	0.0068	5	0.7	1331	8569235	0.0093	129587128	126265425	177397569	3.32		90	92	89	92
REDOAK1_Z06220512	S0006	07090521-N1002	3.3247 min, 07090521	3.3186		>3 scans	0.44	TIC	0	0.0029	3	3	964	7867284	0.0083	52184684	52184684	147853823	3.32		83	86	65	87
REDOAK3_Z06230502	S0006	07090521-N1002	3.3247 min, 07090521	3.3309		1.4 scans	0.33	144 m/z (73)	0	0.0037	4	0.8	891	7954810	0.0047	65649897	65649897	82475202	3.32		82	90	56	87
REDOAK3_Z06230502	S0006	07090521-N1002	3.3247 min, 07090521	3.3401		2.4 scans	0.64	147 m/z (153)	0	0.0088	5	0.8	1175	8476811	0.0141	154933863	154933863	247953166	3.32		88	91	81	91
RYE3_Z07080502	S0006	07090521-N1002	3.3247 min, 07090521	3.3093		>3 scans	0.77	147 m/z (153)	0	0.0123	3	0.8	1159	7581741	0.0142	144942443	144942443	166838137	3.32		88	89	85	91
SYCAMORE2_J1_Z07090517	S0006	07090521-N1002	3.3247 min, 07090521	3.3155		1.3 scans	0.49	144 m/z (162)	0	0.0033	3	1.2	986	7954820	0.0049	69316487	69316487	103094399	3.32		84	84	84	88
SYCAMORE3_J2_Z07110505	S0006	07090521-N1002	3.3247 min, 07090521	3.3264		2.2 scans	0.85	147 m/z (153)	0	0.0085	4	0.9	1140	8427356	0.0109	171154772	171154772	218653870	3.32		93	97	86	98
SYCAMORE1_J3_Z07110508	S0006	07090521-N1002	3.3247 min, 07090521	3.3187		>1 scans	0.49	TIC	0	0.0014	3	1.4	786	8471852	0.0092	24591684	24591684	166462609	3.32		85	84	73	86
WHITEOAK1_Z07090513	S0006	07090521-N1002	3.3247 min, 07090521	3.3202		>2 scans	0.63	TIC	0	0.0055	3	1.4	1173	8424045	0.0177	75696517	75696517	242961594	3.32		89	87	86	92
WHITEOAK2_Z07090514	S0006	07090521-N1002	3.3247 min, 07090521	3.3186		>2 scans	0.67	TIC	0	0.0053	3	1.6	1249	8495376	0.0171	88584122	88584122	285516757	3.32		83	79	81	92
WHITEOAK2_Z07090514	S0006	07090521-N1002	3.3247 min, 07090521	3.3248		2.3 scans	0.74	147 m/z (153)	0	0.0097	4	0.9	1192	8495376	0.0124	161952209	161952209	207041391	3.32		91	95	85	95
ALDER1_Z07090519	S0006	07090529-N1002	3.3263 min, 07090529	3.3326		>4 scans	0.22	TIC	0	0.0031	4	2.9	621	5446643	0.0063	36204962	36204962	74215761	3.33		86	94	45	89
ALDER3_Z07090521	S0006	07090529-N1002	3.3263 min, 07090529	3.3247		2.2 scans	0.83	147 m/z (153)	0	0.0195	4	0.9	1260	8265924	0.0245	157038149	157038149	196647522	3.33		98	99	99	100
ASH1_Z06220509	S0006	07090529-N1002	3.3263 min, 07090529	3.3295		>1 scans	0.17	TIC	0	0.001	4	1.2	592	8149250	0.0034	18069013	18069013	60347511	3.33		80	94	31	85
ASH1_Z06220509	S0006	07090529-N1002	3.3263 min, 07090529	3.3295		2.0 scans	0.37	130 m/z (93)	0	0.0046	4	0.8	880	8591821	0.0062	81544084	73086590	109803903	3.33		82	85	69	88
ASH2_Z06220510	S0006	07090529-N1002	3.3263 min, 07090529	3.3308		1.5 scans	0.43	144 m/z (93)	0	0.0063	4	0.8	1045	7778463	0.0106	88639400	82568154	148388507	3.33		83	85	73	86
ASH3_Z06230501	S0006	07090529-N1002	3.3263 min, 07090529	3.3309		1.7 scans	0.28	144 m/z (93)	0	0.003	4	0.6	754	8172880	0.0049	51731991	51731991	82734043	3.33		81	86	55	86
ASH3_Z06230501	S0006	07090529-N1002	3.3263 min, 07090529	3.3309		>1 scans	0.18	TIC	0	0.0011	4	1.1	608	8209591	0.0039	19366477	19366477	65675477	3.33		80	93	32	84
BERMUDA1_Z06220506	S0006	07090529-N1002	3.3263 min, 07090529	3.331		1.5 scans	0.37	144 m/z (79)	0	0.004	4	0.7	975	8007568	0.0058	73753898	73753898	106700370	3.33		84	91	65	88
BERMUDA1_Z06220506	S0006	07090529-N1002	3.3263 min, 07090529	3.3403		2.4 scans	0.66	147 m/z (153)	0	0.0085	5	0.7	1231	8582333	0.0113	156880137	156880137	207523955	3.33		90	93	82	93
BERMUDA2_Z06220507	S0006	07090529-N1002	3.3263 min, 07090529	3.331		1.5 scans	0.33	144 m/z (65)	0	0.004	4	0.8	922	7900765	0.0066	68974868	63882974	115208519	3.33		81	88	52	85
BERMUDA2_Z06220507	S0006	07090529-N1002	3.3263 min, 07090529	3.3402		2.6 scans	0.6	147 m/z (153)	0	0.0071	5	0.6	1198	8233469	0.0202	123957824	123957824	350483748	3.33		84	85	82	87
BERMUDA3_Z06220508	S0006	07090529-N1002	3.3263 min, 07090529	3.3355		>4 scans	0.42	TIC	0	0.0044	4	2.1	1047	8272771	0.0117	79527581	79527581	211144797	3.33		83	86	55	84
BERMUDA3_Z06220508	S0006	07090529-N1002	3.3263 min, 07090529	3.3401		2.4 scans	0.65	147 m/z (153)	0	0.0089	5	0.7	1242	8592944	0.0117	160881401	160881401	211144797	3.33		88	92	81	92
BLUEGRASS1_Z06220503	S0006	07090529-N1002	3.3263 min, 07090529	3.331		1.4 scans	0.34	144 m/z (73)	0	0.0054	4	0.8	928	7950935	0.0069	65710672	65710672	82972750	3.33		83	91	56	87
BLUEGRASS1_Z06220503	S0006	07090529-N1002	3.3263 min, 07090529	3.3402		2.4 scans	0.66	147 m/z (153)	0	0.0127	5	0.7	1225	8458897	0.0168	153738675	153738675	202607879	3.33		90	93	84	93
BLUEGRASS2_Z06220504	S0006	07090529-N1002	3.3263 min, 07090529	3.3294		1.4 scans	0.36	144 m/z (79)	0	0.0059	4	0.8	964	7971344	0.0085	69874772	69874772	101350413	3.33		84	91	64	88
BLUEGRASS2_Z06220504	S0006	07090529-N1002	3.3263 min, 07090529	3.3401		2.4 scans	0.65	147 m/z (153)	0	0.0129	5	0.7	1227	8521205	0.0171	154308448	154308448	203893184	3.33		90	93	83	93
BLUEGRASS3_Z06220505	S0006	07090529-N1002	3.3263 min, 07090529	3.3308		1.4 scans	0.34	144 m/z (79)	0	0.005	4	0.8	928	7982104	0.0073	66947266	66947266	96715117	3.33		84	91	56	88
BLUEGRASS3_Z06220505	S0006	07090529-N1002	3.3263 min, 07090529	3.34		2.4 scans	0.65	147 m/z (153)	0	0.0117	5	0.7	1220	8546103	0.0155	156105901	156105901	206770249	3.33		90	93	82	93
BOX2_Z05260516	S0006	07090529-N1002	3.3263 min, 07090529	3.3313		1.5 scans	0.4	144 m/z (162)	0	0.0032	4	0.7	1114	7859677	0.0045	71577371	71577371	100973311	3.33		80	80	80	84
BOX3_Z05260517	S0006	07090529-N1002	3.3263 min, 07090529	3.3329		>2 scans	0.38	TIC	0	0.0021	4	1.8	1052	8104684	0.0065	48486508	48486508	151784568	3.33		82	90	63	85
BOX3_Z05260517	S0006	07090529-N1002	3.3263 min, 07090529	3.3405		2.7 scans	0.59	147 m/z (153)	0	0.0056	5	0.8	1242	8389907		131392786	122877490		3.33		86	87	82	91
ELM3_J1_Z07090527	S0006	07090529-N1002	3.3263 min, 07090529	3.3201		>2 scans	0.68	TIC	0	0.0088	3	1.4	1270	8367397	0.0282	90774508	90774508	290907974	3.33		91	89	88	94
ELM3_J1_Z07090527	S0006	07090529-N1002	3.3263 min, 07090529	3.3263		2.2 scans	0.73	147 m/z (153)	0	0.0136	4	0.9	1230	8367397	0.0235	140372246	140372246	242423312	3.33		93	97	87	97
ELM1_J3_Z07110506	S0006	07090529-N1002	3.3263 min, 07090529	3.3261		2.2 scans	0.89	147 m/z (153)	0	0.0154	4	0.9	1131	8090407		163463323	163463323		3.33		98	99	98	100
JOHNSON1_Z07090522	S0006	07090529-N1002	3.3263 min, 07090529	3.3171		1.5 scans	0.4	144 m/z (162)	0	0.0032	3	1.4	895	6917116	0.0056	57728212	57728212	102703765	3.33		83	83	76	89
JOHNSON1_Z07090522	S0006	07090529-N1002	3.3263 min, 07090529	3.3186		>1 scans	0.48	TIC	0	0.0018	3	1.4	979	7993170	0.01	33004814	33004814	182746912	3.33		84	79	75	92
JOHNSON2_Z07090523	S0006	07090529-N1002	3.3263 min, 07090529	3.3264		2.3 scans	0.82	147 m/z (153)	0	0.0082	4	0.8	1283	8464388	0.0221	155361661	155361661	417456872	3.33		92	92	92	97
JOHNSON3_Z07090524	S0006	07090529-N1002	3.3263 min, 07090529	3.3201		>2 scans	0.69	TIC	0	0.0056	3	1.7	1282	8400472	0.017	93770149	93770149	286234903	3.33		91	88	87	95
JOHNSON3_Z07090524	S0006	07090529-N1002	3.3263 min, 07090529	3.3263		2.2 scans	0.76	147 m/z (153)	0	0.0095	4	0.9	1242	8400472	0.0111	159851656	159851656	186894555	3.33		94	98	88	98
MUGWORT2_J1_Z07080507	S0006	07090529-N1002	3.3263 min, 07090529	3.3418		2.3 scans	0.69	147 m/z (153)	0	0.0088	5	0.8	1186	8463469	0.0169	153394444	153394444	293686327	3.33		84	86	79	93
MUGWORT3_J2_Z07080508	S0006	07090529-N1002	3.3263 min, 07090529	3.3264		2.2 scans	0.85	147 m/z (153)	0	0.0094	4	0.9	1252	8286005		164874659	164874659		3.33		98	99	98	100
MUGWORT1_J3_Z07110504	S0006	07090529-N1002	3.3263 min, 07090529	3.3171		1.3 scans	0.59	144 m/z (162)	0	0.0064	3	1.4	1054	7551732	0.009	96471071	92112594	137128344	3.33		91	91	89	96
MUGWORT1_J3_Z07110504	S0006	07090529-N1002	3.3263 min, 07090529	3.3263		2.1 scans	0.84	147 m/z (153)	0	0.0104	4	0.8	1137	8637222	0.0206	158435555	158435555	312828781	3.33		93	96	85	98
MULBERRY2_Z07090529	S0006	07090529-N1002	3.3263 min, 07090529	3.3263		2.2 scans	0.86	147 m/z (153)	0	0.0249	4	0.9	1272	8268467		156673813	156673813		3.33		99	100	100	100
OLIVE3_J2_Z07080505	S0006	07090529-N1002	3.3263 min, 07090529	3.3172		2.5 scans	1	93 m/z (73)	0	0.0055	3	1.4	1288	8535044	0.0181	110734370	110734370	361763495	3.33		81	78	76	94
OLIVE1_J3_Z07110503	S0006	07090529-N1002	3.3263 min, 07090529	3.3172		1.3 scans	0.59	144 m/z (162)	0	0.0053	3	1.3	1063	7697566	0.008	91897754	90653466	137160016	3.33		92	93	91	97
OLIVE1_J3_Z07110503	S0006	07090529-N1002	3.3263 min, 07090529	3.3264		2.1 scans	0.84	147 m/z (153)	0	0.009	4	0.8	1143	8614262	0.0175	154598158	154598158	300789509	3.33		93	95	85	98
ORCHARD2_J1_Z05260510	S0006	07090529-N1002	3.3263 min, 07090529	3.3403		2.6 scans	0.52	147 m/z (153)	0	0.0064	5	0.7	1260	8659762		123263603	119368590		3.33		88	90	85	90
ORCHARD1_J3_Z05260518	S0006	07090529-N1002	3.3263 min, 07090529	3.3402		2.4 scans	0.61	147 m/z (153)	0	0.0068	5	0.7	1331	8569235	0.0093	129587128	126265425	177397569	3.33		90	92	89	92
REDOAK1_Z06220512	S0006	07090529-N1002	3.3263 min, 07090529	3.3186		>3 scans	0.44	TIC	0	0.0029	3	3	964	7867284	0.0083	52184684	52184684	147853823	3.33		81	85	62	86
REDOAK3_Z06230502	S0006	07090529-N1002	3.3263 min, 07090529	3.3309		1.4 scans	0.33	144 m/z (73)	0	0.0037	4	0.8	891	7954810	0.0047	65649897	65649897	82475202	3.33		82	90	56	86
REDOAK3_Z06230502	S0006	07090529-N1002	3.3263 min, 07090529	3.3401		2.4 scans	0.64	147 m/z (153)	0	0.0088	5	0.8	1175	8476811	0.0141	154933863	154933863	247953166	3.33		88	91	82	92
RYE1_Z07070504	S0006	07090529-N1002	3.3263 min, 07090529	3.3308		1.4 scans	0.48	144 m/z (93)	0	0.007	4	0.9	1065	7642250	0.0127	89896828	85222933	163785177	3.33		80	84	73	91
RYE3_Z07080502	S0006	07090529-N1002	3.3263 min, 07090529	3.3093		>3 scans	0.77	147 m/z (153)	0	0.0123	3	0.8	1159	7581741	0.0142	144942443	144942443	166838137	3.33		87	88	84	91
SYCAMORE2_J1_Z07090517	S0006	07090529-N1002	3.3263 min, 07090529	3.3155		1.3 scans	0.49	144 m/z (162)	0	0.0033	3	1.2	986	7954820	0.0049	69316487	69316487	103094399	3.33		84	85	85	88
SYCAMORE3_J2_Z07110505	S0006	07090529-N1002	3.3263 min, 07090529	3.3264		2.2 scans	0.85	147 m/z (153)	0	0.0085	4	0.9	1140	8427356	0.0109	171154772	171154772	218653870	3.33		94	97	88	98
SYCAMORE1_J3_Z07110508	S0006	07090529-N1002	3.3263 min, 07090529	3.3187		>1 scans	0.49	TIC	0	0.0014	3	1.4	786	8471852	0.0092	24591684	24591684	166462609	3.33		87	86	77	88
WHITEOAK1_Z07090513	S0006	07090529-N1002	3.3263 min, 07090529	3.3202		>2 scans	0.63	TIC	0	0.0055	3	1.4	1173	8424045	0.0177	75696517	75696517	242961594	3.33		89	87	86	92
WHITEOAK2_Z07090514	S0006	07090529-N1002	3.3263 min, 07090529	3.3186		>2 scans	0.67	TIC	0	0.0053	3	1.6	1249	8495376	0.0171	88584122	88584122	285516757	3.33		83	79	81	92
WHITEOAK2_Z07090514	S0006	07090529-N1002	3.3263 min, 07090529	3.3248		2.3 scans	0.74	147 m/z (153)	0	0.0097	4	0.9	1192	8495376	0.0124	161952209	161952209	207041391	3.33		92	95	87	95
ALDER1_Z07090519	S0006	07110506-N1002	3.3261 min, 07110506	3.3326		>4 scans	0.22	TIC	0	0.0031	4	2.9	621	5446643	0.0063	36204962	36204962	74215761	3.33		86	94	45	88
ALDER3_Z07090521	S0006	07110506-N1002	3.3261 min, 07110506	3.3247		2.2 scans	0.83	147 m/z (153)	0	0.0195	4	0.9	1260	8265924	0.0245	157038149	157038149	196647522	3.33		97	98	98	99
ASH1_Z06220509	S0006	07110506-N1002	3.3261 min, 07110506	3.3295		2.0 scans	0.37	130 m/z (93)	0	0.0046	4	0.8	880	8591821	0.0062	81544084	73086590	109803903	3.33		81	84	68	87
ASH2_Z06220510	S0006	07110506-N1002	3.3261 min, 07110506	3.3308		1.5 scans	0.43	144 m/z (93)	0	0.0063	4	0.8	1045	7778463	0.0106	88639400	82568154	148388507	3.33		81	83	71	84
BERMUDA1_Z06220506	S0006	07110506-N1002	3.3261 min, 07110506	3.331		1.5 scans	0.37	144 m/z (79)	0	0.004	4	0.7	975	8007568	0.0058	73753898	73753898	106700370	3.33		82	89	63	85
BERMUDA1_Z06220506	S0006	07110506-N1002	3.3261 min, 07110506	3.3403		2.4 scans	0.66	147 m/z (153)	0	0.0085	5	0.7	1231	8582333	0.0113	156880137	156880137	207523955	3.33		87	91	80	91
BERMUDA2_Z06220507	S0006	07110506-N1002	3.3261 min, 07110506	3.3402		2.6 scans	0.6	147 m/z (153)	0	0.0071	5	0.6	1198	8233469	0.0202	123957824	123957824	350483748	3.33		82	83	80	85
BERMUDA3_Z06220508	S0006	07110506-N1002	3.3261 min, 07110506	3.3355		>4 scans	0.42	TIC	0	0.0044	4	2.1	1047	8272771	0.0117	79527581	79527581	211144797	3.33		81	84	53	81
BERMUDA3_Z06220508	S0006	07110506-N1002	3.3261 min, 07110506	3.3401		2.4 scans	0.65	147 m/z (153)	0	0.0089	5	0.7	1242	8592944	0.0117	160881401	160881401	211144797	3.33		86	90	79	89
BLUEGRASS1_Z06220503	S0006	07110506-N1002	3.3261 min, 07110506	3.331		1.4 scans	0.34	144 m/z (73)	0	0.0054	4	0.8	928	7950935	0.0069	65710672	65710672	82972750	3.33		81	89	55	85
BLUEGRASS1_Z06220503	S0006	07110506-N1002	3.3261 min, 07110506	3.3402		2.4 scans	0.66	147 m/z (153)	0	0.0127	5	0.7	1225	8458897	0.0168	153738675	153738675	202607879	3.33		88	91	82	91
BLUEGRASS2_Z06220504	S0006	07110506-N1002	3.3261 min, 07110506	3.3294		1.4 scans	0.36	144 m/z (79)	0	0.0059	4	0.8	964	7971344	0.0085	69874772	69874772	101350413	3.33		82	89	63	85
BLUEGRASS2_Z06220504	S0006	07110506-N1002	3.3261 min, 07110506	3.3401		2.4 scans	0.65	147 m/z (153)	0	0.0129	5	0.7	1227	8521205	0.0171	154308448	154308448	203893184	3.33		87	91	81	90
BLUEGRASS3_Z06220505	S0006	07110506-N1002	3.3261 min, 07110506	3.3308		1.4 scans	0.34	144 m/z (79)	0	0.005	4	0.8	928	7982104	0.0073	66947266	66947266	96715117	3.33		81	89	55	85
BLUEGRASS3_Z06220505	S0006	07110506-N1002	3.3261 min, 07110506	3.34		2.4 scans	0.65	147 m/z (153)	0	0.0117	5	0.7	1220	8546103	0.0155	156105901	156105901	206770249	3.33		88	91	80	91
BOX3_Z05260517	S0006	07110506-N1002	3.3261 min, 07110506	3.3329		>2 scans	0.38	TIC	0	0.0021	4	1.8	1052	8104684	0.0065	48486508	48486508	151784568	3.33		80	88	63	83
BOX3_Z05260517	S0006	07110506-N1002	3.3261 min, 07110506	3.3405		2.7 scans	0.59	147 m/z (153)	0	0.0056	5	0.8	1242	8389907		131392786	122877490		3.33		84	85	82	88
ELM3_J1_Z07090527	S0006	07110506-N1002	3.3261 min, 07110506	3.3201		>2 scans	0.68	TIC	0	0.0088	3	1.4	1270	8367397	0.0282	90774508	90774508	290907974	3.33		90	88	86	93
ELM3_J1_Z07090527	S0006	07110506-N1002	3.3261 min, 07110506	3.3263		2.2 scans	0.73	147 m/z (153)	0	0.0136	4	0.9	1230	8367397	0.0235	140372246	140372246	242423312	3.33		92	96	85	95
ELM1_J3_Z07110506	S0006	07110506-N1002	3.3261 min, 07110506	3.3261		2.2 scans	0.89	147 m/z (153)	0	0.0154	4	0.9	1131	8090407		163463323	163463323		3.33		99	100	100	100
JOHNSON1_Z07090522	S0006	07110506-N1002	3.3261 min, 07110506	3.3171		1.5 scans	0.4	144 m/z (162)	0	0.0032	3	1.4	895	6917116	0.0056	57728212	57728212	102703765	3.33		83	83	76	88
JOHNSON1_Z07090522	S0006	07110506-N1002	3.3261 min, 07110506	3.3186		>1 scans	0.48	TIC	0	0.0018	3	1.4	979	7993170	0.01	33004814	33004814	182746912	3.33		83	79	75	91
JOHNSON2_Z07090523	S0006	07110506-N1002	3.3261 min, 07110506	3.3264		2.3 scans	0.82	147 m/z (153)	0	0.0082	4	0.8	1283	8464388	0.0221	155361661	155361661	417456872	3.33		91	91	90	95
JOHNSON3_Z07090524	S0006	07110506-N1002	3.3261 min, 07110506	3.3201		>2 scans	0.69	TIC	0	0.0056	3	1.7	1282	8400472	0.017	93770149	93770149	286234903	3.33		90	88	86	94
JOHNSON3_Z07090524	S0006	07110506-N1002	3.3261 min, 07110506	3.3263		2.2 scans	0.76	147 m/z (153)	0	0.0095	4	0.9	1242	8400472	0.0111	159851656	159851656	186894555	3.33		93	97	87	97
MUGWORT2_J1_Z07080507	S0006	07110506-N1002	3.3261 min, 07110506	3.3418		2.3 scans	0.69	147 m/z (153)	0	0.0088	5	0.8	1186	8463469	0.0169	153394444	153394444	293686327	3.33		84	85	78	92
MUGWORT3_J2_Z07080508	S0006	07110506-N1002	3.3261 min, 07110506	3.3264		2.2 scans	0.85	147 m/z (153)	0	0.0094	4	0.9	1252	8286005		164874659	164874659		3.33		97	98	96	99
MUGWORT1_J3_Z07110504	S0006	07110506-N1002	3.3261 min, 07110506	3.3171		1.3 scans	0.59	144 m/z (162)	0	0.0064	3	1.4	1054	7551732	0.009	96471071	92112594	137128344	3.33		92	92	91	96
MUGWORT1_J3_Z07110504	S0006	07110506-N1002	3.3261 min, 07110506	3.3263		2.1 scans	0.84	147 m/z (153)	0	0.0104	4	0.8	1137	8637222	0.0206	158435555	158435555	312828781	3.33		94	98	87	98
MULBERRY2_Z07090529	S0006	07110506-N1002	3.3261 min, 07110506	3.3263		2.2 scans	0.86	147 m/z (153)	0	0.0249	4	0.9	1272	8268467		156673813	156673813		3.33		98	99	98	99
OLIVE3_J2_Z07080505	S0006	07110506-N1002	3.3261 min, 07110506	3.3172		2.5 scans	1	93 m/z (73)	0	0.0055	3	1.4	1288	8535044	0.0181	110734370	110734370	361763495	3.33		83	80	78	95
OLIVE1_J3_Z07110503	S0006	07110506-N1002	3.3261 min, 07110506	3.3172		1.3 scans	0.59	144 m/z (162)	0	0.0053	3	1.3	1063	7697566	0.008	91897754	90653466	137160016	3.33		93	93	92	97
OLIVE1_J3_Z07110503	S0006	07110506-N1002	3.3261 min, 07110506	3.3264		2.1 scans	0.84	147 m/z (153)	0	0.009	4	0.8	1143	8614262	0.0175	154598158	154598158	300789509	3.33		94	97	87	98
ORCHARD2_J1_Z05260510	S0006	07110506-N1002	3.3261 min, 07110506	3.3403		2.6 scans	0.52	147 m/z (153)	0	0.0064	5	0.7	1260	8659762		123263603	119368590		3.33		85	87	83	88
ORCHARD1_J3_Z05260518	S0006	07110506-N1002	3.3261 min, 07110506	3.3402		2.4 scans	0.61	147 m/z (153)	0	0.0068	5	0.7	1331	8569235	0.0093	129587128	126265425	177397569	3.33		88	90	88	90
REDOAK1_Z06220512	S0006	07110506-N1002	3.3261 min, 07110506	3.3186		>3 scans	0.44	TIC	0	0.0029	3	3	964	7867284	0.0083	52184684	52184684	147853823	3.33		81	84	63	85
REDOAK3_Z06230502	S0006	07110506-N1002	3.3261 min, 07110506	3.3309		1.4 scans	0.33	144 m/z (73)	0	0.0037	4	0.8	891	7954810	0.0047	65649897	65649897	82475202	3.33		80	88	54	84
REDOAK3_Z06230502	S0006	07110506-N1002	3.3261 min, 07110506	3.3401		2.4 scans	0.64	147 m/z (153)	0	0.0088	5	0.8	1175	8476811	0.0141	154933863	154933863	247953166	3.33		86	89	81	89
RYE1_Z07070504	S0006	07110506-N1002	3.3261 min, 07110506	3.3308		1.4 scans	0.48	144 m/z (93)	0	0.007	4	0.9	1065	7642250	0.0127	89896828	85222933	163785177	3.33		80	84	74	91
RYE3_Z07080502	S0006	07110506-N1002	3.3261 min, 07110506	3.3093		>3 scans	0.77	147 m/z (153)	0	0.0123	3	0.8	1159	7581741	0.0142	144942443	144942443	166838137	3.33		85	86	82	88
SYCAMORE2_J1_Z07090517	S0006	07110506-N1002	3.3261 min, 07110506	3.3155		1.3 scans	0.49	144 m/z (162)	0	0.0033	3	1.2	986	7954820	0.0049	69316487	69316487	103094399	3.33		83	83	85	86
SYCAMORE3_J2_Z07110505	S0006	07110506-N1002	3.3261 min, 07110506	3.3264		2.2 scans	0.85	147 m/z (153)	0	0.0085	4	0.9	1140	8427356	0.0109	171154772	171154772	218653870	3.33		95	99	90	99
SYCAMORE1_J3_Z07110508	S0006	07110506-N1002	3.3261 min, 07110506	3.3187		>1 scans	0.49	TIC	0	0.0014	3	1.4	786	8471852	0.0092	24591684	24591684	166462609	3.33		87	86	77	88
WHITEOAK1_Z07090513	S0006	07110506-N1002	3.3261 min, 07110506	3.3202		>2 scans	0.63	TIC	0	0.0055	3	1.4	1173	8424045	0.0177	75696517	75696517	242961594	3.33		89	87	87	92
WHITEOAK2_Z07090514	S0006	07110506-N1002	3.3261 min, 07110506	3.3186		>2 scans	0.67	TIC	0	0.0053	3	1.6	1249	8495376	0.0171	88584122	88584122	285516757	3.33		82	78	80	91
WHITEOAK2_Z07090514	S0006	07110506-N1002	3.3261 min, 07110506	3.3248		2.3 scans	0.74	147 m/z (153)	0	0.0097	4	0.9	1192	8495376	0.0124	161952209	161952209	207041391	3.33		90	94	85	94
ALDER1_Z07090519	S0007	07090521-N1003	3.3462 min, 07090521	3.3617		1.3 scans	0.28	162 m/z	0	0.0031	6	0.8	679	8291377		36845125	35265827		3.35		85	86	66	86
ALDER1_Z07090519	S0007	07090521-N1003	3.3462 min, 07090521	3.3617		1.3 scans	0.35	162 m/z (78)	0	0.0039	6	0.8	757	8365070		46522239	44528149		3.35		84	85	73	90
ALDER3_Z07090521	S0007	07090521-N1003	3.3462 min, 07090521	3.3462		1.6 scans	0.3	162 m/z (79)	0	0.0065	5	1.2	742	7550719		51882427	46275574		3.35		98	100	100	100
ASH1_Z06220509	S0007	07090521-N1003	3.3462 min, 07090521	3.3618		1.4 scans	0.15	162 m/z	0	0.0014	6	0.6	553	3900606		25179712	23832672		3.35		81	83	34	81
ASH1_Z06220509	S0007	07090521-N1003	3.3462 min, 07090521	3.3618		1.4 scans	0.41	162 m/z (99)	0	0.0038	6	0.6	892	8150990		67900187	64267728		3.35		80	78	76	92
ASH2_Z06220510	S0007	07090521-N1003	3.3462 min, 07090521	3.36		>1 scans	0.39	TIC	0	0.0002	6	1	992	6041741	0.0136	2540596	2540596	190385255	3.35		82	78	70	89
ASH2_Z06220510	S0007	07090521-N1003	3.3462 min, 07090521	3.3616		1.4 scans	0.47	162 m/z (99)	0	0.0072	6	0.9	1083	6985761	0.0076	100840582	84869827	106111782	3.35		82	82	77	89
BERMUDA1_Z06220506	S0007	07090521-N1003	3.3462 min, 07090521	3.3617		1.4 scans	0.45	162 m/z	0	0.0039	6	1.2	1012	7589869	0.0061	71091528	61776895	112026206	3.35		84	81	67	93
BERMUDA1_Z06220506	S0007	07090521-N1003	3.3462 min, 07090521	3.3617		1.4 scans	0.49	162 m/z (153)	0	0.0046	6	1.2	1053	7868800	0.0073	84673003	73578882	133329550	3.35		83	80	69	94
BERMUDA2_Z06220507	S0007	07090521-N1003	3.3462 min, 07090521	3.3525		2.2 scans	0.53	89 m/z (153)	0	0.0078	5	1.6	1128	8456247		135350521	129098492		3.35		84	84	77	91
BERMUDA2_Z06220507	S0007	07090521-N1003	3.3462 min, 07090521	3.3556		>1 scans	0.58	TIC	0	0.0012	6	1.4	1195	8456247	0.0162	20089329	20089329	281081026	3.35		82	77	69	90
BERMUDA3_Z06220508	S0007	07090521-N1003	3.3462 min, 07090521	3.3539		>1 scans	0.58	TIC	0	0.002	6	1.7	1176	8392460	0.0161	36424005	36424005	290549678	3.35		84	78	69	93
BERMUDA3_Z06220508	S0007	07090521-N1003	3.3462 min, 07090521	3.3616		1.4 scans	0.47	162 m/z	0	0.0037	6	1.2	1052	7457002	0.0064	67107047	67107047	116039406	3.35		83	80	67	91
BLUEGRASS1_Z06220503	S0007	07090521-N1003	3.3462 min, 07090521	3.3617		1.4 scans	0.45	162 m/z	0	0.0051	6	1.2	1014	7573388	0.0088	61890161	61890161	106610336	3.35		85	83	69	93
BLUEGRASS2_Z06220504	S0007	07090521-N1003	3.3462 min, 07090521	3.3616		1.4 scans	0.45	162 m/z	0	0.0056	6	1.5	1018	7876202	0.0092	66339733	66339733	109816154	3.35		85	82	68	94
BLUEGRASS2_Z06220504	S0007	07090521-N1003	3.3462 min, 07090521	3.3616		1.4 scans	0.49	162 m/z (153)	0	0.0064	6	1.5	1059	8158440	0.0105	76303492	76303492	125197569	3.35		84	81	69	95
BLUEGRASS3_Z06220505	S0007	07090521-N1003	3.3462 min, 07090521	3.3615		1.4 scans	0.46	162 m/z	0	0.005	6	1.2	1016	7796273	0.0086	67260468	67260468	114190538	3.35		85	82	69	93
BLUEGRASS3_Z06220505	S0007	07090521-N1003	3.3462 min, 07090521	3.3615		1.4 scans	0.5	162 m/z (153)	0	0.0058	6	1.2	1059	8106611	0.0099	77486631	77486631	131532559	3.35		83	81	70	95
BOX1_Z05260515	S0007	07090521-N1003	3.3462 min, 07090521	3.3773		1.4 scans	0.29	162 m/z	0	0.0028	7	0.8	1007	8069056	0.0042	51247573	51247573	78816588	3.35		87	87	73	90
BOX1_Z05260515	S0007	07090521-N1003	3.3462 min, 07090521	3.3773		1.4 scans	0.34	162 m/z (187)	0	0.0033	7	0.8	1080	8062826	0.0051	61450636	61450636	94617083	3.35		84	84	73	92
BOX2_Z05260516	S0007	07090521-N1003	3.3462 min, 07090521	3.3621		1.6 scans	0.39	162 m/z	0	0.0022	6	1.3	1047	7550762	0.0043	50377269	50377269	96662091	3.35		86	81	70	97
BOX3_Z05260517	S0007	07090521-N1003	3.3462 min, 07090521	3.3697		2.3 scans	0.14	162 m/z	0	0.0015	6	0.8	609	7472124		34946556	31621386		3.35		88	94	56	91
ELM3_J1_Z07090527	S0007	07090521-N1003	3.3462 min, 07090521	3.337		2.2 scans	0.46	89 m/z (153)	0	0.0107	4	1.7	980	8315497		110387059	109118420		3.35		89	91	92	93
ELM3_J1_Z07090527	S0007	07090521-N1003	3.3462 min, 07090521	3.3462		1.4 scans	0.5	162 m/z	0	0.0075	5	1.2	1040	7669861	0.0093	77544742	68219282	95421942	3.35		85	81	73	92
ELM1_J3_Z07110506	S0007	07090521-N1003	3.3462 min, 07090521	3.346		1.5 scans	0.32	162 m/z	0	0.0043	5	1.5	679	7927988	0.0051	45195703	41554268	53386833	3.35		85	82	59	95
ELM1_J3_Z07110506	S0007	07090521-N1003	3.3462 min, 07090521	3.346		1.5 scans	0.33	162 m/z (93)	0	0.0046	5	1.5	682	7927988	0.0054	48488090	44581386	57298344	3.35		85	87	66	96
JOHNSON1_Z07090522	S0007	07090521-N1003	3.3462 min, 07090521	3.3463		1.4 scans	0.42	162 m/z	0	0.0032	5	1.2	907	7272805	0.0046	58300222	56611394	83149845	3.35		83	81	61	89
JOHNSON2_Z07090523	S0007	07090521-N1003	3.3462 min, 07090521	3.3464		1.4 scans	0.44	162 m/z	0	0.0033	5	1.2	922	7460085	0.0046	62586345	57671125	86513687	3.35		85	81	67	92
JOHNSON3_Z07090524	S0007	07090521-N1003	3.3462 min, 07090521	3.3386		>1 scans	0.55	TIC	0	0.0022	5	1.8	1062	8277626	0.0135	37494590	37494590	227304188	3.35		85	80	71	95
JOHNSON3_Z07090524	S0007	07090521-N1003	3.3462 min, 07090521	3.3462		1.4 scans	0.34	162 m/z	0	0.0031	5	0.9	837	8027124	0.0034	52417459	51558157	57246981	3.35		91	91	86	93
JOHNSON3_Z07090524	S0007	07090521-N1003	3.3462 min, 07090521	3.3462		1.4 scans	0.43	162 m/z (153)	0	0.0041	5	0.9	937	8134337	0.0045	69185601	68051412	75599689	3.35		87	87	81	94
MUGWORT2_J1_Z07080507	S0007	07090521-N1003	3.3462 min, 07090521	3.3617		1.3 scans	0.48	162 m/z	0	0.0042	6	1.2	1007	7825680	0.0056	72971244	66817441	97489958	3.35		84	80	67	91
MUGWORT3_J2_Z07080508	S0007	07090521-N1003	3.3462 min, 07090521	3.3464		1.6 scans	0.22	162 m/z	0	0.002	5	1.1	628	7848437		35494527	32184257		3.35		90	93	73	92
MUGWORT3_J2_Z07080508	S0007	07090521-N1003	3.3462 min, 07090521	3.3464		1.6 scans	0.33	162 m/z (79)	0	0.0032	5	1.1	762	7429729		56154774	50917701		3.35		92	91	90	98
MUGWORT1_J3_Z07110504	S0007	07090521-N1003	3.3462 min, 07090521	3.3463		1.4 scans	0.51	162 m/z	0	0.0052	5	1.1	907	7576930	0.0064	79253892	66551683	97037665	3.35		84	80	72	91
MULBERRY2_Z07090529	S0007	07090521-N1003	3.3462 min, 07090521	3.3462		1.5 scans	0.36	162 m/z (93)	0	0.0085	5	1.5	820	7976132	0.0102	53534071	48977295	63944934	3.35		89	90	81	96
OLIVE2_J1_Z07080504	S0007	07090521-N1003	3.3462 min, 07090521	3.3462		1.8 scans	0.18	162 m/z	0	0.0016	5	1.1	564	7897285		30126287	27767873		3.35		88	94	64	92
OLIVE2_J1_Z07080504	S0007	07090521-N1003	3.3462 min, 07090521	3.3462		1.8 scans	0.25	162 m/z (66)	0	0.0023	5	1.1	661	7897285		44446632	40967161		3.35		90	95	78	97
OLIVE3_J2_Z07080505	S0007	07090521-N1003	3.3462 min, 07090521	3.3602		>1 scans	0.41	TIC	0	0.0002	6	1	924	6367772	0.0088	3034567	3034567	176684491	3.35		84	80	72	90
OLIVE3_J2_Z07080505	S0007	07090521-N1003	3.3462 min, 07090521	3.3617		1.3 scans	0.51	162 m/z (75)	0	0.0045	6	0.9	1030	7382385		90732152	79283630		3.35		83	82	76	90
OLIVE1_J3_Z07110503	S0007	07090521-N1003	3.3462 min, 07090521	3.3463		1.4 scans	0.49	162 m/z	0	0.0043	5	1.1	891	7854442	0.0055	74624550	66221154	94877605	3.35		86	82	74	92
OLIVE1_J3_Z07110503	S0007	07090521-N1003	3.3462 min, 07090521	3.3463		1.4 scans	0.5	162 m/z (153)	0	0.0048	5	1.1	905	8061746	0.0061	82556574	73259961	105018509	3.35		84	81	72	94
ORCHARD3_J2_Z05260511	S0007	07090521-N1003	3.3462 min, 07090521	3.3758		1.5 scans	0.36	162 m/z (187)	0	0.0031	7	0.7	1044	8192239	0.0048	60551008	60551008	94728467	3.35		83	83	74	92
ORCHARD1_J3_Z05260518	S0007	07090521-N1003	3.3462 min, 07090521	3.3617		1.6 scans	0.4	162 m/z	0	0.0025	6	1.4	1023	7408238	0.0052	47700970	47700970	98532988	3.35		87	83	68	98
REDOAK1_Z06220512	S0007	07090521-N1003	3.3462 min, 07090521	3.3585		1.9 scans	0.2	162 m/z	0	0.0018	6	0.7	581	9035240		32402606	31568676		3.35		84	85	59	84
REDOAK2_Z06220513	S0007	07090521-N1003	3.3462 min, 07090521	3.3615		1.4 scans	0.4	162 m/z	0	0.0037	6	1.2	926	7471407	0.0055	62347377	59464564	92799514	3.35		83	81	56	90
REDOAK3_Z06230502	S0007	07090521-N1003	3.3462 min, 07090521	3.3616		1.4 scans	0.48	162 m/z (153)	0	0.0046	6	1.2	1017	7851094	0.0067	81590981	75667912	117118304	3.35		83	81	71	94
REDOAK3_Z06230502	S0007	07090521-N1003	3.3462 min, 07090521	3.3616		1.4 scans	0.5	162 m/z	0	0.0045	6	1.2	1030	7523499	0.0064	78796836	73076606	113073678	3.35		84	80	71	92
RYE1_Z07070504	S0007	07090521-N1003	3.3462 min, 07090521	3.3615		1.3 scans	0.52	162 m/z	0	0.0054	6	1.2	1040	7837573	0.0085	69963764	69963764	109620001	3.35		84	80	73	91
RYE2_Z07080501	S0007	07090521-N1003	3.3462 min, 07090521	3.3434		1.8 scans	0.23	162 m/z	0	0.0025	5	0.6	547	8650527		26770381	25545477		3.35		83	84	53	83
RYE2_Z07080501	S0007	07090521-N1003	3.3462 min, 07090521	3.3434		1.8 scans	0.33	162 m/z (73)	0	0.0037	5	0.6	661	8622314		40168533	38330585		3.35		83	86	64	89
RYE3_Z07080502	S0007	07090521-N1003	3.3462 min, 07090521	3.3216		>2 scans	0.5	79 m/z (153)	0	0.0101	3	0.1	934	7633738	0.0117	119525567	119525567	137465226	3.35		80	74	64	98
RYE3_Z07080502	S0007	07090521-N1003	3.3462 min, 07090521	3.3323		1.7 scans	0.24	162 m/z	0	0.0027	4	1.5	615	7633738	0.0032	31536121	28683467	37362343	3.35		91	95	72	95
SYCAMORE2_J1_Z07090517	S0007	07090521-N1003	3.3462 min, 07090521	3.3462		1.3 scans	0.5	162 m/z	0	0.0035	5	1.2	1026	7825628	0.0043	73489076	69654730	89083599	3.35		84	80	73	91
SYCAMORE3_J2_Z07110505	S0007	07090521-N1003	3.3462 min, 07090521	3.3464		1.4 scans	0.43	162 m/z	0	0.0031	5	1.2	810	7389287	0.0038	62931257	55123617	75224955	3.35		86	83	70	93
SYCAMORE3_J2_Z07110505	S0007	07090521-N1003	3.3462 min, 07090521	3.3464		1.4 scans	0.48	162 m/z (153)	0	0.0038	5	1.2	859	7805556	0.0045	75561448	66186828	90470546	3.35		84	82	72	96
TIMOTHY1_Z07090531	S0007	07090521-N1003	3.3462 min, 07090521	3.3462		1.3 scans	0.024	162 m/z	0.0004	0.0001	5	1.2	119	335092	0.0001	851654	851654	1001065	3.35		80	85	63	86
TIMOTHY1_Z07090531	S0007	07090521-N1003	3.3462 min, 07090521	3.3462		1.3 scans	0.03	162 m/z (73)	0.0004	0.0001	5	1.2	131	331158	0.0001	1062296	1062296	1240258	3.35		82	86	75	88
TIMOTHY3_J2_Z07090533	S0007	07090521-N1003	3.3462 min, 07090521	3.3463		1.3 scans	0.027	162 m/z	0.0005	0.0001	5	1	125	316489	0.0001	1104349	1023507	1305920	3.35		85	87	74	88
WHITEOAK1_Z07090513	S0007	07090521-N1003	3.3462 min, 07090521	3.3433		>1 scans	0.53	TIC	0	0.0013	5	0.9	1057	8410250	0.0149	17385263	17385263	204526992	3.35		84	80	72	91
WHITEOAK1_Z07090513	S0007	07090521-N1003	3.3462 min, 07090521	3.3464		1.4 scans	0.31	162 m/z	0	0.0043	5	0.9	818	5330430		58430620	49933037		3.35		80	86	63	87
WHITEOAK1_Z07090513	S0007	07090521-N1003	3.3462 min, 07090521	3.3464		1.4 scans	0.46	162 m/z (75)	0	0.0066	5	0.9	989	5925745		90708522	77516754		3.35		82	82	78	89
WHITEOAK2_Z07090514	S0007	07090521-N1003	3.3462 min, 07090521	3.3386		>1 scans	0.54	TIC	0	0.0012	5	1.4	1029	8079158	0.0138	20815589	20815589	230417032	3.35		84	79	70	94
ALDER3_Z07090521	S0009	07090521-N1005	3.4537 min, 07090521	3.4537		1.2 scans	0.62	171 m/z (57)	0	0.0067	12	1.3	942	7801027	0.0085	53676013	51336260	67983858	3.45		99	100	100	100
ALDER3_Z07090521	S0010	07090521-N1006	3.5244 min, 07090521	3.5244		3.6 scans	0.22	73 m/z (144)	0	0.0064	17	0.8	533	5391142	0.0092	51131234	46700201	73682623	3.52		98	100	100	100
SYCAMORE3_J2_Z07110505	S0010	07090521-N1006	3.5244 min, 07090521	3.5261		3.9 scans	0.26	73 m/z (144)	0	0.0027	17	0.8	460	5178773	0.0034	53625955	49693481	68605159	3.52		80	77	80	98
ALDER1_Z07090519	S0011	06220509-N1001	3.3772 min, 06220509	3.371		>4 scans	0.1	78 m/z	0	0.0026	7	0.6	546	5968565	0.0054	31131235	31131235	63901430	3.38		82	96	10	92
ALDER1_Z07090519	S0011	06220509-N1001	3.3772 min, 06220509	3.3756		5.2 scans	0.58	TIC	0	0.0095	7	1.9	1316	7253356	0.0261	112136791	112136791	309429929	3.38		98	99	79	98
ALDER1_Z07090519	S0011	06220509-N1001	3.3772 min, 06220509	3.3771		1.3 scans	0.58	99 m/z (78)	0	0.01	7	1.5	1319	7718792	0.0142	119085890	114258718	168348850	3.38		90	91	86	94
ALDER1_Z07090519	S0011	06220509-N1001	3.3772 min, 06220509	3.3771		1.3 scans	0.62	99 m/z	0	0.0102	7	1.5	1358	7718792	0.0145	120943746	116041265	171905516	3.38		98	98	92	98
ALDER3_Z07090521	S0011	06220509-N1001	3.3772 min, 06220509	3.3769		1.1 scans	0.47	187 m/z	0	0.0102	7	1.2	1218	7943997		81886992	81756828		3.38		92	93	59	92
ALDER3_Z07090521	S0011	06220509-N1001	3.3772 min, 06220509	3.3769		1.1 scans	0.47	187 m/z (79)	0	0.0102	7	1.2	1216	7950169		81998310	81867969		3.38		83	84	67	86
ALDER3_Z07090521	S0011	06220509-N1001	3.3772 min, 06220509	3.3769		1.8 scans	0.65	TIC	0	0.0141	7	1.4	1426	7824092	0.0497	113602681	113456179	398913545	3.38		95	95	81	95
ASH1_Z06220509	S0011	06220509-N1001	3.3772 min, 06220509	3.3772		1.4 scans	0.57	99 m/z	0	0.0065	7	1.6	1317	7636021		116638043	107317244		3.38		98	98	89	97
ASH1_Z06220509	S0011	06220509-N1001	3.3772 min, 06220509	3.3772		1.4 scans	0.61	99 m/z (162)	0	0.0073	7	1.6	1363	6711493		130981029	120514051		3.38		99	100	100	100
ASH1_Z06220509	S0011	06220509-N1001	3.3772 min, 06220509	3.4002		>2 scans	1	159 m/z (147)	0	0.0059	9	1.7	1078	4037219	0.0247	105305222	102837745	441001039	3.38		81	77	73	93
ASH2_Z06220510	S0011	06220509-N1001	3.3772 min, 06220509	3.3861		7.1 scans	0.55	TIC	0	0.0065	8	2	1192	8883322	0.0299	91104375	91104375	418567582	3.38		81	80	55	83
ASH3_Z06230501	S0011	06220509-N1001	3.3772 min, 06220509	3.3755		5.6 scans	0.49	TIC	0	0.0071	7	1	1201	7049348	0.0102	121227633	121227633	173997368	3.38		96	98	72	96
ASH3_Z06230501	S0011	06220509-N1001	3.3772 min, 06220509	3.377		1.4 scans	0.53	99 m/z	0	0.0063	7	1.6	1254	7617040		107497799	97611401		3.38		97	98	82	97
ASH3_Z06230501	S0011	06220509-N1001	3.3772 min, 06220509	3.377		1.4 scans	0.59	99 m/z (162)	0	0.0073	7	1.6	1319	6454595		125281519	113759581		3.38		98	99	99	100
BERMUDA1_Z06220506	S0011	06220509-N1001	3.3772 min, 06220509	3.3863		>3 scans	0.76	76 m/z	0	0.0073	8	1.8	1515	7979497	0.0545	134194587	134194587	1000889870	3.38		94	94	90	95
BERMUDA1_Z06220506	S0011	06220509-N1001	3.3772 min, 06220509	3.3925		1.1 scans	0.6	187 m/z (159)	0	0.0054	8	1.3	1343	8137844		98375694	98375694		3.38		89	91	87	91
BERMUDA2_Z06220507	S0011	06220509-N1001	3.3772 min, 06220509	3.3894		6.8 scans	0.59	TIC	0	0.0056	8	1.5	1274	8299841	0.0263	96531594	96531594	456322899	3.38		87	86	71	88
BERMUDA2_Z06220507	S0011	06220509-N1001	3.3772 min, 06220509	3.3925		1.2 scans	0.37	241 m/z (147)	0	0.0033	8	1.1	1004	7204626		57138096	57138096		3.38		81	85	32	86
BERMUDA3_Z06220508	S0011	06220509-N1001	3.3772 min, 06220509	3.3923		1.2 scans	0.35	187 m/z	0	0.0032	8	1.2	1019	8123084		58211973	58211973		3.38		85	87	37	85
BERMUDA3_Z06220508	S0011	06220509-N1001	3.3772 min, 06220509	3.3923		1.2 scans	0.59	187 m/z (159)	0	0.0055	8	1.2	1325	8198036		99190277	99190277		3.38		89	90	85	91
BERMUDA3_Z06220508	S0011	06220509-N1001	3.3772 min, 06220509	3.3923		6.4 scans	0.6	TIC	0	0.0053	8	1.3	1331	7866045	0.0261	95093421	95093421	471015317	3.38		90	90	79	91
BLUEGRASS1_Z06220503	S0011	06220509-N1001	3.3772 min, 06220509	3.3848		>3 scans	0.76	76 m/z	0	0.0111	8	2.2	1496	7887916	0.0426	134233548	134233548	513755692	3.38		94	93	90	95
BLUEGRASS1_Z06220503	S0011	06220509-N1001	3.3772 min, 06220509	3.3924		1.1 scans	0.6	187 m/z (159)	0	0.0079	8	1.3	1328	8128293		95522151	95522151		3.38		89	90	86	91
BLUEGRASS1_Z06220503	S0011	06220509-N1001	3.3772 min, 06220509	3.3924		6.2 scans	0.61	TIC	0	0.0077	8	1.3	1344	7865475	0.037	92832425	92832425	446219732	3.38		91	91	80	91
BLUEGRASS2_Z06220504	S0011	06220509-N1001	3.3772 min, 06220509	3.3862		>3 scans	0.76	76 m/z	0	0.0115	8	2.2	1510	7947499	0.0772	137214865	137214865	920500223	3.38		94	94	90	95
BLUEGRASS2_Z06220504	S0011	06220509-N1001	3.3772 min, 06220509	3.3924		1.1 scans	0.6	187 m/z (159)	0	0.0082	8	1.3	1339	8139850		98269545	98269545		3.38		89	91	87	91
BLUEGRASS2_Z06220504	S0011	06220509-N1001	3.3772 min, 06220509	3.3924		6.3 scans	0.62	TIC	0	0.008	8	1.4	1361	7848581	0.0378	94870232	94870232	450711249	3.38		91	91	81	91
BLUEGRASS3_Z06220505	S0011	06220509-N1001	3.3772 min, 06220509	3.3846		>3 scans	0.77	76 m/z	0	0.0101	8	2.1	1501	8109717	0.0726	135617017	135617017	968485168	3.38		94	94	90	95
BLUEGRASS3_Z06220505	S0011	06220509-N1001	3.3772 min, 06220509	3.3923		1.1 scans	0.6	187 m/z (159)	0	0.0074	8	1.3	1326	8147555		98571452	98571452		3.38		89	90	86	91
BOX2_Z05260516	S0011	06220509-N1001	3.3772 min, 06220509	3.3912		>3 scans	0.5	TIC	0	0.0025	8	1.5	1286	7789328	0.0144	55811854	55811854	326745098	3.38		91	91	68	90
BOX3_Z05260517	S0011	06220509-N1001	3.3772 min, 06220509	3.3897		7.3 scans	0.68	TIC	0	0.0054	8	0.9	1536	8856394	0.0175	126449678	126449678	409912029	3.38		95	95	81	94
BOX3_Z05260517	S0011	06220509-N1001	3.3772 min, 06220509	3.3912		1.4 scans	0.29	241 m/z	0	0.0021	8	0.8	1007	6202242		49138086	49138086		3.38		88	92	42	88
COTTONWOOD1_Z07090534	S0011	06220509-N1001	3.3772 min, 06220509	3.3677		>2 scans	0.17	TIC	0.0001	0.0001	6	2.2	366	1239235	0.0013	3892405	3892405	39937609	3.38		81	83	69	85
COTTONWOOD3_Z07090536	S0011	06220509-N1001	3.3772 min, 06220509	3.3633		>1 scans	0.2	TIC	0.0001	0.0001	6	1.1	391	1387049	0.0015	2001936	2001936	40083588	3.38		81	79	63	86
ELM3_J1_Z07090527	S0011	06220509-N1001	3.3772 min, 06220509	3.3754		5.7 scans	0.67	TIC	0	0.0103	7	1.5	1349	8025644	0.0433	106591532	106591532	446677847	3.38		92	91	83	92
ELM3_J1_Z07090527	S0011	06220509-N1001	3.3772 min, 06220509	3.377		1.1 scans	0.41	187 m/z	0	0.0062	7	1.3	1056	8095892		64256753	64256753		3.38		85	87	41	85
ELM3_J1_Z07090527	S0011	06220509-N1001	3.3772 min, 06220509	3.377		1.1 scans	0.55	187 m/z (147)	0	0.0083	7	1.3	1218	7999484		85944443	85944443		3.38		88	89	60	91
ELM2_Z07100503	S0011	06220509-N1001	3.3772 min, 06220509	3.3462		1.3 scans	0.45	241 m/z	0	0.0147	5	2	1078	6339108	0.0173	78263949	70163073	91685151	3.38		93	95	61	93
ELM1_J3_Z07110506	S0011	06220509-N1001	3.3772 min, 06220509	3.3768		1.1 scans	0.59	241 m/z	0	0.0113	7	1.2	1275	8070978		119677969	118881857		3.38		95	95	73	95
ELM1_J3_Z07110506	S0011	06220509-N1001	3.3772 min, 06220509	3.3768		1.6 scans	0.78	TIC	0	0.0148	7	1.3	1467	7956045	0.0415	157510860	153201222	438723482	3.38		96	95	93	96
JOHNSON1_Z07090522	S0011	06220509-N1001	3.3772 min, 06220509	3.3632		5.8 scans	0.09	TIC	0	0.0013	6	0.9	477	3867512	0.0019	23730050	23730050	34539166	3.38		85	94	17	87
JOHNSON2_Z07090523	S0011	06220509-N1001	3.3772 min, 06220509	3.3755		1.3 scans	0.56	241 m/z (162)	0	0.0063	7	0.9	1296	8040419		118514471	118514471		3.38		90	93	79	93
JOHNSON3_Z07090524	S0011	06220509-N1001	3.3772 min, 06220509	3.377		1.1 scans	0.51	187 m/z	0	0.005	7	1.2	1210	7971174		83707128	83638978		3.38		90	90	64	90
JOHNSON3_Z07090524	S0011	06220509-N1001	3.3772 min, 06220509	3.377		1.1 scans	0.62	187 m/z (73)	0	0.0061	7	1.2	1336	8078535		102765112	102681447		3.38		91	92	88	93
JOHNSON3_Z07090524	S0011	06220509-N1001	3.3772 min, 06220509	3.377		1.9 scans	0.63	TIC	0	0.0059	7	1.3	1344	7917655	0.0232	99455124	99455124	390626456	3.38		93	93	81	93
MUGWORT2_J1_Z07080507	S0011	06220509-N1001	3.3772 min, 06220509	3.3909		6.0 scans	0.67	TIC	0	0.0059	8	1.5	1344	7818068	0.027	103213255	103213255	469203008	3.38		93	92	85	93
MUGWORT2_J1_Z07080507	S0011	06220509-N1001	3.3772 min, 06220509	3.3925		1.1 scans	0.37	187 m/z	0	0.0033	8	1.3	998	8144728	0.004	57815930	57815930	68816441	3.38		84	87	38	85
MUGWORT2_J1_Z07080507	S0011	06220509-N1001	3.3772 min, 06220509	3.3925		1.1 scans	0.56	187 m/z (159)	0	0.005	8	1.3	1224	8169257	0.006	87636083	87636083	104267335	3.38		88	89	82	90
MUGWORT3_J2_Z07080508	S0011	06220509-N1001	3.3772 min, 06220509	3.3771		1.1 scans	0.54	241 m/z	0	0.0054	7	1.2	1259	7763511		95460146	94897614		3.38		95	95	70	95
MUGWORT3_J2_Z07080508	S0011	06220509-N1001	3.3772 min, 06220509	3.4078		1.2 scans	0.49	174 m/z (147)	0.0001	0.0015	9	1.5	637	1520690	0.0548	26433695	26433695	962042835	3.38		88	88	79	92
MUGWORT1_J3_Z07110504	S0011	06220509-N1001	3.3772 min, 06220509	3.377		1.2 scans	0.54	241 m/z	0	0.0066	7	1.3	1145	8094816		99831763	99831763		3.38		89	89	60	89
MUGWORT1_J3_Z07110504	S0011	06220509-N1001	3.3772 min, 06220509	3.377		1.8 scans	0.7	TIC	0	0.0085	7	1.4	1300	7980439	0.0275	129551763	129551763	417611236	3.38		92	92	83	93
MULBERRY1_Z07090528	S0011	06220509-N1001	3.3772 min, 06220509	3.4184		>11 scans	0.32	TIC	0.0002	0.0042	10	8.6	301	756126		11919924	11919924		3.38		80	83	56	89
MULBERRY2_Z07090529	S0011	06220509-N1001	3.3772 min, 06220509	3.377		1.1 scans	0.48	187 m/z	0	0.0132	7	1.2	1239	7854725		83156523	82955556		3.38		92	94	59	93
MULBERRY2_Z07090529	S0011	06220509-N1001	3.3772 min, 06220509	3.377		1.1 scans	0.52	187 m/z (162)	0	0.0143	7	1.2	1283	7798671		89754679	89537766		3.38		88	90	84	91
MULBERRY2_Z07090529	S0011	06220509-N1001	3.3772 min, 06220509	3.377		1.8 scans	0.65	TIC	0	0.0187	7	1.4	1438	7812952	0.0639	117269064	109466362	400596202	3.38		94	95	81	94
OLIVE2_J1_Z07080504	S0011	06220509-N1001	3.3772 min, 06220509	3.3769		1.1 scans	0.55	241 m/z	0	0.005	7	1.3	1271	7778365		94859234	94282260		3.38		95	95	73	95
OLIVE3_J2_Z07080505	S0011	06220509-N1001	3.3772 min, 06220509	3.3878		6.6 scans	0.55	TIC	0	0.0042	8	1.6	1118	8641726	0.0188	84263939	84263939	375754348	3.38		80	80	55	82
OLIVE1_J3_Z07110503	S0011	06220509-N1001	3.3772 min, 06220509	3.3771		1.1 scans	0.54	241 m/z	0	0.0056	7	1.3	1136	8088839		96439284	96439284		3.38		89	90	60	89
OLIVE1_J3_Z07110503	S0011	06220509-N1001	3.3772 min, 06220509	3.3771		1.1 scans	0.66	241 m/z (73)	0	0.007	7	1.3	1262	8134010		120186681	120186681		3.38		90	92	85	93
OLIVE1_J3_Z07110503	S0011	06220509-N1001	3.3772 min, 06220509	3.3771		1.8 scans	0.69	TIC	0	0.0076	7	1.4	1290	7944004	0.0227	129937835	126344288	390166964	3.38		92	92	83	93
ORCHARD2_J1_Z05260510	S0011	06220509-N1001	3.3772 min, 06220509	3.391		>3 scans	0.58	TIC	0	0.0034	8	2	1397	7844289	0.0196	65126521	65126521	376892933	3.38		90	91	75	90
ORCHARD3_J2_Z05260511	S0011	06220509-N1001	3.3772 min, 06220509	3.3896		8.4 scans	0.59	TIC	0	0.0057	8	1.1	1466	7793819	0.0187	111849452	111849452	367515007	3.38		94	94	78	94
ORCHARD3_J2_Z05260511	S0011	06220509-N1001	3.3772 min, 06220509	3.3927		1.5 scans	0.51	187 m/z (162)	0	0.0048	8	1.5	1367	7793819	0.0049	94474829	89388062	97086852	3.38		90	92	86	92
ORCHARD1_J3_Z05260518	S0011	06220509-N1001	3.3772 min, 06220509	3.3909		1.4 scans	0.62	187 m/z (162)	0	0.0054	8	0.8	1470	6871893		102344607	102344607		3.38		91	92	89	93
ORCHARD1_J3_Z05260518	S0011	06220509-N1001	3.3772 min, 06220509	3.3909		7.5 scans	0.68	TIC	0	0.0046	8	1.8	1539	8545452	0.0224	87069958	87069958	427740101	3.38		92	92	84	92
PECAN1_Z07090537	S0011	06220509-N1001	3.3772 min, 06220509	3.377		>4 scans	0.18	TIC	0.0001	0.0003	7	1.9	355	1818008	0.0015	3308486	3308486	18325687	3.38		80	83	58	82
PECAN2_J3_Z07100505	S0011	06220509-N1001	3.3772 min, 06220509	3.3771		>4 scans	0.22	TIC	0.0001	0.0003	7	2.4	391	1673398	0.0015	4163665	4163665	19723327	3.38		81	84	62	84
REDOAK1_Z06220512	S0011	06220509-N1001	3.3772 min, 06220509	3.3769		1.2 scans	0.62	187 m/z	0	0.0062	7	1.3	1359	7843738		109914125	108328431		3.38		96	96	90	96
REDOAK1_Z06220512	S0011	06220509-N1001	3.3772 min, 06220509	3.3769		1.2 scans	0.63	187 m/z (162)	0	0.0064	7	1.3	1365	7760183		113814516	112172551		3.38		95	96	96	96
REDOAK2_Z06220513	S0011	06220509-N1001	3.3772 min, 06220509	3.3768		6.6 scans	0.2	TIC	0	0.0034	7	1	739	4138245	0.0048	57548869	57548869	80651214	3.38		87	93	35	89
REDOAK2_Z06220513	S0011	06220509-N1001	3.3772 min, 06220509	3.3784		1.8 scans	0.26	99 m/z	0	0.0037	7	1.7	836	5970877	0.0066	61633634	61633634	111359416	3.38		80	90	49	80
REDOAK2_Z06220513	S0011	06220509-N1001	3.3772 min, 06220509	3.4014		>2 scans	1	159 m/z (147)	0	0.007	9	1.4	1353	9175876	0.0285	117673876	117673876	480870207	3.38		86	86	79	92
REDOAK3_Z06230502	S0011	06220509-N1001	3.3772 min, 06220509	3.3908		1.3 scans	0.34	241 m/z	0	0.0037	8	0.9	975	6740854		64404857	64404857		3.38		87	90	46	87
REDOAK3_Z06230502	S0011	06220509-N1001	3.3772 min, 06220509	3.3908		1.3 scans	0.47	241 m/z (149)	0	0.0051	8	0.9	1142	6397220		89017883	89017883		3.38		89	92	76	91
REDOAK3_Z06230502	S0011	06220509-N1001	3.3772 min, 06220509	3.3908		6.0 scans	0.63	TIC	0	0.0061	8	1.4	1322	8585867	0.0278	107863260	107863260	488872199	3.38		93	93	81	94
REDOAK3_Z06230502	S0011	06220509-N1001	3.3772 min, 06220509	3.4001		>1 scans	0.41	149 m/z (147)	0	0.0037	9	0.8	764	4776680	0.0341	64235396	64235396	599659784	3.38		83	93	40	88
RYE1_Z07070504	S0011	06220509-N1001	3.3772 min, 06220509	3.3907		6.1 scans	0.53	TIC	0	0.0064	8	1.4	1174	8020062	0.0304	82694270	82694270	392052708	3.38		87	87	61	88
RYE1_Z07070504	S0011	06220509-N1001	3.3772 min, 06220509	3.3923		1.2 scans	0.59	187 m/z (159)	0	0.0073	8	1.2	1236	8274440		93700146	91601478		3.38		86	88	80	89
RYE2_Z07080501	S0011	06220509-N1001	3.3772 min, 06220509	3.3495		>4 scans	1	83 m/z (162)	0	0.0123	5	2.8	1449	7143309	0.0445	133160809	133160809	480301724	3.38		94	98	84	97
RYE2_Z07080501	S0011	06220509-N1001	3.3772 min, 06220509	3.3618		2.1 scans	0.65	TIC	0	0.012	6	1.8	1389	7143309	0.0225	129694068	129694068	242849186	3.38		97	98	83	97
RYE3_Z07080502	S0011	06220509-N1001	3.3772 min, 06220509	3.36		>3 scans	0.65	TIC	0	0.0146	6	1	1409	7779638	0.0225	171820659	171820659	264356203	3.38		94	97	81	94
SYCAMORE2_J1_Z07090517	S0011	06220509-N1001	3.3772 min, 06220509	3.3754		5.7 scans	0.66	TIC	0	0.0048	7	1.6	1278	7974313	0.019	99594203	99594203	397321215	3.38		91	91	81	92
SYCAMORE2_J1_Z07090517	S0011	06220509-N1001	3.3772 min, 06220509	3.3769		1.2 scans	0.4	241 m/z	0	0.0031	7	1.2	999	7940643	0.0038	65762928	63403166	80091592	3.38		83	86	40	84
SYCAMORE2_J1_Z07090517	S0011	06220509-N1001	3.3772 min, 06220509	3.3769		1.2 scans	0.51	241 m/z (159)	0	0.0041	7	1.2	1130	7933930	0.005	85579979	82509125	104349098	3.38		86	88	65	88
SYCAMORE3_J2_Z07110505	S0011	06220509-N1001	3.3772 min, 06220509	3.3756		1.8 scans	0.75	TIC	0	0.0081	7	1.5	1411	8102176	0.0162	163169361	154017603	324971806	3.38		96	94	91	96
SYCAMORE3_J2_Z07110505	S0011	06220509-N1001	3.3772 min, 06220509	3.3771		1.2 scans	0.43	241 m/z	0	0.0044	7	1.3	1071	8162325		89205933	89205933		3.38		90	94	48	90
SYCAMORE1_J3_Z07110508	S0011	06220509-N1001	3.3772 min, 06220509	3.3678		2.6 scans	0.47	117 m/z (75)	0	0.006	6	1	807	4918484	0.0072	109281271	109281271	130623119	3.38		82	91	44	87
SYCAMORE1_J3_Z07110508	S0011	06220509-N1001	3.3772 min, 06220509	3.374		5.7 scans	0.6	TIC	0	0.0052	7	1.7	1032	8355016	0.0166	94915770	94915770	301997740	3.38		82	82	63	83
WHITEOAK1_Z07090513	S0011	06220509-N1001	3.3772 min, 06220509	3.374		5.9 scans	0.46	TIC	0	0.0055	7	2	1048	8264543	0.0216	76172963	76035876	296495504	3.38		84	85	46	85
WHITEOAK2_Z07090514	S0011	06220509-N1001	3.3772 min, 06220509	3.3754		5.6 scans	0.62	TIC	0	0.0076	7	1.8	1329	8038546	0.0245	126144202	124313046	409073716	3.38		93	94	77	93
WHITEOAK2_Z07090514	S0011	06220509-N1001	3.3772 min, 06220509	3.377		1.2 scans	0.57	241 m/z (162)	0	0.0071	7	0.9	1282	8152434		119243547	119243547		3.38		92	94	78	94
ALDER1_Z07090519	S0011	06230501-N1002	3.3770 min, 06230501	3.371		>4 scans	0.1	78 m/z	0	0.0026	7	0.6	546	5968565	0.0054	31131235	31131235	63901430	3.38		82	97	11	91
ALDER1_Z07090519	S0011	06230501-N1002	3.3770 min, 06230501	3.3756		5.2 scans	0.58	TIC	0	0.0095	7	1.9	1316	7253356	0.0261	112136791	112136791	309429929	3.38		98	98	78	97
ALDER1_Z07090519	S0011	06230501-N1002	3.3770 min, 06230501	3.3771		1.3 scans	0.58	99 m/z (78)	0	0.01	7	1.5	1319	7718792	0.0142	119085890	114258718	168348850	3.38		89	90	86	93
ALDER1_Z07090519	S0011	06230501-N1002	3.3770 min, 06230501	3.3771		1.3 scans	0.62	99 m/z	0	0.0102	7	1.5	1358	7718792	0.0145	120943746	116041265	171905516	3.38		98	97	91	97
ALDER3_Z07090521	S0011	06230501-N1002	3.3770 min, 06230501	3.3769		1.1 scans	0.47	187 m/z	0	0.0102	7	1.2	1218	7943997		81886992	81756828		3.38		90	91	56	90
ALDER3_Z07090521	S0011	06230501-N1002	3.3770 min, 06230501	3.3769		1.1 scans	0.47	187 m/z (79)	0	0.0102	7	1.2	1216	7950169		81998310	81867969		3.38		80	81	65	83
ALDER3_Z07090521	S0011	06230501-N1002	3.3770 min, 06230501	3.3769		1.8 scans	0.65	TIC	0	0.0141	7	1.4	1426	7824092	0.0497	113602681	113456179	398913545	3.38		93	94	80	93
ASH1_Z06220509	S0011	06230501-N1002	3.3770 min, 06230501	3.3772		1.4 scans	0.57	99 m/z	0	0.0065	7	1.6	1317	7636021		116638043	107317244		3.38		98	98	89	97
ASH1_Z06220509	S0011	06230501-N1002	3.3770 min, 06230501	3.3772		1.4 scans	0.61	99 m/z (162)	0	0.0073	7	1.6	1363	6711493		130981029	120514051		3.38		98	99	99	100
ASH1_Z06220509	S0011	06230501-N1002	3.3770 min, 06230501	3.4002		>2 scans	1	159 m/z (147)	0	0.0059	9	1.7	1078	4037219	0.0247	105305222	102837745	441001039	3.38		80	77	74	91
ASH3_Z06230501	S0011	06230501-N1002	3.3770 min, 06230501	3.3755		5.6 scans	0.49	TIC	0	0.0071	7	1	1201	7049348	0.0102	121227633	121227633	173997368	3.38		96	97	71	96
ASH3_Z06230501	S0011	06230501-N1002	3.3770 min, 06230501	3.377		1.4 scans	0.53	99 m/z	0	0.0063	7	1.6	1254	7617040		107497799	97611401		3.38		97	98	82	97
ASH3_Z06230501	S0011	06230501-N1002	3.3770 min, 06230501	3.377		1.4 scans	0.59	99 m/z (162)	0	0.0073	7	1.6	1319	6454595		125281519	113759581		3.38		99	100	100	100
BERMUDA1_Z06220506	S0011	06230501-N1002	3.3770 min, 06230501	3.3863		>3 scans	0.76	76 m/z	0	0.0073	8	1.8	1515	7979497	0.0545	134194587	134194587	1000889870	3.38		93	93	89	93
BERMUDA1_Z06220506	S0011	06230501-N1002	3.3770 min, 06230501	3.3925		1.1 scans	0.6	187 m/z (159)	0	0.0054	8	1.3	1343	8137844		98375694	98375694		3.38		88	89	85	89
BERMUDA2_Z06220507	S0011	06230501-N1002	3.3770 min, 06230501	3.3894		6.8 scans	0.59	TIC	0	0.0056	8	1.5	1274	8299841	0.0263	96531594	96531594	456322899	3.38		85	84	69	86
BERMUDA3_Z06220508	S0011	06230501-N1002	3.3770 min, 06230501	3.3923		1.2 scans	0.35	187 m/z	0	0.0032	8	1.2	1019	8123084		58211973	58211973		3.38		83	85	35	83
BERMUDA3_Z06220508	S0011	06230501-N1002	3.3770 min, 06230501	3.3923		1.2 scans	0.59	187 m/z (159)	0	0.0055	8	1.2	1325	8198036		99190277	99190277		3.38		87	88	84	89
BERMUDA3_Z06220508	S0011	06230501-N1002	3.3770 min, 06230501	3.3923		6.4 scans	0.6	TIC	0	0.0053	8	1.3	1331	7866045	0.0261	95093421	95093421	471015317	3.38		88	89	77	89
BLUEGRASS1_Z06220503	S0011	06230501-N1002	3.3770 min, 06230501	3.3848		>3 scans	0.76	76 m/z	0	0.0111	8	2.2	1496	7887916	0.0426	134233548	134233548	513755692	3.38		93	92	89	93
BLUEGRASS1_Z06220503	S0011	06230501-N1002	3.3770 min, 06230501	3.3924		1.1 scans	0.6	187 m/z (159)	0	0.0079	8	1.3	1328	8128293		95522151	95522151		3.38		87	89	85	89
BLUEGRASS1_Z06220503	S0011	06230501-N1002	3.3770 min, 06230501	3.3924		6.2 scans	0.61	TIC	0	0.0077	8	1.3	1344	7865475	0.037	92832425	92832425	446219732	3.38		89	89	78	89
BLUEGRASS2_Z06220504	S0011	06230501-N1002	3.3770 min, 06230501	3.3862		>3 scans	0.76	76 m/z	0	0.0115	8	2.2	1510	7947499	0.0772	137214865	137214865	920500223	3.38		93	93	89	93
BLUEGRASS2_Z06220504	S0011	06230501-N1002	3.3770 min, 06230501	3.3924		1.1 scans	0.6	187 m/z (159)	0	0.0082	8	1.3	1339	8139850		98269545	98269545		3.38		88	89	85	89
BLUEGRASS2_Z06220504	S0011	06230501-N1002	3.3770 min, 06230501	3.3924		6.3 scans	0.62	TIC	0	0.008	8	1.4	1361	7848581	0.0378	94870232	94870232	450711249	3.38		89	89	79	90
BLUEGRASS3_Z06220505	S0011	06230501-N1002	3.3770 min, 06230501	3.3846		>3 scans	0.77	76 m/z	0	0.0101	8	2.1	1501	8109717	0.0726	135617017	135617017	968485168	3.38		93	92	89	93
BLUEGRASS3_Z06220505	S0011	06230501-N1002	3.3770 min, 06230501	3.3923		1.1 scans	0.6	187 m/z (159)	0	0.0074	8	1.3	1326	8147555		98571452	98571452		3.38		87	89	85	89
BOX2_Z05260516	S0011	06230501-N1002	3.3770 min, 06230501	3.3912		>3 scans	0.5	TIC	0	0.0025	8	1.5	1286	7789328	0.0144	55811854	55811854	326745098	3.38		89	90	67	89
BOX3_Z05260517	S0011	06230501-N1002	3.3770 min, 06230501	3.3897		7.3 scans	0.68	TIC	0	0.0054	8	0.9	1536	8856394	0.0175	126449678	126449678	409912029	3.38		94	94	80	93
BOX3_Z05260517	S0011	06230501-N1002	3.3770 min, 06230501	3.3912		1.4 scans	0.29	241 m/z	0	0.0021	8	0.8	1007	6202242		49138086	49138086		3.38		86	90	39	86
COTTONWOOD1_Z07090534	S0011	06230501-N1002	3.3770 min, 06230501	3.3677		>2 scans	0.17	TIC	0.0001	0.0001	6	2.2	366	1239235	0.0013	3892405	3892405	39937609	3.38		83	83	69	85
COTTONWOOD3_Z07090536	S0011	06230501-N1002	3.3770 min, 06230501	3.3633		>1 scans	0.2	TIC	0.0001	0.0001	6	1.1	391	1387049	0.0015	2001936	2001936	40083588	3.38		81	81	66	84
ELM3_J1_Z07090527	S0011	06230501-N1002	3.3770 min, 06230501	3.3754		5.7 scans	0.67	TIC	0	0.0103	7	1.5	1349	8025644	0.0433	106591532	106591532	446677847	3.38		90	89	81	90
ELM3_J1_Z07090527	S0011	06230501-N1002	3.3770 min, 06230501	3.377		1.1 scans	0.41	187 m/z	0	0.0062	7	1.3	1056	8095892		64256753	64256753		3.38		82	84	39	83
ELM3_J1_Z07090527	S0011	06230501-N1002	3.3770 min, 06230501	3.377		1.1 scans	0.55	187 m/z (147)	0	0.0083	7	1.3	1218	7999484		85944443	85944443		3.38		86	87	59	89
ELM2_Z07100503	S0011	06230501-N1002	3.3770 min, 06230501	3.3462		1.3 scans	0.45	241 m/z	0	0.0147	5	2	1078	6339108	0.0173	78263949	70163073	91685151	3.38		91	93	58	91
ELM1_J3_Z07110506	S0011	06230501-N1002	3.3770 min, 06230501	3.3768		1.1 scans	0.59	241 m/z	0	0.0113	7	1.2	1275	8070978		119677969	118881857		3.38		93	93	71	93
ELM1_J3_Z07110506	S0011	06230501-N1002	3.3770 min, 06230501	3.3768		1.6 scans	0.78	TIC	0	0.0148	7	1.3	1467	7956045	0.0415	157510860	153201222	438723482	3.38		94	93	92	95
JOHNSON1_Z07090522	S0011	06230501-N1002	3.3770 min, 06230501	3.3632		5.8 scans	0.09	TIC	0	0.0013	6	0.9	477	3867512	0.0019	23730050	23730050	34539166	3.38		85	94	17	87
JOHNSON2_Z07090523	S0011	06230501-N1002	3.3770 min, 06230501	3.3755		1.3 scans	0.56	241 m/z (162)	0	0.0063	7	0.9	1296	8040419		118514471	118514471		3.38		88	90	77	90
JOHNSON3_Z07090524	S0011	06230501-N1002	3.3770 min, 06230501	3.377		1.1 scans	0.51	187 m/z	0	0.005	7	1.2	1210	7971174		83707128	83638978		3.38		88	88	62	88
JOHNSON3_Z07090524	S0011	06230501-N1002	3.3770 min, 06230501	3.377		1.1 scans	0.62	187 m/z (73)	0	0.0061	7	1.2	1336	8078535		102765112	102681447		3.38		89	90	86	91
JOHNSON3_Z07090524	S0011	06230501-N1002	3.3770 min, 06230501	3.377		1.9 scans	0.63	TIC	0	0.0059	7	1.3	1344	7917655	0.0232	99455124	99455124	390626456	3.38		91	91	79	91
MUGWORT2_J1_Z07080507	S0011	06230501-N1002	3.3770 min, 06230501	3.3909		6.0 scans	0.67	TIC	0	0.0059	8	1.5	1344	7818068	0.027	103213255	103213255	469203008	3.38		91	91	84	91
MUGWORT2_J1_Z07080507	S0011	06230501-N1002	3.3770 min, 06230501	3.3925		1.1 scans	0.37	187 m/z	0	0.0033	8	1.3	998	8144728	0.004	57815930	57815930	68816441	3.38		82	85	36	83
MUGWORT2_J1_Z07080507	S0011	06230501-N1002	3.3770 min, 06230501	3.3925		1.1 scans	0.56	187 m/z (159)	0	0.005	8	1.3	1224	8169257	0.006	87636083	87636083	104267335	3.38		86	87	80	88
MUGWORT3_J2_Z07080508	S0011	06230501-N1002	3.3770 min, 06230501	3.3771		1.1 scans	0.54	241 m/z	0	0.0054	7	1.2	1259	7763511		95460146	94897614		3.38		93	93	68	93
MUGWORT3_J2_Z07080508	S0011	06230501-N1002	3.3770 min, 06230501	3.4078		1.2 scans	0.49	174 m/z (147)	0.0001	0.0015	9	1.5	637	1520690	0.0548	26433695	26433695	962042835	3.38		87	87	78	91
MUGWORT1_J3_Z07110504	S0011	06230501-N1002	3.3770 min, 06230501	3.377		1.2 scans	0.54	241 m/z	0	0.0066	7	1.3	1145	8094816		99831763	99831763		3.38		87	87	58	87
MUGWORT1_J3_Z07110504	S0011	06230501-N1002	3.3770 min, 06230501	3.377		1.8 scans	0.7	TIC	0	0.0085	7	1.4	1300	7980439	0.0275	129551763	129551763	417611236	3.38		90	90	81	90
MULBERRY1_Z07090528	S0011	06230501-N1002	3.3770 min, 06230501	3.4184		>11 scans	0.32	TIC	0.0002	0.0042	10	8.6	301	756126		11919924	11919924		3.38		80	84	59	86
MULBERRY2_Z07090529	S0011	06230501-N1002	3.3770 min, 06230501	3.377		1.1 scans	0.48	187 m/z	0	0.0132	7	1.2	1239	7854725		83156523	82955556		3.38		90	92	57	91
MULBERRY2_Z07090529	S0011	06230501-N1002	3.3770 min, 06230501	3.377		1.1 scans	0.52	187 m/z (162)	0	0.0143	7	1.2	1283	7798671		89754679	89537766		3.38		86	87	82	88
MULBERRY2_Z07090529	S0011	06230501-N1002	3.3770 min, 06230501	3.377		1.8 scans	0.65	TIC	0	0.0187	7	1.4	1438	7812952	0.0639	117269064	109466362	400596202	3.38		92	93	80	92
OLIVE2_J1_Z07080504	S0011	06230501-N1002	3.3770 min, 06230501	3.3769		1.1 scans	0.55	241 m/z	0	0.005	7	1.3	1271	7778365		94859234	94282260		3.38		93	94	71	93
OLIVE1_J3_Z07110503	S0011	06230501-N1002	3.3770 min, 06230501	3.3771		1.1 scans	0.54	241 m/z	0	0.0056	7	1.3	1136	8088839		96439284	96439284		3.38		86	87	58	87
OLIVE1_J3_Z07110503	S0011	06230501-N1002	3.3770 min, 06230501	3.3771		1.1 scans	0.66	241 m/z (73)	0	0.007	7	1.3	1262	8134010		120186681	120186681		3.38		88	90	84	91
OLIVE1_J3_Z07110503	S0011	06230501-N1002	3.3770 min, 06230501	3.3771		1.8 scans	0.69	TIC	0	0.0076	7	1.4	1290	7944004	0.0227	129937835	126344288	390166964	3.38		90	90	81	90
ORCHARD2_J1_Z05260510	S0011	06230501-N1002	3.3770 min, 06230501	3.391		>3 scans	0.58	TIC	0	0.0034	8	2	1397	7844289	0.0196	65126521	65126521	376892933	3.38		89	89	74	88
ORCHARD3_J2_Z05260511	S0011	06230501-N1002	3.3770 min, 06230501	3.3896		8.4 scans	0.59	TIC	0	0.0057	8	1.1	1466	7793819	0.0187	111849452	111849452	367515007	3.38		93	93	77	93
ORCHARD3_J2_Z05260511	S0011	06230501-N1002	3.3770 min, 06230501	3.3927		1.5 scans	0.51	187 m/z (162)	0	0.0048	8	1.5	1367	7793819	0.0049	94474829	89388062	97086852	3.38		89	91	85	91
ORCHARD1_J3_Z05260518	S0011	06230501-N1002	3.3770 min, 06230501	3.3909		1.4 scans	0.62	187 m/z (162)	0	0.0054	8	0.8	1470	6871893		102344607	102344607		3.38		89	91	87	92
ORCHARD1_J3_Z05260518	S0011	06230501-N1002	3.3770 min, 06230501	3.3909		7.5 scans	0.68	TIC	0	0.0046	8	1.8	1539	8545452	0.0224	87069958	87069958	427740101	3.38		91	91	83	91
PECAN1_Z07090537	S0011	06230501-N1002	3.3770 min, 06230501	3.377		1.2 scans	0.18	241 m/z	0.0001	0.0006	7	1.7	356	1817565	0.0008	8111449	7111705	10439323	3.38		80	81	67	81
PECAN1_Z07090537	S0011	06230501-N1002	3.3770 min, 06230501	3.377		>4 scans	0.18	TIC	0.0001	0.0003	7	1.9	355	1818008	0.0015	3308486	3308486	18325687	3.38		80	82	58	82
PECAN2_J3_Z07100505	S0011	06230501-N1002	3.3770 min, 06230501	3.3771		>4 scans	0.22	TIC	0.0001	0.0003	7	2.4	391	1673398	0.0015	4163665	4163665	19723327	3.38		83	84	62	84
REDOAK1_Z06220512	S0011	06230501-N1002	3.3770 min, 06230501	3.3769		1.2 scans	0.62	187 m/z	0	0.0062	7	1.3	1359	7843738		109914125	108328431		3.38		95	94	89	94
REDOAK1_Z06220512	S0011	06230501-N1002	3.3770 min, 06230501	3.3769		1.2 scans	0.63	187 m/z (162)	0	0.0064	7	1.3	1365	7760183		113814516	112172551		3.38		93	94	94	95
REDOAK2_Z06220513	S0011	06230501-N1002	3.3770 min, 06230501	3.3768		6.6 scans	0.2	TIC	0	0.0034	7	1	739	4138245	0.0048	57548869	57548869	80651214	3.38		87	93	34	89
REDOAK2_Z06220513	S0011	06230501-N1002	3.3770 min, 06230501	3.3784		1.8 scans	0.26	99 m/z	0	0.0037	7	1.7	836	5970877	0.0066	61633634	61633634	111359416	3.38		82	92	50	82
REDOAK2_Z06220513	S0011	06230501-N1002	3.3770 min, 06230501	3.4014		>2 scans	1	159 m/z (147)	0	0.007	9	1.4	1353	9175876	0.0285	117673876	117673876	480870207	3.38		85	85	80	90
REDOAK3_Z06230502	S0011	06230501-N1002	3.3770 min, 06230501	3.3908		1.3 scans	0.34	241 m/z	0	0.0037	8	0.9	975	6740854		64404857	64404857		3.38		85	88	43	85
REDOAK3_Z06230502	S0011	06230501-N1002	3.3770 min, 06230501	3.3908		1.3 scans	0.47	241 m/z (149)	0	0.0051	8	0.9	1142	6397220		89017883	89017883		3.38		87	90	74	89
REDOAK3_Z06230502	S0011	06230501-N1002	3.3770 min, 06230501	3.3908		6.0 scans	0.63	TIC	0	0.0061	8	1.4	1322	8585867	0.0278	107863260	107863260	488872199	3.38		92	92	80	92
REDOAK3_Z06230502	S0011	06230501-N1002	3.3770 min, 06230501	3.4001		>1 scans	0.41	149 m/z (147)	0	0.0037	9	0.8	764	4776680	0.0341	64235396	64235396	599659784	3.38		83	94	43	88
RYE1_Z07070504	S0011	06230501-N1002	3.3770 min, 06230501	3.3907		6.1 scans	0.53	TIC	0	0.0064	8	1.4	1174	8020062	0.0304	82694270	82694270	392052708	3.38		85	85	59	86
RYE1_Z07070504	S0011	06230501-N1002	3.3770 min, 06230501	3.3923		1.2 scans	0.59	187 m/z (159)	0	0.0073	8	1.2	1236	8274440		93700146	91601478		3.38		84	85	78	86
RYE2_Z07080501	S0011	06230501-N1002	3.3770 min, 06230501	3.3495		>4 scans	1	83 m/z (162)	0	0.0123	5	2.8	1449	7143309	0.0445	133160809	133160809	480301724	3.38		93	97	84	95
RYE2_Z07080501	S0011	06230501-N1002	3.3770 min, 06230501	3.3618		2.1 scans	0.65	TIC	0	0.012	6	1.8	1389	7143309	0.0225	129694068	129694068	242849186	3.38		96	97	81	96
RYE3_Z07080502	S0011	06230501-N1002	3.3770 min, 06230501	3.36		>3 scans	0.65	TIC	0	0.0146	6	1	1409	7779638	0.0225	171820659	171820659	264356203	3.38		93	96	79	93
SYCAMORE2_J1_Z07090517	S0011	06230501-N1002	3.3770 min, 06230501	3.3754		5.7 scans	0.66	TIC	0	0.0048	7	1.6	1278	7974313	0.019	99594203	99594203	397321215	3.38		89	89	79	90
SYCAMORE2_J1_Z07090517	S0011	06230501-N1002	3.3770 min, 06230501	3.3769		1.2 scans	0.4	241 m/z	0	0.0031	7	1.2	999	7940643	0.0038	65762928	63403166	80091592	3.38		81	84	38	82
SYCAMORE2_J1_Z07090517	S0011	06230501-N1002	3.3770 min, 06230501	3.3769		1.2 scans	0.51	241 m/z (159)	0	0.0041	7	1.2	1130	7933930	0.005	85579979	82509125	104349098	3.38		84	86	63	86
SYCAMORE3_J2_Z07110505	S0011	06230501-N1002	3.3770 min, 06230501	3.3756		1.8 scans	0.75	TIC	0	0.0081	7	1.5	1411	8102176	0.0162	163169361	154017603	324971806	3.38		94	93	89	94
SYCAMORE3_J2_Z07110505	S0011	06230501-N1002	3.3770 min, 06230501	3.3771		1.2 scans	0.43	241 m/z	0	0.0044	7	1.3	1071	8162325		89205933	89205933		3.38		87	91	45	88
SYCAMORE1_J3_Z07110508	S0011	06230501-N1002	3.3770 min, 06230501	3.3678		2.6 scans	0.47	117 m/z (75)	0	0.006	6	1	807	4918484	0.0072	109281271	109281271	130623119	3.38		81	90	45	86
SYCAMORE1_J3_Z07110508	S0011	06230501-N1002	3.3770 min, 06230501	3.374		5.7 scans	0.6	TIC	0	0.0052	7	1.7	1032	8355016	0.0166	94915770	94915770	301997740	3.38		80	79	61	81
WHITEOAK1_Z07090513	S0011	06230501-N1002	3.3770 min, 06230501	3.374		5.9 scans	0.46	TIC	0	0.0055	7	2	1048	8264543	0.0216	76172963	76035876	296495504	3.38		82	83	44	83
WHITEOAK2_Z07090514	S0011	06230501-N1002	3.3770 min, 06230501	3.3754		5.6 scans	0.62	TIC	0	0.0076	7	1.8	1329	8038546	0.0245	126144202	124313046	409073716	3.38		91	92	75	91
WHITEOAK2_Z07090514	S0011	06230501-N1002	3.3770 min, 06230501	3.377		1.2 scans	0.57	241 m/z (162)	0	0.0071	7	0.9	1282	8152434		119243547	119243547		3.38		90	92	76	92
ALDER1_Z07090519	S0011	07080501-N1002	3.3633 min, 07080501	3.371		>4 scans	0.1	78 m/z	0	0.0026	7	0.6	546	5968565	0.0054	31131235	31131235	63901430	3.36		82	96	9	91
ALDER1_Z07090519	S0011	07080501-N1002	3.3633 min, 07080501	3.3756		5.2 scans	0.58	TIC	0	0.0095	7	1.9	1316	7253356	0.0261	112136791	112136791	309429929	3.36		98	99	80	98
ALDER1_Z07090519	S0011	07080501-N1002	3.3633 min, 07080501	3.3771		1.3 scans	0.58	99 m/z (78)	0	0.01	7	1.5	1319	7718792	0.0142	119085890	114258718	168348850	3.36		89	91	86	93
ALDER1_Z07090519	S0011	07080501-N1002	3.3633 min, 07080501	3.3771		1.3 scans	0.62	99 m/z	0	0.0102	7	1.5	1358	7718792	0.0145	120943746	116041265	171905516	3.36		98	98	92	98
ALDER3_Z07090521	S0011	07080501-N1002	3.3633 min, 07080501	3.3769		1.1 scans	0.47	187 m/z	0	0.0102	7	1.2	1218	7943997		81886992	81756828		3.36		94	95	63	94
ALDER3_Z07090521	S0011	07080501-N1002	3.3633 min, 07080501	3.3769		1.1 scans	0.47	187 m/z (79)	0	0.0102	7	1.2	1216	7950169		81998310	81867969		3.36		86	87	71	89
ALDER3_Z07090521	S0011	07080501-N1002	3.3633 min, 07080501	3.3769		1.8 scans	0.65	TIC	0	0.0141	7	1.4	1426	7824092	0.0497	113602681	113456179	398913545	3.36		97	98	83	97
ASH1_Z06220509	S0011	07080501-N1002	3.3633 min, 07080501	3.3772		1.4 scans	0.57	99 m/z	0	0.0065	7	1.6	1317	7636021		116638043	107317244		3.36		97	97	87	97
ASH1_Z06220509	S0011	07080501-N1002	3.3633 min, 07080501	3.3772		1.4 scans	0.61	99 m/z (162)	0	0.0073	7	1.6	1363	6711493		130981029	120514051		3.36		97	98	98	98
ASH1_Z06220509	S0011	07080501-N1002	3.3633 min, 07080501	3.4002		>2 scans	1	159 m/z (147)	0	0.0059	9	1.7	1078	4037219	0.0247	105305222	102837745	441001039	3.36		81	78	73	92
ASH2_Z06220510	S0011	07080501-N1002	3.3633 min, 07080501	3.3861		7.1 scans	0.55	TIC	0	0.0065	8	2	1192	8883322	0.0299	91104375	91104375	418567582	3.36		82	81	58	84
ASH3_Z06230501	S0011	07080501-N1002	3.3633 min, 07080501	3.3755		5.6 scans	0.49	TIC	0	0.0071	7	1	1201	7049348	0.0102	121227633	121227633	173997368	3.36		96	97	71	95
ASH3_Z06230501	S0011	07080501-N1002	3.3633 min, 07080501	3.377		1.4 scans	0.53	99 m/z	0	0.0063	7	1.6	1254	7617040		107497799	97611401		3.36		96	97	81	95
ASH3_Z06230501	S0011	07080501-N1002	3.3633 min, 07080501	3.377		1.4 scans	0.59	99 m/z (162)	0	0.0073	7	1.6	1319	6454595		125281519	113759581		3.36		95	97	97	97
BERMUDA1_Z06220506	S0011	07080501-N1002	3.3633 min, 07080501	3.3863		>3 scans	0.76	76 m/z	0	0.0073	8	1.8	1515	7979497	0.0545	134194587	134194587	1000889870	3.36		96	95	92	96
BERMUDA1_Z06220506	S0011	07080501-N1002	3.3633 min, 07080501	3.3925		1.1 scans	0.6	187 m/z (159)	0	0.0054	8	1.3	1343	8137844		98375694	98375694		3.36		91	92	89	93
BERMUDA2_Z06220507	S0011	07080501-N1002	3.3633 min, 07080501	3.3894		6.8 scans	0.59	TIC	0	0.0056	8	1.5	1274	8299841	0.0263	96531594	96531594	456322899	3.36		88	87	74	89
BERMUDA2_Z06220507	S0011	07080501-N1002	3.3633 min, 07080501	3.3925		1.2 scans	0.37	241 m/z (147)	0	0.0033	8	1.1	1004	7204626		57138096	57138096		3.36		83	88	35	88
BERMUDA3_Z06220508	S0011	07080501-N1002	3.3633 min, 07080501	3.3923		1.2 scans	0.35	187 m/z	0	0.0032	8	1.2	1019	8123084		58211973	58211973		3.36		86	88	39	86
BERMUDA3_Z06220508	S0011	07080501-N1002	3.3633 min, 07080501	3.3923		1.2 scans	0.59	187 m/z (159)	0	0.0055	8	1.2	1325	8198036		99190277	99190277		3.36		90	91	87	92
BERMUDA3_Z06220508	S0011	07080501-N1002	3.3633 min, 07080501	3.3923		6.4 scans	0.6	TIC	0	0.0053	8	1.3	1331	7866045	0.0261	95093421	95093421	471015317	3.36		92	92	82	92
BLUEGRASS1_Z06220503	S0011	07080501-N1002	3.3633 min, 07080501	3.3848		>3 scans	0.76	76 m/z	0	0.0111	8	2.2	1496	7887916	0.0426	134233548	134233548	513755692	3.36		95	95	92	96
BLUEGRASS1_Z06220503	S0011	07080501-N1002	3.3633 min, 07080501	3.3924		1.1 scans	0.6	187 m/z (159)	0	0.0079	8	1.3	1328	8128293		95522151	95522151		3.36		91	92	88	92
BLUEGRASS1_Z06220503	S0011	07080501-N1002	3.3633 min, 07080501	3.3924		6.2 scans	0.61	TIC	0	0.0077	8	1.3	1344	7865475	0.037	92832425	92832425	446219732	3.36		93	92	83	92
BLUEGRASS2_Z06220504	S0011	07080501-N1002	3.3633 min, 07080501	3.3862		>3 scans	0.76	76 m/z	0	0.0115	8	2.2	1510	7947499	0.0772	137214865	137214865	920500223	3.36		96	96	92	96
BLUEGRASS2_Z06220504	S0011	07080501-N1002	3.3633 min, 07080501	3.3924		1.1 scans	0.6	187 m/z (159)	0	0.0082	8	1.3	1339	8139850		98269545	98269545		3.36		91	92	89	93
BLUEGRASS2_Z06220504	S0011	07080501-N1002	3.3633 min, 07080501	3.3924		6.3 scans	0.62	TIC	0	0.008	8	1.4	1361	7848581	0.0378	94870232	94870232	450711249	3.36		93	93	84	93
BLUEGRASS3_Z06220505	S0011	07080501-N1002	3.3633 min, 07080501	3.3846		>3 scans	0.77	76 m/z	0	0.0101	8	2.1	1501	8109717	0.0726	135617017	135617017	968485168	3.36		95	95	92	96
BLUEGRASS3_Z06220505	S0011	07080501-N1002	3.3633 min, 07080501	3.3923		1.1 scans	0.6	187 m/z (159)	0	0.0074	8	1.3	1326	8147555		98571452	98571452		3.36		91	92	88	92
BOX2_Z05260516	S0011	07080501-N1002	3.3633 min, 07080501	3.3912		>3 scans	0.5	TIC	0	0.0025	8	1.5	1286	7789328	0.0144	55811854	55811854	326745098	3.36		91	91	69	91
BOX2_Z05260516	S0011	07080501-N1002	3.3633 min, 07080501	3.3928		1.1 scans	0.32	187 m/z	0	0.0017	8	1.4	1032	8005104		39050423	39050423		3.36		80	82	34	79
BOX3_Z05260517	S0011	07080501-N1002	3.3633 min, 07080501	3.3897		7.3 scans	0.68	TIC	0	0.0054	8	0.9	1536	8856394	0.0175	126449678	126449678	409912029	3.36		95	95	82	95
BOX3_Z05260517	S0011	07080501-N1002	3.3633 min, 07080501	3.3912		1.4 scans	0.29	241 m/z	0	0.0021	8	0.8	1007	6202242		49138086	49138086		3.36		91	95	46	91
CEDAR2_Z07090541	S0011	07080501-N1002	3.3633 min, 07080501	3.377		>4 scans	0.19	TIC	0.0001	0.0004	7	1.9	353	1610392	0.0022	3168847	3168847	18212648	3.36		80	81	67	81
ELM3_J1_Z07090527	S0011	07080501-N1002	3.3633 min, 07080501	3.3754		5.7 scans	0.67	TIC	0	0.0103	7	1.5	1349	8025644	0.0433	106591532	106591532	446677847	3.36		94	93	86	94
ELM3_J1_Z07090527	S0011	07080501-N1002	3.3633 min, 07080501	3.377		1.1 scans	0.41	187 m/z	0	0.0062	7	1.3	1056	8095892		64256753	64256753		3.36		86	88	43	87
ELM3_J1_Z07090527	S0011	07080501-N1002	3.3633 min, 07080501	3.377		1.1 scans	0.55	187 m/z (147)	0	0.0083	7	1.3	1218	7999484		85944443	85944443		3.36		90	91	63	93
ELM2_Z07100503	S0011	07080501-N1002	3.3633 min, 07080501	3.3462		1.3 scans	0.45	241 m/z	0	0.0147	5	2	1078	6339108	0.0173	78263949	70163073	91685151	3.36		96	97	66	96
ELM1_J3_Z07110506	S0011	07080501-N1002	3.3633 min, 07080501	3.3768		1.1 scans	0.59	241 m/z	0	0.0113	7	1.2	1275	8070978		119677969	118881857		3.36		98	98	77	98
ELM1_J3_Z07110506	S0011	07080501-N1002	3.3633 min, 07080501	3.3768		1.6 scans	0.78	TIC	0	0.0148	7	1.3	1467	7956045	0.0415	157510860	153201222	438723482	3.36		99	98	95	99
JOHNSON1_Z07090522	S0011	07080501-N1002	3.3633 min, 07080501	3.3632		5.8 scans	0.09	TIC	0	0.0013	6	0.9	477	3867512	0.0019	23730050	23730050	34539166	3.36		84	93	18	86
JOHNSON2_Z07090523	S0011	07080501-N1002	3.3633 min, 07080501	3.3755		1.3 scans	0.47	241 m/z	0	0.0053	7	0.9	1196	8069076		99825831	99825831		3.36		80	80	67	80
JOHNSON2_Z07090523	S0011	07080501-N1002	3.3633 min, 07080501	3.3755		1.3 scans	0.56	241 m/z (162)	0	0.0063	7	0.9	1296	8040419		118514471	118514471		3.36		94	96	83	96
JOHNSON3_Z07090524	S0011	07080501-N1002	3.3633 min, 07080501	3.377		1.1 scans	0.51	187 m/z	0	0.005	7	1.2	1210	7971174		83707128	83638978		3.36		92	92	68	91
JOHNSON3_Z07090524	S0011	07080501-N1002	3.3633 min, 07080501	3.377		1.1 scans	0.62	187 m/z (73)	0	0.0061	7	1.2	1336	8078535		102765112	102681447		3.36		93	95	91	95
JOHNSON3_Z07090524	S0011	07080501-N1002	3.3633 min, 07080501	3.377		1.9 scans	0.63	TIC	0	0.0059	7	1.3	1344	7917655	0.0232	99455124	99455124	390626456	3.36		95	95	84	95
MUGWORT2_J1_Z07080507	S0011	07080501-N1002	3.3633 min, 07080501	3.3909		6.0 scans	0.67	TIC	0	0.0059	8	1.5	1344	7818068	0.027	103213255	103213255	469203008	3.36		94	94	88	94
MUGWORT2_J1_Z07080507	S0011	07080501-N1002	3.3633 min, 07080501	3.3925		1.1 scans	0.37	187 m/z	0	0.0033	8	1.3	998	8144728	0.004	57815930	57815930	68816441	3.36		86	89	40	86
MUGWORT2_J1_Z07080507	S0011	07080501-N1002	3.3633 min, 07080501	3.3925		1.1 scans	0.56	187 m/z (159)	0	0.005	8	1.3	1224	8169257	0.006	87636083	87636083	104267335	3.36		90	91	84	92
MUGWORT3_J2_Z07080508	S0011	07080501-N1002	3.3633 min, 07080501	3.3771		1.1 scans	0.54	241 m/z	0	0.0054	7	1.2	1259	7763511		95460146	94897614		3.36		97	97	74	97
MUGWORT3_J2_Z07080508	S0011	07080501-N1002	3.3633 min, 07080501	3.4078		1.2 scans	0.49	174 m/z (147)	0.0001	0.0015	9	1.5	637	1520690	0.0548	26433695	26433695	962042835	3.36		88	89	81	92
MUGWORT1_J3_Z07110504	S0011	07080501-N1002	3.3633 min, 07080501	3.377		1.2 scans	0.54	241 m/z	0	0.0066	7	1.3	1145	8094816		99831763	99831763		3.36		91	92	63	92
MUGWORT1_J3_Z07110504	S0011	07080501-N1002	3.3633 min, 07080501	3.377		1.8 scans	0.7	TIC	0	0.0085	7	1.4	1300	7980439	0.0275	129551763	129551763	417611236	3.36		95	95	85	95
MULBERRY2_Z07090529	S0011	07080501-N1002	3.3633 min, 07080501	3.377		1.1 scans	0.48	187 m/z	0	0.0132	7	1.2	1239	7854725		83156523	82955556		3.36		94	95	63	94
MULBERRY2_Z07090529	S0011	07080501-N1002	3.3633 min, 07080501	3.377		1.1 scans	0.52	187 m/z (162)	0	0.0143	7	1.2	1283	7798671		89754679	89537766		3.36		91	92	87	93
MULBERRY2_Z07090529	S0011	07080501-N1002	3.3633 min, 07080501	3.377		1.8 scans	0.65	TIC	0	0.0187	7	1.4	1438	7812952	0.0639	117269064	109466362	400596202	3.36		96	97	84	96
OLIVE2_J1_Z07080504	S0011	07080501-N1002	3.3633 min, 07080501	3.3769		1.1 scans	0.55	241 m/z	0	0.005	7	1.3	1271	7778365		94859234	94282260		3.36		97	97	76	97
OLIVE3_J2_Z07080505	S0011	07080501-N1002	3.3633 min, 07080501	3.3878		6.6 scans	0.55	TIC	0	0.0042	8	1.6	1118	8641726	0.0188	84263939	84263939	375754348	3.36		82	82	58	84
OLIVE1_J3_Z07110503	S0011	07080501-N1002	3.3633 min, 07080501	3.3771		1.1 scans	0.54	241 m/z	0	0.0056	7	1.3	1136	8088839		96439284	96439284		3.36		91	92	63	91
OLIVE1_J3_Z07110503	S0011	07080501-N1002	3.3633 min, 07080501	3.3771		1.1 scans	0.66	241 m/z (73)	0	0.007	7	1.3	1262	8134010		120186681	120186681		3.36		93	95	88	96
OLIVE1_J3_Z07110503	S0011	07080501-N1002	3.3633 min, 07080501	3.3771		1.8 scans	0.69	TIC	0	0.0076	7	1.4	1290	7944004	0.0227	129937835	126344288	390166964	3.36		95	95	85	95
ORCHARD2_J1_Z05260510	S0011	07080501-N1002	3.3633 min, 07080501	3.391		>3 scans	0.58	TIC	0	0.0034	8	2	1397	7844289	0.0196	65126521	65126521	376892933	3.36		90	91	75	90
ORCHARD3_J2_Z05260511	S0011	07080501-N1002	3.3633 min, 07080501	3.3896		8.4 scans	0.59	TIC	0	0.0057	8	1.1	1466	7793819	0.0187	111849452	111849452	367515007	3.36		94	94	79	93
ORCHARD3_J2_Z05260511	S0011	07080501-N1002	3.3633 min, 07080501	3.3927		1.5 scans	0.51	187 m/z (162)	0	0.0048	8	1.5	1367	7793819	0.0049	94474829	89388062	97086852	3.36		90	92	86	91
ORCHARD1_J3_Z05260518	S0011	07080501-N1002	3.3633 min, 07080501	3.3909		1.4 scans	0.62	187 m/z (162)	0	0.0054	8	0.8	1470	6871893		102344607	102344607		3.36		93	94	89	95
ORCHARD1_J3_Z05260518	S0011	07080501-N1002	3.3633 min, 07080501	3.3909		7.5 scans	0.68	TIC	0	0.0046	8	1.8	1539	8545452	0.0224	87069958	87069958	427740101	3.36		93	93	84	92
REDOAK1_Z06220512	S0011	07080501-N1002	3.3633 min, 07080501	3.3769		1.2 scans	0.62	187 m/z	0	0.0062	7	1.3	1359	7843738		109914125	108328431		3.36		98	97	91	97
REDOAK1_Z06220512	S0011	07080501-N1002	3.3633 min, 07080501	3.3769		1.2 scans	0.63	187 m/z (162)	0	0.0064	7	1.3	1365	7760183		113814516	112172551		3.36		96	97	97	98
REDOAK2_Z06220513	S0011	07080501-N1002	3.3633 min, 07080501	3.3768		6.6 scans	0.2	TIC	0	0.0034	7	1	739	4138245	0.0048	57548869	57548869	80651214	3.36		86	93	36	89
REDOAK2_Z06220513	S0011	07080501-N1002	3.3633 min, 07080501	3.4014		>2 scans	1	159 m/z (147)	0	0.007	9	1.4	1353	9175876	0.0285	117673876	117673876	480870207	3.36		87	86	80	92
REDOAK3_Z06230502	S0011	07080501-N1002	3.3633 min, 07080501	3.3908		1.3 scans	0.34	241 m/z	0	0.0037	8	0.9	975	6740854		64404857	64404857		3.36		89	92	52	89
REDOAK3_Z06230502	S0011	07080501-N1002	3.3633 min, 07080501	3.3908		1.3 scans	0.47	241 m/z (149)	0	0.0051	8	0.9	1142	6397220		89017883	89017883		3.36		92	95	81	94
REDOAK3_Z06230502	S0011	07080501-N1002	3.3633 min, 07080501	3.3908		6.0 scans	0.63	TIC	0	0.0061	8	1.4	1322	8585867	0.0278	107863260	107863260	488872199	3.36		95	95	84	95
REDOAK3_Z06230502	S0011	07080501-N1002	3.3633 min, 07080501	3.4001		>1 scans	0.41	149 m/z (147)	0	0.0037	9	0.8	764	4776680	0.0341	64235396	64235396	599659784	3.36		82	93	37	86
RYE1_Z07070504	S0011	07080501-N1002	3.3633 min, 07080501	3.3907		6.1 scans	0.53	TIC	0	0.0064	8	1.4	1174	8020062	0.0304	82694270	82694270	392052708	3.36		89	89	65	90
RYE1_Z07070504	S0011	07080501-N1002	3.3633 min, 07080501	3.3923		1.2 scans	0.59	187 m/z (159)	0	0.0073	8	1.2	1236	8274440		93700146	91601478		3.36		89	90	82	91
RYE2_Z07080501	S0011	07080501-N1002	3.3633 min, 07080501	3.3495		>4 scans	1	83 m/z (162)	0	0.0123	5	2.8	1449	7143309	0.0445	133160809	133160809	480301724	3.36		96	99	87	98
RYE2_Z07080501	S0011	07080501-N1002	3.3633 min, 07080501	3.3618		2.1 scans	0.65	TIC	0	0.012	6	1.8	1389	7143309	0.0225	129694068	129694068	242849186	3.36		99	100	87	99
RYE3_Z07080502	S0011	07080501-N1002	3.3633 min, 07080501	3.36		>3 scans	0.65	TIC	0	0.0146	6	1	1409	7779638	0.0225	171820659	171820659	264356203	3.36		96	99	85	96
RYE3_Z07080502	S0011	07080501-N1002	3.3633 min, 07080501	3.3615		1.4 scans	0.52	99 m/z	0	0.0103	6	1.2	1266	7646373		121035599	104177054		3.36		84	84	77	84
SYCAMORE2_J1_Z07090517	S0011	07080501-N1002	3.3633 min, 07080501	3.3754		5.7 scans	0.66	TIC	0	0.0048	7	1.6	1278	7974313	0.019	99594203	99594203	397321215	3.36		93	93	83	93
SYCAMORE2_J1_Z07090517	S0011	07080501-N1002	3.3633 min, 07080501	3.3769		1.2 scans	0.4	241 m/z	0	0.0031	7	1.2	999	7940643	0.0038	65762928	63403166	80091592	3.36		85	88	42	86
SYCAMORE2_J1_Z07090517	S0011	07080501-N1002	3.3633 min, 07080501	3.3769		1.2 scans	0.51	241 m/z (159)	0	0.0041	7	1.2	1130	7933930	0.005	85579979	82509125	104349098	3.36		88	90	66	91
SYCAMORE3_J2_Z07110505	S0011	07080501-N1002	3.3633 min, 07080501	3.3756		1.8 scans	0.75	TIC	0	0.0081	7	1.5	1411	8102176	0.0162	163169361	154017603	324971806	3.36		98	97	93	98
SYCAMORE3_J2_Z07110505	S0011	07080501-N1002	3.3633 min, 07080501	3.3771		1.2 scans	0.43	241 m/z	0	0.0044	7	1.3	1071	8162325		89205933	89205933		3.36		93	97	55	94
SYCAMORE1_J3_Z07110508	S0011	07080501-N1002	3.3633 min, 07080501	3.3678		2.6 scans	0.47	117 m/z (75)	0	0.006	6	1	807	4918484	0.0072	109281271	109281271	130623119	3.36		82	92	45	87
SYCAMORE1_J3_Z07110508	S0011	07080501-N1002	3.3633 min, 07080501	3.374		5.7 scans	0.6	TIC	0	0.0052	7	1.7	1032	8355016	0.0166	94915770	94915770	301997740	3.36		84	84	66	86
WHITEOAK1_Z07090513	S0011	07080501-N1002	3.3633 min, 07080501	3.374		5.9 scans	0.46	TIC	0	0.0055	7	2	1048	8264543	0.0216	76172963	76035876	296495504	3.36		86	86	48	86
WHITEOAK1_Z07090513	S0011	07080501-N1002	3.3633 min, 07080501	3.3771		1.2 scans	0.46	241 m/z (75)	0	0.0052	7	1.2	1048	7697085		71117866	71117866		3.36		82	85	55	86
WHITEOAK2_Z07090514	S0011	07080501-N1002	3.3633 min, 07080501	3.3754		5.6 scans	0.62	TIC	0	0.0076	7	1.8	1329	8038546	0.0245	126144202	124313046	409073716	3.36		95	96	81	95
WHITEOAK2_Z07090514	S0011	07080501-N1002	3.3633 min, 07080501	3.377		1.2 scans	0.57	241 m/z (162)	0	0.0071	7	0.9	1282	8152434		119243547	119243547		3.36		95	97	81	97
ALDER1_Z07090519	S0012	06220509-N1002	3.4002 min, 06220509	3.3771		1.3 scans	0.58	99 m/z (78)	0	0.01	7	1.5	1319	7718792	0.0142	119085890	114258718	168348850	3.4		86	88	73	88
ALDER1_Z07090519	S0012	06220509-N1002	3.4002 min, 06220509	3.3771		1.3 scans	0.62	99 m/z	0	0.0102	7	1.5	1358	7718792	0.0145	120943746	116041265	171905516	3.4		81	80	68	81
ALDER3_Z07090521	S0012	06220509-N1002	3.4002 min, 06220509	3.3769		1.8 scans	0.65	TIC	0	0.0141	7	1.4	1426	7824092	0.0497	113602681	113456179	398913545	3.4		80	81	60	80
ASH1_Z06220509	S0012	06220509-N1002	3.4002 min, 06220509	3.4002		>2 scans	1	159 m/z (147)	0	0.0059	9	1.7	1078	4037219	0.0247	105305222	102837745	441001039	3.4		99	100	100	100
ASH2_Z06220510	S0012	06220509-N1002	3.4002 min, 06220509	3.3861		7.1 scans	0.55	TIC	0	0.0065	8	2	1192	8883322	0.0299	91104375	91104375	418567582	3.4		81	81	53	81
BERMUDA1_Z06220506	S0012	06220509-N1002	3.4002 min, 06220509	3.3863		>3 scans	0.76	76 m/z	0	0.0073	8	1.8	1515	7979497	0.0545	134194587	134194587	1000889870	3.4		85	85	72	85
BERMUDA2_Z06220507	S0012	06220509-N1002	3.4002 min, 06220509	3.3894		6.8 scans	0.59	TIC	0	0.0056	8	1.5	1274	8299841	0.0263	96531594	96531594	456322899	3.4		83	83	63	83
BERMUDA2_Z06220507	S0012	06220509-N1002	3.4002 min, 06220509	3.3925		1.2 scans	0.37	241 m/z (147)	0	0.0033	8	1.1	1004	7204626		57138096	57138096		3.4		81	85	36	84
BERMUDA3_Z06220508	S0012	06220509-N1002	3.4002 min, 06220509	3.3923		6.4 scans	0.6	TIC	0	0.0053	8	1.3	1331	7866045	0.0261	95093421	95093421	471015317	3.4		81	82	61	81
BLUEGRASS1_Z06220503	S0012	06220509-N1002	3.4002 min, 06220509	3.3848		>3 scans	0.76	76 m/z	0	0.0111	8	2.2	1496	7887916	0.0426	134233548	134233548	513755692	3.4		85	84	71	85
BLUEGRASS2_Z06220504	S0012	06220509-N1002	3.4002 min, 06220509	3.3862		>3 scans	0.76	76 m/z	0	0.0115	8	2.2	1510	7947499	0.0772	137214865	137214865	920500223	3.4		85	85	72	85
BLUEGRASS3_Z06220505	S0012	06220509-N1002	3.4002 min, 06220509	3.3846		>3 scans	0.77	76 m/z	0	0.0101	8	2.1	1501	8109717	0.0726	135617017	135617017	968485168	3.4		85	85	72	85
ELM3_J1_Z07090527	S0012	06220509-N1002	3.4002 min, 06220509	3.3754		5.7 scans	0.67	TIC	0	0.0103	7	1.5	1349	8025644	0.0433	106591532	106591532	446677847	3.4		84	84	69	84
ELM3_J1_Z07090527	S0012	06220509-N1002	3.4002 min, 06220509	3.377		1.1 scans	0.55	187 m/z (147)	0	0.0083	7	1.3	1218	7999484		85944443	85944443		3.4		84	85	59	86
ELM1_J3_Z07110506	S0012	06220509-N1002	3.4002 min, 06220509	3.3768		1.1 scans	0.59	241 m/z	0	0.0113	7	1.2	1275	8070978		119677969	118881857		3.4		81	81	55	82
ELM1_J3_Z07110506	S0012	06220509-N1002	3.4002 min, 06220509	3.3768		1.6 scans	0.78	TIC	0	0.0148	7	1.3	1467	7956045	0.0415	157510860	153201222	438723482	3.4		82	81	74	82
JOHNSON3_Z07090524	S0012	06220509-N1002	3.4002 min, 06220509	3.377		1.9 scans	0.63	TIC	0	0.0059	7	1.3	1344	7917655	0.0232	99455124	99455124	390626456	3.4		83	84	63	83
MUGWORT2_J1_Z07080507	S0012	06220509-N1002	3.4002 min, 06220509	3.3909		6.0 scans	0.67	TIC	0	0.0059	8	1.5	1344	7818068	0.027	103213255	103213255	469203008	3.4		83	83	67	83
MUGWORT3_J2_Z07080508	S0012	06220509-N1002	3.4002 min, 06220509	3.3771		1.1 scans	0.54	241 m/z	0	0.0054	7	1.2	1259	7763511		95460146	94897614		3.4		81	82	55	82
MUGWORT1_J3_Z07110504	S0012	06220509-N1002	3.4002 min, 06220509	3.377		1.2 scans	0.54	241 m/z	0	0.0066	7	1.3	1145	8094816		99831763	99831763		3.4		80	80	49	80
MUGWORT1_J3_Z07110504	S0012	06220509-N1002	3.4002 min, 06220509	3.377		1.8 scans	0.7	TIC	0	0.0085	7	1.4	1300	7980439	0.0275	129551763	129551763	417611236	3.4		83	83	64	83
MULBERRY2_Z07090529	S0012	06220509-N1002	3.4002 min, 06220509	3.377		1.8 scans	0.65	TIC	0	0.0187	7	1.4	1438	7812952	0.0639	117269064	109466362	400596202	3.4		80	81	60	80
OLIVE2_J1_Z07080504	S0012	06220509-N1002	3.4002 min, 06220509	3.3769		1.1 scans	0.55	241 m/z	0	0.005	7	1.3	1271	7778365		94859234	94282260		3.4		81	82	54	82
OLIVE3_J2_Z07080505	S0012	06220509-N1002	3.4002 min, 06220509	3.3878		6.6 scans	0.55	TIC	0	0.0042	8	1.6	1118	8641726	0.0188	84263939	84263939	375754348	3.4		80	81	51	80
OLIVE1_J3_Z07110503	S0012	06220509-N1002	3.4002 min, 06220509	3.3771		1.1 scans	0.54	241 m/z	0	0.0056	7	1.3	1136	8088839		96439284	96439284		3.4		80	80	48	80
OLIVE1_J3_Z07110503	S0012	06220509-N1002	3.4002 min, 06220509	3.3771		1.1 scans	0.66	241 m/z (73)	0	0.007	7	1.3	1262	8134010		120186681	120186681		3.4		82	84	70	84
OLIVE1_J3_Z07110503	S0012	06220509-N1002	3.4002 min, 06220509	3.3771		1.8 scans	0.69	TIC	0	0.0076	7	1.4	1290	7944004	0.0227	129937835	126344288	390166964	3.4		83	83	64	83
ORCHARD3_J2_Z05260511	S0012	06220509-N1002	3.4002 min, 06220509	3.4188		>2 scans	0.92	144 m/z (147)	0	0.005	10	1.5	1362	4637133	0.0314	97966830	97966830	617110761	3.4		96	97	96	98
REDOAK2_Z06220513	S0012	06220509-N1002	3.4002 min, 06220509	3.4014		>2 scans	1	159 m/z (147)	0	0.007	9	1.4	1353	9175876	0.0285	117673876	117673876	480870207	3.4		92	93	92	93
REDOAK3_Z06230502	S0012	06220509-N1002	3.4002 min, 06220509	3.3908		6.0 scans	0.63	TIC	0	0.0061	8	1.4	1322	8585867	0.0278	107863260	107863260	488872199	3.4		83	83	62	83
RYE1_Z07070504	S0012	06220509-N1002	3.4002 min, 06220509	3.3907		6.1 scans	0.53	TIC	0	0.0064	8	1.4	1174	8020062	0.0304	82694270	82694270	392052708	3.4		80	80	49	80
RYE1_Z07070504	S0012	06220509-N1002	3.4002 min, 06220509	3.3923		1.2 scans	0.59	187 m/z (159)	0	0.0073	8	1.2	1236	8274440		93700146	91601478		3.4		80	81	67	82
RYE2_Z07080501	S0012	06220509-N1002	3.4002 min, 06220509	3.3495		>4 scans	1	83 m/z (162)	0	0.0123	5	2.8	1449	7143309	0.0445	133160809	133160809	480301724	3.4		80	83	65	82
RYE2_Z07080501	S0012	06220509-N1002	3.4002 min, 06220509	3.3618		2.1 scans	0.65	TIC	0	0.012	6	1.8	1389	7143309	0.0225	129694068	129694068	242849186	3.4		80	81	57	81
SYCAMORE2_J1_Z07090517	S0012	06220509-N1002	3.4002 min, 06220509	3.3754		5.7 scans	0.66	TIC	0	0.0048	7	1.6	1278	7974313	0.019	99594203	99594203	397321215	3.4		83	84	68	83
SYCAMORE3_J2_Z07110505	S0012	06220509-N1002	3.4002 min, 06220509	3.3756		1.8 scans	0.75	TIC	0	0.0081	7	1.5	1411	8102176	0.0162	163169361	154017603	324971806	3.4		82	81	72	82
SYCAMORE1_J3_Z07110508	S0012	06220509-N1002	3.4002 min, 06220509	3.374		5.7 scans	0.6	TIC	0	0.0052	7	1.7	1032	8355016	0.0166	94915770	94915770	301997740	3.4		81	81	58	81
ALDER1_Z07090519	S0013	06220510-N1001	3.3308 min, 06220510	3.3218		2.4 scans	0.14	130 m/z	0	0.0023	3	1.2	495	6812926	0.0028	26894454	26894454	32839881	3.33		80	87	39	82
ALDER3_Z07090521	S0013	06220510-N1001	3.3308 min, 06220510	3.3247		2.2 scans	0.83	147 m/z (153)	0	0.0195	4	0.9	1260	8265924	0.0245	157038149	157038149	196647522	3.33		80	77	72	95
ASH1_Z06220509	S0013	06220510-N1001	3.3308 min, 06220510	3.3295		2.0 scans	0.2	130 m/z	0	0.0023	4	0.8	653	9081950	0.0031	41519753	37213455	55883937	3.33		82	90	52	87
ASH1_Z06220509	S0013	06220510-N1001	3.3308 min, 06220510	3.3295		2.0 scans	0.37	130 m/z (93)	0	0.0046	4	0.8	880	8591821	0.0062	81544084	73086590	109803903	3.33		82	81	75	93
ASH2_Z06220510	S0013	06220510-N1001	3.3308 min, 06220510	3.3308		1.5 scans	0.43	144 m/z (93)	0	0.0063	4	0.8	1045	7778463	0.0106	88639400	82568154	148388507	3.33		99	100	100	100
ASH2_Z06220510	S0013	06220510-N1001	3.3308 min, 06220510	3.3354		>3 scans	0.42	TIC	0	0.0038	4	1.1	1028	8713817	0.0144	53170705	53170705	201584387	3.33		84	89	78	89
ASH2_Z06220510	S0013	06220510-N1001	3.3308 min, 06220510	3.3385		2.5 scans	0.33	147 m/z (153)	0	0.006	5	0.8	880	8039628	0.0093	84287619	84287619	129489971	3.33		82	88	42	93
ASH3_Z06230501	S0013	06220510-N1001	3.3308 min, 06220510	3.3309		1.7 scans	0.28	144 m/z (93)	0	0.003	4	0.6	754	8172880	0.0049	51731991	51731991	82734043	3.33		87	92	76	95
BERMUDA1_Z06220506	S0013	06220510-N1001	3.3308 min, 06220510	3.331		1.5 scans	0.37	144 m/z (79)	0	0.004	4	0.7	975	8007568	0.0058	73753898	73753898	106700370	3.33		87	94	65	97
BERMUDA1_Z06220506	S0013	06220510-N1001	3.3308 min, 06220510	3.3403		2.4 scans	0.66	147 m/z (153)	0	0.0085	5	0.7	1231	8582333	0.0113	156880137	156880137	207523955	3.33		87	87	87	97
BERMUDA2_Z06220507	S0013	06220510-N1001	3.3308 min, 06220510	3.331		1.5 scans	0.33	144 m/z (65)	0	0.004	4	0.8	922	7900765	0.0066	68974868	63882974	115208519	3.33		91	99	74	98
BERMUDA2_Z06220507	S0013	06220510-N1001	3.3308 min, 06220510	3.3402		2.6 scans	0.6	147 m/z (153)	0	0.0071	5	0.6	1198	8233469	0.0202	123957824	123957824	350483748	3.33		91	89	92	99
BERMUDA3_Z06220508	S0013	06220510-N1001	3.3308 min, 06220510	3.3355		>4 scans	0.42	TIC	0	0.0044	4	2.1	1047	8272771	0.0117	79527581	79527581	211144797	3.33		91	98	79	96
BERMUDA3_Z06220508	S0013	06220510-N1001	3.3308 min, 06220510	3.3401		2.4 scans	0.65	147 m/z (153)	0	0.0089	5	0.7	1242	8592944	0.0117	160881401	160881401	211144797	3.33		88	88	88	97
BLUEGRASS1_Z06220503	S0013	06220510-N1001	3.3308 min, 06220510	3.331		1.4 scans	0.34	144 m/z (73)	0	0.0054	4	0.8	928	7950935	0.0069	65710672	65710672	82972750	3.33		89	98	70	96
BLUEGRASS1_Z06220503	S0013	06220510-N1001	3.3308 min, 06220510	3.3402		2.4 scans	0.66	147 m/z (153)	0	0.0127	5	0.7	1225	8458897	0.0168	153738675	153738675	202607879	3.33		88	88	88	97
BLUEGRASS2_Z06220504	S0013	06220510-N1001	3.3308 min, 06220510	3.3294		1.4 scans	0.36	144 m/z (79)	0	0.0059	4	0.8	964	7971344	0.0085	69874772	69874772	101350413	3.33		87	94	65	96
BLUEGRASS2_Z06220504	S0013	06220510-N1001	3.3308 min, 06220510	3.3401		2.4 scans	0.65	147 m/z (153)	0	0.0129	5	0.7	1227	8521205	0.0171	154308448	154308448	203893184	3.33		87	87	87	97
BLUEGRASS3_Z06220505	S0013	06220510-N1001	3.3308 min, 06220510	3.3308		1.4 scans	0.34	144 m/z (79)	0	0.005	4	0.8	928	7982104	0.0073	66947266	66947266	96715117	3.33		88	97	70	96
BLUEGRASS3_Z06220505	S0013	06220510-N1001	3.3308 min, 06220510	3.34		2.4 scans	0.65	147 m/z (153)	0	0.0117	5	0.7	1220	8546103	0.0155	156105901	156105901	206770249	3.33		88	87	88	97
BOX1_Z05260515	S0013	06220510-N1001	3.3308 min, 06220510	3.3542		4.3 scans	0.4	147 m/z (153)	0	0.0055	6	0.9	1105	7942592	0.0093	101738223	101738223	172876007	3.33		85	87	70	95
BOX2_Z05260516	S0013	06220510-N1001	3.3308 min, 06220510	3.3313		1.5 scans	0.4	144 m/z (162)	0	0.0032	4	0.7	1114	7859677	0.0045	71577371	71577371	100973311	3.33		84	82	75	95
ELM3_J1_Z07090527	S0013	06220510-N1001	3.3308 min, 06220510	3.3155		1.3 scans	0.3	144 m/z	0	0.0043	3	1.2	848	7904576	0.0063	44086321	44086321	64577444	3.33		84	88	63	86
ELM3_J1_Z07090527	S0013	06220510-N1001	3.3308 min, 06220510	3.3201		>2 scans	0.68	TIC	0	0.0088	3	1.4	1270	8367397	0.0282	90774508	90774508	290907974	3.33		88	82	76	99
ELM3_J1_Z07090527	S0013	06220510-N1001	3.3308 min, 06220510	3.3263		2.2 scans	0.73	147 m/z (153)	0	0.0136	4	0.9	1230	8367397	0.0235	140372246	140372246	242423312	3.33		87	87	87	97
JOHNSON1_Z07090522	S0013	06220510-N1001	3.3308 min, 06220510	3.3171		1.5 scans	0.4	144 m/z (162)	0	0.0032	3	1.4	895	6917116	0.0056	57728212	57728212	102703765	3.33		84	81	82	96
JOHNSON1_Z07090522	S0013	06220510-N1001	3.3308 min, 06220510	3.3186		>1 scans	0.48	TIC	0	0.0018	3	1.4	979	7993170	0.01	33004814	33004814	182746912	3.33		81	74	72	96
JOHNSON2_Z07090523	S0013	06220510-N1001	3.3308 min, 06220510	3.3172		1.3 scans	0.23	144 m/z	0	0.002	3	1.2	755	7933169	0.0029	37318240	37318240	54401620	3.33		84	89	53	85
JOHNSON2_Z07090523	S0013	06220510-N1001	3.3308 min, 06220510	3.3264		2.3 scans	0.82	147 m/z (153)	0	0.0082	4	0.8	1283	8464388	0.0221	155361661	155361661	417456872	3.33		86	83	81	98
JOHNSON3_Z07090524	S0013	06220510-N1001	3.3308 min, 06220510	3.3155		1.3 scans	0.3	144 m/z	0	0.0027	3	1.2	847	7920155	0.0039	45444268	45444268	66170775	3.33		83	88	62	87
JOHNSON3_Z07090524	S0013	06220510-N1001	3.3308 min, 06220510	3.3201		>2 scans	0.69	TIC	0	0.0056	3	1.7	1282	8400472	0.017	93770149	93770149	286234903	3.33		87	81	75	99
JOHNSON3_Z07090524	S0013	06220510-N1001	3.3308 min, 06220510	3.3263		2.2 scans	0.76	147 m/z (153)	0	0.0095	4	0.9	1242	8400472	0.0111	159851656	159851656	186894555	3.33		86	86	86	97
MUGWORT2_J1_Z07080507	S0013	06220510-N1001	3.3308 min, 06220510	3.3418		2.3 scans	0.69	147 m/z (153)	0	0.0088	5	0.8	1186	8463469	0.0169	153394444	153394444	293686327	3.33		82	79	85	98
MUGWORT1_J3_Z07110504	S0013	06220510-N1001	3.3308 min, 06220510	3.3171		1.3 scans	0.31	144 m/z	0	0.0032	3	1.4	766	7755979	0.0045	47970795	45803518	68184525	3.33		81	83	62	87
MUGWORT1_J3_Z07110504	S0013	06220510-N1001	3.3308 min, 06220510	3.3171		1.3 scans	0.59	144 m/z (162)	0	0.0064	3	1.4	1054	7551732	0.009	96471071	92112594	137128344	3.33		85	81	80	99
MUGWORT1_J3_Z07110504	S0013	06220510-N1001	3.3308 min, 06220510	3.3263		2.1 scans	0.84	147 m/z (153)	0	0.0104	4	0.8	1137	8637222	0.0206	158435555	158435555	312828781	3.33		83	80	82	96
MULBERRY2_Z07090529	S0013	06220510-N1001	3.3308 min, 06220510	3.3263		2.2 scans	0.86	147 m/z (153)	0	0.0249	4	0.9	1272	8268467		156673813	156673813		3.33		80	77	73	95
OLIVE1_J3_Z07110503	S0013	06220510-N1001	3.3308 min, 06220510	3.3172		1.3 scans	0.29	144 m/z	0	0.0025	3	1.3	744	7822981	0.0037	42712238	42133918	63767376	3.33		83	86	62	88
OLIVE1_J3_Z07110503	S0013	06220510-N1001	3.3308 min, 06220510	3.3172		1.3 scans	0.59	144 m/z (162)	0	0.0053	3	1.3	1063	7697566	0.008	91897754	90653466	137160016	3.33		85	80	81	99
OLIVE1_J3_Z07110503	S0013	06220510-N1001	3.3308 min, 06220510	3.3264		2.1 scans	0.84	147 m/z (153)	0	0.009	4	0.8	1143	8614262	0.0175	154598158	154598158	300789509	3.33		84	80	83	96
ORCHARD2_J1_Z05260510	S0013	06220510-N1001	3.3308 min, 06220510	3.3403		2.6 scans	0.52	147 m/z (153)	0	0.0064	5	0.7	1260	8659762		123263603	119368590		3.33		82	81	73	93
ORCHARD3_J2_Z05260511	S0013	06220510-N1001	3.3308 min, 06220510	3.3451		2.0 scans	0.22	144 m/z (147)	0	0.0024	5	0.5	833	5456018	0.0037	47191515	47191515	72520341	3.33		85	94	69	93
ORCHARD1_J3_Z05260518	S0013	06220510-N1001	3.3308 min, 06220510	3.3402		2.4 scans	0.61	147 m/z (153)	0	0.0068	5	0.7	1331	8569235	0.0093	129587128	126265425	177397569	3.33		84	83	79	94
REDOAK2_Z06220513	S0013	06220510-N1001	3.3308 min, 06220510	3.3292		1.6 scans	0.26	144 m/z (73)	0	0.0031	4	0.8	761	6997464	0.0045	52146067	52146067	75589422	3.33		88	97	75	95
REDOAK3_Z06230502	S0013	06220510-N1001	3.3308 min, 06220510	3.3309		1.4 scans	0.33	144 m/z (73)	0	0.0037	4	0.8	891	7954810	0.0047	65649897	65649897	82475202	3.33		89	99	71	97
REDOAK3_Z06230502	S0013	06220510-N1001	3.3308 min, 06220510	3.3401		2.4 scans	0.64	147 m/z (153)	0	0.0088	5	0.8	1175	8476811	0.0141	154933863	154933863	247953166	3.33		88	88	88	97
RYE1_Z07070504	S0013	06220510-N1001	3.3308 min, 06220510	3.3308		1.4 scans	0.48	144 m/z (93)	0	0.007	4	0.9	1065	7642250	0.0127	89896828	85222933	163785177	3.33		90	88	92	99
RYE3_Z07080502	S0013	06220510-N1001	3.3308 min, 06220510	3.3093		>3 scans	0.77	147 m/z (153)	0	0.0123	3	0.8	1159	7581741	0.0142	144942443	144942443	166838137	3.33		83	81	73	96
RYE3_Z07080502	S0013	06220510-N1001	3.3308 min, 06220510	43.4576		>2 scans	0.34	TIC	0	0.0026	2	2.7	845	7265128	0.0117	30086181	30086181	137465226	3.33		81	88	74	87
SYCAMORE2_J1_Z07090517	S0013	06220510-N1001	3.3308 min, 06220510	3.3155		1.3 scans	0.27	144 m/z	0	0.0018	3	1.2	735	7945161	0.0026	36743451	36743451	54579388	3.33		82	85	59	82
SYCAMORE2_J1_Z07090517	S0013	06220510-N1001	3.3308 min, 06220510	3.3155		1.3 scans	0.49	144 m/z (162)	0	0.0033	3	1.2	986	7954820	0.0049	69316487	69316487	103094399	3.33		90	88	86	99
SYCAMORE3_J2_Z07110505	S0013	06220510-N1001	3.3308 min, 06220510	3.3172		1.3 scans	0.3	144 m/z	0	0.0023	3	1.4	758	7756735	0.0034	46358524	45524608	67200960	3.33		82	84	62	88
SYCAMORE3_J2_Z07110505	S0013	06220510-N1001	3.3308 min, 06220510	3.3264		2.2 scans	0.85	147 m/z (153)	0	0.0085	4	0.9	1140	8427356	0.0109	171154772	171154772	218653870	3.33		82	80	80	96
SYCAMORE1_J3_Z07110508	S0013	06220510-N1001	3.3308 min, 06220510	3.3187		>1 scans	0.49	TIC	0	0.0014	3	1.4	786	8471852	0.0092	24591684	24591684	166462609	3.33		81	76	77	91
WHITEOAK1_Z07090513	S0013	06220510-N1001	3.3308 min, 06220510	3.3156		1.3 scans	0.28	144 m/z	0	0.0029	3	1.3	782	7829455	0.0043	39796137	39796137	58887302	3.33		86	90	64	87
WHITEOAK1_Z07090513	S0013	06220510-N1001	3.3308 min, 06220510	3.3202		>2 scans	0.63	TIC	0	0.0055	3	1.4	1173	8424045	0.0177	75696517	75696517	242961594	3.33		89	84	79	99
WHITEOAK2_Z07090514	S0013	06220510-N1001	3.3308 min, 06220510	3.3171		1.3 scans	0.24	144 m/z	0	0.0025	3	1.1	758	7962883	0.0031	41037043	41037043	51760348	3.33		85	89	56	86
WHITEOAK2_Z07090514	S0013	06220510-N1001	3.3308 min, 06220510	3.3186		>2 scans	0.67	TIC	0	0.0053	3	1.6	1249	8495376	0.0171	88584122	88584122	285516757	3.33		84	77	72	99
WHITEOAK2_Z07090514	S0013	06220510-N1001	3.3308 min, 06220510	3.3248		2.3 scans	0.74	147 m/z (153)	0	0.0097	4	0.9	1192	8495376	0.0124	161952209	161952209	207041391	3.33		88	88	87	97
ASH2_Z06220510	S0013	07070504-N1001	3.3308 min, 07070504	3.3308		1.5 scans	0.43	144 m/z (93)	0	0.0063	4	0.8	1045	7778463	0.0106	88639400	82568154	148388507	3.33		86	88	92	88
BERMUDA2_Z06220507	S0013	07070504-N1001	3.3308 min, 07070504	3.331		1.5 scans	0.33	144 m/z (65)	0	0.004	4	0.8	922	7900765	0.0066	68974868	63882974	115208519	3.33		81	89	69	87
BERMUDA2_Z06220507	S0013	07070504-N1001	3.3308 min, 07070504	3.3402		2.6 scans	0.6	147 m/z (153)	0	0.0071	5	0.6	1198	8233469	0.0202	123957824	123957824	350483748	3.33		81	79	85	89
BERMUDA3_Z06220508	S0013	07070504-N1001	3.3308 min, 07070504	3.3355		>4 scans	0.42	TIC	0	0.0044	4	2.1	1047	8272771	0.0117	79527581	79527581	211144797	3.33		83	90	73	87
BLUEGRASS1_Z06220503	S0013	07070504-N1001	3.3308 min, 07070504	3.331		1.4 scans	0.34	144 m/z (73)	0	0.0054	4	0.8	928	7950935	0.0069	65710672	65710672	82972750	3.33		80	89	66	87
ELM3_J1_Z07090527	S0013	07070504-N1001	3.3308 min, 07070504	3.3201		>2 scans	0.68	TIC	0	0.0088	3	1.4	1270	8367397	0.0282	90774508	90774508	290907974	3.33		83	78	74	92
ELM3_J1_Z07090527	S0013	07070504-N1001	3.3308 min, 07070504	3.3263		2.2 scans	0.73	147 m/z (153)	0	0.0136	4	0.9	1230	8367397	0.0235	140372246	140372246	242423312	3.33		83	83	86	92
JOHNSON1_Z07090522	S0013	07070504-N1001	3.3308 min, 07070504	3.3171		1.5 scans	0.4	144 m/z (162)	0	0.0032	3	1.4	895	6917116	0.0056	57728212	57728212	102703765	3.33		80	78	82	89
JOHNSON2_Z07090523	S0013	07070504-N1001	3.3308 min, 07070504	3.3264		2.3 scans	0.82	147 m/z (153)	0	0.0082	4	0.8	1283	8464388	0.0221	155361661	155361661	417456872	3.33		81	78	78	91
JOHNSON3_Z07090524	S0013	07070504-N1001	3.3308 min, 07070504	3.3201		>2 scans	0.69	TIC	0	0.0056	3	1.7	1282	8400472	0.017	93770149	93770149	286234903	3.33		83	78	73	92
JOHNSON3_Z07090524	S0013	07070504-N1001	3.3308 min, 07070504	3.3263		2.2 scans	0.76	147 m/z (153)	0	0.0095	4	0.9	1242	8400472	0.0111	159851656	159851656	186894555	3.33		83	83	84	91
MUGWORT2_J1_Z07080507	S0013	07070504-N1001	3.3308 min, 07070504	3.3418		2.3 scans	0.69	147 m/z (153)	0	0.0088	5	0.8	1186	8463469	0.0169	153394444	153394444	293686327	3.33		88	88	88	98
MUGWORT1_J3_Z07110504	S0013	07070504-N1001	3.3308 min, 07070504	3.3171		1.3 scans	0.31	144 m/z	0	0.0032	3	1.4	766	7755979	0.0045	47970795	45803518	68184525	3.33		80	84	61	82
MUGWORT1_J3_Z07110504	S0013	07070504-N1001	3.3308 min, 07070504	3.3171		1.3 scans	0.59	144 m/z (162)	0	0.0064	3	1.4	1054	7551732	0.009	96471071	92112594	137128344	3.33		83	81	81	93
MUGWORT1_J3_Z07110504	S0013	07070504-N1001	3.3308 min, 07070504	3.3263		2.1 scans	0.84	147 m/z (153)	0	0.0104	4	0.8	1137	8637222	0.0206	158435555	158435555	312828781	3.33		83	83	85	91
OLIVE3_J2_Z07080505	S0013	07070504-N1001	3.3308 min, 07070504	3.3172		2.5 scans	1	93 m/z (73)	0	0.0055	3	1.4	1288	8535044	0.0181	110734370	110734370	361763495	3.33		80	76	73	93
OLIVE3_J2_Z07080505	S0013	07070504-N1001	3.3308 min, 07070504	3.3402		2.6 scans	0.65	147 m/z (153)	0	0.0066	5	0.7	1120	8535044	0.0182	131542737	131542737	363762188	3.33		84	81	84	98
OLIVE1_J3_Z07110503	S0013	07070504-N1001	3.3308 min, 07070504	3.3172		1.3 scans	0.29	144 m/z	0	0.0025	3	1.3	744	7822981	0.0037	42712238	42133918	63767376	3.33		81	85	58	82
OLIVE1_J3_Z07110503	S0013	07070504-N1001	3.3308 min, 07070504	3.3172		1.3 scans	0.59	144 m/z (162)	0	0.0053	3	1.3	1063	7697566	0.008	91897754	90653466	137160016	3.33		83	81	82	93
OLIVE1_J3_Z07110503	S0013	07070504-N1001	3.3308 min, 07070504	3.3264		2.1 scans	0.84	147 m/z (153)	0	0.009	4	0.8	1143	8614262	0.0175	154598158	154598158	300789509	3.33		84	83	87	91
RYE1_Z07070504	S0013	07070504-N1001	3.3308 min, 07070504	3.3308		1.4 scans	0.48	144 m/z (93)	0	0.007	4	0.9	1065	7642250	0.0127	89896828	85222933	163785177	3.33		99	100	100	100
SYCAMORE2_J1_Z07090517	S0013	07070504-N1001	3.3308 min, 07070504	3.3155		1.3 scans	0.49	144 m/z (162)	0	0.0033	3	1.2	986	7954820	0.0049	69316487	69316487	103094399	3.33		80	79	83	88
SYCAMORE3_J2_Z07110505	S0013	07070504-N1001	3.3308 min, 07070504	3.3172		1.3 scans	0.3	144 m/z	0	0.0023	3	1.4	758	7756735	0.0034	46358524	45524608	67200960	3.33		81	84	61	82
SYCAMORE3_J2_Z07110505	S0013	07070504-N1001	3.3308 min, 07070504	3.3264		2.2 scans	0.85	147 m/z (153)	0	0.0085	4	0.9	1140	8427356	0.0109	171154772	171154772	218653870	3.33		83	83	84	91
SYCAMORE1_J3_Z07110508	S0013	07070504-N1001	3.3308 min, 07070504	3.3187		>1 scans	0.49	TIC	0	0.0014	3	1.4	786	8471852	0.0092	24591684	24591684	166462609	3.33		81	79	80	86
WHITEOAK1_Z07090513	S0013	07070504-N1001	3.3308 min, 07070504	3.3202		>2 scans	0.63	TIC	0	0.0055	3	1.4	1173	8424045	0.0177	75696517	75696517	242961594	3.33		83	78	77	91
WHITEOAK2_Z07090514	S0013	07070504-N1001	3.3308 min, 07070504	3.3248		2.3 scans	0.74	147 m/z (153)	0	0.0097	4	0.9	1192	8495376	0.0124	161952209	161952209	207041391	3.33		81	81	83	89
ASH2_Z06220510	S0014	06220510-N1002	3.3385 min, 06220510	3.3385		2.5 scans	0.33	147 m/z (153)	0	0.006	5	0.8	880	8039628	0.0093	84287619	84287619	129489971	3.34		98	100	100	100
ALDER1_Z07090519	S0015	06220510-N1003	3.3616 min, 06220510	3.3617		1.3 scans	0.28	162 m/z	0	0.0031	6	0.8	679	8291377		36845125	35265827		3.36		84	85	64	84
ALDER1_Z07090519	S0015	06220510-N1003	3.3616 min, 06220510	3.3617		1.3 scans	0.35	162 m/z (78)	0	0.0039	6	0.8	757	8365070		46522239	44528149		3.36		85	86	72	90
ALDER3_Z07090521	S0015	06220510-N1003	3.3616 min, 06220510	3.3462		1.6 scans	0.3	162 m/z (79)	0	0.0065	5	1.2	742	7550719		51882427	46275574		3.36		84	88	77	92
ASH1_Z06220509	S0015	06220510-N1003	3.3616 min, 06220510	3.3618		1.4 scans	0.15	162 m/z	0	0.0014	6	0.6	553	3900606		25179712	23832672		3.36		87	90	40	88
ASH1_Z06220509	S0015	06220510-N1003	3.3616 min, 06220510	3.3618		1.4 scans	0.41	162 m/z (99)	0	0.0038	6	0.6	892	8150990		67900187	64267728		3.36		86	87	75	95
ASH2_Z06220510	S0015	06220510-N1003	3.3616 min, 06220510	3.36		>1 scans	0.39	TIC	0	0.0002	6	1	992	6041741	0.0136	2540596	2540596	190385255	3.36		91	89	82	96
ASH2_Z06220510	S0015	06220510-N1003	3.3616 min, 06220510	3.3616		1.4 scans	0.47	162 m/z (99)	0	0.0072	6	0.9	1083	6985761	0.0076	100840582	84869827	106111782	3.36		99	100	100	100
ASH3_Z06230501	S0015	06220510-N1003	3.3616 min, 06220510	3.3616		1.4 scans	0.22	162 m/z	0	0.0022	6	0.8	651	4120131	0.0023	36698261	32177273	38552358	3.36		88	93	55	91
ASH3_Z06230501	S0015	06220510-N1003	3.3616 min, 06220510	3.3616		1.4 scans	0.5	162 m/z (99)	0	0.0051	6	0.8	981	7945383	0.0053	86272176	75644003	90580983	3.36		86	84	78	97
BERMUDA1_Z06220506	S0015	06220510-N1003	3.3616 min, 06220510	3.3617		1.4 scans	0.45	162 m/z	0	0.0039	6	1.2	1012	7589869	0.0061	71091528	61776895	112026206	3.36		91	88	77	95
BERMUDA1_Z06220506	S0015	06220510-N1003	3.3616 min, 06220510	3.3617		1.4 scans	0.49	162 m/z (153)	0	0.0046	6	1.2	1053	7868800	0.0073	84673003	73578882	133329550	3.36		88	87	81	96
BERMUDA2_Z06220507	S0015	06220510-N1003	3.3616 min, 06220510	3.3525		2.2 scans	0.53	89 m/z (153)	0	0.0078	5	1.6	1128	8456247		135350521	129098492		3.36		91	93	86	96
BERMUDA2_Z06220507	S0015	06220510-N1003	3.3616 min, 06220510	3.3556		>1 scans	0.58	TIC	0	0.0012	6	1.4	1195	8456247	0.0162	20089329	20089329	281081026	3.36		91	88	81	96
BERMUDA2_Z06220507	S0015	06220510-N1003	3.3616 min, 06220510	3.3617		1.4 scans	0.54	162 m/z (147)	0	0.0064	6	0.9	1147	8422653	0.0073	111784670	94084949	126659968	3.36		81	77	77	96
BERMUDA3_Z06220508	S0015	06220510-N1003	3.3616 min, 06220510	3.3539		>1 scans	0.58	TIC	0	0.002	6	1.7	1176	8392460	0.0161	36424005	36424005	290549678	3.36		90	86	80	96
BERMUDA3_Z06220508	S0015	06220510-N1003	3.3616 min, 06220510	3.3616		1.4 scans	0.47	162 m/z	0	0.0037	6	1.2	1052	7457002	0.0064	67107047	67107047	116039406	3.36		91	89	78	96
BLUEGRASS1_Z06220503	S0015	06220510-N1003	3.3616 min, 06220510	3.3617		1.4 scans	0.45	162 m/z	0	0.0051	6	1.2	1014	7573388	0.0088	61890161	61890161	106610336	3.36		90	88	78	94
BLUEGRASS2_Z06220504	S0015	06220510-N1003	3.3616 min, 06220510	3.3616		1.4 scans	0.45	162 m/z	0	0.0056	6	1.5	1018	7876202	0.0092	66339733	66339733	109816154	3.36		90	88	77	95
BLUEGRASS2_Z06220504	S0015	06220510-N1003	3.3616 min, 06220510	3.3616		1.4 scans	0.49	162 m/z (153)	0	0.0064	6	1.5	1059	8158440	0.0105	76303492	76303492	125197569	3.36		88	87	81	96
BLUEGRASS3_Z06220505	S0015	06220510-N1003	3.3616 min, 06220510	3.3615		1.4 scans	0.46	162 m/z	0	0.005	6	1.2	1016	7796273	0.0086	67260468	67260468	114190538	3.36		90	88	78	95
BLUEGRASS3_Z06220505	S0015	06220510-N1003	3.3616 min, 06220510	3.3615		1.4 scans	0.5	162 m/z (153)	0	0.0058	6	1.2	1059	8106611	0.0099	77486631	77486631	131532559	3.36		88	87	81	96
BOX1_Z05260515	S0015	06220510-N1003	3.3616 min, 06220510	3.3773		1.4 scans	0.29	162 m/z	0	0.0028	7	0.8	1007	8069056	0.0042	51247573	51247573	78816588	3.36		90	90	76	92
BOX1_Z05260515	S0015	06220510-N1003	3.3616 min, 06220510	3.3773		1.4 scans	0.34	162 m/z (187)	0	0.0033	7	0.8	1080	8062826	0.0051	61450636	61450636	94617083	3.36		89	89	80	95
BOX2_Z05260516	S0015	06220510-N1003	3.3616 min, 06220510	3.3621		1.6 scans	0.39	162 m/z	0	0.0022	6	1.3	1047	7550762	0.0043	50377269	50377269	96662091	3.36		81	77	73	90
ELM3_J1_Z07090527	S0015	06220510-N1003	3.3616 min, 06220510	3.337		2.2 scans	0.46	89 m/z (153)	0	0.0107	4	1.7	980	8315497		110387059	109118420		3.36		90	93	79	95
ELM3_J1_Z07090527	S0015	06220510-N1003	3.3616 min, 06220510	3.3462		1.4 scans	0.5	162 m/z	0	0.0075	5	1.2	1040	7669861	0.0093	77544742	68219282	95421942	3.36		91	89	82	95
ELM3_J1_Z07090527	S0015	06220510-N1003	3.3616 min, 06220510	3.3462		1.4 scans	0.55	162 m/z (147)	0	0.009	5	1.2	1094	8199052	0.011	92942359	81765196	113474742	3.36		82	78	78	97
ELM1_J3_Z07110506	S0015	06220510-N1003	3.3616 min, 06220510	3.346		1.5 scans	0.33	162 m/z (93)	0	0.0046	5	1.5	682	7927988	0.0054	48488090	44581386	57298344	3.36		82	85	68	89
JOHNSON1_Z07090522	S0015	06220510-N1003	3.3616 min, 06220510	3.3463		1.4 scans	0.42	162 m/z	0	0.0032	5	1.2	907	7272805	0.0046	58300222	56611394	83149845	3.36		90	89	68	95
JOHNSON2_Z07090523	S0015	06220510-N1003	3.3616 min, 06220510	3.3464		1.4 scans	0.44	162 m/z	0	0.0033	5	1.2	922	7460085	0.0046	62586345	57671125	86513687	3.36		90	88	75	94
JOHNSON2_Z07090523	S0015	06220510-N1003	3.3616 min, 06220510	3.3464		1.4 scans	0.55	162 m/z (147)	0	0.0044	5	1.2	1037	7894955	0.0061	83573472	77010028	115414547	3.36		80	75	78	97
JOHNSON3_Z07090524	S0015	06220510-N1003	3.3616 min, 06220510	3.3386		>1 scans	0.55	TIC	0	0.0022	5	1.8	1062	8277626	0.0135	37494590	37494590	227304188	3.36		89	86	79	94
JOHNSON3_Z07090524	S0015	06220510-N1003	3.3616 min, 06220510	3.3462		1.4 scans	0.34	162 m/z	0	0.0031	5	0.9	837	8027124	0.0034	52417459	51558157	57246981	3.36		93	94	76	93
JOHNSON3_Z07090524	S0015	06220510-N1003	3.3616 min, 06220510	3.3462		1.4 scans	0.43	162 m/z (153)	0	0.0041	5	0.9	937	8134337	0.0045	69185601	68051412	75599689	3.36		90	91	87	94
MUGWORT2_J1_Z07080507	S0015	06220510-N1003	3.3616 min, 06220510	3.3617		1.3 scans	0.48	162 m/z	0	0.0042	6	1.2	1007	7825680	0.0056	72971244	66817441	97489958	3.36		90	88	77	95
MUGWORT2_J1_Z07080507	S0015	06220510-N1003	3.3616 min, 06220510	3.3617		1.3 scans	0.55	162 m/z (147)	0	0.0051	6	1.2	1076	8097454	0.0068	88663626	81186455	118517204	3.36		83	79	78	97
MUGWORT3_J2_Z07080508	S0015	06220510-N1003	3.3616 min, 06220510	3.3464		1.6 scans	0.22	162 m/z	0	0.002	5	1.1	628	7848437		35494527	32184257		3.36		83	84	58	83
MUGWORT3_J2_Z07080508	S0015	06220510-N1003	3.3616 min, 06220510	3.3464		1.6 scans	0.33	162 m/z (79)	0	0.0032	5	1.1	762	7429729		56154774	50917701		3.36		82	86	75	92
MUGWORT1_J3_Z07110504	S0015	06220510-N1003	3.3616 min, 06220510	3.3463		1.4 scans	0.51	162 m/z	0	0.0052	5	1.1	907	7576930	0.0064	79253892	66551683	97037665	3.36		91	88	81	95
MULBERRY2_Z07090529	S0015	06220510-N1003	3.3616 min, 06220510	3.3462		1.5 scans	0.36	162 m/z (93)	0	0.0085	5	1.5	820	7976132	0.0102	53534071	48977295	63944934	3.36		84	86	76	90
OLIVE2_J1_Z07080504	S0015	06220510-N1003	3.3616 min, 06220510	3.3462		1.8 scans	0.25	162 m/z (66)	0	0.0023	5	1.1	661	7897285		44446632	40967161		3.36		80	84	62	85
OLIVE3_J2_Z07080505	S0015	06220510-N1003	3.3616 min, 06220510	3.3602		>1 scans	0.41	TIC	0	0.0002	6	1	924	6367772	0.0088	3034567	3034567	176684491	3.36		91	88	80	96
OLIVE3_J2_Z07080505	S0015	06220510-N1003	3.3616 min, 06220510	3.3617		1.3 scans	0.51	162 m/z (75)	0	0.0045	6	0.9	1030	7382385		90732152	79283630		3.36		96	97	94	99
OLIVE1_J3_Z07110503	S0015	06220510-N1003	3.3616 min, 06220510	3.3463		1.4 scans	0.49	162 m/z	0	0.0043	5	1.1	891	7854442	0.0055	74624550	66221154	94877605	3.36		91	89	82	95
OLIVE1_J3_Z07110503	S0015	06220510-N1003	3.3616 min, 06220510	3.3463		1.4 scans	0.5	162 m/z (153)	0	0.0048	5	1.1	905	8061746	0.0061	82556574	73259961	105018509	3.36		88	88	79	96
ORCHARD2_J1_Z05260510	S0015	06220510-N1003	3.3616 min, 06220510	3.3618		1.8 scans	0.17	162 m/z (79)	0.0001	0.0017	6	0.9	694	2332340	0.0023	31931855	31825645	44419524	3.36		80	94	62	93
ORCHARD3_J2_Z05260511	S0015	06220510-N1003	3.3616 min, 06220510	3.3758		1.5 scans	0.21	162 m/z	0	0.0017	7	0.7	796	3757965	0.0027	33377900	33377900	52277536	3.36		88	92	65	92
ORCHARD3_J2_Z05260511	S0015	06220510-N1003	3.3616 min, 06220510	3.3758		1.5 scans	0.36	162 m/z (187)	0	0.0031	7	0.7	1044	8192239	0.0048	60551008	60551008	94728467	3.36		90	92	84	95
ORCHARD1_J3_Z05260518	S0015	06220510-N1003	3.3616 min, 06220510	3.3617		1.6 scans	0.4	162 m/z	0	0.0025	6	1.4	1023	7408238	0.0052	47700970	47700970	98532988	3.36		83	80	72	91
REDOAK2_Z06220513	S0015	06220510-N1003	3.3616 min, 06220510	3.3615		1.4 scans	0.4	162 m/z	0	0.0037	6	1.2	926	7471407	0.0055	62347377	59464564	92799514	3.36		91	89	63	95
REDOAK3_Z06230502	S0015	06220510-N1003	3.3616 min, 06220510	3.3616		1.4 scans	0.48	162 m/z (153)	0	0.0046	6	1.2	1017	7851094	0.0067	81590981	75667912	117118304	3.36		89	88	81	96
REDOAK3_Z06230502	S0015	06220510-N1003	3.3616 min, 06220510	3.3616		1.4 scans	0.5	162 m/z	0	0.0045	6	1.2	1030	7523499	0.0064	78796836	73076606	113073678	3.36		90	88	81	95
RYE1_Z07070504	S0015	06220510-N1003	3.3616 min, 06220510	3.3615		1.3 scans	0.52	162 m/z	0	0.0054	6	1.2	1040	7837573	0.0085	69963764	69963764	109620001	3.36		91	89	82	96
RYE3_Z07080502	S0015	06220510-N1003	3.3616 min, 06220510	3.3323		1.7 scans	0.24	162 m/z	0	0.0027	4	1.5	615	7633738	0.0032	31536121	28683467	37362343	3.36		81	84	57	84
SYCAMORE2_J1_Z07090517	S0015	06220510-N1003	3.3616 min, 06220510	3.3462		1.3 scans	0.5	162 m/z	0	0.0035	5	1.2	1026	7825628	0.0043	73489076	69654730	89083599	3.36		91	88	81	95
SYCAMORE3_J2_Z07110505	S0015	06220510-N1003	3.3616 min, 06220510	3.3464		1.4 scans	0.43	162 m/z	0	0.0031	5	1.2	810	7389287	0.0038	62931257	55123617	75224955	3.36		90	88	78	94
SYCAMORE3_J2_Z07110505	S0015	06220510-N1003	3.3616 min, 06220510	3.3464		1.4 scans	0.48	162 m/z (153)	0	0.0038	5	1.2	859	7805556	0.0045	75561448	66186828	90470546	3.36		87	86	78	95
WHITEOAK1_Z07090513	S0015	06220510-N1003	3.3616 min, 06220510	3.3433		>1 scans	0.53	TIC	0	0.0013	5	0.9	1057	8410250	0.0149	17385263	17385263	204526992	3.36		91	88	81	95
WHITEOAK1_Z07090513	S0015	06220510-N1003	3.3616 min, 06220510	3.3464		1.4 scans	0.31	162 m/z	0	0.0043	5	0.9	818	5330430		58430620	49933037		3.36		93	95	67	94
WHITEOAK1_Z07090513	S0015	06220510-N1003	3.3616 min, 06220510	3.3464		1.4 scans	0.46	162 m/z (75)	0	0.0066	5	0.9	989	5925745		90708522	77516754		3.36		95	96	95	97
WHITEOAK2_Z07090514	S0015	06220510-N1003	3.3616 min, 06220510	3.3386		>1 scans	0.54	TIC	0	0.0012	5	1.4	1029	8079158	0.0138	20815589	20815589	230417032	3.36		88	84	80	93
ALDER1_Z07090519	S0015	07090513-N1001	3.3464 min, 07090513	3.3617		1.3 scans	0.28	162 m/z	0	0.0031	6	0.8	679	8291377		36845125	35265827		3.35		81	82	62	82
ALDER1_Z07090519	S0015	07090513-N1001	3.3464 min, 07090513	3.3617		1.3 scans	0.35	162 m/z (78)	0	0.0039	6	0.8	757	8365070		46522239	44528149		3.35		84	85	71	88
ALDER3_Z07090521	S0015	07090513-N1001	3.3464 min, 07090513	3.3462		1.6 scans	0.3	162 m/z (79)	0	0.0065	5	1.2	742	7550719		51882427	46275574		3.35		83	86	78	91
ASH1_Z06220509	S0015	07090513-N1001	3.3464 min, 07090513	3.3618		1.4 scans	0.15	162 m/z	0	0.0014	6	0.6	553	3900606		25179712	23832672		3.35		85	87	39	85
ASH1_Z06220509	S0015	07090513-N1001	3.3464 min, 07090513	3.3618		1.4 scans	0.41	162 m/z (99)	0	0.0038	6	0.6	892	8150990		67900187	64267728		3.35		81	81	68	93
ASH2_Z06220510	S0015	07090513-N1001	3.3464 min, 07090513	3.36		>1 scans	0.39	TIC	0	0.0002	6	1	992	6041741	0.0136	2540596	2540596	190385255	3.35		90	87	79	95
ASH2_Z06220510	S0015	07090513-N1001	3.3464 min, 07090513	3.3616		1.4 scans	0.47	162 m/z (99)	0	0.0072	6	0.9	1083	6985761	0.0076	100840582	84869827	106111782	3.35		95	96	95	98
ASH3_Z06230501	S0015	07090513-N1001	3.3464 min, 07090513	3.3616		1.4 scans	0.22	162 m/z	0	0.0022	6	0.8	651	4120131	0.0023	36698261	32177273	38552358	3.35		86	92	55	90
ASH3_Z06230501	S0015	07090513-N1001	3.3464 min, 07090513	3.3616		1.4 scans	0.5	162 m/z (99)	0	0.0051	6	0.8	981	7945383	0.0053	86272176	75644003	90580983	3.35		81	78	72	94
BERMUDA1_Z06220506	S0015	07090513-N1001	3.3464 min, 07090513	3.3617		1.4 scans	0.45	162 m/z	0	0.0039	6	1.2	1012	7589869	0.0061	71091528	61776895	112026206	3.35		90	87	76	95
BERMUDA1_Z06220506	S0015	07090513-N1001	3.3464 min, 07090513	3.3617		1.4 scans	0.49	162 m/z (153)	0	0.0046	6	1.2	1053	7868800	0.0073	84673003	73578882	133329550	3.35		87	86	81	95
BERMUDA2_Z06220507	S0015	07090513-N1001	3.3464 min, 07090513	3.3525		2.2 scans	0.53	89 m/z (153)	0	0.0078	5	1.6	1128	8456247		135350521	129098492		3.35		90	91	84	95
BERMUDA2_Z06220507	S0015	07090513-N1001	3.3464 min, 07090513	3.3556		>1 scans	0.58	TIC	0	0.0012	6	1.4	1195	8456247	0.0162	20089329	20089329	281081026	3.35		89	86	79	95
BERMUDA2_Z06220507	S0015	07090513-N1001	3.3464 min, 07090513	3.3617		1.4 scans	0.54	162 m/z (147)	0	0.0064	6	0.9	1147	8422653	0.0073	111784670	94084949	126659968	3.35		80	76	75	95
BERMUDA3_Z06220508	S0015	07090513-N1001	3.3464 min, 07090513	3.3539		>1 scans	0.58	TIC	0	0.002	6	1.7	1176	8392460	0.0161	36424005	36424005	290549678	3.35		88	85	78	95
BERMUDA3_Z06220508	S0015	07090513-N1001	3.3464 min, 07090513	3.3616		1.4 scans	0.47	162 m/z	0	0.0037	6	1.2	1052	7457002	0.0064	67107047	67107047	116039406	3.35		90	88	77	95
BLUEGRASS1_Z06220503	S0015	07090513-N1001	3.3464 min, 07090513	3.3617		1.4 scans	0.45	162 m/z	0	0.0051	6	1.2	1014	7573388	0.0088	61890161	61890161	106610336	3.35		90	89	78	95
BLUEGRASS2_Z06220504	S0015	07090513-N1001	3.3464 min, 07090513	3.3616		1.4 scans	0.45	162 m/z	0	0.0056	6	1.5	1018	7876202	0.0092	66339733	66339733	109816154	3.35		90	87	76	95
BLUEGRASS2_Z06220504	S0015	07090513-N1001	3.3464 min, 07090513	3.3616		1.4 scans	0.49	162 m/z (153)	0	0.0064	6	1.5	1059	8158440	0.0105	76303492	76303492	125197569	3.35		88	86	81	96
BLUEGRASS3_Z06220505	S0015	07090513-N1001	3.3464 min, 07090513	3.3615		1.4 scans	0.46	162 m/z	0	0.005	6	1.2	1016	7796273	0.0086	67260468	67260468	114190538	3.35		90	88	77	95
BLUEGRASS3_Z06220505	S0015	07090513-N1001	3.3464 min, 07090513	3.3615		1.4 scans	0.5	162 m/z (153)	0	0.0058	6	1.2	1059	8106611	0.0099	77486631	77486631	131532559	3.35		88	86	81	96
BOX1_Z05260515	S0015	07090513-N1001	3.3464 min, 07090513	3.3773		1.4 scans	0.29	162 m/z	0	0.0028	7	0.8	1007	8069056	0.0042	51247573	51247573	78816588	3.35		88	89	75	90
BOX1_Z05260515	S0015	07090513-N1001	3.3464 min, 07090513	3.3773		1.4 scans	0.34	162 m/z (187)	0	0.0033	7	0.8	1080	8062826	0.0051	61450636	61450636	94617083	3.35		87	88	77	94
BOX2_Z05260516	S0015	07090513-N1001	3.3464 min, 07090513	3.3621		1.6 scans	0.39	162 m/z	0	0.0022	6	1.3	1047	7550762	0.0043	50377269	50377269	96662091	3.35		82	78	73	91
ELM3_J1_Z07090527	S0015	07090513-N1001	3.3464 min, 07090513	3.337		2.2 scans	0.46	89 m/z (153)	0	0.0107	4	1.7	980	8315497		110387059	109118420		3.35		91	94	80	95
ELM3_J1_Z07090527	S0015	07090513-N1001	3.3464 min, 07090513	3.3462		1.4 scans	0.5	162 m/z	0	0.0075	5	1.2	1040	7669861	0.0093	77544742	68219282	95421942	3.35		91	89	82	96
ELM3_J1_Z07090527	S0015	07090513-N1001	3.3464 min, 07090513	3.3462		1.4 scans	0.55	162 m/z (147)	0	0.009	5	1.2	1094	8199052	0.011	92942359	81765196	113474742	3.35		81	76	76	96
ELM1_J3_Z07110506	S0015	07090513-N1001	3.3464 min, 07090513	3.346		1.5 scans	0.33	162 m/z (93)	0	0.0046	5	1.5	682	7927988	0.0054	48488090	44581386	57298344	3.35		84	87	69	91
JOHNSON1_Z07090522	S0015	07090513-N1001	3.3464 min, 07090513	3.3463		1.4 scans	0.42	162 m/z	0	0.0032	5	1.2	907	7272805	0.0046	58300222	56611394	83149845	3.35		90	88	67	94
JOHNSON2_Z07090523	S0015	07090513-N1001	3.3464 min, 07090513	3.3464		1.4 scans	0.44	162 m/z	0	0.0033	5	1.2	922	7460085	0.0046	62586345	57671125	86513687	3.35		90	88	75	95
JOHNSON3_Z07090524	S0015	07090513-N1001	3.3464 min, 07090513	3.3386		>1 scans	0.55	TIC	0	0.0022	5	1.8	1062	8277626	0.0135	37494590	37494590	227304188	3.35		89	85	80	95
JOHNSON3_Z07090524	S0015	07090513-N1001	3.3464 min, 07090513	3.3462		1.4 scans	0.34	162 m/z	0	0.0031	5	0.9	837	8027124	0.0034	52417459	51558157	57246981	3.35		94	94	76	94
JOHNSON3_Z07090524	S0015	07090513-N1001	3.3464 min, 07090513	3.3462		1.4 scans	0.43	162 m/z (153)	0	0.0041	5	0.9	937	8134337	0.0045	69185601	68051412	75599689	3.35		91	91	87	95
MUGWORT2_J1_Z07080507	S0015	07090513-N1001	3.3464 min, 07090513	3.3617		1.3 scans	0.48	162 m/z	0	0.0042	6	1.2	1007	7825680	0.0056	72971244	66817441	97489958	3.35		91	88	76	96
MUGWORT2_J1_Z07080507	S0015	07090513-N1001	3.3464 min, 07090513	3.3617		1.3 scans	0.55	162 m/z (147)	0	0.0051	6	1.2	1076	8097454	0.0068	88663626	81186455	118517204	3.35		81	77	76	96
MUGWORT3_J2_Z07080508	S0015	07090513-N1001	3.3464 min, 07090513	3.3464		1.6 scans	0.22	162 m/z	0	0.002	5	1.1	628	7848437		35494527	32184257		3.35		83	85	58	84
MUGWORT3_J2_Z07080508	S0015	07090513-N1001	3.3464 min, 07090513	3.3464		1.6 scans	0.33	162 m/z (79)	0	0.0032	5	1.1	762	7429729		56154774	50917701		3.35		83	85	76	92
MUGWORT1_J3_Z07110504	S0015	07090513-N1001	3.3464 min, 07090513	3.3463		1.4 scans	0.51	162 m/z	0	0.0052	5	1.1	907	7576930	0.0064	79253892	66551683	97037665	3.35		91	88	81	96
MULBERRY2_Z07090529	S0015	07090513-N1001	3.3464 min, 07090513	3.3462		1.5 scans	0.36	162 m/z (93)	0	0.0085	5	1.5	820	7976132	0.0102	53534071	48977295	63944934	3.35		86	87	78	91
OLIVE2_J1_Z07080504	S0015	07090513-N1001	3.3464 min, 07090513	3.3462		1.8 scans	0.25	162 m/z (66)	0	0.0023	5	1.1	661	7897285		44446632	40967161		3.35		80	84	62	86
OLIVE3_J2_Z07080505	S0015	07090513-N1001	3.3464 min, 07090513	3.3602		>1 scans	0.41	TIC	0	0.0002	6	1	924	6367772	0.0088	3034567	3034567	176684491	3.35		90	88	81	95
OLIVE3_J2_Z07080505	S0015	07090513-N1001	3.3464 min, 07090513	3.3617		1.3 scans	0.51	162 m/z (75)	0	0.0045	6	0.9	1030	7382385		90732152	79283630		3.35		94	95	93	98
OLIVE1_J3_Z07110503	S0015	07090513-N1001	3.3464 min, 07090513	3.3463		1.4 scans	0.49	162 m/z	0	0.0043	5	1.1	891	7854442	0.0055	74624550	66221154	94877605	3.35		91	89	83	95
OLIVE1_J3_Z07110503	S0015	07090513-N1001	3.3464 min, 07090513	3.3463		1.4 scans	0.5	162 m/z (153)	0	0.0048	5	1.1	905	8061746	0.0061	82556574	73259961	105018509	3.35		89	88	81	96
ORCHARD2_J1_Z05260510	S0015	07090513-N1001	3.3464 min, 07090513	3.3618		1.8 scans	0.17	162 m/z (79)	0.0001	0.0017	6	0.9	694	2332340	0.0023	31931855	31825645	44419524	3.35		82	96	63	95
ORCHARD3_J2_Z05260511	S0015	07090513-N1001	3.3464 min, 07090513	3.3758		1.5 scans	0.21	162 m/z	0	0.0017	7	0.7	796	3757965	0.0027	33377900	33377900	52277536	3.35		86	90	65	90
ORCHARD3_J2_Z05260511	S0015	07090513-N1001	3.3464 min, 07090513	3.3758		1.5 scans	0.36	162 m/z (187)	0	0.0031	7	0.7	1044	8192239	0.0048	60551008	60551008	94728467	3.35		84	86	77	92
ORCHARD1_J3_Z05260518	S0015	07090513-N1001	3.3464 min, 07090513	3.3617		1.6 scans	0.4	162 m/z	0	0.0025	6	1.4	1023	7408238	0.0052	47700970	47700970	98532988	3.35		83	80	72	91
REDOAK2_Z06220513	S0015	07090513-N1001	3.3464 min, 07090513	3.3615		1.4 scans	0.4	162 m/z	0	0.0037	6	1.2	926	7471407	0.0055	62347377	59464564	92799514	3.35		89	88	62	94
REDOAK3_Z06230502	S0015	07090513-N1001	3.3464 min, 07090513	3.3616		1.4 scans	0.48	162 m/z (153)	0	0.0046	6	1.2	1017	7851094	0.0067	81590981	75667912	117118304	3.35		88	87	80	96
REDOAK3_Z06230502	S0015	07090513-N1001	3.3464 min, 07090513	3.3616		1.4 scans	0.5	162 m/z	0	0.0045	6	1.2	1030	7523499	0.0064	78796836	73076606	113073678	3.35		90	87	80	95
RYE1_Z07070504	S0015	07090513-N1001	3.3464 min, 07090513	3.3615		1.3 scans	0.52	162 m/z	0	0.0054	6	1.2	1040	7837573	0.0085	69963764	69963764	109620001	3.35		91	88	82	96
RYE3_Z07080502	S0015	07090513-N1001	3.3464 min, 07090513	3.3323		1.7 scans	0.24	162 m/z	0	0.0027	4	1.5	615	7633738	0.0032	31536121	28683467	37362343	3.35		80	84	56	84
SYCAMORE2_J1_Z07090517	S0015	07090513-N1001	3.3464 min, 07090513	3.3462		1.3 scans	0.5	162 m/z	0	0.0035	5	1.2	1026	7825628	0.0043	73489076	69654730	89083599	3.35		91	88	81	96
SYCAMORE3_J2_Z07110505	S0015	07090513-N1001	3.3464 min, 07090513	3.3464		1.4 scans	0.43	162 m/z	0	0.0031	5	1.2	810	7389287	0.0038	62931257	55123617	75224955	3.35		90	88	79	94
SYCAMORE3_J2_Z07110505	S0015	07090513-N1001	3.3464 min, 07090513	3.3464		1.4 scans	0.48	162 m/z (153)	0	0.0038	5	1.2	859	7805556	0.0045	75561448	66186828	90470546	3.35		87	86	81	95
WHITEOAK1_Z07090513	S0015	07090513-N1001	3.3464 min, 07090513	3.3433		>1 scans	0.53	TIC	0	0.0013	5	0.9	1057	8410250	0.0149	17385263	17385263	204526992	3.35		91	88	81	96
WHITEOAK1_Z07090513	S0015	07090513-N1001	3.3464 min, 07090513	3.3464		1.4 scans	0.31	162 m/z	0	0.0043	5	0.9	818	5330430		58430620	49933037		3.35		94	96	70	95
WHITEOAK1_Z07090513	S0015	07090513-N1001	3.3464 min, 07090513	3.3464		1.4 scans	0.46	162 m/z (75)	0	0.0066	5	0.9	989	5925745		90708522	77516754		3.35		99	100	100	100
WHITEOAK2_Z07090514	S0015	07090513-N1001	3.3464 min, 07090513	3.3386		>1 scans	0.54	TIC	0	0.0012	5	1.4	1029	8079158	0.0138	20815589	20815589	230417032	3.35		89	86	81	95
ALDER1_Z07090519	S0016	06230501-N1001	3.3616 min, 06230501	3.3617		1.3 scans	0.35	162 m/z (78)	0	0.0039	6	0.8	757	8365070		46522239	44528149		3.36		81	82	77	83
ASH1_Z06220509	S0016	06230501-N1001	3.3616 min, 06230501	3.3618		1.4 scans	0.41	162 m/z (99)	0	0.0038	6	0.6	892	8150990		67900187	64267728		3.36		95	99	85	98
ASH2_Z06220510	S0016	06230501-N1001	3.3616 min, 06230501	3.36		>1 scans	0.39	TIC	0	0.0002	6	1	992	6041741	0.0136	2540596	2540596	190385255	3.36		83	81	79	84
ASH2_Z06220510	S0016	06230501-N1001	3.3616 min, 06230501	3.3616		1.4 scans	0.47	162 m/z (99)	0	0.0072	6	0.9	1083	6985761	0.0076	100840582	84869827	106111782	3.36		84	86	78	88
ASH3_Z06230501	S0016	06230501-N1001	3.3616 min, 06230501	3.3616		1.4 scans	0.22	162 m/z	0	0.0022	6	0.8	651	4120131	0.0023	36698261	32177273	38552358	3.36		81	83	44	81
ASH3_Z06230501	S0016	06230501-N1001	3.3616 min, 06230501	3.3616		1.4 scans	0.5	162 m/z (99)	0	0.0051	6	0.8	981	7945383	0.0053	86272176	75644003	90580983	3.36		99	100	100	100
BERMUDA1_Z06220506	S0016	06230501-N1001	3.3616 min, 06230501	3.3617		1.4 scans	0.45	162 m/z	0	0.0039	6	1.2	1012	7589869	0.0061	71091528	61776895	112026206	3.36		82	81	75	84
BERMUDA1_Z06220506	S0016	06230501-N1001	3.3616 min, 06230501	3.3617		1.4 scans	0.49	162 m/z (153)	0	0.0046	6	1.2	1053	7868800	0.0073	84673003	73578882	133329550	3.36		80	81	75	86
BERMUDA2_Z06220507	S0016	06230501-N1001	3.3616 min, 06230501	3.3525		2.2 scans	0.53	89 m/z (153)	0	0.0078	5	1.6	1128	8456247		135350521	129098492		3.36		81	83	76	84
BERMUDA2_Z06220507	S0016	06230501-N1001	3.3616 min, 06230501	3.3556		>1 scans	0.58	TIC	0	0.0012	6	1.4	1195	8456247	0.0162	20089329	20089329	281081026	3.36		82	81	78	84
BERMUDA3_Z06220508	S0016	06230501-N1001	3.3616 min, 06230501	3.3539		>1 scans	0.58	TIC	0	0.002	6	1.7	1176	8392460	0.0161	36424005	36424005	290549678	3.36		81	79	77	84
BERMUDA3_Z06220508	S0016	06230501-N1001	3.3616 min, 06230501	3.3616		1.4 scans	0.47	162 m/z	0	0.0037	6	1.2	1052	7457002	0.0064	67107047	67107047	116039406	3.36		82	81	76	84
BLUEGRASS1_Z06220503	S0016	06230501-N1001	3.3616 min, 06230501	3.3617		1.4 scans	0.45	162 m/z	0	0.0051	6	1.2	1014	7573388	0.0088	61890161	61890161	106610336	3.36		81	80	76	83
BLUEGRASS2_Z06220504	S0016	06230501-N1001	3.3616 min, 06230501	3.3616		1.4 scans	0.45	162 m/z	0	0.0056	6	1.5	1018	7876202	0.0092	66339733	66339733	109816154	3.36		82	80	75	84
BLUEGRASS2_Z06220504	S0016	06230501-N1001	3.3616 min, 06230501	3.3616		1.4 scans	0.49	162 m/z (153)	0	0.0064	6	1.5	1059	8158440	0.0105	76303492	76303492	125197569	3.36		81	82	75	87
BLUEGRASS3_Z06220505	S0016	06230501-N1001	3.3616 min, 06230501	3.3615		1.4 scans	0.46	162 m/z	0	0.005	6	1.2	1016	7796273	0.0086	67260468	67260468	114190538	3.36		82	81	76	84
BLUEGRASS3_Z06220505	S0016	06230501-N1001	3.3616 min, 06230501	3.3615		1.4 scans	0.5	162 m/z (153)	0	0.0058	6	1.2	1059	8106611	0.0099	77486631	77486631	131532559	3.36		80	81	76	87
BOX1_Z05260515	S0016	06230501-N1001	3.3616 min, 06230501	3.3773		1.4 scans	0.29	162 m/z	0	0.0028	7	0.8	1007	8069056	0.0042	51247573	51247573	78816588	3.36		84	84	73	84
BOX1_Z05260515	S0016	06230501-N1001	3.3616 min, 06230501	3.3773		1.4 scans	0.34	162 m/z (187)	0	0.0033	7	0.8	1080	8062826	0.0051	61450636	61450636	94617083	3.36		82	83	79	86
ELM3_J1_Z07090527	S0016	06230501-N1001	3.3616 min, 06230501	3.3462		1.4 scans	0.5	162 m/z	0	0.0075	5	1.2	1040	7669861	0.0093	77544742	68219282	95421942	3.36		82	81	79	84
ELM3_J1_Z07090527	S0016	06230501-N1001	3.3616 min, 06230501	3.3462		1.4 scans	0.55	162 m/z (147)	0	0.009	5	1.2	1094	8199052	0.011	92942359	81765196	113474742	3.36		85	85	83	90
JOHNSON1_Z07090522	S0016	06230501-N1001	3.3616 min, 06230501	3.3463		1.4 scans	0.42	162 m/z	0	0.0032	5	1.2	907	7272805	0.0046	58300222	56611394	83149845	3.36		83	83	73	84
JOHNSON2_Z07090523	S0016	06230501-N1001	3.3616 min, 06230501	3.3464		1.4 scans	0.44	162 m/z	0	0.0033	5	1.2	922	7460085	0.0046	62586345	57671125	86513687	3.36		82	80	74	84
JOHNSON2_Z07090523	S0016	06230501-N1001	3.3616 min, 06230501	3.3464		1.4 scans	0.55	162 m/z (147)	0	0.0044	5	1.2	1037	7894955	0.0061	83573472	77010028	115414547	3.36		88	86	87	97
JOHNSON3_Z07090524	S0016	06230501-N1001	3.3616 min, 06230501	3.3386		>1 scans	0.55	TIC	0	0.0022	5	1.8	1062	8277626	0.0135	37494590	37494590	227304188	3.36		81	79	77	84
MUGWORT2_J1_Z07080507	S0016	06230501-N1001	3.3616 min, 06230501	3.3617		1.3 scans	0.48	162 m/z	0	0.0042	6	1.2	1007	7825680	0.0056	72971244	66817441	97489958	3.36		82	80	75	84
MUGWORT2_J1_Z07080507	S0016	06230501-N1001	3.3616 min, 06230501	3.3617		1.3 scans	0.55	162 m/z (147)	0	0.0051	6	1.2	1076	8097454	0.0068	88663626	81186455	118517204	3.36		84	86	83	90
MUGWORT1_J3_Z07110504	S0016	06230501-N1001	3.3616 min, 06230501	3.3463		1.4 scans	0.51	162 m/z	0	0.0052	5	1.1	907	7576930	0.0064	79253892	66551683	97037665	3.36		82	80	78	84
OLIVE3_J2_Z07080505	S0016	06230501-N1001	3.3616 min, 06230501	3.3602		>1 scans	0.41	TIC	0	0.0002	6	1	924	6367772	0.0088	3034567	3034567	176684491	3.36		83	81	79	84
OLIVE3_J2_Z07080505	S0016	06230501-N1001	3.3616 min, 06230501	3.3617		1.3 scans	0.51	162 m/z (75)	0	0.0045	6	0.9	1030	7382385		90732152	79283630		3.36		84	85	80	88
OLIVE1_J3_Z07110503	S0016	06230501-N1001	3.3616 min, 06230501	3.3463		1.4 scans	0.49	162 m/z	0	0.0043	5	1.1	891	7854442	0.0055	74624550	66221154	94877605	3.36		82	81	79	84
OLIVE1_J3_Z07110503	S0016	06230501-N1001	3.3616 min, 06230501	3.3463		1.4 scans	0.5	162 m/z (153)	0	0.0048	5	1.1	905	8061746	0.0061	82556574	73259961	105018509	3.36		80	81	76	86
ORCHARD3_J2_Z05260511	S0016	06230501-N1001	3.3616 min, 06230501	3.3758		1.5 scans	0.21	162 m/z	0	0.0017	7	0.7	796	3757965	0.0027	33377900	33377900	52277536	3.36		81	83	51	81
ORCHARD3_J2_Z05260511	S0016	06230501-N1001	3.3616 min, 06230501	3.3758		1.5 scans	0.36	162 m/z (187)	0	0.0031	7	0.7	1044	8192239	0.0048	60551008	60551008	94728467	3.36		91	94	87	94
REDOAK2_Z06220513	S0016	06230501-N1001	3.3616 min, 06230501	3.3615		1.4 scans	0.4	162 m/z	0	0.0037	6	1.2	926	7471407	0.0055	62347377	59464564	92799514	3.36		83	83	69	84
REDOAK3_Z06230502	S0016	06230501-N1001	3.3616 min, 06230501	3.3616		1.4 scans	0.48	162 m/z (153)	0	0.0046	6	1.2	1017	7851094	0.0067	81590981	75667912	117118304	3.36		83	85	79	88
REDOAK3_Z06230502	S0016	06230501-N1001	3.3616 min, 06230501	3.3616		1.4 scans	0.5	162 m/z	0	0.0045	6	1.2	1030	7523499	0.0064	78796836	73076606	113073678	3.36		82	80	78	84
RYE1_Z07070504	S0016	06230501-N1001	3.3616 min, 06230501	3.3615		1.3 scans	0.52	162 m/z	0	0.0054	6	1.2	1040	7837573	0.0085	69963764	69963764	109620001	3.36		83	81	80	84
SYCAMORE2_J1_Z07090517	S0016	06230501-N1001	3.3616 min, 06230501	3.3462		1.3 scans	0.5	162 m/z	0	0.0035	5	1.2	1026	7825628	0.0043	73489076	69654730	89083599	3.36		82	81	79	84
SYCAMORE3_J2_Z07110505	S0016	06230501-N1001	3.3616 min, 06230501	3.3464		1.4 scans	0.43	162 m/z	0	0.0031	5	1.2	810	7389287	0.0038	62931257	55123617	75224955	3.36		82	81	76	84
WHITEOAK1_Z07090513	S0016	06230501-N1001	3.3616 min, 06230501	3.3433		>1 scans	0.53	TIC	0	0.0013	5	0.9	1057	8410250	0.0149	17385263	17385263	204526992	3.36		82	80	78	84
ALDER3_Z07090521	S0018	06220503-N1002	3.3402 min, 06220503	3.3247		2.2 scans	0.83	147 m/z (153)	0	0.0195	4	0.9	1260	8265924	0.0245	157038149	157038149	196647522	3.34		89	87	83	98
ASH1_Z06220509	S0018	06220503-N1002	3.3402 min, 06220503	3.3295		2.0 scans	0.2	130 m/z	0	0.0023	4	0.8	653	9081950	0.0031	41519753	37213455	55883937	3.34		82	87	39	85
ASH1_Z06220509	S0018	06220503-N1002	3.3402 min, 06220503	3.3295		2.0 scans	0.37	130 m/z (93)	0	0.0046	4	0.8	880	8591821	0.0062	81544084	73086590	109803903	3.34		87	88	78	94
ASH2_Z06220510	S0018	06220503-N1002	3.3402 min, 06220503	3.3308		1.5 scans	0.43	144 m/z (93)	0	0.0063	4	0.8	1045	7778463	0.0106	88639400	82568154	148388507	3.34		92	94	88	96
ASH2_Z06220510	S0018	06220503-N1002	3.3402 min, 06220503	3.3385		2.5 scans	0.33	147 m/z (153)	0	0.006	5	0.8	880	8039628	0.0093	84287619	84287619	129489971	3.34		88	97	55	94
ASH3_Z06230501	S0018	06220503-N1002	3.3402 min, 06220503	3.3309		1.7 scans	0.28	144 m/z (93)	0	0.003	4	0.6	754	8172880	0.0049	51731991	51731991	82734043	3.34		86	91	63	93
BERMUDA1_Z06220506	S0018	06220503-N1002	3.3402 min, 06220503	3.331		1.5 scans	0.37	144 m/z (79)	0	0.004	4	0.7	975	8007568	0.0058	73753898	73753898	106700370	3.34		87	94	62	93
BERMUDA1_Z06220506	S0018	06220503-N1002	3.3402 min, 06220503	3.3403		2.4 scans	0.66	147 m/z (153)	0	0.0085	5	0.7	1231	8582333	0.0113	156880137	156880137	207523955	3.34		98	100	99	100
BERMUDA2_Z06220507	S0018	06220503-N1002	3.3402 min, 06220503	3.331		1.5 scans	0.33	144 m/z (65)	0	0.004	4	0.8	922	7900765	0.0066	68974868	63882974	115208519	3.34		90	98	65	94
BERMUDA2_Z06220507	S0018	06220503-N1002	3.3402 min, 06220503	3.3402		2.6 scans	0.6	147 m/z (153)	0	0.0071	5	0.6	1198	8233469	0.0202	123957824	123957824	350483748	3.34		96	96	96	99
BERMUDA3_Z06220508	S0018	06220503-N1002	3.3402 min, 06220503	3.3355		>4 scans	0.42	TIC	0	0.0044	4	2.1	1047	8272771	0.0117	79527581	79527581	211144797	3.34		94	97	68	95
BERMUDA3_Z06220508	S0018	06220503-N1002	3.3402 min, 06220503	3.3401		2.4 scans	0.65	147 m/z (153)	0	0.0089	5	0.7	1242	8592944	0.0117	160881401	160881401	211144797	3.34		98	100	99	100
BLUEGRASS1_Z06220503	S0018	06220503-N1002	3.3402 min, 06220503	3.331		1.4 scans	0.34	144 m/z (73)	0	0.0054	4	0.8	928	7950935	0.0069	65710672	65710672	82972750	3.34		87	97	67	93
BLUEGRASS1_Z06220503	S0018	06220503-N1002	3.3402 min, 06220503	3.3402		2.4 scans	0.66	147 m/z (153)	0	0.0127	5	0.7	1225	8458897	0.0168	153738675	153738675	202607879	3.34		99	100	100	100
BLUEGRASS2_Z06220504	S0018	06220503-N1002	3.3402 min, 06220503	3.3294		1.4 scans	0.36	144 m/z (79)	0	0.0059	4	0.8	964	7971344	0.0085	69874772	69874772	101350413	3.34		87	94	62	93
BLUEGRASS2_Z06220504	S0018	06220503-N1002	3.3402 min, 06220503	3.3401		2.4 scans	0.65	147 m/z (153)	0	0.0129	5	0.7	1227	8521205	0.0171	154308448	154308448	203893184	3.34		98	100	100	100
BLUEGRASS3_Z06220505	S0018	06220503-N1002	3.3402 min, 06220503	3.3308		1.4 scans	0.34	144 m/z (79)	0	0.005	4	0.8	928	7982104	0.0073	66947266	66947266	96715117	3.34		88	97	67	93
BLUEGRASS3_Z06220505	S0018	06220503-N1002	3.3402 min, 06220503	3.34		2.4 scans	0.65	147 m/z (153)	0	0.0117	5	0.7	1220	8546103	0.0155	156105901	156105901	206770249	3.34		98	100	99	100
BOX1_Z05260515	S0018	06220503-N1002	3.3402 min, 06220503	3.3542		4.3 scans	0.4	147 m/z (153)	0	0.0055	6	0.9	1105	7942592	0.0093	101738223	101738223	172876007	3.34		90	93	73	95
BOX2_Z05260516	S0018	06220503-N1002	3.3402 min, 06220503	3.3313		1.5 scans	0.4	144 m/z (162)	0	0.0032	4	0.7	1114	7859677	0.0045	71577371	71577371	100973311	3.34		80	79	74	89
BOX3_Z05260517	S0018	06220503-N1002	3.3402 min, 06220503	3.3329		>2 scans	0.38	TIC	0	0.0021	4	1.8	1052	8104684	0.0065	48486508	48486508	151784568	3.34		80	87	53	88
BOX3_Z05260517	S0018	06220503-N1002	3.3402 min, 06220503	3.3405		2.7 scans	0.59	147 m/z (153)	0	0.0056	5	0.8	1242	8389907		131392786	122877490		3.34		87	87	78	95
ELM3_J1_Z07090527	S0018	06220503-N1002	3.3402 min, 06220503	3.3201		>2 scans	0.68	TIC	0	0.0088	3	1.4	1270	8367397	0.0282	90774508	90774508	290907974	3.34		89	85	80	97
ELM3_J1_Z07090527	S0018	06220503-N1002	3.3402 min, 06220503	3.3263		2.2 scans	0.73	147 m/z (153)	0	0.0136	4	0.9	1230	8367397	0.0235	140372246	140372246	242423312	3.34		96	97	97	99
ELM1_J3_Z07110506	S0018	06220503-N1002	3.3402 min, 06220503	3.3261		2.2 scans	0.89	147 m/z (153)	0	0.0154	4	0.9	1131	8090407		163463323	163463323		3.34		88	85	82	99
JOHNSON1_Z07090522	S0018	06220503-N1002	3.3402 min, 06220503	3.3171		1.5 scans	0.4	144 m/z (162)	0	0.0032	3	1.4	895	6917116	0.0056	57728212	57728212	102703765	3.34		87	85	83	95
JOHNSON1_Z07090522	S0018	06220503-N1002	3.3402 min, 06220503	3.3186		>1 scans	0.48	TIC	0	0.0018	3	1.4	979	7993170	0.01	33004814	33004814	182746912	3.34		84	78	74	95
JOHNSON2_Z07090523	S0018	06220503-N1002	3.3402 min, 06220503	3.3187		>4 scans	0.19	TIC	0	0.0025	3	3.6	690	4203464	0.0048	47379412	47379412	91236049	3.34		81	94	33	88
JOHNSON2_Z07090523	S0018	06220503-N1002	3.3402 min, 06220503	3.3264		2.3 scans	0.82	147 m/z (153)	0	0.0082	4	0.8	1283	8464388	0.0221	155361661	155361661	417456872	3.34		91	90	87	99
JOHNSON3_Z07090524	S0018	06220503-N1002	3.3402 min, 06220503	3.3201		>2 scans	0.69	TIC	0	0.0056	3	1.7	1282	8400472	0.017	93770149	93770149	286234903	3.34		88	83	78	96
JOHNSON3_Z07090524	S0018	06220503-N1002	3.3402 min, 06220503	3.3263		2.2 scans	0.76	147 m/z (153)	0	0.0095	4	0.9	1242	8400472	0.0111	159851656	159851656	186894555	3.34		96	96	97	99
MUGWORT2_J1_Z07080507	S0018	06220503-N1002	3.3402 min, 06220503	3.3418		2.3 scans	0.69	147 m/z (153)	0	0.0088	5	0.8	1186	8463469	0.0169	153394444	153394444	293686327	3.34		90	88	93	99
MUGWORT3_J2_Z07080508	S0018	06220503-N1002	3.3402 min, 06220503	3.3264		2.2 scans	0.85	147 m/z (153)	0	0.0094	4	0.9	1252	8286005		164874659	164874659		3.34		89	86	80	99
MUGWORT1_J3_Z07110504	S0018	06220503-N1002	3.3402 min, 06220503	3.3171		1.3 scans	0.59	144 m/z (162)	0	0.0064	3	1.4	1054	7551732	0.009	96471071	92112594	137128344	3.34		88	86	84	98
MUGWORT1_J3_Z07110504	S0018	06220503-N1002	3.3402 min, 06220503	3.3263		2.1 scans	0.84	147 m/z (153)	0	0.0104	4	0.8	1137	8637222	0.0206	158435555	158435555	312828781	3.34		92	90	92	99
MULBERRY2_Z07090529	S0018	06220503-N1002	3.3402 min, 06220503	3.3263		2.2 scans	0.86	147 m/z (153)	0	0.0249	4	0.9	1272	8268467		156673813	156673813		3.34		90	88	84	99
OLIVE3_J2_Z07080505	S0018	06220503-N1002	3.3402 min, 06220503	3.3402		2.6 scans	0.65	147 m/z (153)	0	0.0066	5	0.7	1120	8535044	0.0182	131542737	131542737	363762188	3.34		80	75	80	98
OLIVE1_J3_Z07110503	S0018	06220503-N1002	3.3402 min, 06220503	3.3172		1.3 scans	0.59	144 m/z (162)	0	0.0053	3	1.3	1063	7697566	0.008	91897754	90653466	137160016	3.34		89	87	86	99
OLIVE1_J3_Z07110503	S0018	06220503-N1002	3.3402 min, 06220503	3.3264		2.1 scans	0.84	147 m/z (153)	0	0.009	4	0.8	1143	8614262	0.0175	154598158	154598158	300789509	3.34		91	89	91	99
ORCHARD2_J1_Z05260510	S0018	06220503-N1002	3.3402 min, 06220503	3.3403		2.6 scans	0.52	147 m/z (153)	0	0.0064	5	0.7	1260	8659762		123263603	119368590		3.34		90	91	82	96
ORCHARD3_J2_Z05260511	S0018	06220503-N1002	3.3402 min, 06220503	3.3451		2.0 scans	0.22	144 m/z (147)	0	0.0024	5	0.5	833	5456018	0.0037	47191515	47191515	72520341	3.34		87	91	64	91
ORCHARD1_J3_Z05260518	S0018	06220503-N1002	3.3402 min, 06220503	3.3402		2.4 scans	0.61	147 m/z (153)	0	0.0068	5	0.7	1331	8569235	0.0093	129587128	126265425	177397569	3.34		93	94	89	98
REDOAK2_Z06220513	S0018	06220503-N1002	3.3402 min, 06220503	3.3292		1.6 scans	0.26	144 m/z (73)	0	0.0031	4	0.8	761	6997464	0.0045	52146067	52146067	75589422	3.34		87	91	60	91
REDOAK3_Z06230502	S0018	06220503-N1002	3.3402 min, 06220503	3.3309		1.4 scans	0.33	144 m/z (73)	0	0.0037	4	0.8	891	7954810	0.0047	65649897	65649897	82475202	3.34		87	97	66	93
REDOAK3_Z06230502	S0018	06220503-N1002	3.3402 min, 06220503	3.3401		2.4 scans	0.64	147 m/z (153)	0	0.0088	5	0.8	1175	8476811	0.0141	154933863	154933863	247953166	3.34		97	99	99	99
RYE1_Z07070504	S0018	06220503-N1002	3.3402 min, 06220503	3.3308		1.4 scans	0.48	144 m/z (93)	0	0.007	4	0.9	1065	7642250	0.0127	89896828	85222933	163785177	3.34		84	86	83	97
RYE3_Z07080502	S0018	06220503-N1002	3.3402 min, 06220503	3.3093		>3 scans	0.77	147 m/z (153)	0	0.0123	3	0.8	1159	7581741	0.0142	144942443	144942443	166838137	3.34		90	90	82	97
SYCAMORE2_J1_Z07090517	S0018	06220503-N1002	3.3402 min, 06220503	3.3155		1.3 scans	0.49	144 m/z (162)	0	0.0033	3	1.2	986	7954820	0.0049	69316487	69316487	103094399	3.34		90	90	87	96
SYCAMORE3_J2_Z07110505	S0018	06220503-N1002	3.3402 min, 06220503	3.3264		2.2 scans	0.85	147 m/z (153)	0	0.0085	4	0.9	1140	8427356	0.0109	171154772	171154772	218653870	3.34		92	90	91	99
SYCAMORE1_J3_Z07110508	S0018	06220503-N1002	3.3402 min, 06220503	3.3187		>1 scans	0.49	TIC	0	0.0014	3	1.4	786	8471852	0.0092	24591684	24591684	166462609	3.34		86	82	79	94
WHITEOAK1_Z07090513	S0018	06220503-N1002	3.3402 min, 06220503	3.3202		>2 scans	0.63	TIC	0	0.0055	3	1.4	1173	8424045	0.0177	75696517	75696517	242961594	3.34		90	86	81	96
WHITEOAK2_Z07090514	S0018	06220503-N1002	3.3402 min, 06220503	3.3186		>2 scans	0.67	TIC	0	0.0053	3	1.6	1249	8495376	0.0171	88584122	88584122	285516757	3.34		83	77	74	95
WHITEOAK2_Z07090514	S0018	06220503-N1002	3.3402 min, 06220503	3.3248		2.3 scans	0.74	147 m/z (153)	0	0.0097	4	0.9	1192	8495376	0.0124	161952209	161952209	207041391	3.34		96	97	96	99
ALDER3_Z07090521	S0018	06220504-N1002	3.3401 min, 06220504	3.3247		2.2 scans	0.83	147 m/z (153)	0	0.0195	4	0.9	1260	8265924	0.0245	157038149	157038149	196647522	3.34		89	87	82	98
ASH1_Z06220509	S0018	06220504-N1002	3.3401 min, 06220504	3.3295		2.0 scans	0.2	130 m/z	0	0.0023	4	0.8	653	9081950	0.0031	41519753	37213455	55883937	3.34		82	87	39	85
ASH1_Z06220509	S0018	06220504-N1002	3.3401 min, 06220504	3.3295		2.0 scans	0.37	130 m/z (93)	0	0.0046	4	0.8	880	8591821	0.0062	81544084	73086590	109803903	3.34		86	88	76	93
ASH2_Z06220510	S0018	06220504-N1002	3.3401 min, 06220504	3.3308		1.5 scans	0.43	144 m/z (93)	0	0.0063	4	0.8	1045	7778463	0.0106	88639400	82568154	148388507	3.34		92	94	87	96
ASH2_Z06220510	S0018	06220504-N1002	3.3401 min, 06220504	3.3385		2.5 scans	0.33	147 m/z (153)	0	0.006	5	0.8	880	8039628	0.0093	84287619	84287619	129489971	3.34		88	96	55	93
ASH3_Z06230501	S0018	06220504-N1002	3.3401 min, 06220504	3.3309		1.7 scans	0.28	144 m/z (93)	0	0.003	4	0.6	754	8172880	0.0049	51731991	51731991	82734043	3.34		86	90	62	92
BERMUDA1_Z06220506	S0018	06220504-N1002	3.3401 min, 06220504	3.331		1.5 scans	0.37	144 m/z (79)	0	0.004	4	0.7	975	8007568	0.0058	73753898	73753898	106700370	3.34		87	94	62	94
BERMUDA1_Z06220506	S0018	06220504-N1002	3.3401 min, 06220504	3.3403		2.4 scans	0.66	147 m/z (153)	0	0.0085	5	0.7	1231	8582333	0.0113	156880137	156880137	207523955	3.34		98	100	99	100
BERMUDA2_Z06220507	S0018	06220504-N1002	3.3401 min, 06220504	3.331		1.5 scans	0.33	144 m/z (65)	0	0.004	4	0.8	922	7900765	0.0066	68974868	63882974	115208519	3.34		90	98	65	94
BERMUDA2_Z06220507	S0018	06220504-N1002	3.3401 min, 06220504	3.3402		2.6 scans	0.6	147 m/z (153)	0	0.0071	5	0.6	1198	8233469	0.0202	123957824	123957824	350483748	3.34		95	96	96	99
BERMUDA3_Z06220508	S0018	06220504-N1002	3.3401 min, 06220504	3.3355		>4 scans	0.42	TIC	0	0.0044	4	2.1	1047	8272771	0.0117	79527581	79527581	211144797	3.34		93	97	69	95
BERMUDA3_Z06220508	S0018	06220504-N1002	3.3401 min, 06220504	3.3401		2.4 scans	0.65	147 m/z (153)	0	0.0089	5	0.7	1242	8592944	0.0117	160881401	160881401	211144797	3.34		98	100	99	100
BLUEGRASS1_Z06220503	S0018	06220504-N1002	3.3401 min, 06220504	3.331		1.4 scans	0.34	144 m/z (73)	0	0.0054	4	0.8	928	7950935	0.0069	65710672	65710672	82972750	3.34		87	97	67	93
BLUEGRASS1_Z06220503	S0018	06220504-N1002	3.3401 min, 06220504	3.3402		2.4 scans	0.66	147 m/z (153)	0	0.0127	5	0.7	1225	8458897	0.0168	153738675	153738675	202607879	3.34		98	100	100	100
BLUEGRASS2_Z06220504	S0018	06220504-N1002	3.3401 min, 06220504	3.3294		1.4 scans	0.36	144 m/z (79)	0	0.0059	4	0.8	964	7971344	0.0085	69874772	69874772	101350413	3.34		87	94	63	94
BLUEGRASS2_Z06220504	S0018	06220504-N1002	3.3401 min, 06220504	3.3401		2.4 scans	0.65	147 m/z (153)	0	0.0129	5	0.7	1227	8521205	0.0171	154308448	154308448	203893184	3.34		99	100	100	100
BLUEGRASS3_Z06220505	S0018	06220504-N1002	3.3401 min, 06220504	3.3308		1.4 scans	0.34	144 m/z (79)	0	0.005	4	0.8	928	7982104	0.0073	66947266	66947266	96715117	3.34		88	97	67	94
BLUEGRASS3_Z06220505	S0018	06220504-N1002	3.3401 min, 06220504	3.34		2.4 scans	0.65	147 m/z (153)	0	0.0117	5	0.7	1220	8546103	0.0155	156105901	156105901	206770249	3.34		98	99	99	100
BOX1_Z05260515	S0018	06220504-N1002	3.3401 min, 06220504	3.3542		4.3 scans	0.4	147 m/z (153)	0	0.0055	6	0.9	1105	7942592	0.0093	101738223	101738223	172876007	3.34		90	93	73	95
BOX2_Z05260516	S0018	06220504-N1002	3.3401 min, 06220504	3.3313		1.5 scans	0.4	144 m/z (162)	0	0.0032	4	0.7	1114	7859677	0.0045	71577371	71577371	100973311	3.34		80	78	74	88
BOX3_Z05260517	S0018	06220504-N1002	3.3401 min, 06220504	3.3329		>2 scans	0.38	TIC	0	0.0021	4	1.8	1052	8104684	0.0065	48486508	48486508	151784568	3.34		80	87	54	88
BOX3_Z05260517	S0018	06220504-N1002	3.3401 min, 06220504	3.3405		2.7 scans	0.59	147 m/z (153)	0	0.0056	5	0.8	1242	8389907		131392786	122877490		3.34		87	87	78	95
ELM3_J1_Z07090527	S0018	06220504-N1002	3.3401 min, 06220504	3.3201		>2 scans	0.68	TIC	0	0.0088	3	1.4	1270	8367397	0.0282	90774508	90774508	290907974	3.34		89	85	80	96
ELM3_J1_Z07090527	S0018	06220504-N1002	3.3401 min, 06220504	3.3263		2.2 scans	0.73	147 m/z (153)	0	0.0136	4	0.9	1230	8367397	0.0235	140372246	140372246	242423312	3.34		96	96	96	99
ELM1_J3_Z07110506	S0018	06220504-N1002	3.3401 min, 06220504	3.3261		2.2 scans	0.89	147 m/z (153)	0	0.0154	4	0.9	1131	8090407		163463323	163463323		3.34		88	85	81	98
JOHNSON1_Z07090522	S0018	06220504-N1002	3.3401 min, 06220504	3.3171		1.5 scans	0.4	144 m/z (162)	0	0.0032	3	1.4	895	6917116	0.0056	57728212	57728212	102703765	3.34		86	85	81	95
JOHNSON1_Z07090522	S0018	06220504-N1002	3.3401 min, 06220504	3.3186		>1 scans	0.48	TIC	0	0.0018	3	1.4	979	7993170	0.01	33004814	33004814	182746912	3.34		83	77	73	95
JOHNSON2_Z07090523	S0018	06220504-N1002	3.3401 min, 06220504	3.3187		>4 scans	0.19	TIC	0	0.0025	3	3.6	690	4203464	0.0048	47379412	47379412	91236049	3.34		81	94	32	88
JOHNSON2_Z07090523	S0018	06220504-N1002	3.3401 min, 06220504	3.3264		2.3 scans	0.82	147 m/z (153)	0	0.0082	4	0.8	1283	8464388	0.0221	155361661	155361661	417456872	3.34		91	89	86	99
JOHNSON3_Z07090524	S0018	06220504-N1002	3.3401 min, 06220504	3.3201		>2 scans	0.69	TIC	0	0.0056	3	1.7	1282	8400472	0.017	93770149	93770149	286234903	3.34		88	83	78	96
JOHNSON3_Z07090524	S0018	06220504-N1002	3.3401 min, 06220504	3.3263		2.2 scans	0.76	147 m/z (153)	0	0.0095	4	0.9	1242	8400472	0.0111	159851656	159851656	186894555	3.34		96	96	96	99
MUGWORT2_J1_Z07080507	S0018	06220504-N1002	3.3401 min, 06220504	3.3418		2.3 scans	0.69	147 m/z (153)	0	0.0088	5	0.8	1186	8463469	0.0169	153394444	153394444	293686327	3.34		90	88	93	99
MUGWORT3_J2_Z07080508	S0018	06220504-N1002	3.3401 min, 06220504	3.3264		2.2 scans	0.85	147 m/z (153)	0	0.0094	4	0.9	1252	8286005		164874659	164874659		3.34		88	86	80	98
MUGWORT1_J3_Z07110504	S0018	06220504-N1002	3.3401 min, 06220504	3.3171		1.3 scans	0.59	144 m/z (162)	0	0.0064	3	1.4	1054	7551732	0.009	96471071	92112594	137128344	3.34		88	86	84	98
MUGWORT1_J3_Z07110504	S0018	06220504-N1002	3.3401 min, 06220504	3.3263		2.1 scans	0.84	147 m/z (153)	0	0.0104	4	0.8	1137	8637222	0.0206	158435555	158435555	312828781	3.34		91	90	91	98
MULBERRY2_Z07090529	S0018	06220504-N1002	3.3401 min, 06220504	3.3263		2.2 scans	0.86	147 m/z (153)	0	0.0249	4	0.9	1272	8268467		156673813	156673813		3.34		89	87	83	98
OLIVE3_J2_Z07080505	S0018	06220504-N1002	3.3401 min, 06220504	3.3402		2.6 scans	0.65	147 m/z (153)	0	0.0066	5	0.7	1120	8535044	0.0182	131542737	131542737	363762188	3.34		80	74	80	98
OLIVE1_J3_Z07110503	S0018	06220504-N1002	3.3401 min, 06220504	3.3172		1.3 scans	0.59	144 m/z (162)	0	0.0053	3	1.3	1063	7697566	0.008	91897754	90653466	137160016	3.34		89	86	85	98
OLIVE1_J3_Z07110503	S0018	06220504-N1002	3.3401 min, 06220504	3.3264		2.1 scans	0.84	147 m/z (153)	0	0.009	4	0.8	1143	8614262	0.0175	154598158	154598158	300789509	3.34		90	89	90	98
ORCHARD2_J1_Z05260510	S0018	06220504-N1002	3.3401 min, 06220504	3.3403		2.6 scans	0.52	147 m/z (153)	0	0.0064	5	0.7	1260	8659762		123263603	119368590		3.34		90	91	82	96
ORCHARD3_J2_Z05260511	S0018	06220504-N1002	3.3401 min, 06220504	3.3451		2.0 scans	0.22	144 m/z (147)	0	0.0024	5	0.5	833	5456018	0.0037	47191515	47191515	72520341	3.34		86	91	64	91
ORCHARD1_J3_Z05260518	S0018	06220504-N1002	3.3401 min, 06220504	3.3402		2.4 scans	0.61	147 m/z (153)	0	0.0068	5	0.7	1331	8569235	0.0093	129587128	126265425	177397569	3.34		93	94	88	98
REDOAK2_Z06220513	S0018	06220504-N1002	3.3401 min, 06220504	3.3292		1.6 scans	0.26	144 m/z (73)	0	0.0031	4	0.8	761	6997464	0.0045	52146067	52146067	75589422	3.34		86	91	60	91
REDOAK3_Z06230502	S0018	06220504-N1002	3.3401 min, 06220504	3.3309		1.4 scans	0.33	144 m/z (73)	0	0.0037	4	0.8	891	7954810	0.0047	65649897	65649897	82475202	3.34		87	97	67	93
REDOAK3_Z06230502	S0018	06220504-N1002	3.3401 min, 06220504	3.3401		2.4 scans	0.64	147 m/z (153)	0	0.0088	5	0.8	1175	8476811	0.0141	154933863	154933863	247953166	3.34		97	98	99	99
RYE1_Z07070504	S0018	06220504-N1002	3.3401 min, 06220504	3.3308		1.4 scans	0.48	144 m/z (93)	0	0.007	4	0.9	1065	7642250	0.0127	89896828	85222933	163785177	3.34		83	86	82	96
RYE3_Z07080502	S0018	06220504-N1002	3.3401 min, 06220504	3.3093		>3 scans	0.77	147 m/z (153)	0	0.0123	3	0.8	1159	7581741	0.0142	144942443	144942443	166838137	3.34		90	90	82	98
SYCAMORE2_J1_Z07090517	S0018	06220504-N1002	3.3401 min, 06220504	3.3155		1.3 scans	0.49	144 m/z (162)	0	0.0033	3	1.2	986	7954820	0.0049	69316487	69316487	103094399	3.34		90	90	86	95
SYCAMORE3_J2_Z07110505	S0018	06220504-N1002	3.3401 min, 06220504	3.3264		2.2 scans	0.85	147 m/z (153)	0	0.0085	4	0.9	1140	8427356	0.0109	171154772	171154772	218653870	3.34		91	90	90	98
SYCAMORE1_J3_Z07110508	S0018	06220504-N1002	3.3401 min, 06220504	3.3187		>1 scans	0.49	TIC	0	0.0014	3	1.4	786	8471852	0.0092	24591684	24591684	166462609	3.34		86	82	78	93
WHITEOAK1_Z07090513	S0018	06220504-N1002	3.3401 min, 06220504	3.3202		>2 scans	0.63	TIC	0	0.0055	3	1.4	1173	8424045	0.0177	75696517	75696517	242961594	3.34		89	86	81	96
WHITEOAK2_Z07090514	S0018	06220504-N1002	3.3401 min, 06220504	3.3186		>2 scans	0.67	TIC	0	0.0053	3	1.6	1249	8495376	0.0171	88584122	88584122	285516757	3.34		83	77	74	95
WHITEOAK2_Z07090514	S0018	06220504-N1002	3.3401 min, 06220504	3.3248		2.3 scans	0.74	147 m/z (153)	0	0.0097	4	0.9	1192	8495376	0.0124	161952209	161952209	207041391	3.34		96	97	96	98
ALDER3_Z07090521	S0018	06220505-N1002	3.3400 min, 06220505	3.3247		2.2 scans	0.83	147 m/z (153)	0	0.0195	4	0.9	1260	8265924	0.0245	157038149	157038149	196647522	3.34		89	86	82	98
ASH1_Z06220509	S0018	06220505-N1002	3.3400 min, 06220505	3.3295		2.0 scans	0.2	130 m/z	0	0.0023	4	0.8	653	9081950	0.0031	41519753	37213455	55883937	3.34		83	88	39	85
ASH1_Z06220509	S0018	06220505-N1002	3.3400 min, 06220505	3.3295		2.0 scans	0.37	130 m/z (93)	0	0.0046	4	0.8	880	8591821	0.0062	81544084	73086590	109803903	3.34		87	89	78	94
ASH2_Z06220510	S0018	06220505-N1002	3.3400 min, 06220505	3.3308		1.5 scans	0.43	144 m/z (93)	0	0.0063	4	0.8	1045	7778463	0.0106	88639400	82568154	148388507	3.34		92	94	88	96
ASH2_Z06220510	S0018	06220505-N1002	3.3400 min, 06220505	3.3385		2.5 scans	0.33	147 m/z (153)	0	0.006	5	0.8	880	8039628	0.0093	84287619	84287619	129489971	3.34		88	97	55	94
ASH3_Z06230501	S0018	06220505-N1002	3.3400 min, 06220505	3.3309		1.7 scans	0.28	144 m/z (93)	0	0.003	4	0.6	754	8172880	0.0049	51731991	51731991	82734043	3.34		86	91	63	93
BERMUDA1_Z06220506	S0018	06220505-N1002	3.3400 min, 06220505	3.331		1.5 scans	0.37	144 m/z (79)	0	0.004	4	0.7	975	8007568	0.0058	73753898	73753898	106700370	3.34		87	93	61	93
BERMUDA1_Z06220506	S0018	06220505-N1002	3.3400 min, 06220505	3.3403		2.4 scans	0.66	147 m/z (153)	0	0.0085	5	0.7	1231	8582333	0.0113	156880137	156880137	207523955	3.34		98	100	100	100
BERMUDA2_Z06220507	S0018	06220505-N1002	3.3400 min, 06220505	3.331		1.5 scans	0.33	144 m/z (65)	0	0.004	4	0.8	922	7900765	0.0066	68974868	63882974	115208519	3.34		90	97	64	94
BERMUDA2_Z06220507	S0018	06220505-N1002	3.3400 min, 06220505	3.3402		2.6 scans	0.6	147 m/z (153)	0	0.0071	5	0.6	1198	8233469	0.0202	123957824	123957824	350483748	3.34		95	96	95	99
BERMUDA3_Z06220508	S0018	06220505-N1002	3.3400 min, 06220505	3.3355		>4 scans	0.42	TIC	0	0.0044	4	2.1	1047	8272771	0.0117	79527581	79527581	211144797	3.34		93	97	68	95
BERMUDA3_Z06220508	S0018	06220505-N1002	3.3400 min, 06220505	3.3401		2.4 scans	0.65	147 m/z (153)	0	0.0089	5	0.7	1242	8592944	0.0117	160881401	160881401	211144797	3.34		98	100	99	100
BLUEGRASS1_Z06220503	S0018	06220505-N1002	3.3400 min, 06220505	3.331		1.4 scans	0.34	144 m/z (73)	0	0.0054	4	0.8	928	7950935	0.0069	65710672	65710672	82972750	3.34		87	97	66	93
BLUEGRASS1_Z06220503	S0018	06220505-N1002	3.3400 min, 06220505	3.3402		2.4 scans	0.66	147 m/z (153)	0	0.0127	5	0.7	1225	8458897	0.0168	153738675	153738675	202607879	3.34		98	99	99	100
BLUEGRASS2_Z06220504	S0018	06220505-N1002	3.3400 min, 06220505	3.3294		1.4 scans	0.36	144 m/z (79)	0	0.0059	4	0.8	964	7971344	0.0085	69874772	69874772	101350413	3.34		87	94	61	93
BLUEGRASS2_Z06220504	S0018	06220505-N1002	3.3400 min, 06220505	3.3401		2.4 scans	0.65	147 m/z (153)	0	0.0129	5	0.7	1227	8521205	0.0171	154308448	154308448	203893184	3.34		98	99	99	100
BLUEGRASS3_Z06220505	S0018	06220505-N1002	3.3400 min, 06220505	3.3308		1.4 scans	0.34	144 m/z (79)	0	0.005	4	0.8	928	7982104	0.0073	66947266	66947266	96715117	3.34		87	97	66	94
BLUEGRASS3_Z06220505	S0018	06220505-N1002	3.3400 min, 06220505	3.34		2.4 scans	0.65	147 m/z (153)	0	0.0117	5	0.7	1220	8546103	0.0155	156105901	156105901	206770249	3.34		99	100	100	100
BOX1_Z05260515	S0018	06220505-N1002	3.3400 min, 06220505	3.3542		4.3 scans	0.4	147 m/z (153)	0	0.0055	6	0.9	1105	7942592	0.0093	101738223	101738223	172876007	3.34		89	93	73	95
BOX2_Z05260516	S0018	06220505-N1002	3.3400 min, 06220505	3.3313		1.5 scans	0.4	144 m/z (162)	0	0.0032	4	0.7	1114	7859677	0.0045	71577371	71577371	100973311	3.34		80	79	74	89
BOX3_Z05260517	S0018	06220505-N1002	3.3400 min, 06220505	3.3329		>2 scans	0.38	TIC	0	0.0021	4	1.8	1052	8104684	0.0065	48486508	48486508	151784568	3.34		81	87	54	89
BOX3_Z05260517	S0018	06220505-N1002	3.3400 min, 06220505	3.3405		2.7 scans	0.59	147 m/z (153)	0	0.0056	5	0.8	1242	8389907		131392786	122877490		3.34		87	87	79	96
ELM3_J1_Z07090527	S0018	06220505-N1002	3.3400 min, 06220505	3.3201		>2 scans	0.68	TIC	0	0.0088	3	1.4	1270	8367397	0.0282	90774508	90774508	290907974	3.34		89	84	79	97
ELM3_J1_Z07090527	S0018	06220505-N1002	3.3400 min, 06220505	3.3263		2.2 scans	0.73	147 m/z (153)	0	0.0136	4	0.9	1230	8367397	0.0235	140372246	140372246	242423312	3.34		96	96	96	99
ELM1_J3_Z07110506	S0018	06220505-N1002	3.3400 min, 06220505	3.3261		2.2 scans	0.89	147 m/z (153)	0	0.0154	4	0.9	1131	8090407		163463323	163463323		3.34		87	84	80	99
JOHNSON1_Z07090522	S0018	06220505-N1002	3.3400 min, 06220505	3.3171		1.5 scans	0.4	144 m/z (162)	0	0.0032	3	1.4	895	6917116	0.0056	57728212	57728212	102703765	3.34		87	86	83	96
JOHNSON1_Z07090522	S0018	06220505-N1002	3.3400 min, 06220505	3.3186		>1 scans	0.48	TIC	0	0.0018	3	1.4	979	7993170	0.01	33004814	33004814	182746912	3.34		84	78	74	96
JOHNSON2_Z07090523	S0018	06220505-N1002	3.3400 min, 06220505	3.3187		>4 scans	0.19	TIC	0	0.0025	3	3.6	690	4203464	0.0048	47379412	47379412	91236049	3.34		80	94	33	88
JOHNSON2_Z07090523	S0018	06220505-N1002	3.3400 min, 06220505	3.3264		2.3 scans	0.82	147 m/z (153)	0	0.0082	4	0.8	1283	8464388	0.0221	155361661	155361661	417456872	3.34		91	89	86	99
JOHNSON3_Z07090524	S0018	06220505-N1002	3.3400 min, 06220505	3.3201		>2 scans	0.69	TIC	0	0.0056	3	1.7	1282	8400472	0.017	93770149	93770149	286234903	3.34		88	83	77	96
JOHNSON3_Z07090524	S0018	06220505-N1002	3.3400 min, 06220505	3.3263		2.2 scans	0.76	147 m/z (153)	0	0.0095	4	0.9	1242	8400472	0.0111	159851656	159851656	186894555	3.34		96	96	96	99
MUGWORT2_J1_Z07080507	S0018	06220505-N1002	3.3400 min, 06220505	3.3418		2.3 scans	0.69	147 m/z (153)	0	0.0088	5	0.8	1186	8463469	0.0169	153394444	153394444	293686327	3.34		90	88	93	99
MUGWORT3_J2_Z07080508	S0018	06220505-N1002	3.3400 min, 06220505	3.3264		2.2 scans	0.85	147 m/z (153)	0	0.0094	4	0.9	1252	8286005		164874659	164874659		3.34		88	86	79	98
MUGWORT1_J3_Z07110504	S0018	06220505-N1002	3.3400 min, 06220505	3.3171		1.3 scans	0.59	144 m/z (162)	0	0.0064	3	1.4	1054	7551732	0.009	96471071	92112594	137128344	3.34		88	85	83	98
MUGWORT1_J3_Z07110504	S0018	06220505-N1002	3.3400 min, 06220505	3.3263		2.1 scans	0.84	147 m/z (153)	0	0.0104	4	0.8	1137	8637222	0.0206	158435555	158435555	312828781	3.34		91	89	90	99
MULBERRY2_Z07090529	S0018	06220505-N1002	3.3400 min, 06220505	3.3263		2.2 scans	0.86	147 m/z (153)	0	0.0249	4	0.9	1272	8268467		156673813	156673813		3.34		89	87	82	98
OLIVE3_J2_Z07080505	S0018	06220505-N1002	3.3400 min, 06220505	3.3402		2.6 scans	0.65	147 m/z (153)	0	0.0066	5	0.7	1120	8535044	0.0182	131542737	131542737	363762188	3.34		80	75	80	98
OLIVE1_J3_Z07110503	S0018	06220505-N1002	3.3400 min, 06220505	3.3172		1.3 scans	0.59	144 m/z (162)	0	0.0053	3	1.3	1063	7697566	0.008	91897754	90653466	137160016	3.34		89	86	85	99
OLIVE1_J3_Z07110503	S0018	06220505-N1002	3.3400 min, 06220505	3.3264		2.1 scans	0.84	147 m/z (153)	0	0.009	4	0.8	1143	8614262	0.0175	154598158	154598158	300789509	3.34		90	88	89	99
ORCHARD2_J1_Z05260510	S0018	06220505-N1002	3.3400 min, 06220505	3.3403		2.6 scans	0.52	147 m/z (153)	0	0.0064	5	0.7	1260	8659762		123263603	119368590		3.34		91	91	82	96
ORCHARD3_J2_Z05260511	S0018	06220505-N1002	3.3400 min, 06220505	3.3451		2.0 scans	0.22	144 m/z (147)	0	0.0024	5	0.5	833	5456018	0.0037	47191515	47191515	72520341	3.34		86	90	62	91
ORCHARD1_J3_Z05260518	S0018	06220505-N1002	3.3400 min, 06220505	3.3402		2.4 scans	0.61	147 m/z (153)	0	0.0068	5	0.7	1331	8569235	0.0093	129587128	126265425	177397569	3.34		94	94	89	98
REDOAK2_Z06220513	S0018	06220505-N1002	3.3400 min, 06220505	3.3292		1.6 scans	0.26	144 m/z (73)	0	0.0031	4	0.8	761	6997464	0.0045	52146067	52146067	75589422	3.34		87	92	61	91
REDOAK3_Z06230502	S0018	06220505-N1002	3.3400 min, 06220505	3.3309		1.4 scans	0.33	144 m/z (73)	0	0.0037	4	0.8	891	7954810	0.0047	65649897	65649897	82475202	3.34		87	96	66	93
REDOAK3_Z06230502	S0018	06220505-N1002	3.3400 min, 06220505	3.3401		2.4 scans	0.64	147 m/z (153)	0	0.0088	5	0.8	1175	8476811	0.0141	154933863	154933863	247953166	3.34		97	98	98	99
RYE1_Z07070504	S0018	06220505-N1002	3.3400 min, 06220505	3.3308		1.4 scans	0.48	144 m/z (93)	0	0.007	4	0.9	1065	7642250	0.0127	89896828	85222933	163785177	3.34		83	86	82	96
RYE3_Z07080502	S0018	06220505-N1002	3.3400 min, 06220505	3.3093		>3 scans	0.77	147 m/z (153)	0	0.0123	3	0.8	1159	7581741	0.0142	144942443	144942443	166838137	3.34		91	90	83	98
SYCAMORE2_J1_Z07090517	S0018	06220505-N1002	3.3400 min, 06220505	3.3155		1.3 scans	0.49	144 m/z (162)	0	0.0033	3	1.2	986	7954820	0.0049	69316487	69316487	103094399	3.34		90	89	86	96
SYCAMORE3_J2_Z07110505	S0018	06220505-N1002	3.3400 min, 06220505	3.3264		2.2 scans	0.85	147 m/z (153)	0	0.0085	4	0.9	1140	8427356	0.0109	171154772	171154772	218653870	3.34		91	89	89	99
SYCAMORE1_J3_Z07110508	S0018	06220505-N1002	3.3400 min, 06220505	3.3187		>1 scans	0.49	TIC	0	0.0014	3	1.4	786	8471852	0.0092	24591684	24591684	166462609	3.34		85	81	77	93
WHITEOAK1_Z07090513	S0018	06220505-N1002	3.3400 min, 06220505	3.3202		>2 scans	0.63	TIC	0	0.0055	3	1.4	1173	8424045	0.0177	75696517	75696517	242961594	3.34		89	86	80	96
WHITEOAK2_Z07090514	S0018	06220505-N1002	3.3400 min, 06220505	3.3186		>2 scans	0.67	TIC	0	0.0053	3	1.6	1249	8495376	0.0171	88584122	88584122	285516757	3.34		83	76	74	95
WHITEOAK2_Z07090514	S0018	06220505-N1002	3.3400 min, 06220505	3.3248		2.3 scans	0.74	147 m/z (153)	0	0.0097	4	0.9	1192	8495376	0.0124	161952209	161952209	207041391	3.34		95	96	95	99
ALDER3_Z07090521	S0018	06220506-N1001	3.3403 min, 06220506	3.3247		2.2 scans	0.83	147 m/z (153)	0	0.0195	4	0.9	1260	8265924	0.0245	157038149	157038149	196647522	3.34		88	86	81	98
ASH1_Z06220509	S0018	06220506-N1001	3.3403 min, 06220506	3.3295		2.0 scans	0.2	130 m/z	0	0.0023	4	0.8	653	9081950	0.0031	41519753	37213455	55883937	3.34		83	88	39	85
ASH1_Z06220509	S0018	06220506-N1001	3.3403 min, 06220506	3.3295		2.0 scans	0.37	130 m/z (93)	0	0.0046	4	0.8	880	8591821	0.0062	81544084	73086590	109803903	3.34		87	89	77	94
ASH2_Z06220510	S0018	06220506-N1001	3.3403 min, 06220506	3.3308		1.5 scans	0.43	144 m/z (93)	0	0.0063	4	0.8	1045	7778463	0.0106	88639400	82568154	148388507	3.34		92	94	87	96
ASH2_Z06220510	S0018	06220506-N1001	3.3403 min, 06220506	3.3385		2.5 scans	0.33	147 m/z (153)	0	0.006	5	0.8	880	8039628	0.0093	84287619	84287619	129489971	3.34		88	97	55	94
ASH3_Z06230501	S0018	06220506-N1001	3.3403 min, 06220506	3.3309		1.7 scans	0.28	144 m/z (93)	0	0.003	4	0.6	754	8172880	0.0049	51731991	51731991	82734043	3.34		86	91	63	93
BERMUDA1_Z06220506	S0018	06220506-N1001	3.3403 min, 06220506	3.331		1.5 scans	0.37	144 m/z (79)	0	0.004	4	0.7	975	8007568	0.0058	73753898	73753898	106700370	3.34		87	94	62	94
BERMUDA1_Z06220506	S0018	06220506-N1001	3.3403 min, 06220506	3.3403		2.4 scans	0.66	147 m/z (153)	0	0.0085	5	0.7	1231	8582333	0.0113	156880137	156880137	207523955	3.34		99	100	100	100
BERMUDA2_Z06220507	S0018	06220506-N1001	3.3403 min, 06220506	3.331		1.5 scans	0.33	144 m/z (65)	0	0.004	4	0.8	922	7900765	0.0066	68974868	63882974	115208519	3.34		90	97	65	94
BERMUDA2_Z06220507	S0018	06220506-N1001	3.3403 min, 06220506	3.3402		2.6 scans	0.6	147 m/z (153)	0	0.0071	5	0.6	1198	8233469	0.0202	123957824	123957824	350483748	3.34		95	96	95	99
BERMUDA3_Z06220508	S0018	06220506-N1001	3.3403 min, 06220506	3.3355		>4 scans	0.42	TIC	0	0.0044	4	2.1	1047	8272771	0.0117	79527581	79527581	211144797	3.34		93	97	68	95
BERMUDA3_Z06220508	S0018	06220506-N1001	3.3403 min, 06220506	3.3401		2.4 scans	0.65	147 m/z (153)	0	0.0089	5	0.7	1242	8592944	0.0117	160881401	160881401	211144797	3.34		98	100	99	100
BLUEGRASS1_Z06220503	S0018	06220506-N1001	3.3403 min, 06220506	3.331		1.4 scans	0.34	144 m/z (73)	0	0.0054	4	0.8	928	7950935	0.0069	65710672	65710672	82972750	3.34		87	97	66	93
BLUEGRASS1_Z06220503	S0018	06220506-N1001	3.3403 min, 06220506	3.3402		2.4 scans	0.66	147 m/z (153)	0	0.0127	5	0.7	1225	8458897	0.0168	153738675	153738675	202607879	3.34		98	99	99	100
BLUEGRASS2_Z06220504	S0018	06220506-N1001	3.3403 min, 06220506	3.3294		1.4 scans	0.36	144 m/z (79)	0	0.0059	4	0.8	964	7971344	0.0085	69874772	69874772	101350413	3.34		87	94	62	93
BLUEGRASS2_Z06220504	S0018	06220506-N1001	3.3403 min, 06220506	3.3401		2.4 scans	0.65	147 m/z (153)	0	0.0129	5	0.7	1227	8521205	0.0171	154308448	154308448	203893184	3.34		98	99	99	100
BLUEGRASS3_Z06220505	S0018	06220506-N1001	3.3403 min, 06220506	3.3308		1.4 scans	0.34	144 m/z (79)	0	0.005	4	0.8	928	7982104	0.0073	66947266	66947266	96715117	3.34		87	97	66	93
BLUEGRASS3_Z06220505	S0018	06220506-N1001	3.3403 min, 06220506	3.34		2.4 scans	0.65	147 m/z (153)	0	0.0117	5	0.7	1220	8546103	0.0155	156105901	156105901	206770249	3.34		98	100	100	100
BOX1_Z05260515	S0018	06220506-N1001	3.3403 min, 06220506	3.3542		4.3 scans	0.4	147 m/z (153)	0	0.0055	6	0.9	1105	7942592	0.0093	101738223	101738223	172876007	3.34		89	93	73	94
BOX2_Z05260516	S0018	06220506-N1001	3.3403 min, 06220506	3.3313		1.5 scans	0.4	144 m/z (162)	0	0.0032	4	0.7	1114	7859677	0.0045	71577371	71577371	100973311	3.34		80	79	74	89
BOX3_Z05260517	S0018	06220506-N1001	3.3403 min, 06220506	3.3329		>2 scans	0.38	TIC	0	0.0021	4	1.8	1052	8104684	0.0065	48486508	48486508	151784568	3.34		81	87	54	89
BOX3_Z05260517	S0018	06220506-N1001	3.3403 min, 06220506	3.3405		2.7 scans	0.59	147 m/z (153)	0	0.0056	5	0.8	1242	8389907		131392786	122877490		3.34		88	87	79	96
ELM3_J1_Z07090527	S0018	06220506-N1001	3.3403 min, 06220506	3.3201		>2 scans	0.68	TIC	0	0.0088	3	1.4	1270	8367397	0.0282	90774508	90774508	290907974	3.34		89	84	79	96
ELM3_J1_Z07090527	S0018	06220506-N1001	3.3403 min, 06220506	3.3263		2.2 scans	0.73	147 m/z (153)	0	0.0136	4	0.9	1230	8367397	0.0235	140372246	140372246	242423312	3.34		95	96	95	99
ELM1_J3_Z07110506	S0018	06220506-N1001	3.3403 min, 06220506	3.3261		2.2 scans	0.89	147 m/z (153)	0	0.0154	4	0.9	1131	8090407		163463323	163463323		3.34		87	84	80	98
JOHNSON1_Z07090522	S0018	06220506-N1001	3.3403 min, 06220506	3.3171		1.5 scans	0.4	144 m/z (162)	0	0.0032	3	1.4	895	6917116	0.0056	57728212	57728212	102703765	3.34		87	86	82	95
JOHNSON1_Z07090522	S0018	06220506-N1001	3.3403 min, 06220506	3.3186		>1 scans	0.48	TIC	0	0.0018	3	1.4	979	7993170	0.01	33004814	33004814	182746912	3.34		84	78	74	95
JOHNSON2_Z07090523	S0018	06220506-N1001	3.3403 min, 06220506	3.3187		>4 scans	0.19	TIC	0	0.0025	3	3.6	690	4203464	0.0048	47379412	47379412	91236049	3.34		80	94	32	88
JOHNSON2_Z07090523	S0018	06220506-N1001	3.3403 min, 06220506	3.3264		2.3 scans	0.82	147 m/z (153)	0	0.0082	4	0.8	1283	8464388	0.0221	155361661	155361661	417456872	3.34		91	89	85	99
JOHNSON3_Z07090524	S0018	06220506-N1001	3.3403 min, 06220506	3.3201		>2 scans	0.69	TIC	0	0.0056	3	1.7	1282	8400472	0.017	93770149	93770149	286234903	3.34		87	82	77	96
JOHNSON3_Z07090524	S0018	06220506-N1001	3.3403 min, 06220506	3.3263		2.2 scans	0.76	147 m/z (153)	0	0.0095	4	0.9	1242	8400472	0.0111	159851656	159851656	186894555	3.34		95	96	95	99
MUGWORT2_J1_Z07080507	S0018	06220506-N1001	3.3403 min, 06220506	3.3418		2.3 scans	0.69	147 m/z (153)	0	0.0088	5	0.8	1186	8463469	0.0169	153394444	153394444	293686327	3.34		89	87	93	99
MUGWORT3_J2_Z07080508	S0018	06220506-N1001	3.3403 min, 06220506	3.3264		2.2 scans	0.85	147 m/z (153)	0	0.0094	4	0.9	1252	8286005		164874659	164874659		3.34		88	86	79	98
MUGWORT1_J3_Z07110504	S0018	06220506-N1001	3.3403 min, 06220506	3.3171		1.3 scans	0.59	144 m/z (162)	0	0.0064	3	1.4	1054	7551732	0.009	96471071	92112594	137128344	3.34		88	85	83	98
MUGWORT1_J3_Z07110504	S0018	06220506-N1001	3.3403 min, 06220506	3.3263		2.1 scans	0.84	147 m/z (153)	0	0.0104	4	0.8	1137	8637222	0.0206	158435555	158435555	312828781	3.34		91	89	90	98
MULBERRY2_Z07090529	S0018	06220506-N1001	3.3403 min, 06220506	3.3263		2.2 scans	0.86	147 m/z (153)	0	0.0249	4	0.9	1272	8268467		156673813	156673813		3.34		89	87	82	98
OLIVE3_J2_Z07080505	S0018	06220506-N1001	3.3403 min, 06220506	3.3402		2.6 scans	0.65	147 m/z (153)	0	0.0066	5	0.7	1120	8535044	0.0182	131542737	131542737	363762188	3.34		80	74	80	97
OLIVE1_J3_Z07110503	S0018	06220506-N1001	3.3403 min, 06220506	3.3172		1.3 scans	0.59	144 m/z (162)	0	0.0053	3	1.3	1063	7697566	0.008	91897754	90653466	137160016	3.34		88	86	85	98
OLIVE1_J3_Z07110503	S0018	06220506-N1001	3.3403 min, 06220506	3.3264		2.1 scans	0.84	147 m/z (153)	0	0.009	4	0.8	1143	8614262	0.0175	154598158	154598158	300789509	3.34		90	88	89	98
ORCHARD2_J1_Z05260510	S0018	06220506-N1001	3.3403 min, 06220506	3.3403		2.6 scans	0.52	147 m/z (153)	0	0.0064	5	0.7	1260	8659762		123263603	119368590		3.34		91	91	82	96
ORCHARD3_J2_Z05260511	S0018	06220506-N1001	3.3403 min, 06220506	3.3451		2.0 scans	0.22	144 m/z (147)	0	0.0024	5	0.5	833	5456018	0.0037	47191515	47191515	72520341	3.34		85	90	62	91
ORCHARD1_J3_Z05260518	S0018	06220506-N1001	3.3403 min, 06220506	3.3402		2.4 scans	0.61	147 m/z (153)	0	0.0068	5	0.7	1331	8569235	0.0093	129587128	126265425	177397569	3.34		94	94	89	98
REDOAK2_Z06220513	S0018	06220506-N1001	3.3403 min, 06220506	3.3292		1.6 scans	0.26	144 m/z (73)	0	0.0031	4	0.8	761	6997464	0.0045	52146067	52146067	75589422	3.34		87	92	61	91
REDOAK3_Z06230502	S0018	06220506-N1001	3.3403 min, 06220506	3.3309		1.4 scans	0.33	144 m/z (73)	0	0.0037	4	0.8	891	7954810	0.0047	65649897	65649897	82475202	3.34		87	96	66	93
REDOAK3_Z06230502	S0018	06220506-N1001	3.3403 min, 06220506	3.3401		2.4 scans	0.64	147 m/z (153)	0	0.0088	5	0.8	1175	8476811	0.0141	154933863	154933863	247953166	3.34		97	98	98	99
RYE1_Z07070504	S0018	06220506-N1001	3.3403 min, 06220506	3.3308		1.4 scans	0.48	144 m/z (93)	0	0.007	4	0.9	1065	7642250	0.0127	89896828	85222933	163785177	3.34		83	86	81	96
RYE3_Z07080502	S0018	06220506-N1001	3.3403 min, 06220506	3.3093		>3 scans	0.77	147 m/z (153)	0	0.0123	3	0.8	1159	7581741	0.0142	144942443	144942443	166838137	3.34		91	90	83	98
SYCAMORE2_J1_Z07090517	S0018	06220506-N1001	3.3403 min, 06220506	3.3155		1.3 scans	0.49	144 m/z (162)	0	0.0033	3	1.2	986	7954820	0.0049	69316487	69316487	103094399	3.34		90	89	86	95
SYCAMORE3_J2_Z07110505	S0018	06220506-N1001	3.3403 min, 06220506	3.3264		2.2 scans	0.85	147 m/z (153)	0	0.0085	4	0.9	1140	8427356	0.0109	171154772	171154772	218653870	3.34		91	89	89	98
SYCAMORE1_J3_Z07110508	S0018	06220506-N1001	3.3403 min, 06220506	3.3187		>1 scans	0.49	TIC	0	0.0014	3	1.4	786	8471852	0.0092	24591684	24591684	166462609	3.34		85	80	76	93
WHITEOAK1_Z07090513	S0018	06220506-N1001	3.3403 min, 06220506	3.3202		>2 scans	0.63	TIC	0	0.0055	3	1.4	1173	8424045	0.0177	75696517	75696517	242961594	3.34		89	85	80	96
WHITEOAK2_Z07090514	S0018	06220506-N1001	3.3403 min, 06220506	3.3186		>2 scans	0.67	TIC	0	0.0053	3	1.6	1249	8495376	0.0171	88584122	88584122	285516757	3.34		83	76	74	95
WHITEOAK2_Z07090514	S0018	06220506-N1001	3.3403 min, 06220506	3.3248		2.3 scans	0.74	147 m/z (153)	0	0.0097	4	0.9	1192	8495376	0.0124	161952209	161952209	207041391	3.34		95	96	95	98
ALDER3_Z07090521	S0018	06220507-N1001	3.3402 min, 06220507	3.3247		2.2 scans	0.83	147 m/z (153)	0	0.0195	4	0.9	1260	8265924	0.0245	157038149	157038149	196647522	3.34		86	87	81	92
ASH1_Z06220509	S0018	06220507-N1001	3.3402 min, 06220507	3.3295		2.0 scans	0.2	130 m/z	0	0.0023	4	0.8	653	9081950	0.0031	41519753	37213455	55883937	3.34		84	89	44	85
ASH1_Z06220509	S0018	06220507-N1001	3.3402 min, 06220507	3.3295		2.0 scans	0.37	130 m/z (93)	0	0.0046	4	0.8	880	8591821	0.0062	81544084	73086590	109803903	3.34		88	90	80	93
ASH2_Z06220510	S0018	06220507-N1001	3.3402 min, 06220507	3.3308		1.5 scans	0.43	144 m/z (93)	0	0.0063	4	0.8	1045	7778463	0.0106	88639400	82568154	148388507	3.34		96	99	92	98
ASH2_Z06220510	S0018	06220507-N1001	3.3402 min, 06220507	3.3354		>3 scans	0.42	TIC	0	0.0038	4	1.1	1028	8713817	0.0144	53170705	53170705	201584387	3.34		84	87	72	85
ASH2_Z06220510	S0018	06220507-N1001	3.3402 min, 06220507	3.3385		2.5 scans	0.33	147 m/z (153)	0	0.006	5	0.8	880	8039628	0.0093	84287619	84287619	129489971	3.34		90	98	53	94
ASH3_Z06230501	S0018	06220507-N1001	3.3402 min, 06220507	3.3309		1.7 scans	0.28	144 m/z (93)	0	0.003	4	0.6	754	8172880	0.0049	51731991	51731991	82734043	3.34		87	92	68	92
ASH3_Z06230501	S0018	06220507-N1001	3.3402 min, 06220507	3.3309		1.7 scans	0.088	144 m/z	0	0.0008	4	0.6	418	4875660	0.0013	14073526	14073526	22517307	3.34		81	89	23	81
BERMUDA1_Z06220506	S0018	06220507-N1001	3.3402 min, 06220507	3.331		1.5 scans	0.37	144 m/z (79)	0	0.004	4	0.7	975	8007568	0.0058	73753898	73753898	106700370	3.34		90	96	63	93
BERMUDA1_Z06220506	S0018	06220507-N1001	3.3402 min, 06220507	3.3403		2.4 scans	0.66	147 m/z (153)	0	0.0085	5	0.7	1231	8582333	0.0113	156880137	156880137	207523955	3.34		96	99	95	99
BERMUDA2_Z06220507	S0018	06220507-N1001	3.3402 min, 06220507	3.331		1.5 scans	0.33	144 m/z (65)	0	0.004	4	0.8	922	7900765	0.0066	68974868	63882974	115208519	3.34		94	100	67	96
BERMUDA2_Z06220507	S0018	06220507-N1001	3.3402 min, 06220507	3.3402		2.6 scans	0.6	147 m/z (153)	0	0.0071	5	0.6	1198	8233469	0.0202	123957824	123957824	350483748	3.34		99	100	100	100
BERMUDA3_Z06220508	S0018	06220507-N1001	3.3402 min, 06220507	3.3355		>4 scans	0.42	TIC	0	0.0044	4	2.1	1047	8272771	0.0117	79527581	79527581	211144797	3.34		95	99	72	95
BERMUDA3_Z06220508	S0018	06220507-N1001	3.3402 min, 06220507	3.3401		2.4 scans	0.65	147 m/z (153)	0	0.0089	5	0.7	1242	8592944	0.0117	160881401	160881401	211144797	3.34		97	99	96	99
BLUEGRASS1_Z06220503	S0018	06220507-N1001	3.3402 min, 06220507	3.331		1.4 scans	0.34	144 m/z (73)	0	0.0054	4	0.8	928	7950935	0.0069	65710672	65710672	82972750	3.34		91	98	65	94
BLUEGRASS1_Z06220503	S0018	06220507-N1001	3.3402 min, 06220507	3.3402		2.4 scans	0.66	147 m/z (153)	0	0.0127	5	0.7	1225	8458897	0.0168	153738675	153738675	202607879	3.34		96	99	96	99
BLUEGRASS2_Z06220504	S0018	06220507-N1001	3.3402 min, 06220507	3.3294		1.4 scans	0.36	144 m/z (79)	0	0.0059	4	0.8	964	7971344	0.0085	69874772	69874772	101350413	3.34		90	96	63	92
BLUEGRASS2_Z06220504	S0018	06220507-N1001	3.3402 min, 06220507	3.3401		2.4 scans	0.65	147 m/z (153)	0	0.0129	5	0.7	1227	8521205	0.0171	154308448	154308448	203893184	3.34		96	99	96	99
BLUEGRASS3_Z06220505	S0018	06220507-N1001	3.3402 min, 06220507	3.3308		1.4 scans	0.34	144 m/z (79)	0	0.005	4	0.8	928	7982104	0.0073	66947266	66947266	96715117	3.34		91	98	65	94
BLUEGRASS3_Z06220505	S0018	06220507-N1001	3.3402 min, 06220507	3.34		2.4 scans	0.65	147 m/z (153)	0	0.0117	5	0.7	1220	8546103	0.0155	156105901	156105901	206770249	3.34		97	99	95	99
BOX1_Z05260515	S0018	06220507-N1001	3.3402 min, 06220507	3.3542		4.3 scans	0.4	147 m/z (153)	0	0.0055	6	0.9	1105	7942592	0.0093	101738223	101738223	172876007	3.34		92	96	76	95
BOX2_Z05260516	S0018	06220507-N1001	3.3402 min, 06220507	3.3313		1.5 scans	0.4	144 m/z (162)	0	0.0032	4	0.7	1114	7859677	0.0045	71577371	71577371	100973311	3.34		82	82	77	86
BOX3_Z05260517	S0018	06220507-N1001	3.3402 min, 06220507	3.3329		>2 scans	0.38	TIC	0	0.0021	4	1.8	1052	8104684	0.0065	48486508	48486508	151784568	3.34		80	87	55	83
BOX3_Z05260517	S0018	06220507-N1001	3.3402 min, 06220507	3.3405		2.7 scans	0.59	147 m/z (153)	0	0.0056	5	0.8	1242	8389907		131392786	122877490		3.34		86	86	78	90
ELM3_J1_Z07090527	S0018	06220507-N1001	3.3402 min, 06220507	3.3201		>2 scans	0.68	TIC	0	0.0088	3	1.4	1270	8367397	0.0282	90774508	90774508	290907974	3.34		92	90	84	95
ELM3_J1_Z07090527	S0018	06220507-N1001	3.3402 min, 06220507	3.3263		2.2 scans	0.73	147 m/z (153)	0	0.0136	4	0.9	1230	8367397	0.0235	140372246	140372246	242423312	3.34		95	96	93	98
ELM1_J3_Z07110506	S0018	06220507-N1001	3.3402 min, 06220507	3.3261		2.2 scans	0.89	147 m/z (153)	0	0.0154	4	0.9	1131	8090407		163463323	163463323		3.34		85	85	80	93
JOHNSON1_Z07090522	S0018	06220507-N1001	3.3402 min, 06220507	3.3171		1.5 scans	0.4	144 m/z (162)	0	0.0032	3	1.4	895	6917116	0.0056	57728212	57728212	102703765	3.34		88	87	85	95
JOHNSON1_Z07090522	S0018	06220507-N1001	3.3402 min, 06220507	3.3186		>1 scans	0.48	TIC	0	0.0018	3	1.4	979	7993170	0.01	33004814	33004814	182746912	3.34		85	80	76	95
JOHNSON2_Z07090523	S0018	06220507-N1001	3.3402 min, 06220507	3.3187		>4 scans	0.19	TIC	0	0.0025	3	3.6	690	4203464	0.0048	47379412	47379412	91236049	3.34		87	94	33	89
JOHNSON2_Z07090523	S0018	06220507-N1001	3.3402 min, 06220507	3.3264		2.3 scans	0.82	147 m/z (153)	0	0.0082	4	0.8	1283	8464388	0.0221	155361661	155361661	417456872	3.34		93	93	89	96
JOHNSON3_Z07090524	S0018	06220507-N1001	3.3402 min, 06220507	3.3201		>2 scans	0.69	TIC	0	0.0056	3	1.7	1282	8400472	0.017	93770149	93770149	286234903	3.34		90	88	82	94
JOHNSON3_Z07090524	S0018	06220507-N1001	3.3402 min, 06220507	3.3263		2.2 scans	0.76	147 m/z (153)	0	0.0095	4	0.9	1242	8400472	0.0111	159851656	159851656	186894555	3.34		94	95	92	98
MUGWORT2_J1_Z07080507	S0018	06220507-N1001	3.3402 min, 06220507	3.3418		2.3 scans	0.69	147 m/z (153)	0	0.0088	5	0.8	1186	8463469	0.0169	153394444	153394444	293686327	3.34		89	88	92	99
MUGWORT3_J2_Z07080508	S0018	06220507-N1001	3.3402 min, 06220507	3.3264		2.2 scans	0.85	147 m/z (153)	0	0.0094	4	0.9	1252	8286005		164874659	164874659		3.34		86	86	79	92
MUGWORT1_J3_Z07110504	S0018	06220507-N1001	3.3402 min, 06220507	3.3171		1.3 scans	0.59	144 m/z (162)	0	0.0064	3	1.4	1054	7551732	0.009	96471071	92112594	137128344	3.34		91	90	88	97
MUGWORT1_J3_Z07110504	S0018	06220507-N1001	3.3402 min, 06220507	3.3263		2.1 scans	0.84	147 m/z (153)	0	0.0104	4	0.8	1137	8637222	0.0206	158435555	158435555	312828781	3.34		90	89	88	98
MULBERRY2_Z07090529	S0018	06220507-N1001	3.3402 min, 06220507	3.3263		2.2 scans	0.86	147 m/z (153)	0	0.0249	4	0.9	1272	8268467		156673813	156673813		3.34		87	87	82	93
OLIVE3_J2_Z07080505	S0018	06220507-N1001	3.3402 min, 06220507	3.3402		2.6 scans	0.65	147 m/z (153)	0	0.0066	5	0.7	1120	8535044	0.0182	131542737	131542737	363762188	3.34		82	77	83	98
OLIVE1_J3_Z07110503	S0018	06220507-N1001	3.3402 min, 06220507	3.3172		1.3 scans	0.59	144 m/z (162)	0	0.0053	3	1.3	1063	7697566	0.008	91897754	90653466	137160016	3.34		91	90	89	98
OLIVE1_J3_Z07110503	S0018	06220507-N1001	3.3402 min, 06220507	3.3264		2.1 scans	0.84	147 m/z (153)	0	0.009	4	0.8	1143	8614262	0.0175	154598158	154598158	300789509	3.34		91	89	89	98
ORCHARD2_J1_Z05260510	S0018	06220507-N1001	3.3402 min, 06220507	3.3403		2.6 scans	0.52	147 m/z (153)	0	0.0064	5	0.7	1260	8659762		123263603	119368590		3.34		89	91	82	92
ORCHARD3_J2_Z05260511	S0018	06220507-N1001	3.3402 min, 06220507	3.3451		2.0 scans	0.22	144 m/z (147)	0	0.0024	5	0.5	833	5456018	0.0037	47191515	47191515	72520341	3.34		89	94	67	92
ORCHARD1_J3_Z05260518	S0018	06220507-N1001	3.3402 min, 06220507	3.3402		2.4 scans	0.61	147 m/z (153)	0	0.0068	5	0.7	1331	8569235	0.0093	129587128	126265425	177397569	3.34		92	94	88	94
REDOAK2_Z06220513	S0018	06220507-N1001	3.3402 min, 06220507	3.3292		1.6 scans	0.26	144 m/z (73)	0	0.0031	4	0.8	761	6997464	0.0045	52146067	52146067	75589422	3.34		90	96	66	93
REDOAK3_Z06230502	S0018	06220507-N1001	3.3402 min, 06220507	3.3309		1.4 scans	0.33	144 m/z (73)	0	0.0037	4	0.8	891	7954810	0.0047	65649897	65649897	82475202	3.34		91	98	65	94
REDOAK3_Z06230502	S0018	06220507-N1001	3.3402 min, 06220507	3.3401		2.4 scans	0.64	147 m/z (153)	0	0.0088	5	0.8	1175	8476811	0.0141	154933863	154933863	247953166	3.34		96	98	96	99
RYE1_Z07070504	S0018	06220507-N1001	3.3402 min, 06220507	3.3308		1.4 scans	0.48	144 m/z (93)	0	0.007	4	0.9	1065	7642250	0.0127	89896828	85222933	163785177	3.34		86	89	85	97
RYE3_Z07080502	S0018	06220507-N1001	3.3402 min, 06220507	3.3093		>3 scans	0.77	147 m/z (153)	0	0.0123	3	0.8	1159	7581741	0.0142	144942443	144942443	166838137	3.34		89	91	83	93
RYE3_Z07080502	S0018	06220507-N1001	3.3402 min, 06220507	43.4576		>2 scans	0.34	TIC	0	0.0026	2	2.7	845	7265128	0.0117	30086181	30086181	137465226	3.34		81	85	69	83
SYCAMORE2_J1_Z07090517	S0018	06220507-N1001	3.3402 min, 06220507	3.3155		1.3 scans	0.49	144 m/z (162)	0	0.0033	3	1.2	986	7954820	0.0049	69316487	69316487	103094399	3.34		94	95	91	97
SYCAMORE3_J2_Z07110505	S0018	06220507-N1001	3.3402 min, 06220507	3.3264		2.2 scans	0.85	147 m/z (153)	0	0.0085	4	0.9	1140	8427356	0.0109	171154772	171154772	218653870	3.34		89	89	86	98
SYCAMORE1_J3_Z07110508	S0018	06220507-N1001	3.3402 min, 06220507	3.3141		1.5 scans	0.22	130 m/z	0	0.0015	3	0.8	534	7930593	0.0026	26537175	26537175	47664703	3.34		81	88	45	81
SYCAMORE1_J3_Z07110508	S0018	06220507-N1001	3.3402 min, 06220507	3.3187		>1 scans	0.49	TIC	0	0.0014	3	1.4	786	8471852	0.0092	24591684	24591684	166462609	3.34		86	83	80	93
WHITEOAK1_Z07090513	S0018	06220507-N1001	3.3402 min, 06220507	3.3202		>2 scans	0.63	TIC	0	0.0055	3	1.4	1173	8424045	0.0177	75696517	75696517	242961594	3.34		93	91	85	96
WHITEOAK2_Z07090514	S0018	06220507-N1001	3.3402 min, 06220507	3.3186		>2 scans	0.67	TIC	0	0.0053	3	1.6	1249	8495376	0.0171	88584122	88584122	285516757	3.34		86	82	78	93
WHITEOAK2_Z07090514	S0018	06220507-N1001	3.3402 min, 06220507	3.3248		2.3 scans	0.74	147 m/z (153)	0	0.0097	4	0.9	1192	8495376	0.0124	161952209	161952209	207041391	3.34		95	97	93	98
ALDER3_Z07090521	S0018	06220508-N1001	3.3401 min, 06220508	3.3247		2.2 scans	0.83	147 m/z (153)	0	0.0195	4	0.9	1260	8265924	0.0245	157038149	157038149	196647522	3.34		88	85	81	98
ASH1_Z06220509	S0018	06220508-N1001	3.3401 min, 06220508	3.3295		2.0 scans	0.2	130 m/z	0	0.0023	4	0.8	653	9081950	0.0031	41519753	37213455	55883937	3.34		82	88	39	85
ASH1_Z06220509	S0018	06220508-N1001	3.3401 min, 06220508	3.3295		2.0 scans	0.37	130 m/z (93)	0	0.0046	4	0.8	880	8591821	0.0062	81544084	73086590	109803903	3.34		87	88	77	94
ASH2_Z06220510	S0018	06220508-N1001	3.3401 min, 06220508	3.3308		1.5 scans	0.43	144 m/z (93)	0	0.0063	4	0.8	1045	7778463	0.0106	88639400	82568154	148388507	3.34		92	94	88	96
ASH2_Z06220510	S0018	06220508-N1001	3.3401 min, 06220508	3.3385		2.5 scans	0.33	147 m/z (153)	0	0.006	5	0.8	880	8039628	0.0093	84287619	84287619	129489971	3.34		88	97	55	94
ASH3_Z06230501	S0018	06220508-N1001	3.3401 min, 06220508	3.3309		1.7 scans	0.28	144 m/z (93)	0	0.003	4	0.6	754	8172880	0.0049	51731991	51731991	82734043	3.34		86	90	64	92
BERMUDA1_Z06220506	S0018	06220508-N1001	3.3401 min, 06220508	3.331		1.5 scans	0.37	144 m/z (79)	0	0.004	4	0.7	975	8007568	0.0058	73753898	73753898	106700370	3.34		87	93	61	94
BERMUDA1_Z06220506	S0018	06220508-N1001	3.3401 min, 06220508	3.3403		2.4 scans	0.66	147 m/z (153)	0	0.0085	5	0.7	1231	8582333	0.0113	156880137	156880137	207523955	3.34		98	99	99	100
BERMUDA2_Z06220507	S0018	06220508-N1001	3.3401 min, 06220508	3.331		1.5 scans	0.33	144 m/z (65)	0	0.004	4	0.8	922	7900765	0.0066	68974868	63882974	115208519	3.34		90	98	65	95
BERMUDA2_Z06220507	S0018	06220508-N1001	3.3401 min, 06220508	3.3402		2.6 scans	0.6	147 m/z (153)	0	0.0071	5	0.6	1198	8233469	0.0202	123957824	123957824	350483748	3.34		96	96	96	99
BERMUDA3_Z06220508	S0018	06220508-N1001	3.3401 min, 06220508	3.3355		>4 scans	0.42	TIC	0	0.0044	4	2.1	1047	8272771	0.0117	79527581	79527581	211144797	3.34		93	97	68	95
BERMUDA3_Z06220508	S0018	06220508-N1001	3.3401 min, 06220508	3.3401		2.4 scans	0.65	147 m/z (153)	0	0.0089	5	0.7	1242	8592944	0.0117	160881401	160881401	211144797	3.34		99	100	100	100
BLUEGRASS1_Z06220503	S0018	06220508-N1001	3.3401 min, 06220508	3.331		1.4 scans	0.34	144 m/z (73)	0	0.0054	4	0.8	928	7950935	0.0069	65710672	65710672	82972750	3.34		87	97	66	93
BLUEGRASS1_Z06220503	S0018	06220508-N1001	3.3401 min, 06220508	3.3402		2.4 scans	0.66	147 m/z (153)	0	0.0127	5	0.7	1225	8458897	0.0168	153738675	153738675	202607879	3.34		98	99	99	100
BLUEGRASS2_Z06220504	S0018	06220508-N1001	3.3401 min, 06220508	3.3294		1.4 scans	0.36	144 m/z (79)	0	0.0059	4	0.8	964	7971344	0.0085	69874772	69874772	101350413	3.34		87	94	61	93
BLUEGRASS2_Z06220504	S0018	06220508-N1001	3.3401 min, 06220508	3.3401		2.4 scans	0.65	147 m/z (153)	0	0.0129	5	0.7	1227	8521205	0.0171	154308448	154308448	203893184	3.34		98	99	99	100
BLUEGRASS3_Z06220505	S0018	06220508-N1001	3.3401 min, 06220508	3.3308		1.4 scans	0.34	144 m/z (79)	0	0.005	4	0.8	928	7982104	0.0073	66947266	66947266	96715117	3.34		87	97	66	94
BLUEGRASS3_Z06220505	S0018	06220508-N1001	3.3401 min, 06220508	3.34		2.4 scans	0.65	147 m/z (153)	0	0.0117	5	0.7	1220	8546103	0.0155	156105901	156105901	206770249	3.34		98	99	99	100
BOX1_Z05260515	S0018	06220508-N1001	3.3401 min, 06220508	3.3542		4.3 scans	0.4	147 m/z (153)	0	0.0055	6	0.9	1105	7942592	0.0093	101738223	101738223	172876007	3.34		89	93	73	95
BOX2_Z05260516	S0018	06220508-N1001	3.3401 min, 06220508	3.3313		1.5 scans	0.4	144 m/z (162)	0	0.0032	4	0.7	1114	7859677	0.0045	71577371	71577371	100973311	3.34		80	78	74	89
BOX3_Z05260517	S0018	06220508-N1001	3.3401 min, 06220508	3.3329		>2 scans	0.38	TIC	0	0.0021	4	1.8	1052	8104684	0.0065	48486508	48486508	151784568	3.34		80	86	53	88
BOX3_Z05260517	S0018	06220508-N1001	3.3401 min, 06220508	3.3405		2.7 scans	0.59	147 m/z (153)	0	0.0056	5	0.8	1242	8389907		131392786	122877490		3.34		87	86	78	95
ELM3_J1_Z07090527	S0018	06220508-N1001	3.3401 min, 06220508	3.3201		>2 scans	0.68	TIC	0	0.0088	3	1.4	1270	8367397	0.0282	90774508	90774508	290907974	3.34		89	84	79	97
ELM3_J1_Z07090527	S0018	06220508-N1001	3.3401 min, 06220508	3.3263		2.2 scans	0.73	147 m/z (153)	0	0.0136	4	0.9	1230	8367397	0.0235	140372246	140372246	242423312	3.34		96	96	96	99
ELM1_J3_Z07110506	S0018	06220508-N1001	3.3401 min, 06220508	3.3261		2.2 scans	0.89	147 m/z (153)	0	0.0154	4	0.9	1131	8090407		163463323	163463323		3.34		87	83	79	98
JOHNSON1_Z07090522	S0018	06220508-N1001	3.3401 min, 06220508	3.3171		1.5 scans	0.4	144 m/z (162)	0	0.0032	3	1.4	895	6917116	0.0056	57728212	57728212	102703765	3.34		87	85	82	96
JOHNSON1_Z07090522	S0018	06220508-N1001	3.3401 min, 06220508	3.3186		>1 scans	0.48	TIC	0	0.0018	3	1.4	979	7993170	0.01	33004814	33004814	182746912	3.34		83	78	73	95
JOHNSON2_Z07090523	S0018	06220508-N1001	3.3401 min, 06220508	3.3187		>4 scans	0.19	TIC	0	0.0025	3	3.6	690	4203464	0.0048	47379412	47379412	91236049	3.34		81	94	34	89
JOHNSON2_Z07090523	S0018	06220508-N1001	3.3401 min, 06220508	3.3264		2.3 scans	0.82	147 m/z (153)	0	0.0082	4	0.8	1283	8464388	0.0221	155361661	155361661	417456872	3.34		91	89	85	99
JOHNSON3_Z07090524	S0018	06220508-N1001	3.3401 min, 06220508	3.3201		>2 scans	0.69	TIC	0	0.0056	3	1.7	1282	8400472	0.017	93770149	93770149	286234903	3.34		88	82	77	97
JOHNSON3_Z07090524	S0018	06220508-N1001	3.3401 min, 06220508	3.3263		2.2 scans	0.76	147 m/z (153)	0	0.0095	4	0.9	1242	8400472	0.0111	159851656	159851656	186894555	3.34		95	95	95	99
MUGWORT2_J1_Z07080507	S0018	06220508-N1001	3.3401 min, 06220508	3.3418		2.3 scans	0.69	147 m/z (153)	0	0.0088	5	0.8	1186	8463469	0.0169	153394444	153394444	293686327	3.34		90	87	93	99
MUGWORT3_J2_Z07080508	S0018	06220508-N1001	3.3401 min, 06220508	3.3264		2.2 scans	0.85	147 m/z (153)	0	0.0094	4	0.9	1252	8286005		164874659	164874659		3.34		87	85	78	98
MUGWORT1_J3_Z07110504	S0018	06220508-N1001	3.3401 min, 06220508	3.3171		1.3 scans	0.59	144 m/z (162)	0	0.0064	3	1.4	1054	7551732	0.009	96471071	92112594	137128344	3.34		88	85	83	99
MUGWORT1_J3_Z07110504	S0018	06220508-N1001	3.3401 min, 06220508	3.3263		2.1 scans	0.84	147 m/z (153)	0	0.0104	4	0.8	1137	8637222	0.0206	158435555	158435555	312828781	3.34		91	89	90	99
MULBERRY2_Z07090529	S0018	06220508-N1001	3.3401 min, 06220508	3.3263		2.2 scans	0.86	147 m/z (153)	0	0.0249	4	0.9	1272	8268467		156673813	156673813		3.34		88	86	81	98
OLIVE3_J2_Z07080505	S0018	06220508-N1001	3.3401 min, 06220508	3.3402		2.6 scans	0.65	147 m/z (153)	0	0.0066	5	0.7	1120	8535044	0.0182	131542737	131542737	363762188	3.34		80	74	80	98
OLIVE1_J3_Z07110503	S0018	06220508-N1001	3.3401 min, 06220508	3.3172		1.3 scans	0.59	144 m/z (162)	0	0.0053	3	1.3	1063	7697566	0.008	91897754	90653466	137160016	3.34		88	86	84	99
OLIVE1_J3_Z07110503	S0018	06220508-N1001	3.3401 min, 06220508	3.3264		2.1 scans	0.84	147 m/z (153)	0	0.009	4	0.8	1143	8614262	0.0175	154598158	154598158	300789509	3.34		90	88	89	99
ORCHARD2_J1_Z05260510	S0018	06220508-N1001	3.3401 min, 06220508	3.3403		2.6 scans	0.52	147 m/z (153)	0	0.0064	5	0.7	1260	8659762		123263603	119368590		3.34		90	91	81	96
ORCHARD3_J2_Z05260511	S0018	06220508-N1001	3.3401 min, 06220508	3.3451		2.0 scans	0.22	144 m/z (147)	0	0.0024	5	0.5	833	5456018	0.0037	47191515	47191515	72520341	3.34		86	90	62	91
ORCHARD1_J3_Z05260518	S0018	06220508-N1001	3.3401 min, 06220508	3.3402		2.4 scans	0.61	147 m/z (153)	0	0.0068	5	0.7	1331	8569235	0.0093	129587128	126265425	177397569	3.34		93	94	88	97
REDOAK2_Z06220513	S0018	06220508-N1001	3.3401 min, 06220508	3.3292		1.6 scans	0.26	144 m/z (73)	0	0.0031	4	0.8	761	6997464	0.0045	52146067	52146067	75589422	3.34		87	92	61	92
REDOAK3_Z06230502	S0018	06220508-N1001	3.3401 min, 06220508	3.3309		1.4 scans	0.33	144 m/z (73)	0	0.0037	4	0.8	891	7954810	0.0047	65649897	65649897	82475202	3.34		87	97	66	93
REDOAK3_Z06230502	S0018	06220508-N1001	3.3401 min, 06220508	3.3401		2.4 scans	0.64	147 m/z (153)	0	0.0088	5	0.8	1175	8476811	0.0141	154933863	154933863	247953166	3.34		97	98	98	99
RYE1_Z07070504	S0018	06220508-N1001	3.3401 min, 06220508	3.3308		1.4 scans	0.48	144 m/z (93)	0	0.007	4	0.9	1065	7642250	0.0127	89896828	85222933	163785177	3.34		83	86	82	97
RYE3_Z07080502	S0018	06220508-N1001	3.3401 min, 06220508	3.3093		>3 scans	0.77	147 m/z (153)	0	0.0123	3	0.8	1159	7581741	0.0142	144942443	144942443	166838137	3.34		90	90	82	98
SYCAMORE2_J1_Z07090517	S0018	06220508-N1001	3.3401 min, 06220508	3.3155		1.3 scans	0.49	144 m/z (162)	0	0.0033	3	1.2	986	7954820	0.0049	69316487	69316487	103094399	3.34		90	89	86	96
SYCAMORE3_J2_Z07110505	S0018	06220508-N1001	3.3401 min, 06220508	3.3264		2.2 scans	0.85	147 m/z (153)	0	0.0085	4	0.9	1140	8427356	0.0109	171154772	171154772	218653870	3.34		91	89	89	99
SYCAMORE1_J3_Z07110508	S0018	06220508-N1001	3.3401 min, 06220508	3.3187		>1 scans	0.49	TIC	0	0.0014	3	1.4	786	8471852	0.0092	24591684	24591684	166462609	3.34		85	80	77	93
WHITEOAK1_Z07090513	S0018	06220508-N1001	3.3401 min, 06220508	3.3202		>2 scans	0.63	TIC	0	0.0055	3	1.4	1173	8424045	0.0177	75696517	75696517	242961594	3.34		89	85	80	96
WHITEOAK2_Z07090514	S0018	06220508-N1001	3.3401 min, 06220508	3.3186		>2 scans	0.67	TIC	0	0.0053	3	1.6	1249	8495376	0.0171	88584122	88584122	285516757	3.34		83	77	73	95
WHITEOAK2_Z07090514	S0018	06220508-N1001	3.3401 min, 06220508	3.3248		2.3 scans	0.74	147 m/z (153)	0	0.0097	4	0.9	1192	8495376	0.0124	161952209	161952209	207041391	3.34		96	96	95	99
ALDER3_Z07090521	S0018	06230502-N1001	3.3401 min, 06230502	3.3247		2.2 scans	0.83	147 m/z (153)	0	0.0195	4	0.9	1260	8265924	0.0245	157038149	157038149	196647522	3.34		87	85	81	97
ASH1_Z06220509	S0018	06230502-N1001	3.3401 min, 06230502	3.3295		2.0 scans	0.2	130 m/z	0	0.0023	4	0.8	653	9081950	0.0031	41519753	37213455	55883937	3.34		82	87	39	84
ASH1_Z06220509	S0018	06230502-N1001	3.3401 min, 06230502	3.3295		2.0 scans	0.37	130 m/z (93)	0	0.0046	4	0.8	880	8591821	0.0062	81544084	73086590	109803903	3.34		86	88	77	93
ASH2_Z06220510	S0018	06230502-N1001	3.3401 min, 06230502	3.3308		1.5 scans	0.43	144 m/z (93)	0	0.0063	4	0.8	1045	7778463	0.0106	88639400	82568154	148388507	3.34		92	95	88	96
ASH2_Z06220510	S0018	06230502-N1001	3.3401 min, 06230502	3.3385		2.5 scans	0.33	147 m/z (153)	0	0.006	5	0.8	880	8039628	0.0093	84287619	84287619	129489971	3.34		88	97	55	94
ASH3_Z06230501	S0018	06230502-N1001	3.3401 min, 06230502	3.3309		1.7 scans	0.28	144 m/z (93)	0	0.003	4	0.6	754	8172880	0.0049	51731991	51731991	82734043	3.34		85	90	63	92
BERMUDA1_Z06220506	S0018	06230502-N1001	3.3401 min, 06230502	3.331		1.5 scans	0.37	144 m/z (79)	0	0.004	4	0.7	975	8007568	0.0058	73753898	73753898	106700370	3.34		87	93	62	93
BERMUDA1_Z06220506	S0018	06230502-N1001	3.3401 min, 06230502	3.3403		2.4 scans	0.66	147 m/z (153)	0	0.0085	5	0.7	1231	8582333	0.0113	156880137	156880137	207523955	3.34		97	98	98	100
BERMUDA2_Z06220507	S0018	06230502-N1001	3.3401 min, 06230502	3.331		1.5 scans	0.33	144 m/z (65)	0	0.004	4	0.8	922	7900765	0.0066	68974868	63882974	115208519	3.34		90	97	66	94
BERMUDA2_Z06220507	S0018	06230502-N1001	3.3401 min, 06230502	3.3402		2.6 scans	0.6	147 m/z (153)	0	0.0071	5	0.6	1198	8233469	0.0202	123957824	123957824	350483748	3.34		95	96	96	99
BERMUDA3_Z06220508	S0018	06230502-N1001	3.3401 min, 06230502	3.3355		>4 scans	0.42	TIC	0	0.0044	4	2.1	1047	8272771	0.0117	79527581	79527581	211144797	3.34		93	96	68	94
BERMUDA3_Z06220508	S0018	06230502-N1001	3.3401 min, 06230502	3.3401		2.4 scans	0.65	147 m/z (153)	0	0.0089	5	0.7	1242	8592944	0.0117	160881401	160881401	211144797	3.34		97	99	98	100
BLUEGRASS1_Z06220503	S0018	06230502-N1001	3.3401 min, 06230502	3.331		1.4 scans	0.34	144 m/z (73)	0	0.0054	4	0.8	928	7950935	0.0069	65710672	65710672	82972750	3.34		86	96	67	93
BLUEGRASS1_Z06220503	S0018	06230502-N1001	3.3401 min, 06230502	3.3402		2.4 scans	0.66	147 m/z (153)	0	0.0127	5	0.7	1225	8458897	0.0168	153738675	153738675	202607879	3.34		97	98	99	99
BLUEGRASS2_Z06220504	S0018	06230502-N1001	3.3401 min, 06230502	3.3294		1.4 scans	0.36	144 m/z (79)	0	0.0059	4	0.8	964	7971344	0.0085	69874772	69874772	101350413	3.34		87	93	62	93
BLUEGRASS2_Z06220504	S0018	06230502-N1001	3.3401 min, 06230502	3.3401		2.4 scans	0.65	147 m/z (153)	0	0.0129	5	0.7	1227	8521205	0.0171	154308448	154308448	203893184	3.34		97	99	99	100
BLUEGRASS3_Z06220505	S0018	06230502-N1001	3.3401 min, 06230502	3.3308		1.4 scans	0.34	144 m/z (79)	0	0.005	4	0.8	928	7982104	0.0073	66947266	66947266	96715117	3.34		87	96	67	93
BLUEGRASS3_Z06220505	S0018	06230502-N1001	3.3401 min, 06230502	3.34		2.4 scans	0.65	147 m/z (153)	0	0.0117	5	0.7	1220	8546103	0.0155	156105901	156105901	206770249	3.34		97	98	98	99
BOX1_Z05260515	S0018	06230502-N1001	3.3401 min, 06230502	3.3542		4.3 scans	0.4	147 m/z (153)	0	0.0055	6	0.9	1105	7942592	0.0093	101738223	101738223	172876007	3.34		90	94	73	95
BOX3_Z05260517	S0018	06230502-N1001	3.3401 min, 06230502	3.3405		2.7 scans	0.59	147 m/z (153)	0	0.0056	5	0.8	1242	8389907		131392786	122877490		3.34		85	85	77	94
ELM3_J1_Z07090527	S0018	06230502-N1001	3.3401 min, 06230502	3.3201		>2 scans	0.68	TIC	0	0.0088	3	1.4	1270	8367397	0.0282	90774508	90774508	290907974	3.34		89	84	80	97
ELM3_J1_Z07090527	S0018	06230502-N1001	3.3401 min, 06230502	3.3263		2.2 scans	0.73	147 m/z (153)	0	0.0136	4	0.9	1230	8367397	0.0235	140372246	140372246	242423312	3.34		95	96	96	99
ELM1_J3_Z07110506	S0018	06230502-N1001	3.3401 min, 06230502	3.3261		2.2 scans	0.89	147 m/z (153)	0	0.0154	4	0.9	1131	8090407		163463323	163463323		3.34		87	84	81	98
JOHNSON1_Z07090522	S0018	06230502-N1001	3.3401 min, 06230502	3.3171		1.5 scans	0.4	144 m/z (162)	0	0.0032	3	1.4	895	6917116	0.0056	57728212	57728212	102703765	3.34		87	85	82	95
JOHNSON1_Z07090522	S0018	06230502-N1001	3.3401 min, 06230502	3.3186		>1 scans	0.48	TIC	0	0.0018	3	1.4	979	7993170	0.01	33004814	33004814	182746912	3.34		83	77	73	95
JOHNSON2_Z07090523	S0018	06230502-N1001	3.3401 min, 06230502	3.3187		>4 scans	0.19	TIC	0	0.0025	3	3.6	690	4203464	0.0048	47379412	47379412	91236049	3.34		82	95	33	89
JOHNSON2_Z07090523	S0018	06230502-N1001	3.3401 min, 06230502	3.3264		2.3 scans	0.82	147 m/z (153)	0	0.0082	4	0.8	1283	8464388	0.0221	155361661	155361661	417456872	3.34		92	90	87	99
JOHNSON3_Z07090524	S0018	06230502-N1001	3.3401 min, 06230502	3.3201		>2 scans	0.69	TIC	0	0.0056	3	1.7	1282	8400472	0.017	93770149	93770149	286234903	3.34		88	83	78	97
JOHNSON3_Z07090524	S0018	06230502-N1001	3.3401 min, 06230502	3.3263		2.2 scans	0.76	147 m/z (153)	0	0.0095	4	0.9	1242	8400472	0.0111	159851656	159851656	186894555	3.34		95	96	96	99
MUGWORT2_J1_Z07080507	S0018	06230502-N1001	3.3401 min, 06230502	3.3418		2.3 scans	0.69	147 m/z (153)	0	0.0088	5	0.8	1186	8463469	0.0169	153394444	153394444	293686327	3.34		90	88	93	99
MUGWORT3_J2_Z07080508	S0018	06230502-N1001	3.3401 min, 06230502	3.3264		2.2 scans	0.85	147 m/z (153)	0	0.0094	4	0.9	1252	8286005		164874659	164874659		3.34		87	85	79	98
MUGWORT1_J3_Z07110504	S0018	06230502-N1001	3.3401 min, 06230502	3.3171		1.3 scans	0.59	144 m/z (162)	0	0.0064	3	1.4	1054	7551732	0.009	96471071	92112594	137128344	3.34		89	86	84	99
MUGWORT1_J3_Z07110504	S0018	06230502-N1001	3.3401 min, 06230502	3.3263		2.1 scans	0.84	147 m/z (153)	0	0.0104	4	0.8	1137	8637222	0.0206	158435555	158435555	312828781	3.34		92	90	91	99
MULBERRY2_Z07090529	S0018	06230502-N1001	3.3401 min, 06230502	3.3263		2.2 scans	0.86	147 m/z (153)	0	0.0249	4	0.9	1272	8268467		156673813	156673813		3.34		88	86	82	98
OLIVE3_J2_Z07080505	S0018	06230502-N1001	3.3401 min, 06230502	3.3402		2.6 scans	0.65	147 m/z (153)	0	0.0066	5	0.7	1120	8535044	0.0182	131542737	131542737	363762188	3.34		80	74	80	98
OLIVE1_J3_Z07110503	S0018	06230502-N1001	3.3401 min, 06230502	3.3172		1.3 scans	0.59	144 m/z (162)	0	0.0053	3	1.3	1063	7697566	0.008	91897754	90653466	137160016	3.34		89	86	85	99
OLIVE1_J3_Z07110503	S0018	06230502-N1001	3.3401 min, 06230502	3.3264		2.1 scans	0.84	147 m/z (153)	0	0.009	4	0.8	1143	8614262	0.0175	154598158	154598158	300789509	3.34		90	88	90	99
ORCHARD2_J1_Z05260510	S0018	06230502-N1001	3.3401 min, 06230502	3.3403		2.6 scans	0.52	147 m/z (153)	0	0.0064	5	0.7	1260	8659762		123263603	119368590		3.34		89	89	80	95
ORCHARD3_J2_Z05260511	S0018	06230502-N1001	3.3401 min, 06230502	3.3451		2.0 scans	0.22	144 m/z (147)	0	0.0024	5	0.5	833	5456018	0.0037	47191515	47191515	72520341	3.34		87	91	63	91
ORCHARD1_J3_Z05260518	S0018	06230502-N1001	3.3401 min, 06230502	3.3402		2.4 scans	0.61	147 m/z (153)	0	0.0068	5	0.7	1331	8569235	0.0093	129587128	126265425	177397569	3.34		92	92	87	96
REDOAK2_Z06220513	S0018	06230502-N1001	3.3401 min, 06230502	3.3292		1.6 scans	0.26	144 m/z (73)	0	0.0031	4	0.8	761	6997464	0.0045	52146067	52146067	75589422	3.34		87	91	60	91
REDOAK3_Z06230502	S0018	06230502-N1001	3.3401 min, 06230502	3.3309		1.4 scans	0.33	144 m/z (73)	0	0.0037	4	0.8	891	7954810	0.0047	65649897	65649897	82475202	3.34		88	98	67	94
REDOAK3_Z06230502	S0018	06230502-N1001	3.3401 min, 06230502	3.3401		2.4 scans	0.64	147 m/z (153)	0	0.0088	5	0.8	1175	8476811	0.0141	154933863	154933863	247953166	3.34		99	100	100	100
RYE1_Z07070504	S0018	06230502-N1001	3.3401 min, 06230502	3.3308		1.4 scans	0.48	144 m/z (93)	0	0.007	4	0.9	1065	7642250	0.0127	89896828	85222933	163785177	3.34		83	86	82	97
RYE3_Z07080502	S0018	06230502-N1001	3.3401 min, 06230502	3.3093		>3 scans	0.77	147 m/z (153)	0	0.0123	3	0.8	1159	7581741	0.0142	144942443	144942443	166838137	3.34		90	89	82	97
SYCAMORE2_J1_Z07090517	S0018	06230502-N1001	3.3401 min, 06230502	3.3155		1.3 scans	0.49	144 m/z (162)	0	0.0033	3	1.2	986	7954820	0.0049	69316487	69316487	103094399	3.34		90	90	87	96
SYCAMORE3_J2_Z07110505	S0018	06230502-N1001	3.3401 min, 06230502	3.3264		2.2 scans	0.85	147 m/z (153)	0	0.0085	4	0.9	1140	8427356	0.0109	171154772	171154772	218653870	3.34		91	89	90	99
SYCAMORE1_J3_Z07110508	S0018	06230502-N1001	3.3401 min, 06230502	3.3187		>1 scans	0.49	TIC	0	0.0014	3	1.4	786	8471852	0.0092	24591684	24591684	166462609	3.34		85	81	78	93
WHITEOAK1_Z07090513	S0018	06230502-N1001	3.3401 min, 06230502	3.3202		>2 scans	0.63	TIC	0	0.0055	3	1.4	1173	8424045	0.0177	75696517	75696517	242961594	3.34		90	87	81	97
WHITEOAK2_Z07090514	S0018	06230502-N1001	3.3401 min, 06230502	3.3186		>2 scans	0.67	TIC	0	0.0053	3	1.6	1249	8495376	0.0171	88584122	88584122	285516757	3.34		84	78	75	96
WHITEOAK2_Z07090514	S0018	06230502-N1001	3.3401 min, 06230502	3.3248		2.3 scans	0.74	147 m/z (153)	0	0.0097	4	0.9	1192	8495376	0.0124	161952209	161952209	207041391	3.34		97	98	97	99
ALDER3_Z07090521	S0018	07080507-N1002	3.3418 min, 07080507	3.3247		2.2 scans	0.83	147 m/z (153)	0	0.0195	4	0.9	1260	8265924	0.0245	157038149	157038149	196647522	3.34		82	81	78	88
ASH2_Z06220510	S0018	07080507-N1002	3.3418 min, 07080507	3.3308		1.5 scans	0.43	144 m/z (93)	0	0.0063	4	0.8	1045	7778463	0.0106	88639400	82568154	148388507	3.34		82	84	85	85
BERMUDA1_Z06220506	S0018	07080507-N1002	3.3418 min, 07080507	3.3403		2.4 scans	0.66	147 m/z (153)	0	0.0085	5	0.7	1231	8582333	0.0113	156880137	156880137	207523955	3.34		87	89	93	89
BERMUDA2_Z06220507	S0018	07080507-N1002	3.3418 min, 07080507	3.331		1.5 scans	0.33	144 m/z (65)	0	0.004	4	0.8	922	7900765	0.0066	68974868	63882974	115208519	3.34		81	87	64	84
BERMUDA2_Z06220507	S0018	07080507-N1002	3.3418 min, 07080507	3.3402		2.6 scans	0.6	147 m/z (153)	0	0.0071	5	0.6	1198	8233469	0.0202	123957824	123957824	350483748	3.34		85	86	92	88
BERMUDA3_Z06220508	S0018	07080507-N1002	3.3418 min, 07080507	3.3355		>4 scans	0.42	TIC	0	0.0044	4	2.1	1047	8272771	0.0117	79527581	79527581	211144797	3.34		84	87	66	85
BERMUDA3_Z06220508	S0018	07080507-N1002	3.3418 min, 07080507	3.3401		2.4 scans	0.65	147 m/z (153)	0	0.0089	5	0.7	1242	8592944	0.0117	160881401	160881401	211144797	3.34		87	89	93	89
BLUEGRASS1_Z06220503	S0018	07080507-N1002	3.3418 min, 07080507	3.3402		2.4 scans	0.66	147 m/z (153)	0	0.0127	5	0.7	1225	8458897	0.0168	153738675	153738675	202607879	3.34		87	88	93	88
BLUEGRASS2_Z06220504	S0018	07080507-N1002	3.3418 min, 07080507	3.3401		2.4 scans	0.65	147 m/z (153)	0	0.0129	5	0.7	1227	8521205	0.0171	154308448	154308448	203893184	3.34		87	88	93	89
BLUEGRASS3_Z06220505	S0018	07080507-N1002	3.3418 min, 07080507	3.34		2.4 scans	0.65	147 m/z (153)	0	0.0117	5	0.7	1220	8546103	0.0155	156105901	156105901	206770249	3.34		87	89	93	89
ELM3_J1_Z07090527	S0018	07080507-N1002	3.3418 min, 07080507	3.3201		>2 scans	0.68	TIC	0	0.0088	3	1.4	1270	8367397	0.0282	90774508	90774508	290907974	3.34		83	80	77	89
ELM3_J1_Z07090527	S0018	07080507-N1002	3.3418 min, 07080507	3.3263		2.2 scans	0.73	147 m/z (153)	0	0.0136	4	0.9	1230	8367397	0.0235	140372246	140372246	242423312	3.34		89	91	93	91
ELM1_J3_Z07110506	S0018	07080507-N1002	3.3418 min, 07080507	3.3261		2.2 scans	0.89	147 m/z (153)	0	0.0154	4	0.9	1131	8090407		163463323	163463323		3.34		83	82	78	89
JOHNSON1_Z07090522	S0018	07080507-N1002	3.3418 min, 07080507	3.3171		1.5 scans	0.4	144 m/z (162)	0	0.0032	3	1.4	895	6917116	0.0056	57728212	57728212	102703765	3.34		81	81	81	87
JOHNSON2_Z07090523	S0018	07080507-N1002	3.3418 min, 07080507	3.3264		2.3 scans	0.82	147 m/z (153)	0	0.0082	4	0.8	1283	8464388	0.0221	155361661	155361661	417456872	3.34		85	84	83	91
JOHNSON3_Z07090524	S0018	07080507-N1002	3.3418 min, 07080507	3.3201		>2 scans	0.69	TIC	0	0.0056	3	1.7	1282	8400472	0.017	93770149	93770149	286234903	3.34		83	79	75	90
JOHNSON3_Z07090524	S0018	07080507-N1002	3.3418 min, 07080507	3.3263		2.2 scans	0.76	147 m/z (153)	0	0.0095	4	0.9	1242	8400472	0.0111	159851656	159851656	186894555	3.34		89	90	92	91
MUGWORT2_J1_Z07080507	S0018	07080507-N1002	3.3418 min, 07080507	3.3418		2.3 scans	0.69	147 m/z (153)	0	0.0088	5	0.8	1186	8463469	0.0169	153394444	153394444	293686327	3.34		99	100	100	100
MUGWORT3_J2_Z07080508	S0018	07080507-N1002	3.3418 min, 07080507	3.3264		2.2 scans	0.85	147 m/z (153)	0	0.0094	4	0.9	1252	8286005		164874659	164874659		3.34		82	81	76	89
MUGWORT1_J3_Z07110504	S0018	07080507-N1002	3.3418 min, 07080507	3.3171		1.3 scans	0.59	144 m/z (162)	0	0.0064	3	1.4	1054	7551732	0.009	96471071	92112594	137128344	3.34		85	84	83	91
MUGWORT1_J3_Z07110504	S0018	07080507-N1002	3.3418 min, 07080507	3.3263		2.1 scans	0.84	147 m/z (153)	0	0.0104	4	0.8	1137	8637222	0.0206	158435555	158435555	312828781	3.34		89	89	91	91
MULBERRY2_Z07090529	S0018	07080507-N1002	3.3418 min, 07080507	3.3263		2.2 scans	0.86	147 m/z (153)	0	0.0249	4	0.9	1272	8268467		156673813	156673813		3.34		83	82	79	89
OLIVE3_J2_Z07080505	S0018	07080507-N1002	3.3418 min, 07080507	3.3172		2.5 scans	1	93 m/z (73)	0	0.0055	3	1.4	1288	8535044	0.0181	110734370	110734370	361763495	3.34		84	81	78	94
OLIVE3_J2_Z07080505	S0018	07080507-N1002	3.3418 min, 07080507	3.3402		2.6 scans	0.65	147 m/z (153)	0	0.0066	5	0.7	1120	8535044	0.0182	131542737	131542737	363762188	3.34		89	87	89	98
OLIVE1_J3_Z07110503	S0018	07080507-N1002	3.3418 min, 07080507	3.3172		1.3 scans	0.59	144 m/z (162)	0	0.0053	3	1.3	1063	7697566	0.008	91897754	90653466	137160016	3.34		85	85	84	91
OLIVE1_J3_Z07110503	S0018	07080507-N1002	3.3418 min, 07080507	3.3264		2.1 scans	0.84	147 m/z (153)	0	0.009	4	0.8	1143	8614262	0.0175	154598158	154598158	300789509	3.34		87	88	89	91
ORCHARD1_J3_Z05260518	S0018	07080507-N1002	3.3418 min, 07080507	3.3402		2.4 scans	0.61	147 m/z (153)	0	0.0068	5	0.7	1331	8569235	0.0093	129587128	126265425	177397569	3.34		81	82	81	85
REDOAK3_Z06230502	S0018	07080507-N1002	3.3418 min, 07080507	3.3401		2.4 scans	0.64	147 m/z (153)	0	0.0088	5	0.8	1175	8476811	0.0141	154933863	154933863	247953166	3.34		87	88	93	88
RYE1_Z07070504	S0018	07080507-N1002	3.3418 min, 07080507	3.3308		1.4 scans	0.48	144 m/z (93)	0	0.007	4	0.9	1065	7642250	0.0127	89896828	85222933	163785177	3.34		90	95	88	97
RYE1_Z07070504	S0018	07080507-N1002	3.3418 min, 07080507	3.3416		2.3 scans	0.44	147 m/z (93)	0	0.0061	5	0.8	956	4956954	0.0258	78063983	78063983	332728943	3.34		81	78	80	93
SYCAMORE2_J1_Z07090517	S0018	07080507-N1002	3.3418 min, 07080507	3.3155		1.3 scans	0.49	144 m/z (162)	0	0.0033	3	1.2	986	7954820	0.0049	69316487	69316487	103094399	3.34		80	80	82	85
SYCAMORE3_J2_Z07110505	S0018	07080507-N1002	3.3418 min, 07080507	3.3264		2.2 scans	0.85	147 m/z (153)	0	0.0085	4	0.9	1140	8427356	0.0109	171154772	171154772	218653870	3.34		88	88	88	90
SYCAMORE1_J3_Z07110508	S0018	07080507-N1002	3.3418 min, 07080507	3.3187		>1 scans	0.49	TIC	0	0.0014	3	1.4	786	8471852	0.0092	24591684	24591684	166462609	3.34		83	82	80	85
WHITEOAK1_Z07090513	S0018	07080507-N1002	3.3418 min, 07080507	3.3202		>2 scans	0.63	TIC	0	0.0055	3	1.4	1173	8424045	0.0177	75696517	75696517	242961594	3.34		83	80	78	88
WHITEOAK2_Z07090514	S0018	07080507-N1002	3.3418 min, 07080507	3.3248		2.3 scans	0.74	147 m/z (153)	0	0.0097	4	0.9	1192	8495376	0.0124	161952209	161952209	207041391	3.34		87	89	91	90
ALDER1_Z07090519	S0018	07090514-N1002	3.3248 min, 07090514	3.3326		>4 scans	0.22	TIC	0	0.0031	4	2.9	621	5446643	0.0063	36204962	36204962	74215761	3.32		80	91	49	88
ALDER3_Z07090521	S0018	07090514-N1002	3.3248 min, 07090514	3.3247		2.2 scans	0.83	147 m/z (153)	0	0.0195	4	0.9	1260	8265924	0.0245	157038149	157038149	196647522	3.32		90	88	85	97
ASH1_Z06220509	S0018	07090514-N1002	3.3248 min, 07090514	3.3295		2.0 scans	0.2	130 m/z	0	0.0023	4	0.8	653	9081950	0.0031	41519753	37213455	55883937	3.32		80	84	37	82
ASH1_Z06220509	S0018	07090514-N1002	3.3248 min, 07090514	3.3295		2.0 scans	0.37	130 m/z (93)	0	0.0046	4	0.8	880	8591821	0.0062	81544084	73086590	109803903	3.32		86	89	77	92
ASH2_Z06220510	S0018	07090514-N1002	3.3248 min, 07090514	3.3308		1.5 scans	0.43	144 m/z (93)	0	0.0063	4	0.8	1045	7778463	0.0106	88639400	82568154	148388507	3.32		92	94	87	96
ASH2_Z06220510	S0018	07090514-N1002	3.3248 min, 07090514	3.3385		2.5 scans	0.33	147 m/z (153)	0	0.006	5	0.8	880	8039628	0.0093	84287619	84287619	129489971	3.32		85	94	51	91
ASH3_Z06230501	S0018	07090514-N1002	3.3248 min, 07090514	3.3309		1.7 scans	0.28	144 m/z (93)	0	0.003	4	0.6	754	8172880	0.0049	51731991	51731991	82734043	3.32		85	90	64	90
BERMUDA1_Z06220506	S0018	07090514-N1002	3.3248 min, 07090514	3.331		1.5 scans	0.37	144 m/z (79)	0	0.004	4	0.7	975	8007568	0.0058	73753898	73753898	106700370	3.32		86	92	60	92
BERMUDA1_Z06220506	S0018	07090514-N1002	3.3248 min, 07090514	3.3403		2.4 scans	0.66	147 m/z (153)	0	0.0085	5	0.7	1231	8582333	0.0113	156880137	156880137	207523955	3.32		95	97	95	98
BERMUDA2_Z06220507	S0018	07090514-N1002	3.3248 min, 07090514	3.331		1.5 scans	0.33	144 m/z (65)	0	0.004	4	0.8	922	7900765	0.0066	68974868	63882974	115208519	3.32		89	96	63	93
BERMUDA2_Z06220507	S0018	07090514-N1002	3.3248 min, 07090514	3.3402		2.6 scans	0.6	147 m/z (153)	0	0.0071	5	0.6	1198	8233469	0.0202	123957824	123957824	350483748	3.32		94	94	93	97
BERMUDA3_Z06220508	S0018	07090514-N1002	3.3248 min, 07090514	3.3355		>4 scans	0.42	TIC	0	0.0044	4	2.1	1047	8272771	0.0117	79527581	79527581	211144797	3.32		92	96	64	94
BERMUDA3_Z06220508	S0018	07090514-N1002	3.3248 min, 07090514	3.3401		2.4 scans	0.65	147 m/z (153)	0	0.0089	5	0.7	1242	8592944	0.0117	160881401	160881401	211144797	3.32		96	98	95	98
BLUEGRASS1_Z06220503	S0018	07090514-N1002	3.3248 min, 07090514	3.331		1.4 scans	0.34	144 m/z (73)	0	0.0054	4	0.8	928	7950935	0.0069	65710672	65710672	82972750	3.32		86	95	64	92
BLUEGRASS1_Z06220503	S0018	07090514-N1002	3.3248 min, 07090514	3.3402		2.4 scans	0.66	147 m/z (153)	0	0.0127	5	0.7	1225	8458897	0.0168	153738675	153738675	202607879	3.32		96	97	96	98
BLUEGRASS2_Z06220504	S0018	07090514-N1002	3.3248 min, 07090514	3.3294		1.4 scans	0.36	144 m/z (79)	0	0.0059	4	0.8	964	7971344	0.0085	69874772	69874772	101350413	3.32		85	92	59	92
BLUEGRASS2_Z06220504	S0018	07090514-N1002	3.3248 min, 07090514	3.3401		2.4 scans	0.65	147 m/z (153)	0	0.0129	5	0.7	1227	8521205	0.0171	154308448	154308448	203893184	3.32		96	97	96	98
BLUEGRASS3_Z06220505	S0018	07090514-N1002	3.3248 min, 07090514	3.3308		1.4 scans	0.34	144 m/z (79)	0	0.005	4	0.8	928	7982104	0.0073	66947266	66947266	96715117	3.32		86	95	64	92
BLUEGRASS3_Z06220505	S0018	07090514-N1002	3.3248 min, 07090514	3.34		2.4 scans	0.65	147 m/z (153)	0	0.0117	5	0.7	1220	8546103	0.0155	156105901	156105901	206770249	3.32		95	97	95	98
BOX1_Z05260515	S0018	07090514-N1002	3.3248 min, 07090514	3.3542		4.3 scans	0.4	147 m/z (153)	0	0.0055	6	0.9	1105	7942592	0.0093	101738223	101738223	172876007	3.32		87	91	67	92
BOX3_Z05260517	S0018	07090514-N1002	3.3248 min, 07090514	3.3405		2.7 scans	0.59	147 m/z (153)	0	0.0056	5	0.8	1242	8389907		131392786	122877490		3.32		83	83	73	91
ELM3_J1_Z07090527	S0018	07090514-N1002	3.3248 min, 07090514	3.3201		>2 scans	0.68	TIC	0	0.0088	3	1.4	1270	8367397	0.0282	90774508	90774508	290907974	3.32		91	87	82	98
ELM3_J1_Z07090527	S0018	07090514-N1002	3.3248 min, 07090514	3.3263		2.2 scans	0.73	147 m/z (153)	0	0.0136	4	0.9	1230	8367397	0.0235	140372246	140372246	242423312	3.32		97	98	98	100
ELM1_J3_Z07110506	S0018	07090514-N1002	3.3248 min, 07090514	3.3261		2.2 scans	0.89	147 m/z (153)	0	0.0154	4	0.9	1131	8090407		163463323	163463323		3.32		89	88	85	96
JOHNSON1_Z07090522	S0018	07090514-N1002	3.3248 min, 07090514	3.3171		1.5 scans	0.4	144 m/z (162)	0	0.0032	3	1.4	895	6917116	0.0056	57728212	57728212	102703765	3.32		88	87	85	94
JOHNSON1_Z07090522	S0018	07090514-N1002	3.3248 min, 07090514	3.3186		>1 scans	0.48	TIC	0	0.0018	3	1.4	979	7993170	0.01	33004814	33004814	182746912	3.32		84	79	75	93
JOHNSON2_Z07090523	S0018	07090514-N1002	3.3248 min, 07090514	3.3187		>4 scans	0.19	TIC	0	0.0025	3	3.6	690	4203464	0.0048	47379412	47379412	91236049	3.32		83	95	35	89
JOHNSON2_Z07090523	S0018	07090514-N1002	3.3248 min, 07090514	3.3264		2.3 scans	0.82	147 m/z (153)	0	0.0082	4	0.8	1283	8464388	0.0221	155361661	155361661	417456872	3.32		93	92	89	100
JOHNSON3_Z07090524	S0018	07090514-N1002	3.3248 min, 07090514	3.3201		>2 scans	0.69	TIC	0	0.0056	3	1.7	1282	8400472	0.017	93770149	93770149	286234903	3.32		90	85	80	97
JOHNSON3_Z07090524	S0018	07090514-N1002	3.3248 min, 07090514	3.3263		2.2 scans	0.76	147 m/z (153)	0	0.0095	4	0.9	1242	8400472	0.0111	159851656	159851656	186894555	3.32		97	98	99	99
MUGWORT2_J1_Z07080507	S0018	07090514-N1002	3.3248 min, 07090514	3.3418		2.3 scans	0.69	147 m/z (153)	0	0.0088	5	0.8	1186	8463469	0.0169	153394444	153394444	293686327	3.32		90	88	91	98
MUGWORT3_J2_Z07080508	S0018	07090514-N1002	3.3248 min, 07090514	3.3264		2.2 scans	0.85	147 m/z (153)	0	0.0094	4	0.9	1252	8286005		164874659	164874659		3.32		90	88	83	97
MUGWORT1_J3_Z07110504	S0018	07090514-N1002	3.3248 min, 07090514	3.3171		1.3 scans	0.59	144 m/z (162)	0	0.0064	3	1.4	1054	7551732	0.009	96471071	92112594	137128344	3.32		90	89	86	98
MUGWORT1_J3_Z07110504	S0018	07090514-N1002	3.3248 min, 07090514	3.3263		2.1 scans	0.84	147 m/z (153)	0	0.0104	4	0.8	1137	8637222	0.0206	158435555	158435555	312828781	3.32		94	94	95	97
MULBERRY2_Z07090529	S0018	07090514-N1002	3.3248 min, 07090514	3.3263		2.2 scans	0.86	147 m/z (153)	0	0.0249	4	0.9	1272	8268467		156673813	156673813		3.32		90	89	87	97
OLIVE3_J2_Z07080505	S0018	07090514-N1002	3.3248 min, 07090514	3.3402		2.6 scans	0.65	147 m/z (153)	0	0.0066	5	0.7	1120	8535044	0.0182	131542737	131542737	363762188	3.32		80	75	77	96
OLIVE1_J3_Z07110503	S0018	07090514-N1002	3.3248 min, 07090514	3.3172		1.3 scans	0.59	144 m/z (162)	0	0.0053	3	1.3	1063	7697566	0.008	91897754	90653466	137160016	3.32		91	89	87	98
OLIVE1_J3_Z07110503	S0018	07090514-N1002	3.3248 min, 07090514	3.3264		2.1 scans	0.84	147 m/z (153)	0	0.009	4	0.8	1143	8614262	0.0175	154598158	154598158	300789509	3.32		93	93	94	97
ORCHARD2_J1_Z05260510	S0018	07090514-N1002	3.3248 min, 07090514	3.3403		2.6 scans	0.52	147 m/z (153)	0	0.0064	5	0.7	1260	8659762		123263603	119368590		3.32		86	87	77	92
ORCHARD3_J2_Z05260511	S0018	07090514-N1002	3.3248 min, 07090514	3.3451		2.0 scans	0.22	144 m/z (147)	0	0.0024	5	0.5	833	5456018	0.0037	47191515	47191515	72520341	3.32		84	89	61	89
ORCHARD1_J3_Z05260518	S0018	07090514-N1002	3.3248 min, 07090514	3.3402		2.4 scans	0.61	147 m/z (153)	0	0.0068	5	0.7	1331	8569235	0.0093	129587128	126265425	177397569	3.32		90	91	84	95
REDOAK2_Z06220513	S0018	07090514-N1002	3.3248 min, 07090514	3.3292		1.6 scans	0.26	144 m/z (73)	0	0.0031	4	0.8	761	6997464	0.0045	52146067	52146067	75589422	3.32		84	89	57	89
REDOAK3_Z06230502	S0018	07090514-N1002	3.3248 min, 07090514	3.3309		1.4 scans	0.33	144 m/z (73)	0	0.0037	4	0.8	891	7954810	0.0047	65649897	65649897	82475202	3.32		87	96	65	93
REDOAK3_Z06230502	S0018	07090514-N1002	3.3248 min, 07090514	3.3401		2.4 scans	0.64	147 m/z (153)	0	0.0088	5	0.8	1175	8476811	0.0141	154933863	154933863	247953166	3.32		97	98	97	98
RYE1_Z07070504	S0018	07090514-N1002	3.3248 min, 07090514	3.3308		1.4 scans	0.48	144 m/z (93)	0	0.007	4	0.9	1065	7642250	0.0127	89896828	85222933	163785177	3.32		85	87	83	97
RYE3_Z07080502	S0018	07090514-N1002	3.3248 min, 07090514	3.3093		>3 scans	0.77	147 m/z (153)	0	0.0123	3	0.8	1159	7581741	0.0142	144942443	144942443	166838137	3.32		87	87	77	95
SYCAMORE2_J1_Z07090517	S0018	07090514-N1002	3.3248 min, 07090514	3.3155		1.3 scans	0.49	144 m/z (162)	0	0.0033	3	1.2	986	7954820	0.0049	69316487	69316487	103094399	3.32		90	90	88	96
SYCAMORE3_J2_Z07110505	S0018	07090514-N1002	3.3248 min, 07090514	3.3264		2.2 scans	0.85	147 m/z (153)	0	0.0085	4	0.9	1140	8427356	0.0109	171154772	171154772	218653870	3.32		94	94	95	97
SYCAMORE1_J3_Z07110508	S0018	07090514-N1002	3.3248 min, 07090514	3.3187		>1 scans	0.49	TIC	0	0.0014	3	1.4	786	8471852	0.0092	24591684	24591684	166462609	3.32		88	86	83	90
WHITEOAK1_Z07090513	S0018	07090514-N1002	3.3248 min, 07090514	3.3202		>2 scans	0.63	TIC	0	0.0055	3	1.4	1173	8424045	0.0177	75696517	75696517	242961594	3.32		92	88	84	98
WHITEOAK2_Z07090514	S0018	07090514-N1002	3.3248 min, 07090514	3.3186		>2 scans	0.67	TIC	0	0.0053	3	1.6	1249	8495376	0.0171	88584122	88584122	285516757	3.32		85	79	77	97
WHITEOAK2_Z07090514	S0018	07090514-N1002	3.3248 min, 07090514	3.3248		2.3 scans	0.74	147 m/z (153)	0	0.0097	4	0.9	1192	8495376	0.0124	161952209	161952209	207041391	3.32		99	100	100	100
ALDER1_Z07090519	S0018	07090524-N1002	3.3263 min, 07090524	3.3326		>4 scans	0.22	TIC	0	0.0031	4	2.9	621	5446643	0.0063	36204962	36204962	74215761	3.33		81	92	49	88
ALDER3_Z07090521	S0018	07090524-N1002	3.3263 min, 07090524	3.3247		2.2 scans	0.83	147 m/z (153)	0	0.0195	4	0.9	1260	8265924	0.0245	157038149	157038149	196647522	3.33		92	91	87	98
ASH1_Z06220509	S0018	07090524-N1002	3.3263 min, 07090524	3.3203		3.1 scans	0.26	59 m/z (93)	0	0.0028	3	1.7	690	5710233	0.006	49922091	49922091	106411587	3.33		80	92	53	89
ASH1_Z06220509	S0018	07090524-N1002	3.3263 min, 07090524	3.3295		2.0 scans	0.37	130 m/z (93)	0	0.0046	4	0.8	880	8591821	0.0062	81544084	73086590	109803903	3.33		87	90	78	93
ASH2_Z06220510	S0018	07090524-N1002	3.3263 min, 07090524	3.3308		1.5 scans	0.43	144 m/z (93)	0	0.0063	4	0.8	1045	7778463	0.0106	88639400	82568154	148388507	3.33		90	92	86	93
ASH2_Z06220510	S0018	07090524-N1002	3.3263 min, 07090524	3.3385		2.5 scans	0.33	147 m/z (153)	0	0.006	5	0.8	880	8039628	0.0093	84287619	84287619	129489971	3.33		84	92	51	89
ASH3_Z06230501	S0018	07090524-N1002	3.3263 min, 07090524	3.3309		1.7 scans	0.28	144 m/z (93)	0	0.003	4	0.6	754	8172880	0.0049	51731991	51731991	82734043	3.33		85	90	63	90
BERMUDA1_Z06220506	S0018	07090524-N1002	3.3263 min, 07090524	3.331		1.5 scans	0.37	144 m/z (79)	0	0.004	4	0.7	975	8007568	0.0058	73753898	73753898	106700370	3.33		85	91	60	91
BERMUDA1_Z06220506	S0018	07090524-N1002	3.3263 min, 07090524	3.3403		2.4 scans	0.66	147 m/z (153)	0	0.0085	5	0.7	1231	8582333	0.0113	156880137	156880137	207523955	3.33		95	97	95	97
BERMUDA2_Z06220507	S0018	07090524-N1002	3.3263 min, 07090524	3.331		1.5 scans	0.33	144 m/z (65)	0	0.004	4	0.8	922	7900765	0.0066	68974868	63882974	115208519	3.33		88	95	62	91
BERMUDA2_Z06220507	S0018	07090524-N1002	3.3263 min, 07090524	3.3402		2.6 scans	0.6	147 m/z (153)	0	0.0071	5	0.6	1198	8233469	0.0202	123957824	123957824	350483748	3.33		92	93	92	96
BERMUDA3_Z06220508	S0018	07090524-N1002	3.3263 min, 07090524	3.3355		>4 scans	0.42	TIC	0	0.0044	4	2.1	1047	8272771	0.0117	79527581	79527581	211144797	3.33		92	95	65	92
BERMUDA3_Z06220508	S0018	07090524-N1002	3.3263 min, 07090524	3.3401		2.4 scans	0.65	147 m/z (153)	0	0.0089	5	0.7	1242	8592944	0.0117	160881401	160881401	211144797	3.33		95	97	95	97
BLUEGRASS1_Z06220503	S0018	07090524-N1002	3.3263 min, 07090524	3.331		1.4 scans	0.34	144 m/z (73)	0	0.0054	4	0.8	928	7950935	0.0069	65710672	65710672	82972750	3.33		85	95	64	91
BLUEGRASS1_Z06220503	S0018	07090524-N1002	3.3263 min, 07090524	3.3402		2.4 scans	0.66	147 m/z (153)	0	0.0127	5	0.7	1225	8458897	0.0168	153738675	153738675	202607879	3.33		95	97	97	97
BLUEGRASS2_Z06220504	S0018	07090524-N1002	3.3263 min, 07090524	3.3294		1.4 scans	0.36	144 m/z (79)	0	0.0059	4	0.8	964	7971344	0.0085	69874772	69874772	101350413	3.33		85	92	60	91
BLUEGRASS2_Z06220504	S0018	07090524-N1002	3.3263 min, 07090524	3.3401		2.4 scans	0.65	147 m/z (153)	0	0.0129	5	0.7	1227	8521205	0.0171	154308448	154308448	203893184	3.33		95	96	96	97
BLUEGRASS3_Z06220505	S0018	07090524-N1002	3.3263 min, 07090524	3.3308		1.4 scans	0.34	144 m/z (79)	0	0.005	4	0.8	928	7982104	0.0073	66947266	66947266	96715117	3.33		85	95	64	91
BLUEGRASS3_Z06220505	S0018	07090524-N1002	3.3263 min, 07090524	3.34		2.4 scans	0.65	147 m/z (153)	0	0.0117	5	0.7	1220	8546103	0.0155	156105901	156105901	206770249	3.33		95	97	96	97
BOX1_Z05260515	S0018	07090524-N1002	3.3263 min, 07090524	3.3542		4.3 scans	0.4	147 m/z (153)	0	0.0055	6	0.9	1105	7942592	0.0093	101738223	101738223	172876007	3.33		86	89	67	90
BOX3_Z05260517	S0018	07090524-N1002	3.3263 min, 07090524	3.3405		2.7 scans	0.59	147 m/z (153)	0	0.0056	5	0.8	1242	8389907		131392786	122877490		3.33		83	83	74	91
ELM3_J1_Z07090527	S0018	07090524-N1002	3.3263 min, 07090524	3.3201		>2 scans	0.68	TIC	0	0.0088	3	1.4	1270	8367397	0.0282	90774508	90774508	290907974	3.33		91	87	82	97
ELM3_J1_Z07090527	S0018	07090524-N1002	3.3263 min, 07090524	3.3263		2.2 scans	0.73	147 m/z (153)	0	0.0136	4	0.9	1230	8367397	0.0235	140372246	140372246	242423312	3.33		98	99	99	100
ELM1_J3_Z07110506	S0018	07090524-N1002	3.3263 min, 07090524	3.3261		2.2 scans	0.89	147 m/z (153)	0	0.0154	4	0.9	1131	8090407		163463323	163463323		3.33		92	91	87	98
JOHNSON1_Z07090522	S0018	07090524-N1002	3.3263 min, 07090524	3.3171		1.5 scans	0.4	144 m/z (162)	0	0.0032	3	1.4	895	6917116	0.0056	57728212	57728212	102703765	3.33		89	89	85	94
JOHNSON1_Z07090522	S0018	07090524-N1002	3.3263 min, 07090524	3.3186		>1 scans	0.48	TIC	0	0.0018	3	1.4	979	7993170	0.01	33004814	33004814	182746912	3.33		85	81	76	94
JOHNSON2_Z07090523	S0018	07090524-N1002	3.3263 min, 07090524	3.3187		>4 scans	0.19	TIC	0	0.0025	3	3.6	690	4203464	0.0048	47379412	47379412	91236049	3.33		81	93	34	87
JOHNSON2_Z07090523	S0018	07090524-N1002	3.3263 min, 07090524	3.3264		2.3 scans	0.82	147 m/z (153)	0	0.0082	4	0.8	1283	8464388	0.0221	155361661	155361661	417456872	3.33		93	92	89	99
JOHNSON3_Z07090524	S0018	07090524-N1002	3.3263 min, 07090524	3.3201		>2 scans	0.69	TIC	0	0.0056	3	1.7	1282	8400472	0.017	93770149	93770149	286234903	3.33		90	86	81	97
JOHNSON3_Z07090524	S0018	07090524-N1002	3.3263 min, 07090524	3.3263		2.2 scans	0.76	147 m/z (153)	0	0.0095	4	0.9	1242	8400472	0.0111	159851656	159851656	186894555	3.33		99	100	100	100
MUGWORT2_J1_Z07080507	S0018	07090524-N1002	3.3263 min, 07090524	3.3418		2.3 scans	0.69	147 m/z (153)	0	0.0088	5	0.8	1186	8463469	0.0169	153394444	153394444	293686327	3.33		91	90	92	98
MUGWORT3_J2_Z07080508	S0018	07090524-N1002	3.3263 min, 07090524	3.3264		2.2 scans	0.85	147 m/z (153)	0	0.0094	4	0.9	1252	8286005		164874659	164874659		3.33		92	91	85	99
MUGWORT1_J3_Z07110504	S0018	07090524-N1002	3.3263 min, 07090524	3.3171		1.3 scans	0.59	144 m/z (162)	0	0.0064	3	1.4	1054	7551732	0.009	96471071	92112594	137128344	3.33		92	91	87	98
MUGWORT1_J3_Z07110504	S0018	07090524-N1002	3.3263 min, 07090524	3.3263		2.1 scans	0.84	147 m/z (153)	0	0.0104	4	0.8	1137	8637222	0.0206	158435555	158435555	312828781	3.33		96	97	96	99
MULBERRY2_Z07090529	S0018	07090524-N1002	3.3263 min, 07090524	3.3263		2.2 scans	0.86	147 m/z (153)	0	0.0249	4	0.9	1272	8268467		156673813	156673813		3.33		93	92	88	98
OLIVE3_J2_Z07080505	S0018	07090524-N1002	3.3263 min, 07090524	3.3402		2.6 scans	0.65	147 m/z (153)	0	0.0066	5	0.7	1120	8535044	0.0182	131542737	131542737	363762188	3.33		81	77	78	96
OLIVE1_J3_Z07110503	S0018	07090524-N1002	3.3263 min, 07090524	3.3172		1.3 scans	0.59	144 m/z (162)	0	0.0053	3	1.3	1063	7697566	0.008	91897754	90653466	137160016	3.33		92	92	88	99
OLIVE1_J3_Z07110503	S0018	07090524-N1002	3.3263 min, 07090524	3.3264		2.1 scans	0.84	147 m/z (153)	0	0.009	4	0.8	1143	8614262	0.0175	154598158	154598158	300789509	3.33		95	96	96	99
ORCHARD2_J1_Z05260510	S0018	07090524-N1002	3.3263 min, 07090524	3.3403		2.6 scans	0.52	147 m/z (153)	0	0.0064	5	0.7	1260	8659762		123263603	119368590		3.33		86	87	77	92
ORCHARD3_J2_Z05260511	S0018	07090524-N1002	3.3263 min, 07090524	3.3451		2.0 scans	0.22	144 m/z (147)	0	0.0024	5	0.5	833	5456018	0.0037	47191515	47191515	72520341	3.33		83	87	60	87
ORCHARD1_J3_Z05260518	S0018	07090524-N1002	3.3263 min, 07090524	3.3402		2.4 scans	0.61	147 m/z (153)	0	0.0068	5	0.7	1331	8569235	0.0093	129587128	126265425	177397569	3.33		90	91	85	94
REDOAK2_Z06220513	S0018	07090524-N1002	3.3263 min, 07090524	3.3292		1.6 scans	0.26	144 m/z (73)	0	0.0031	4	0.8	761	6997464	0.0045	52146067	52146067	75589422	3.33		83	87	57	87
REDOAK3_Z06230502	S0018	07090524-N1002	3.3263 min, 07090524	3.3309		1.4 scans	0.33	144 m/z (73)	0	0.0037	4	0.8	891	7954810	0.0047	65649897	65649897	82475202	3.33		85	94	64	90
REDOAK3_Z06230502	S0018	07090524-N1002	3.3263 min, 07090524	3.3401		2.4 scans	0.64	147 m/z (153)	0	0.0088	5	0.8	1175	8476811	0.0141	154933863	154933863	247953166	3.33		94	96	96	96
RYE1_Z07070504	S0018	07090524-N1002	3.3263 min, 07090524	3.3308		1.4 scans	0.48	144 m/z (93)	0	0.007	4	0.9	1065	7642250	0.0127	89896828	85222933	163785177	3.33		86	89	84	97
RYE3_Z07080502	S0018	07090524-N1002	3.3263 min, 07090524	3.3093		>3 scans	0.77	147 m/z (153)	0	0.0123	3	0.8	1159	7581741	0.0142	144942443	144942443	166838137	3.33		86	86	78	93
SYCAMORE2_J1_Z07090517	S0018	07090524-N1002	3.3263 min, 07090524	3.3155		1.3 scans	0.49	144 m/z (162)	0	0.0033	3	1.2	986	7954820	0.0049	69316487	69316487	103094399	3.33		88	88	88	93
SYCAMORE3_J2_Z07110505	S0018	07090524-N1002	3.3263 min, 07090524	3.3264		2.2 scans	0.85	147 m/z (153)	0	0.0085	4	0.9	1140	8427356	0.0109	171154772	171154772	218653870	3.33		96	97	96	99
SYCAMORE1_J3_Z07110508	S0018	07090524-N1002	3.3263 min, 07090524	3.3187		>1 scans	0.49	TIC	0	0.0014	3	1.4	786	8471852	0.0092	24591684	24591684	166462609	3.33		90	89	84	92
WHITEOAK1_Z07090513	S0018	07090524-N1002	3.3263 min, 07090524	3.3202		>2 scans	0.63	TIC	0	0.0055	3	1.4	1173	8424045	0.0177	75696517	75696517	242961594	3.33		91	88	83	96
WHITEOAK2_Z07090514	S0018	07090524-N1002	3.3263 min, 07090524	3.3186		>2 scans	0.67	TIC	0	0.0053	3	1.6	1249	8495376	0.0171	88584122	88584122	285516757	3.33		84	78	76	95
WHITEOAK2_Z07090514	S0018	07090524-N1002	3.3263 min, 07090524	3.3248		2.3 scans	0.74	147 m/z (153)	0	0.0097	4	0.9	1192	8495376	0.0124	161952209	161952209	207041391	3.33		97	99	99	99
ALDER1_Z07090519	S0018	07090527-N1002	3.3263 min, 07090527	3.3326		>4 scans	0.22	TIC	0	0.0031	4	2.9	621	5446643	0.0063	36204962	36204962	74215761	3.33		81	92	49	88
ALDER3_Z07090521	S0018	07090527-N1002	3.3263 min, 07090527	3.3247		2.2 scans	0.83	147 m/z (153)	0	0.0195	4	0.9	1260	8265924	0.0245	157038149	157038149	196647522	3.33		91	90	85	98
ASH1_Z06220509	S0018	07090527-N1002	3.3263 min, 07090527	3.3203		3.1 scans	0.26	59 m/z (93)	0	0.0028	3	1.7	690	5710233	0.006	49922091	49922091	106411587	3.33		80	92	54	89
ASH1_Z06220509	S0018	07090527-N1002	3.3263 min, 07090527	3.3295		2.0 scans	0.2	130 m/z	0	0.0023	4	0.8	653	9081950	0.0031	41519753	37213455	55883937	3.33		80	84	37	81
ASH1_Z06220509	S0018	07090527-N1002	3.3263 min, 07090527	3.3295		2.0 scans	0.37	130 m/z (93)	0	0.0046	4	0.8	880	8591821	0.0062	81544084	73086590	109803903	3.33		88	90	80	93
ASH2_Z06220510	S0018	07090527-N1002	3.3263 min, 07090527	3.3308		1.5 scans	0.43	144 m/z (93)	0	0.0063	4	0.8	1045	7778463	0.0106	88639400	82568154	148388507	3.33		91	93	87	94
ASH2_Z06220510	S0018	07090527-N1002	3.3263 min, 07090527	3.3385		2.5 scans	0.33	147 m/z (153)	0	0.006	5	0.8	880	8039628	0.0093	84287619	84287619	129489971	3.33		84	93	51	90
ASH3_Z06230501	S0018	07090527-N1002	3.3263 min, 07090527	3.3309		1.7 scans	0.28	144 m/z (93)	0	0.003	4	0.6	754	8172880	0.0049	51731991	51731991	82734043	3.33		85	90	65	91
BERMUDA1_Z06220506	S0018	07090527-N1002	3.3263 min, 07090527	3.331		1.5 scans	0.37	144 m/z (79)	0	0.004	4	0.7	975	8007568	0.0058	73753898	73753898	106700370	3.33		85	92	59	92
BERMUDA1_Z06220506	S0018	07090527-N1002	3.3263 min, 07090527	3.3403		2.4 scans	0.66	147 m/z (153)	0	0.0085	5	0.7	1231	8582333	0.0113	156880137	156880137	207523955	3.33		95	97	95	97
BERMUDA2_Z06220507	S0018	07090527-N1002	3.3263 min, 07090527	3.331		1.5 scans	0.33	144 m/z (65)	0	0.004	4	0.8	922	7900765	0.0066	68974868	63882974	115208519	3.33		88	96	63	92
BERMUDA2_Z06220507	S0018	07090527-N1002	3.3263 min, 07090527	3.3402		2.6 scans	0.6	147 m/z (153)	0	0.0071	5	0.6	1198	8233469	0.0202	123957824	123957824	350483748	3.33		93	94	93	96
BERMUDA3_Z06220508	S0018	07090527-N1002	3.3263 min, 07090527	3.3355		>4 scans	0.42	TIC	0	0.0044	4	2.1	1047	8272771	0.0117	79527581	79527581	211144797	3.33		92	96	65	93
BERMUDA3_Z06220508	S0018	07090527-N1002	3.3263 min, 07090527	3.3401		2.4 scans	0.65	147 m/z (153)	0	0.0089	5	0.7	1242	8592944	0.0117	160881401	160881401	211144797	3.33		95	97	96	97
BLUEGRASS1_Z06220503	S0018	07090527-N1002	3.3263 min, 07090527	3.331		1.4 scans	0.34	144 m/z (73)	0	0.0054	4	0.8	928	7950935	0.0069	65710672	65710672	82972750	3.33		86	95	64	91
BLUEGRASS1_Z06220503	S0018	07090527-N1002	3.3263 min, 07090527	3.3402		2.4 scans	0.66	147 m/z (153)	0	0.0127	5	0.7	1225	8458897	0.0168	153738675	153738675	202607879	3.33		96	97	97	97
BLUEGRASS2_Z06220504	S0018	07090527-N1002	3.3263 min, 07090527	3.3294		1.4 scans	0.36	144 m/z (79)	0	0.0059	4	0.8	964	7971344	0.0085	69874772	69874772	101350413	3.33		85	92	59	91
BLUEGRASS2_Z06220504	S0018	07090527-N1002	3.3263 min, 07090527	3.3401		2.4 scans	0.65	147 m/z (153)	0	0.0129	5	0.7	1227	8521205	0.0171	154308448	154308448	203893184	3.33		95	97	96	97
BLUEGRASS3_Z06220505	S0018	07090527-N1002	3.3263 min, 07090527	3.3308		1.4 scans	0.34	144 m/z (79)	0	0.005	4	0.8	928	7982104	0.0073	66947266	66947266	96715117	3.33		86	95	64	92
BLUEGRASS3_Z06220505	S0018	07090527-N1002	3.3263 min, 07090527	3.34		2.4 scans	0.65	147 m/z (153)	0	0.0117	5	0.7	1220	8546103	0.0155	156105901	156105901	206770249	3.33		95	97	96	97
BOX1_Z05260515	S0018	07090527-N1002	3.3263 min, 07090527	3.3542		4.3 scans	0.4	147 m/z (153)	0	0.0055	6	0.9	1105	7942592	0.0093	101738223	101738223	172876007	3.33		86	90	68	91
BOX3_Z05260517	S0018	07090527-N1002	3.3263 min, 07090527	3.3405		2.7 scans	0.59	147 m/z (153)	0	0.0056	5	0.8	1242	8389907		131392786	122877490		3.33		83	83	74	92
ELM3_J1_Z07090527	S0018	07090527-N1002	3.3263 min, 07090527	3.3201		>2 scans	0.68	TIC	0	0.0088	3	1.4	1270	8367397	0.0282	90774508	90774508	290907974	3.33		91	88	82	98
ELM3_J1_Z07090527	S0018	07090527-N1002	3.3263 min, 07090527	3.3263		2.2 scans	0.73	147 m/z (153)	0	0.0136	4	0.9	1230	8367397	0.0235	140372246	140372246	242423312	3.33		99	100	100	100
ELM1_J3_Z07110506	S0018	07090527-N1002	3.3263 min, 07090527	3.3261		2.2 scans	0.89	147 m/z (153)	0	0.0154	4	0.9	1131	8090407		163463323	163463323		3.33		91	90	85	97
JOHNSON1_Z07090522	S0018	07090527-N1002	3.3263 min, 07090527	3.3171		1.5 scans	0.4	144 m/z (162)	0	0.0032	3	1.4	895	6917116	0.0056	57728212	57728212	102703765	3.33		89	89	86	95
JOHNSON1_Z07090522	S0018	07090527-N1002	3.3263 min, 07090527	3.3186		>1 scans	0.48	TIC	0	0.0018	3	1.4	979	7993170	0.01	33004814	33004814	182746912	3.33		85	81	76	94
JOHNSON2_Z07090523	S0018	07090527-N1002	3.3263 min, 07090527	3.3187		>4 scans	0.19	TIC	0	0.0025	3	3.6	690	4203464	0.0048	47379412	47379412	91236049	3.33		81	93	35	87
JOHNSON2_Z07090523	S0018	07090527-N1002	3.3263 min, 07090527	3.3264		2.3 scans	0.82	147 m/z (153)	0	0.0082	4	0.8	1283	8464388	0.0221	155361661	155361661	417456872	3.33		93	91	88	99
JOHNSON3_Z07090524	S0018	07090527-N1002	3.3263 min, 07090527	3.3201		>2 scans	0.69	TIC	0	0.0056	3	1.7	1282	8400472	0.017	93770149	93770149	286234903	3.33		90	86	80	97
JOHNSON3_Z07090524	S0018	07090527-N1002	3.3263 min, 07090527	3.3263		2.2 scans	0.76	147 m/z (153)	0	0.0095	4	0.9	1242	8400472	0.0111	159851656	159851656	186894555	3.33		98	99	99	100
MUGWORT2_J1_Z07080507	S0018	07090527-N1002	3.3263 min, 07090527	3.3418		2.3 scans	0.69	147 m/z (153)	0	0.0088	5	0.8	1186	8463469	0.0169	153394444	153394444	293686327	3.33		91	90	93	98
MUGWORT3_J2_Z07080508	S0018	07090527-N1002	3.3263 min, 07090527	3.3264		2.2 scans	0.85	147 m/z (153)	0	0.0094	4	0.9	1252	8286005		164874659	164874659		3.33		91	90	83	98
MUGWORT1_J3_Z07110504	S0018	07090527-N1002	3.3263 min, 07090527	3.3171		1.3 scans	0.59	144 m/z (162)	0	0.0064	3	1.4	1054	7551732	0.009	96471071	92112594	137128344	3.33		92	91	87	98
MUGWORT1_J3_Z07110504	S0018	07090527-N1002	3.3263 min, 07090527	3.3263		2.1 scans	0.84	147 m/z (153)	0	0.0104	4	0.8	1137	8637222	0.0206	158435555	158435555	312828781	3.33		96	97	97	98
MULBERRY2_Z07090529	S0018	07090527-N1002	3.3263 min, 07090527	3.3263		2.2 scans	0.86	147 m/z (153)	0	0.0249	4	0.9	1272	8268467		156673813	156673813		3.33		92	91	87	98
OLIVE3_J2_Z07080505	S0018	07090527-N1002	3.3263 min, 07090527	3.3402		2.6 scans	0.65	147 m/z (153)	0	0.0066	5	0.7	1120	8535044	0.0182	131542737	131542737	363762188	3.33		82	78	79	96
OLIVE1_J3_Z07110503	S0018	07090527-N1002	3.3263 min, 07090527	3.3172		1.3 scans	0.59	144 m/z (162)	0	0.0053	3	1.3	1063	7697566	0.008	91897754	90653466	137160016	3.33		92	92	89	99
OLIVE1_J3_Z07110503	S0018	07090527-N1002	3.3263 min, 07090527	3.3264		2.1 scans	0.84	147 m/z (153)	0	0.009	4	0.8	1143	8614262	0.0175	154598158	154598158	300789509	3.33		95	95	96	98
ORCHARD2_J1_Z05260510	S0018	07090527-N1002	3.3263 min, 07090527	3.3403		2.6 scans	0.52	147 m/z (153)	0	0.0064	5	0.7	1260	8659762		123263603	119368590		3.33		86	87	78	92
ORCHARD3_J2_Z05260511	S0018	07090527-N1002	3.3263 min, 07090527	3.3451		2.0 scans	0.22	144 m/z (147)	0	0.0024	5	0.5	833	5456018	0.0037	47191515	47191515	72520341	3.33		84	88	61	88
ORCHARD1_J3_Z05260518	S0018	07090527-N1002	3.3263 min, 07090527	3.3402		2.4 scans	0.61	147 m/z (153)	0	0.0068	5	0.7	1331	8569235	0.0093	129587128	126265425	177397569	3.33		90	91	85	95
REDOAK2_Z06220513	S0018	07090527-N1002	3.3263 min, 07090527	3.3292		1.6 scans	0.26	144 m/z (73)	0	0.0031	4	0.8	761	6997464	0.0045	52146067	52146067	75589422	3.33		84	88	58	88
REDOAK3_Z06230502	S0018	07090527-N1002	3.3263 min, 07090527	3.3309		1.4 scans	0.33	144 m/z (73)	0	0.0037	4	0.8	891	7954810	0.0047	65649897	65649897	82475202	3.33		85	95	64	91
REDOAK3_Z06230502	S0018	07090527-N1002	3.3263 min, 07090527	3.3401		2.4 scans	0.64	147 m/z (153)	0	0.0088	5	0.8	1175	8476811	0.0141	154933863	154933863	247953166	3.33		95	96	96	97
RYE1_Z07070504	S0018	07090527-N1002	3.3263 min, 07090527	3.3308		1.4 scans	0.48	144 m/z (93)	0	0.007	4	0.9	1065	7642250	0.0127	89896828	85222933	163785177	3.33		86	90	86	97
RYE3_Z07080502	S0018	07090527-N1002	3.3263 min, 07090527	3.3093		>3 scans	0.77	147 m/z (153)	0	0.0123	3	0.8	1159	7581741	0.0142	144942443	144942443	166838137	3.33		86	86	77	93
SYCAMORE2_J1_Z07090517	S0018	07090527-N1002	3.3263 min, 07090527	3.3155		1.3 scans	0.49	144 m/z (162)	0	0.0033	3	1.2	986	7954820	0.0049	69316487	69316487	103094399	3.33		89	89	88	95
SYCAMORE3_J2_Z07110505	S0018	07090527-N1002	3.3263 min, 07090527	3.3264		2.2 scans	0.85	147 m/z (153)	0	0.0085	4	0.9	1140	8427356	0.0109	171154772	171154772	218653870	3.33		96	96	95	98
SYCAMORE1_J3_Z07110508	S0018	07090527-N1002	3.3263 min, 07090527	3.3187		>1 scans	0.49	TIC	0	0.0014	3	1.4	786	8471852	0.0092	24591684	24591684	166462609	3.33		90	89	85	92
WHITEOAK1_Z07090513	S0018	07090527-N1002	3.3263 min, 07090527	3.3202		>2 scans	0.63	TIC	0	0.0055	3	1.4	1173	8424045	0.0177	75696517	75696517	242961594	3.33		91	88	83	97
WHITEOAK2_Z07090514	S0018	07090527-N1002	3.3263 min, 07090527	3.3186		>2 scans	0.67	TIC	0	0.0053	3	1.6	1249	8495376	0.0171	88584122	88584122	285516757	3.33		84	78	75	96
WHITEOAK2_Z07090514	S0018	07090527-N1002	3.3263 min, 07090527	3.3248		2.3 scans	0.74	147 m/z (153)	0	0.0097	4	0.9	1192	8495376	0.0124	161952209	161952209	207041391	3.33		97	99	98	99
ALDER1_Z07090519	S0018	07110503-N1001	3.3264 min, 07110503	3.3218		2.4 scans	0.42	130 m/z (93)	0	0.0069	3	1.2	836	7743302	0.0085	82271754	82271754	100653643	3.33		83	88	78	89
ALDER1_Z07090519	S0018	07110503-N1001	3.3264 min, 07110503	3.3326		>4 scans	0.22	TIC	0	0.0031	4	2.9	621	5446643	0.0063	36204962	36204962	74215761	3.33		81	91	49	86
ALDER3_Z07090521	S0018	07110503-N1001	3.3264 min, 07110503	3.3247		2.2 scans	0.83	147 m/z (153)	0	0.0195	4	0.9	1260	8265924	0.0245	157038149	157038149	196647522	3.33		90	90	83	97
ASH1_Z06220509	S0018	07110503-N1001	3.3264 min, 07110503	3.3203		3.1 scans	0.26	59 m/z (93)	0	0.0028	3	1.7	690	5710233	0.006	49922091	49922091	106411587	3.33		82	93	57	90
ASH1_Z06220509	S0018	07110503-N1001	3.3264 min, 07110503	3.3295		2.0 scans	0.37	130 m/z (93)	0	0.0046	4	0.8	880	8591821	0.0062	81544084	73086590	109803903	3.33		87	90	80	91
ASH2_Z06220510	S0018	07110503-N1001	3.3264 min, 07110503	3.3308		1.5 scans	0.43	144 m/z (93)	0	0.0063	4	0.8	1045	7778463	0.0106	88639400	82568154	148388507	3.33		86	88	83	88
ASH3_Z06230501	S0018	07110503-N1001	3.3264 min, 07110503	3.3217		3.2 scans	0.22	59 m/z (93)	0	0.0026	3	1.6	615	4710144	0.0052	43913026	43913026	89386883	3.33		80	93	53	89
ASH3_Z06230501	S0018	07110503-N1001	3.3264 min, 07110503	3.3309		1.7 scans	0.28	144 m/z (93)	0	0.003	4	0.6	754	8172880	0.0049	51731991	51731991	82734043	3.33		83	89	64	88
BERMUDA1_Z06220506	S0018	07110503-N1001	3.3264 min, 07110503	3.331		1.5 scans	0.37	144 m/z (79)	0	0.004	4	0.7	975	8007568	0.0058	73753898	73753898	106700370	3.33		81	86	55	85
BERMUDA1_Z06220506	S0018	07110503-N1001	3.3264 min, 07110503	3.3403		2.4 scans	0.66	147 m/z (153)	0	0.0085	5	0.7	1231	8582333	0.0113	156880137	156880137	207523955	3.33		88	91	89	91
BERMUDA2_Z06220507	S0018	07110503-N1001	3.3264 min, 07110503	3.331		1.5 scans	0.33	144 m/z (65)	0	0.004	4	0.8	922	7900765	0.0066	68974868	63882974	115208519	3.33		83	89	58	86
BERMUDA2_Z06220507	S0018	07110503-N1001	3.3264 min, 07110503	3.3402		2.6 scans	0.6	147 m/z (153)	0	0.0071	5	0.6	1198	8233469	0.0202	123957824	123957824	350483748	3.33		88	89	89	90
BERMUDA3_Z06220508	S0018	07110503-N1001	3.3264 min, 07110503	3.3355		>4 scans	0.42	TIC	0	0.0044	4	2.1	1047	8272771	0.0117	79527581	79527581	211144797	3.33		88	92	61	87
BERMUDA3_Z06220508	S0018	07110503-N1001	3.3264 min, 07110503	3.3401		2.4 scans	0.65	147 m/z (153)	0	0.0089	5	0.7	1242	8592944	0.0117	160881401	160881401	211144797	3.33		88	91	89	91
BLUEGRASS1_Z06220503	S0018	07110503-N1001	3.3264 min, 07110503	3.331		1.4 scans	0.34	144 m/z (73)	0	0.0054	4	0.8	928	7950935	0.0069	65710672	65710672	82972750	3.33		80	89	59	85
BLUEGRASS1_Z06220503	S0018	07110503-N1001	3.3264 min, 07110503	3.3402		2.4 scans	0.66	147 m/z (153)	0	0.0127	5	0.7	1225	8458897	0.0168	153738675	153738675	202607879	3.33		89	91	91	91
BLUEGRASS2_Z06220504	S0018	07110503-N1001	3.3264 min, 07110503	3.3294		1.4 scans	0.36	144 m/z (79)	0	0.0059	4	0.8	964	7971344	0.0085	69874772	69874772	101350413	3.33		81	86	55	85
BLUEGRASS2_Z06220504	S0018	07110503-N1001	3.3264 min, 07110503	3.3401		2.4 scans	0.65	147 m/z (153)	0	0.0129	5	0.7	1227	8521205	0.0171	154308448	154308448	203893184	3.33		88	91	90	91
BLUEGRASS3_Z06220505	S0018	07110503-N1001	3.3264 min, 07110503	3.3308		1.4 scans	0.34	144 m/z (79)	0	0.005	4	0.8	928	7982104	0.0073	66947266	66947266	96715117	3.33		81	89	59	85
BLUEGRASS3_Z06220505	S0018	07110503-N1001	3.3264 min, 07110503	3.34		2.4 scans	0.65	147 m/z (153)	0	0.0117	5	0.7	1220	8546103	0.0155	156105901	156105901	206770249	3.33		89	92	89	91
BOX1_Z05260515	S0018	07110503-N1001	3.3264 min, 07110503	3.3542		4.3 scans	0.4	147 m/z (153)	0	0.0055	6	0.9	1105	7942592	0.0093	101738223	101738223	172876007	3.33		82	86	67	85
ELM3_J1_Z07090527	S0018	07110503-N1001	3.3264 min, 07110503	3.3201		>2 scans	0.68	TIC	0	0.0088	3	1.4	1270	8367397	0.0282	90774508	90774508	290907974	3.33		89	86	80	94
ELM3_J1_Z07090527	S0018	07110503-N1001	3.3264 min, 07110503	3.3263		2.2 scans	0.73	147 m/z (153)	0	0.0136	4	0.9	1230	8367397	0.0235	140372246	140372246	242423312	3.33		95	97	96	97
ELM1_J3_Z07110506	S0018	07110503-N1001	3.3264 min, 07110503	3.3261		2.2 scans	0.89	147 m/z (153)	0	0.0154	4	0.9	1131	8090407		163463323	163463323		3.33		92	93	87	99
JOHNSON1_Z07090522	S0018	07110503-N1001	3.3264 min, 07110503	3.3171		1.5 scans	0.4	144 m/z (162)	0	0.0032	3	1.4	895	6917116	0.0056	57728212	57728212	102703765	3.33		90	91	88	94
JOHNSON1_Z07090522	S0018	07110503-N1001	3.3264 min, 07110503	3.3186		>1 scans	0.48	TIC	0	0.0018	3	1.4	979	7993170	0.01	33004814	33004814	182746912	3.33		86	82	78	94
JOHNSON2_Z07090523	S0018	07110503-N1001	3.3264 min, 07110503	3.3264		2.3 scans	0.82	147 m/z (153)	0	0.0082	4	0.8	1283	8464388	0.0221	155361661	155361661	417456872	3.33		91	91	87	96
JOHNSON3_Z07090524	S0018	07110503-N1001	3.3264 min, 07110503	3.3201		>2 scans	0.69	TIC	0	0.0056	3	1.7	1282	8400472	0.017	93770149	93770149	286234903	3.33		89	85	79	94
JOHNSON3_Z07090524	S0018	07110503-N1001	3.3264 min, 07110503	3.3263		2.2 scans	0.76	147 m/z (153)	0	0.0095	4	0.9	1242	8400472	0.0111	159851656	159851656	186894555	3.33		95	98	96	97
MUGWORT2_J1_Z07080507	S0018	07110503-N1001	3.3264 min, 07110503	3.3418		2.3 scans	0.69	147 m/z (153)	0	0.0088	5	0.8	1186	8463469	0.0169	153394444	153394444	293686327	3.33		89	89	89	96
MUGWORT3_J2_Z07080508	S0018	07110503-N1001	3.3264 min, 07110503	3.3264		2.2 scans	0.85	147 m/z (153)	0	0.0094	4	0.9	1252	8286005		164874659	164874659		3.33		90	90	82	98
MUGWORT1_J3_Z07110504	S0018	07110503-N1001	3.3264 min, 07110503	3.3171		1.3 scans	0.59	144 m/z (162)	0	0.0064	3	1.4	1054	7551732	0.009	96471071	92112594	137128344	3.33		93	93	89	98
MUGWORT1_J3_Z07110504	S0018	07110503-N1001	3.3264 min, 07110503	3.3263		2.1 scans	0.84	147 m/z (153)	0	0.0104	4	0.8	1137	8637222	0.0206	158435555	158435555	312828781	3.33		97	99	98	100
MULBERRY2_Z07090529	S0018	07110503-N1001	3.3264 min, 07110503	3.3263		2.2 scans	0.86	147 m/z (153)	0	0.0249	4	0.9	1272	8268467		156673813	156673813		3.33		91	92	85	97
OLIVE3_J2_Z07080505	S0018	07110503-N1001	3.3264 min, 07110503	3.3172		2.5 scans	1	93 m/z (73)	0	0.0055	3	1.4	1288	8535044	0.0181	110734370	110734370	361763495	3.33		83	79	75	96
OLIVE3_J2_Z07080505	S0018	07110503-N1001	3.3264 min, 07110503	3.3402		2.6 scans	0.65	147 m/z (153)	0	0.0066	5	0.7	1120	8535044	0.0182	131542737	131542737	363762188	3.33		83	80	81	96
OLIVE1_J3_Z07110503	S0018	07110503-N1001	3.3264 min, 07110503	3.3172		1.3 scans	0.59	144 m/z (162)	0	0.0053	3	1.3	1063	7697566	0.008	91897754	90653466	137160016	3.33		94	95	91	99
OLIVE1_J3_Z07110503	S0018	07110503-N1001	3.3264 min, 07110503	3.3264		2.1 scans	0.84	147 m/z (153)	0	0.009	4	0.8	1143	8614262	0.0175	154598158	154598158	300789509	3.33		99	100	100	100
ORCHARD2_J1_Z05260510	S0018	07110503-N1001	3.3264 min, 07110503	3.3403		2.6 scans	0.52	147 m/z (153)	0	0.0064	5	0.7	1260	8659762		123263603	119368590		3.33		80	82	74	86
ORCHARD1_J3_Z05260518	S0018	07110503-N1001	3.3264 min, 07110503	3.3402		2.4 scans	0.61	147 m/z (153)	0	0.0068	5	0.7	1331	8569235	0.0093	129587128	126265425	177397569	3.33		84	86	82	89
REDOAK2_Z06220513	S0018	07110503-N1001	3.3264 min, 07110503	3.3292		1.6 scans	0.26	144 m/z (73)	0	0.0031	4	0.8	761	6997464	0.0045	52146067	52146067	75589422	3.33		80	85	56	82
REDOAK3_Z06230502	S0018	07110503-N1001	3.3264 min, 07110503	3.3309		1.4 scans	0.33	144 m/z (73)	0	0.0037	4	0.8	891	7954810	0.0047	65649897	65649897	82475202	3.33		80	88	59	85
REDOAK3_Z06230502	S0018	07110503-N1001	3.3264 min, 07110503	3.3401		2.4 scans	0.64	147 m/z (153)	0	0.0088	5	0.8	1175	8476811	0.0141	154933863	154933863	247953166	3.33		88	90	90	90
RYE1_Z07070504	S0018	07110503-N1001	3.3264 min, 07110503	3.3308		1.4 scans	0.48	144 m/z (93)	0	0.007	4	0.9	1065	7642250	0.0127	89896828	85222933	163785177	3.33		87	91	87	95
RYE3_Z07080502	S0018	07110503-N1001	3.3264 min, 07110503	3.3093		>3 scans	0.77	147 m/z (153)	0	0.0123	3	0.8	1159	7581741	0.0142	144942443	144942443	166838137	3.33		80	81	72	87
SYCAMORE2_J1_Z07090517	S0018	07110503-N1001	3.3264 min, 07110503	3.3155		1.3 scans	0.49	144 m/z (162)	0	0.0033	3	1.2	986	7954820	0.0049	69316487	69316487	103094399	3.33		85	86	87	88
SYCAMORE3_J2_Z07110505	S0018	07110503-N1001	3.3264 min, 07110503	3.3264		2.2 scans	0.85	147 m/z (153)	0	0.0085	4	0.9	1140	8427356	0.0109	171154772	171154772	218653870	3.33		97	99	97	100
SYCAMORE1_J3_Z07110508	S0018	07110503-N1001	3.3264 min, 07110503	3.3187		>1 scans	0.49	TIC	0	0.0014	3	1.4	786	8471852	0.0092	24591684	24591684	166462609	3.33		94	93	88	94
WHITEOAK1_Z07090513	S0018	07110503-N1001	3.3264 min, 07110503	3.3202		>2 scans	0.63	TIC	0	0.0055	3	1.4	1173	8424045	0.0177	75696517	75696517	242961594	3.33		89	87	84	93
WHITEOAK2_Z07090514	S0018	07110503-N1001	3.3264 min, 07110503	3.3186		>2 scans	0.67	TIC	0	0.0053	3	1.6	1249	8495376	0.0171	88584122	88584122	285516757	3.33		82	77	74	91
WHITEOAK2_Z07090514	S0018	07110503-N1001	3.3264 min, 07110503	3.3248		2.3 scans	0.74	147 m/z (153)	0	0.0097	4	0.9	1192	8495376	0.0124	161952209	161952209	207041391	3.33		92	95	94	95
ALDER1_Z07090519	S0018	07110504-N1001	3.3263 min, 07110504	3.3218		2.4 scans	0.42	130 m/z (93)	0	0.0069	3	1.2	836	7743302	0.0085	82271754	82271754	100653643	3.33		81	86	77	88
ALDER1_Z07090519	S0018	07110504-N1001	3.3263 min, 07110504	3.3326		>4 scans	0.22	TIC	0	0.0031	4	2.9	621	5446643	0.0063	36204962	36204962	74215761	3.33		80	91	49	86
ALDER3_Z07090521	S0018	07110504-N1001	3.3263 min, 07110504	3.3247		2.2 scans	0.83	147 m/z (153)	0	0.0195	4	0.9	1260	8265924	0.0245	157038149	157038149	196647522	3.33		90	89	83	96
ASH1_Z06220509	S0018	07110504-N1001	3.3263 min, 07110504	3.3203		3.1 scans	0.26	59 m/z (93)	0	0.0028	3	1.7	690	5710233	0.006	49922091	49922091	106411587	3.33		81	93	58	89
ASH1_Z06220509	S0018	07110504-N1001	3.3263 min, 07110504	3.3295		2.0 scans	0.37	130 m/z (93)	0	0.0046	4	0.8	880	8591821	0.0062	81544084	73086590	109803903	3.33		85	88	78	90
ASH2_Z06220510	S0018	07110504-N1001	3.3263 min, 07110504	3.3308		1.5 scans	0.43	144 m/z (93)	0	0.0063	4	0.8	1045	7778463	0.0106	88639400	82568154	148388507	3.33		84	86	82	87
ASH3_Z06230501	S0018	07110504-N1001	3.3263 min, 07110504	3.3309		1.7 scans	0.28	144 m/z (93)	0	0.003	4	0.6	754	8172880	0.0049	51731991	51731991	82734043	3.33		82	86	63	87
BERMUDA1_Z06220506	S0018	07110504-N1001	3.3263 min, 07110504	3.3403		2.4 scans	0.66	147 m/z (153)	0	0.0085	5	0.7	1231	8582333	0.0113	156880137	156880137	207523955	3.33		89	91	90	91
BERMUDA2_Z06220507	S0018	07110504-N1001	3.3263 min, 07110504	3.331		1.5 scans	0.33	144 m/z (65)	0	0.004	4	0.8	922	7900765	0.0066	68974868	63882974	115208519	3.33		82	89	58	85
BERMUDA2_Z06220507	S0018	07110504-N1001	3.3263 min, 07110504	3.3402		2.6 scans	0.6	147 m/z (153)	0	0.0071	5	0.6	1198	8233469	0.0202	123957824	123957824	350483748	3.33		87	88	88	90
BERMUDA3_Z06220508	S0018	07110504-N1001	3.3263 min, 07110504	3.3355		>4 scans	0.42	TIC	0	0.0044	4	2.1	1047	8272771	0.0117	79527581	79527581	211144797	3.33		86	90	60	87
BERMUDA3_Z06220508	S0018	07110504-N1001	3.3263 min, 07110504	3.3401		2.4 scans	0.65	147 m/z (153)	0	0.0089	5	0.7	1242	8592944	0.0117	160881401	160881401	211144797	3.33		89	91	90	91
BLUEGRASS1_Z06220503	S0018	07110504-N1001	3.3263 min, 07110504	3.3402		2.4 scans	0.66	147 m/z (153)	0	0.0127	5	0.7	1225	8458897	0.0168	153738675	153738675	202607879	3.33		89	91	92	91
BLUEGRASS2_Z06220504	S0018	07110504-N1001	3.3263 min, 07110504	3.3401		2.4 scans	0.65	147 m/z (153)	0	0.0129	5	0.7	1227	8521205	0.0171	154308448	154308448	203893184	3.33		89	91	91	91
BLUEGRASS3_Z06220505	S0018	07110504-N1001	3.3263 min, 07110504	3.34		2.4 scans	0.65	147 m/z (153)	0	0.0117	5	0.7	1220	8546103	0.0155	156105901	156105901	206770249	3.33		89	91	90	91
BOX1_Z05260515	S0018	07110504-N1001	3.3263 min, 07110504	3.3542		4.3 scans	0.4	147 m/z (153)	0	0.0055	6	0.9	1105	7942592	0.0093	101738223	101738223	172876007	3.33		81	84	65	85
ELM3_J1_Z07090527	S0018	07110504-N1001	3.3263 min, 07110504	3.3201		>2 scans	0.68	TIC	0	0.0088	3	1.4	1270	8367397	0.0282	90774508	90774508	290907974	3.33		87	84	79	93
ELM3_J1_Z07090527	S0018	07110504-N1001	3.3263 min, 07110504	3.3263		2.2 scans	0.73	147 m/z (153)	0	0.0136	4	0.9	1230	8367397	0.0235	140372246	140372246	242423312	3.33		96	97	97	97
ELM1_J3_Z07110506	S0018	07110504-N1001	3.3263 min, 07110504	3.3261		2.2 scans	0.89	147 m/z (153)	0	0.0154	4	0.9	1131	8090407		163463323	163463323		3.33		92	92	87	98
JOHNSON1_Z07090522	S0018	07110504-N1001	3.3263 min, 07110504	3.3171		1.5 scans	0.4	144 m/z (162)	0	0.0032	3	1.4	895	6917116	0.0056	57728212	57728212	102703765	3.33		88	88	86	93
JOHNSON1_Z07090522	S0018	07110504-N1001	3.3263 min, 07110504	3.3186		>1 scans	0.48	TIC	0	0.0018	3	1.4	979	7993170	0.01	33004814	33004814	182746912	3.33		84	80	76	93
JOHNSON2_Z07090523	S0018	07110504-N1001	3.3263 min, 07110504	3.3264		2.3 scans	0.82	147 m/z (153)	0	0.0082	4	0.8	1283	8464388	0.0221	155361661	155361661	417456872	3.33		90	89	86	96
JOHNSON3_Z07090524	S0018	07110504-N1001	3.3263 min, 07110504	3.3201		>2 scans	0.69	TIC	0	0.0056	3	1.7	1282	8400472	0.017	93770149	93770149	286234903	3.33		88	84	77	94
JOHNSON3_Z07090524	S0018	07110504-N1001	3.3263 min, 07110504	3.3263		2.2 scans	0.76	147 m/z (153)	0	0.0095	4	0.9	1242	8400472	0.0111	159851656	159851656	186894555	3.33		96	98	96	98
MUGWORT2_J1_Z07080507	S0018	07110504-N1001	3.3263 min, 07110504	3.3418		2.3 scans	0.69	147 m/z (153)	0	0.0088	5	0.8	1186	8463469	0.0169	153394444	153394444	293686327	3.33		90	89	91	96
MUGWORT3_J2_Z07080508	S0018	07110504-N1001	3.3263 min, 07110504	3.3264		2.2 scans	0.85	147 m/z (153)	0	0.0094	4	0.9	1252	8286005		164874659	164874659		3.33		90	89	82	97
MUGWORT1_J3_Z07110504	S0018	07110504-N1001	3.3263 min, 07110504	3.3171		1.3 scans	0.59	144 m/z (162)	0	0.0064	3	1.4	1054	7551732	0.009	96471071	92112594	137128344	3.33		93	92	89	98
MUGWORT1_J3_Z07110504	S0018	07110504-N1001	3.3263 min, 07110504	3.3263		2.1 scans	0.84	147 m/z (153)	0	0.0104	4	0.8	1137	8637222	0.0206	158435555	158435555	312828781	3.33		99	100	100	100
MULBERRY2_Z07090529	S0018	07110504-N1001	3.3263 min, 07110504	3.3263		2.2 scans	0.86	147 m/z (153)	0	0.0249	4	0.9	1272	8268467		156673813	156673813		3.33		91	91	85	97
OLIVE3_J2_Z07080505	S0018	07110504-N1001	3.3263 min, 07110504	3.3172		2.5 scans	1	93 m/z (73)	0	0.0055	3	1.4	1288	8535044	0.0181	110734370	110734370	361763495	3.33		81	77	74	95
OLIVE3_J2_Z07080505	S0018	07110504-N1001	3.3263 min, 07110504	3.3402		2.6 scans	0.65	147 m/z (153)	0	0.0066	5	0.7	1120	8535044	0.0182	131542737	131542737	363762188	3.33		82	78	80	96
OLIVE1_J3_Z07110503	S0018	07110504-N1001	3.3263 min, 07110504	3.3172		1.3 scans	0.59	144 m/z (162)	0	0.0053	3	1.3	1063	7697566	0.008	91897754	90653466	137160016	3.33		93	93	90	99
OLIVE1_J3_Z07110503	S0018	07110504-N1001	3.3263 min, 07110504	3.3264		2.1 scans	0.84	147 m/z (153)	0	0.009	4	0.8	1143	8614262	0.0175	154598158	154598158	300789509	3.33		97	98	98	100
ORCHARD2_J1_Z05260510	S0018	07110504-N1001	3.3263 min, 07110504	3.3403		2.6 scans	0.52	147 m/z (153)	0	0.0064	5	0.7	1260	8659762		123263603	119368590		3.33		80	81	74	85
ORCHARD1_J3_Z05260518	S0018	07110504-N1001	3.3263 min, 07110504	3.3402		2.4 scans	0.61	147 m/z (153)	0	0.0068	5	0.7	1331	8569235	0.0093	129587128	126265425	177397569	3.33		84	85	82	88
REDOAK3_Z06230502	S0018	07110504-N1001	3.3263 min, 07110504	3.3309		1.4 scans	0.33	144 m/z (73)	0	0.0037	4	0.8	891	7954810	0.0047	65649897	65649897	82475202	3.33		80	88	60	85
REDOAK3_Z06230502	S0018	07110504-N1001	3.3263 min, 07110504	3.3401		2.4 scans	0.64	147 m/z (153)	0	0.0088	5	0.8	1175	8476811	0.0141	154933863	154933863	247953166	3.33		89	91	91	91
RYE1_Z07070504	S0018	07110504-N1001	3.3263 min, 07110504	3.3308		1.4 scans	0.48	144 m/z (93)	0	0.007	4	0.9	1065	7642250	0.0127	89896828	85222933	163785177	3.33		86	89	85	95
RYE3_Z07080502	S0018	07110504-N1001	3.3263 min, 07110504	3.3093		>3 scans	0.77	147 m/z (153)	0	0.0123	3	0.8	1159	7581741	0.0142	144942443	144942443	166838137	3.33		80	80	73	87
SYCAMORE2_J1_Z07090517	S0018	07110504-N1001	3.3263 min, 07110504	3.3155		1.3 scans	0.49	144 m/z (162)	0	0.0033	3	1.2	986	7954820	0.0049	69316487	69316487	103094399	3.33		83	83	85	88
SYCAMORE3_J2_Z07110505	S0018	07110504-N1001	3.3263 min, 07110504	3.3264		2.2 scans	0.85	147 m/z (153)	0	0.0085	4	0.9	1140	8427356	0.0109	171154772	171154772	218653870	3.33		98	99	98	100
SYCAMORE1_J3_Z07110508	S0018	07110504-N1001	3.3263 min, 07110504	3.3187		>1 scans	0.49	TIC	0	0.0014	3	1.4	786	8471852	0.0092	24591684	24591684	166462609	3.33		92	91	86	93
WHITEOAK1_Z07090513	S0018	07110504-N1001	3.3263 min, 07110504	3.3202		>2 scans	0.63	TIC	0	0.0055	3	1.4	1173	8424045	0.0177	75696517	75696517	242961594	3.33		88	85	82	93
WHITEOAK2_Z07090514	S0018	07110504-N1001	3.3263 min, 07110504	3.3186		>2 scans	0.67	TIC	0	0.0053	3	1.6	1249	8495376	0.0171	88584122	88584122	285516757	3.33		81	76	73	92
WHITEOAK2_Z07090514	S0018	07110504-N1001	3.3263 min, 07110504	3.3248		2.3 scans	0.74	147 m/z (153)	0	0.0097	4	0.9	1192	8495376	0.0124	161952209	161952209	207041391	3.33		93	95	95	95
ALDER1_Z07090519	S0018	07110505-N1001	3.3264 min, 07110505	3.3218		2.4 scans	0.42	130 m/z (93)	0	0.0069	3	1.2	836	7743302	0.0085	82271754	82271754	100653643	3.33		82	86	75	88
ALDER1_Z07090519	S0018	07110505-N1001	3.3264 min, 07110505	3.3326		>4 scans	0.22	TIC	0	0.0031	4	2.9	621	5446643	0.0063	36204962	36204962	74215761	3.33		81	91	48	86
ALDER3_Z07090521	S0018	07110505-N1001	3.3264 min, 07110505	3.3247		2.2 scans	0.83	147 m/z (153)	0	0.0195	4	0.9	1260	8265924	0.0245	157038149	157038149	196647522	3.33		91	91	86	97
ASH1_Z06220509	S0018	07110505-N1001	3.3264 min, 07110505	3.3203		3.1 scans	0.26	59 m/z (93)	0	0.0028	3	1.7	690	5710233	0.006	49922091	49922091	106411587	3.33		81	93	56	89
ASH1_Z06220509	S0018	07110505-N1001	3.3264 min, 07110505	3.3295		2.0 scans	0.37	130 m/z (93)	0	0.0046	4	0.8	880	8591821	0.0062	81544084	73086590	109803903	3.33		85	88	77	90
ASH2_Z06220510	S0018	07110505-N1001	3.3264 min, 07110505	3.3308		1.5 scans	0.43	144 m/z (93)	0	0.0063	4	0.8	1045	7778463	0.0106	88639400	82568154	148388507	3.33		84	86	80	87
ASH3_Z06230501	S0018	07110505-N1001	3.3264 min, 07110505	3.3309		1.7 scans	0.28	144 m/z (93)	0	0.003	4	0.6	754	8172880	0.0049	51731991	51731991	82734043	3.33		81	86	62	87
BERMUDA1_Z06220506	S0018	07110505-N1001	3.3264 min, 07110505	3.3403		2.4 scans	0.66	147 m/z (153)	0	0.0085	5	0.7	1231	8582333	0.0113	156880137	156880137	207523955	3.33		89	91	89	91
BERMUDA2_Z06220507	S0018	07110505-N1001	3.3264 min, 07110505	3.331		1.5 scans	0.33	144 m/z (65)	0	0.004	4	0.8	922	7900765	0.0066	68974868	63882974	115208519	3.33		82	89	57	85
BERMUDA2_Z06220507	S0018	07110505-N1001	3.3264 min, 07110505	3.3402		2.6 scans	0.6	147 m/z (153)	0	0.0071	5	0.6	1198	8233469	0.0202	123957824	123957824	350483748	3.33		86	87	86	89
BERMUDA3_Z06220508	S0018	07110505-N1001	3.3264 min, 07110505	3.3355		>4 scans	0.42	TIC	0	0.0044	4	2.1	1047	8272771	0.0117	79527581	79527581	211144797	3.33		86	90	59	87
BERMUDA3_Z06220508	S0018	07110505-N1001	3.3264 min, 07110505	3.3401		2.4 scans	0.65	147 m/z (153)	0	0.0089	5	0.7	1242	8592944	0.0117	160881401	160881401	211144797	3.33		88	91	89	91
BLUEGRASS1_Z06220503	S0018	07110505-N1001	3.3264 min, 07110505	3.3402		2.4 scans	0.66	147 m/z (153)	0	0.0127	5	0.7	1225	8458897	0.0168	153738675	153738675	202607879	3.33		89	91	91	91
BLUEGRASS2_Z06220504	S0018	07110505-N1001	3.3264 min, 07110505	3.3401		2.4 scans	0.65	147 m/z (153)	0	0.0129	5	0.7	1227	8521205	0.0171	154308448	154308448	203893184	3.33		89	91	90	91
BLUEGRASS3_Z06220505	S0018	07110505-N1001	3.3264 min, 07110505	3.3308		1.4 scans	0.34	144 m/z (79)	0	0.005	4	0.8	928	7982104	0.0073	66947266	66947266	96715117	3.33		80	89	60	85
BLUEGRASS3_Z06220505	S0018	07110505-N1001	3.3264 min, 07110505	3.34		2.4 scans	0.65	147 m/z (153)	0	0.0117	5	0.7	1220	8546103	0.0155	156105901	156105901	206770249	3.33		89	91	89	91
BOX1_Z05260515	S0018	07110505-N1001	3.3264 min, 07110505	3.3542		4.3 scans	0.4	147 m/z (153)	0	0.0055	6	0.9	1105	7942592	0.0093	101738223	101738223	172876007	3.33		80	84	63	85
ELM3_J1_Z07090527	S0018	07110505-N1001	3.3264 min, 07110505	3.3201		>2 scans	0.68	TIC	0	0.0088	3	1.4	1270	8367397	0.0282	90774508	90774508	290907974	3.33		88	85	81	94
ELM3_J1_Z07090527	S0018	07110505-N1001	3.3264 min, 07110505	3.3263		2.2 scans	0.73	147 m/z (153)	0	0.0136	4	0.9	1230	8367397	0.0235	140372246	140372246	242423312	3.33		95	97	95	97
ELM1_J3_Z07110506	S0018	07110505-N1001	3.3264 min, 07110505	3.3261		2.2 scans	0.89	147 m/z (153)	0	0.0154	4	0.9	1131	8090407		163463323	163463323		3.33		94	93	90	99
JOHNSON1_Z07090522	S0018	07110505-N1001	3.3264 min, 07110505	3.3171		1.5 scans	0.4	144 m/z (162)	0	0.0032	3	1.4	895	6917116	0.0056	57728212	57728212	102703765	3.33		88	88	86	93
JOHNSON1_Z07090522	S0018	07110505-N1001	3.3264 min, 07110505	3.3186		>1 scans	0.48	TIC	0	0.0018	3	1.4	979	7993170	0.01	33004814	33004814	182746912	3.33		85	80	77	93
JOHNSON2_Z07090523	S0018	07110505-N1001	3.3264 min, 07110505	3.3264		2.3 scans	0.82	147 m/z (153)	0	0.0082	4	0.8	1283	8464388	0.0221	155361661	155361661	417456872	3.33		90	89	87	96
JOHNSON3_Z07090524	S0018	07110505-N1001	3.3264 min, 07110505	3.3201		>2 scans	0.69	TIC	0	0.0056	3	1.7	1282	8400472	0.017	93770149	93770149	286234903	3.33		88	84	79	94
JOHNSON3_Z07090524	S0018	07110505-N1001	3.3264 min, 07110505	3.3263		2.2 scans	0.76	147 m/z (153)	0	0.0095	4	0.9	1242	8400472	0.0111	159851656	159851656	186894555	3.33		96	98	96	98
MUGWORT2_J1_Z07080507	S0018	07110505-N1001	3.3264 min, 07110505	3.3418		2.3 scans	0.69	147 m/z (153)	0	0.0088	5	0.8	1186	8463469	0.0169	153394444	153394444	293686327	3.33		89	88	88	95
MUGWORT3_J2_Z07080508	S0018	07110505-N1001	3.3264 min, 07110505	3.3264		2.2 scans	0.85	147 m/z (153)	0	0.0094	4	0.9	1252	8286005		164874659	164874659		3.33		91	91	84	98
MUGWORT1_J3_Z07110504	S0018	07110505-N1001	3.3264 min, 07110505	3.3171		1.3 scans	0.59	144 m/z (162)	0	0.0064	3	1.4	1054	7551732	0.009	96471071	92112594	137128344	3.33		92	92	88	98
MUGWORT1_J3_Z07110504	S0018	07110505-N1001	3.3264 min, 07110505	3.3263		2.1 scans	0.84	147 m/z (153)	0	0.0104	4	0.8	1137	8637222	0.0206	158435555	158435555	312828781	3.33		98	99	98	100
MULBERRY2_Z07090529	S0018	07110505-N1001	3.3264 min, 07110505	3.3263		2.2 scans	0.86	147 m/z (153)	0	0.0249	4	0.9	1272	8268467		156673813	156673813		3.33		92	92	88	98
OLIVE3_J2_Z07080505	S0018	07110505-N1001	3.3264 min, 07110505	3.3172		2.5 scans	1	93 m/z (73)	0	0.0055	3	1.4	1288	8535044	0.0181	110734370	110734370	361763495	3.33		81	78	73	95
OLIVE3_J2_Z07080505	S0018	07110505-N1001	3.3264 min, 07110505	3.3402		2.6 scans	0.65	147 m/z (153)	0	0.0066	5	0.7	1120	8535044	0.0182	131542737	131542737	363762188	3.33		82	78	78	95
OLIVE1_J3_Z07110503	S0018	07110505-N1001	3.3264 min, 07110505	3.3172		1.3 scans	0.59	144 m/z (162)	0	0.0053	3	1.3	1063	7697566	0.008	91897754	90653466	137160016	3.33		93	93	89	99
OLIVE1_J3_Z07110503	S0018	07110505-N1001	3.3264 min, 07110505	3.3264		2.1 scans	0.84	147 m/z (153)	0	0.009	4	0.8	1143	8614262	0.0175	154598158	154598158	300789509	3.33		97	98	97	100
ORCHARD2_J1_Z05260510	S0018	07110505-N1001	3.3264 min, 07110505	3.3403		2.6 scans	0.52	147 m/z (153)	0	0.0064	5	0.7	1260	8659762		123263603	119368590		3.33		80	81	74	85
ORCHARD1_J3_Z05260518	S0018	07110505-N1001	3.3264 min, 07110505	3.3402		2.4 scans	0.61	147 m/z (153)	0	0.0068	5	0.7	1331	8569235	0.0093	129587128	126265425	177397569	3.33		84	86	82	88
REDOAK3_Z06230502	S0018	07110505-N1001	3.3264 min, 07110505	3.3401		2.4 scans	0.64	147 m/z (153)	0	0.0088	5	0.8	1175	8476811	0.0141	154933863	154933863	247953166	3.33		88	90	90	90
RYE1_Z07070504	S0018	07110505-N1001	3.3264 min, 07110505	3.3308		1.4 scans	0.48	144 m/z (93)	0	0.007	4	0.9	1065	7642250	0.0127	89896828	85222933	163785177	3.33		85	88	84	95
RYE3_Z07080502	S0018	07110505-N1001	3.3264 min, 07110505	3.3093		>3 scans	0.77	147 m/z (153)	0	0.0123	3	0.8	1159	7581741	0.0142	144942443	144942443	166838137	3.33		80	80	73	87
SYCAMORE2_J1_Z07090517	S0018	07110505-N1001	3.3264 min, 07110505	3.3155		1.3 scans	0.49	144 m/z (162)	0	0.0033	3	1.2	986	7954820	0.0049	69316487	69316487	103094399	3.33		83	84	86	88
SYCAMORE3_J2_Z07110505	S0018	07110505-N1001	3.3264 min, 07110505	3.3264		2.2 scans	0.85	147 m/z (153)	0	0.0085	4	0.9	1140	8427356	0.0109	171154772	171154772	218653870	3.33		99	100	100	100
SYCAMORE1_J3_Z07110508	S0018	07110505-N1001	3.3264 min, 07110505	3.3187		>1 scans	0.49	TIC	0	0.0014	3	1.4	786	8471852	0.0092	24591684	24591684	166462609	3.33		93	91	86	94
WHITEOAK1_Z07090513	S0018	07110505-N1001	3.3264 min, 07110505	3.3202		>2 scans	0.63	TIC	0	0.0055	3	1.4	1173	8424045	0.0177	75696517	75696517	242961594	3.33		88	85	83	93
WHITEOAK2_Z07090514	S0018	07110505-N1001	3.3264 min, 07110505	3.3186		>2 scans	0.67	TIC	0	0.0053	3	1.6	1249	8495376	0.0171	88584122	88584122	285516757	3.33		81	75	74	91
WHITEOAK2_Z07090514	S0018	07110505-N1001	3.3264 min, 07110505	3.3248		2.3 scans	0.74	147 m/z (153)	0	0.0097	4	0.9	1192	8495376	0.0124	161952209	161952209	207041391	3.33		93	95	95	95
ALDER1_Z07090519	S0020	05260518-N1002	3.3909 min, 05260518	3.371		>4 scans	0.1	78 m/z	0	0.0026	7	0.6	546	5968565	0.0054	31131235	31131235	63901430	3.39		81	95	5	91
ALDER1_Z07090519	S0020	05260518-N1002	3.3909 min, 05260518	3.3756		5.2 scans	0.58	TIC	0	0.0095	7	1.9	1316	7253356	0.0261	112136791	112136791	309429929	3.39		91	94	68	94
ALDER1_Z07090519	S0020	05260518-N1002	3.3909 min, 05260518	3.3771		1.3 scans	0.58	99 m/z (78)	0	0.01	7	1.5	1319	7718792	0.0142	119085890	114258718	168348850	3.39		90	92	88	95
ALDER1_Z07090519	S0020	05260518-N1002	3.3909 min, 05260518	3.3771		1.3 scans	0.62	99 m/z	0	0.0102	7	1.5	1358	7718792	0.0145	120943746	116041265	171905516	3.39		95	95	91	97
ALDER3_Z07090521	S0020	05260518-N1002	3.3909 min, 05260518	3.3769		1.1 scans	0.47	187 m/z	0	0.0102	7	1.2	1218	7943997		81886992	81756828		3.39		97	98	71	98
ALDER3_Z07090521	S0020	05260518-N1002	3.3909 min, 05260518	3.3769		1.1 scans	0.47	187 m/z (79)	0	0.0102	7	1.2	1216	7950169		81998310	81867969		3.39		93	93	82	96
ALDER3_Z07090521	S0020	05260518-N1002	3.3909 min, 05260518	3.3769		1.8 scans	0.65	TIC	0	0.0141	7	1.4	1426	7824092	0.0497	113602681	113456179	398913545	3.39		95	97	83	97
ASH1_Z06220509	S0020	05260518-N1002	3.3909 min, 05260518	3.3772		1.4 scans	0.57	99 m/z	0	0.0065	7	1.6	1317	7636021		116638043	107317244		3.39		95	95	87	97
ASH1_Z06220509	S0020	05260518-N1002	3.3909 min, 05260518	3.3772		1.4 scans	0.61	99 m/z (162)	0	0.0073	7	1.6	1363	6711493		130981029	120514051		3.39		90	91	89	95
ASH1_Z06220509	S0020	05260518-N1002	3.3909 min, 05260518	3.4002		>2 scans	1	159 m/z (147)	0	0.0059	9	1.7	1078	4037219	0.0247	105305222	102837745	441001039	3.39		82	78	69	95
ASH2_Z06220510	S0020	05260518-N1002	3.3909 min, 05260518	3.3861		7.1 scans	0.55	TIC	0	0.0065	8	2	1192	8883322	0.0299	91104375	91104375	418567582	3.39		91	90	71	92
ASH3_Z06230501	S0020	05260518-N1002	3.3909 min, 05260518	3.3755		5.6 scans	0.49	TIC	0	0.0071	7	1	1201	7049348	0.0102	121227633	121227633	173997368	3.39		90	94	62	93
ASH3_Z06230501	S0020	05260518-N1002	3.3909 min, 05260518	3.377		1.4 scans	0.53	99 m/z	0	0.0063	7	1.6	1254	7617040		107497799	97611401		3.39		94	96	84	96
ASH3_Z06230501	S0020	05260518-N1002	3.3909 min, 05260518	3.377		1.4 scans	0.59	99 m/z (162)	0	0.0073	7	1.6	1319	6454595		125281519	113759581		3.39		89	89	87	93
BERMUDA1_Z06220506	S0020	05260518-N1002	3.3909 min, 05260518	3.3863		>3 scans	0.76	76 m/z	0	0.0073	8	1.8	1515	7979497	0.0545	134194587	134194587	1000889870	3.39		97	96	93	97
BERMUDA1_Z06220506	S0020	05260518-N1002	3.3909 min, 05260518	3.3925		1.1 scans	0.6	187 m/z (159)	0	0.0054	8	1.3	1343	8137844		98375694	98375694		3.39		95	96	94	98
BERMUDA2_Z06220507	S0020	05260518-N1002	3.3909 min, 05260518	3.3894		6.8 scans	0.59	TIC	0	0.0056	8	1.5	1274	8299841	0.0263	96531594	96531594	456322899	3.39		95	94	83	96
BERMUDA2_Z06220507	S0020	05260518-N1002	3.3909 min, 05260518	3.3925		1.2 scans	0.37	241 m/z (147)	0	0.0033	8	1.1	1004	7204626		57138096	57138096		3.39		87	92	42	93
BERMUDA3_Z06220508	S0020	05260518-N1002	3.3909 min, 05260518	3.3923		1.2 scans	0.35	187 m/z	0	0.0032	8	1.2	1019	8123084		58211973	58211973		3.39		94	96	55	94
BERMUDA3_Z06220508	S0020	05260518-N1002	3.3909 min, 05260518	3.3923		1.2 scans	0.59	187 m/z (159)	0	0.0055	8	1.2	1325	8198036		99190277	99190277		3.39		95	96	93	97
BERMUDA3_Z06220508	S0020	05260518-N1002	3.3909 min, 05260518	3.3923		6.4 scans	0.6	TIC	0	0.0053	8	1.3	1331	7866045	0.0261	95093421	95093421	471015317	3.39		96	96	83	96
BLUEGRASS1_Z06220503	S0020	05260518-N1002	3.3909 min, 05260518	3.3848		>3 scans	0.76	76 m/z	0	0.0111	8	2.2	1496	7887916	0.0426	134233548	134233548	513755692	3.39		97	96	93	97
BLUEGRASS1_Z06220503	S0020	05260518-N1002	3.3909 min, 05260518	3.3924		1.1 scans	0.6	187 m/z (159)	0	0.0079	8	1.3	1328	8128293		95522151	95522151		3.39		95	96	94	98
BLUEGRASS1_Z06220503	S0020	05260518-N1002	3.3909 min, 05260518	3.3924		6.2 scans	0.61	TIC	0	0.0077	8	1.3	1344	7865475	0.037	92832425	92832425	446219732	3.39		97	97	83	97
BLUEGRASS2_Z06220504	S0020	05260518-N1002	3.3909 min, 05260518	3.3862		>3 scans	0.76	76 m/z	0	0.0115	8	2.2	1510	7947499	0.0772	137214865	137214865	920500223	3.39		97	96	93	97
BLUEGRASS2_Z06220504	S0020	05260518-N1002	3.3909 min, 05260518	3.3924		1.1 scans	0.6	187 m/z (159)	0	0.0082	8	1.3	1339	8139850		98269545	98269545		3.39		96	96	94	98
BLUEGRASS2_Z06220504	S0020	05260518-N1002	3.3909 min, 05260518	3.3924		6.3 scans	0.62	TIC	0	0.008	8	1.4	1361	7848581	0.0378	94870232	94870232	450711249	3.39		97	97	84	97
BLUEGRASS3_Z06220505	S0020	05260518-N1002	3.3909 min, 05260518	3.3846		>3 scans	0.77	76 m/z	0	0.0101	8	2.1	1501	8109717	0.0726	135617017	135617017	968485168	3.39		97	96	93	97
BLUEGRASS3_Z06220505	S0020	05260518-N1002	3.3909 min, 05260518	3.3923		1.1 scans	0.6	187 m/z (159)	0	0.0074	8	1.3	1326	8147555		98571452	98571452		3.39		95	96	94	98
BOX2_Z05260516	S0020	05260518-N1002	3.3909 min, 05260518	3.3912		>3 scans	0.5	TIC	0	0.0025	8	1.5	1286	7789328	0.0144	55811854	55811854	326745098	3.39		98	98	75	97
BOX2_Z05260516	S0020	05260518-N1002	3.3909 min, 05260518	3.3928		1.1 scans	0.32	187 m/z	0	0.0017	8	1.4	1032	8005104		39050423	39050423		3.39		91	93	50	91
BOX3_Z05260517	S0020	05260518-N1002	3.3909 min, 05260518	3.3897		7.3 scans	0.68	TIC	0	0.0054	8	0.9	1536	8856394	0.0175	126449678	126449678	409912029	3.39		97	96	91	97
BOX3_Z05260517	S0020	05260518-N1002	3.3909 min, 05260518	3.3912		1.4 scans	0.29	241 m/z	0	0.0021	8	0.8	1007	6202242		49138086	49138086		3.39		91	97	50	93
CEDAR2_Z07090541	S0020	05260518-N1002	3.3909 min, 05260518	3.377		1.2 scans	0.17	241 m/z	0.0001	0.0008	7	1.4	336	1625463		6952489	5868410		3.39		85	86	79	86
CEDAR2_Z07090541	S0020	05260518-N1002	3.3909 min, 05260518	3.377		1.2 scans	0.19	241 m/z (162)	0.0001	0.001	7	1.4	351	1579320		8048369	6793413		3.39		80	81	69	87
CEDAR2_Z07090541	S0020	05260518-N1002	3.3909 min, 05260518	3.377		>4 scans	0.19	TIC	0.0001	0.0004	7	1.9	353	1610392	0.0022	3168847	3168847	18212648	3.39		85	86	79	87
COTTONWOOD1_Z07090534	S0020	05260518-N1002	3.3909 min, 05260518	3.3616		1.2 scans	0.16	191 m/z	0.0001	0.0002	6	1.3	351	1363874		7695859	7659275		3.39		81	81	68	86
COTTONWOOD1_Z07090534	S0020	05260518-N1002	3.3909 min, 05260518	3.3677		>2 scans	0.17	TIC	0.0001	0.0001	6	2.2	366	1239235	0.0013	3892405	3892405	39937609	3.39		83	83	75	89
COTTONWOOD2_Z07090535	S0020	05260518-N1002	3.3909 min, 05260518	3.3755		1.1 scans	0.13	191 m/z (147)	0.0001	0.0003	7	1.3	313	1169028		5383765	5222127		3.39		80	82	61	86
COTTONWOOD3_Z07090536	S0020	05260518-N1002	3.3909 min, 05260518	3.3633		>1 scans	0.2	TIC	0.0001	0.0001	6	1.1	391	1387049	0.0015	2001936	2001936	40083588	3.39		80	77	66	88
ELM3_J1_Z07090527	S0020	05260518-N1002	3.3909 min, 05260518	3.3754		5.7 scans	0.67	TIC	0	0.0103	7	1.5	1349	8025644	0.0433	106591532	106591532	446677847	3.39		96	96	92	97
ELM3_J1_Z07090527	S0020	05260518-N1002	3.3909 min, 05260518	3.377		1.1 scans	0.41	187 m/z	0	0.0062	7	1.3	1056	8095892		64256753	64256753		3.39		94	95	57	94
ELM3_J1_Z07090527	S0020	05260518-N1002	3.3909 min, 05260518	3.377		1.1 scans	0.55	187 m/z (147)	0	0.0083	7	1.3	1218	7999484		85944443	85944443		3.39		93	95	70	97
ELM2_Z07100503	S0020	05260518-N1002	3.3909 min, 05260518	3.3462		1.3 scans	0.45	241 m/z	0	0.0147	5	2	1078	6339108	0.0173	78263949	70163073	91685151	3.39		93	96	63	95
ELM1_J3_Z07110506	S0020	05260518-N1002	3.3909 min, 05260518	3.3768		1.1 scans	0.59	241 m/z	0	0.0113	7	1.2	1275	8070978		119677969	118881857		3.39		96	97	82	97
ELM1_J3_Z07110506	S0020	05260518-N1002	3.3909 min, 05260518	3.3768		1.6 scans	0.78	TIC	0	0.0148	7	1.3	1467	7956045	0.0415	157510860	153201222	438723482	3.39		95	94	90	97
JOHNSON1_Z07090522	S0020	05260518-N1002	3.3909 min, 05260518	3.3632		5.8 scans	0.09	TIC	0	0.0013	6	0.9	477	3867512	0.0019	23730050	23730050	34539166	3.39		86	96	16	89
JOHNSON2_Z07090523	S0020	05260518-N1002	3.3909 min, 05260518	3.3755		1.3 scans	0.56	241 m/z (162)	0	0.0063	7	0.9	1296	8040419		118514471	118514471		3.39		89	95	76	95
JOHNSON3_Z07090524	S0020	05260518-N1002	3.3909 min, 05260518	3.377		1.1 scans	0.51	187 m/z	0	0.005	7	1.2	1210	7971174		83707128	83638978		3.39		97	97	76	97
JOHNSON3_Z07090524	S0020	05260518-N1002	3.3909 min, 05260518	3.377		1.1 scans	0.62	187 m/z (73)	0	0.0061	7	1.2	1336	8078535		102765112	102681447		3.39		95	96	94	98
JOHNSON3_Z07090524	S0020	05260518-N1002	3.3909 min, 05260518	3.377		1.9 scans	0.63	TIC	0	0.0059	7	1.3	1344	7917655	0.0232	99455124	99455124	390626456	3.39		95	97	83	97
MUGWORT2_J1_Z07080507	S0020	05260518-N1002	3.3909 min, 05260518	3.3909		6.0 scans	0.67	TIC	0	0.0059	8	1.5	1344	7818068	0.027	103213255	103213255	469203008	3.39		97	96	93	97
MUGWORT2_J1_Z07080507	S0020	05260518-N1002	3.3909 min, 05260518	3.3925		1.1 scans	0.37	187 m/z	0	0.0033	8	1.3	998	8144728	0.004	57815930	57815930	68816441	3.39		94	96	55	94
MUGWORT2_J1_Z07080507	S0020	05260518-N1002	3.3909 min, 05260518	3.3925		1.1 scans	0.56	187 m/z (159)	0	0.005	8	1.3	1224	8169257	0.006	87636083	87636083	104267335	3.39		94	95	92	97
MUGWORT3_J2_Z07080508	S0020	05260518-N1002	3.3909 min, 05260518	3.3771		1.1 scans	0.54	241 m/z	0	0.0054	7	1.2	1259	7763511		95460146	94897614		3.39		98	98	82	98
MUGWORT3_J2_Z07080508	S0020	05260518-N1002	3.3909 min, 05260518	3.4078		1.2 scans	0.49	174 m/z (147)	0.0001	0.0015	9	1.5	637	1520690	0.0548	26433695	26433695	962042835	3.39		89	89	86	94
MUGWORT1_J3_Z07110504	S0020	05260518-N1002	3.3909 min, 05260518	3.377		1.2 scans	0.54	241 m/z	0	0.0066	7	1.3	1145	8094816		99831763	99831763		3.39		95	96	75	96
MUGWORT1_J3_Z07110504	S0020	05260518-N1002	3.3909 min, 05260518	3.377		1.8 scans	0.7	TIC	0	0.0085	7	1.4	1300	7980439	0.0275	129551763	129551763	417611236	3.39		96	96	91	96
MULBERRY2_Z07090529	S0020	05260518-N1002	3.3909 min, 05260518	3.377		1.1 scans	0.48	187 m/z	0	0.0132	7	1.2	1239	7854725		83156523	82955556		3.39		97	98	70	98
MULBERRY2_Z07090529	S0020	05260518-N1002	3.3909 min, 05260518	3.377		1.1 scans	0.52	187 m/z (162)	0	0.0143	7	1.2	1283	7798671		89754679	89537766		3.39		96	97	93	98
MULBERRY2_Z07090529	S0020	05260518-N1002	3.3909 min, 05260518	3.377		1.8 scans	0.65	TIC	0	0.0187	7	1.4	1438	7812952	0.0639	117269064	109466362	400596202	3.39		95	97	83	97
OLIVE2_J1_Z07080504	S0020	05260518-N1002	3.3909 min, 05260518	3.3769		1.1 scans	0.55	241 m/z	0	0.005	7	1.3	1271	7778365		94859234	94282260		3.39		98	98	84	99
OLIVE3_J2_Z07080505	S0020	05260518-N1002	3.3909 min, 05260518	3.3878		6.6 scans	0.55	TIC	0	0.0042	8	1.6	1118	8641726	0.0188	84263939	84263939	375754348	3.39		91	91	72	93
OLIVE1_J3_Z07110503	S0020	05260518-N1002	3.3909 min, 05260518	3.3771		1.1 scans	0.54	241 m/z	0	0.0056	7	1.3	1136	8088839		96439284	96439284		3.39		96	96	75	96
OLIVE1_J3_Z07110503	S0020	05260518-N1002	3.3909 min, 05260518	3.3771		1.1 scans	0.66	241 m/z (73)	0	0.007	7	1.3	1262	8134010		120186681	120186681		3.39		95	96	92	97
OLIVE1_J3_Z07110503	S0020	05260518-N1002	3.3909 min, 05260518	3.3771		1.8 scans	0.69	TIC	0	0.0076	7	1.4	1290	7944004	0.0227	129937835	126344288	390166964	3.39		96	96	91	97
ORCHARD2_J1_Z05260510	S0020	05260518-N1002	3.3909 min, 05260518	3.391		>3 scans	0.58	TIC	0	0.0034	8	2	1397	7844289	0.0196	65126521	65126521	376892933	3.39		98	98	86	97
ORCHARD3_J2_Z05260511	S0020	05260518-N1002	3.3909 min, 05260518	3.3896		8.4 scans	0.59	TIC	0	0.0057	8	1.1	1466	7793819	0.0187	111849452	111849452	367515007	3.39		94	95	87	95
ORCHARD3_J2_Z05260511	S0020	05260518-N1002	3.3909 min, 05260518	3.3927		1.5 scans	0.51	187 m/z (162)	0	0.0048	8	1.5	1367	7793819	0.0049	94474829	89388062	97086852	3.39		93	95	92	96
ORCHARD1_J3_Z05260518	S0020	05260518-N1002	3.3909 min, 05260518	3.3909		1.4 scans	0.62	187 m/z (162)	0	0.0054	8	0.8	1470	6871893		102344607	102344607		3.39		99	100	100	100
ORCHARD1_J3_Z05260518	S0020	05260518-N1002	3.3909 min, 05260518	3.3909		7.5 scans	0.68	TIC	0	0.0046	8	1.8	1539	8545452	0.0224	87069958	87069958	427740101	3.39		98	98	93	98
PECAN1_Z07090537	S0020	05260518-N1002	3.3909 min, 05260518	3.377		1.2 scans	0.18	241 m/z	0.0001	0.0006	7	1.7	356	1817565	0.0008	8111449	7111705	10439323	3.39		83	87	75	88
PECAN1_Z07090537	S0020	05260518-N1002	3.3909 min, 05260518	3.377		>4 scans	0.18	TIC	0.0001	0.0003	7	1.9	355	1818008	0.0015	3308486	3308486	18325687	3.39		83	88	67	88
PECAN3_J2_Z07090539	S0020	05260518-N1002	3.3909 min, 05260518	3.3754		1.1 scans	0.092	191 m/z (143)	0.0002	0.0002	7	1.5	220	598368	0.0003	2621502	2584921	3523342	3.39		82	85	66	86
PECAN2_J3_Z07100505	S0020	05260518-N1002	3.3909 min, 05260518	3.3771		1.1 scans	0.2	99 m/z	0.0001	0.0005	7	1.3	372	1696552	0.0007	6912168	6912168	9624984	3.39		81	83	65	88
PECAN2_J3_Z07100505	S0020	05260518-N1002	3.3909 min, 05260518	3.3771		>4 scans	0.22	TIC	0.0001	0.0003	7	2.4	391	1673398	0.0015	4163665	4163665	19723327	3.39		84	85	66	91
REDOAK1_Z06220512	S0020	05260518-N1002	3.3909 min, 05260518	3.3769		1.2 scans	0.62	187 m/z	0	0.0062	7	1.3	1359	7843738		109914125	108328431		3.39		96	94	91	98
REDOAK1_Z06220512	S0020	05260518-N1002	3.3909 min, 05260518	3.3769		1.2 scans	0.63	187 m/z (162)	0	0.0064	7	1.3	1365	7760183		113814516	112172551		3.39		95	95	93	99
REDOAK2_Z06220513	S0020	05260518-N1002	3.3909 min, 05260518	3.3768		6.6 scans	0.2	TIC	0	0.0034	7	1	739	4138245	0.0048	57548869	57548869	80651214	3.39		86	93	30	89
REDOAK2_Z06220513	S0020	05260518-N1002	3.3909 min, 05260518	3.383		1.9 scans	0.28	187 m/z	0	0.0034	8	0.8	799	8917335		57867942	56264347		3.39		86	89	40	86
REDOAK2_Z06220513	S0020	05260518-N1002	3.3909 min, 05260518	3.4014		>2 scans	1	159 m/z (147)	0	0.007	9	1.4	1353	9175876	0.0285	117673876	117673876	480870207	3.39		91	89	80	97
REDOAK3_Z06230502	S0020	05260518-N1002	3.3909 min, 05260518	3.3908		1.3 scans	0.34	241 m/z	0	0.0037	8	0.9	975	6740854		64404857	64404857		3.39		93	96	50	93
REDOAK3_Z06230502	S0020	05260518-N1002	3.3909 min, 05260518	3.3908		1.3 scans	0.47	241 m/z (149)	0	0.0051	8	0.9	1142	6397220		89017883	89017883		3.39		92	95	74	95
REDOAK3_Z06230502	S0020	05260518-N1002	3.3909 min, 05260518	3.3908		6.0 scans	0.63	TIC	0	0.0061	8	1.4	1322	8585867	0.0278	107863260	107863260	488872199	3.39		96	96	84	97
REDOAK3_Z06230502	S0020	05260518-N1002	3.3909 min, 05260518	3.4001		>1 scans	0.41	149 m/z (147)	0	0.0037	9	0.8	764	4776680	0.0341	64235396	64235396	599659784	3.39		81	92	32	87
RYE1_Z07070504	S0020	05260518-N1002	3.3909 min, 05260518	3.3907		6.1 scans	0.53	TIC	0	0.0064	8	1.4	1174	8020062	0.0304	82694270	82694270	392052708	3.39		95	95	72	95
RYE1_Z07070504	S0020	05260518-N1002	3.3909 min, 05260518	3.3923		1.2 scans	0.59	187 m/z (159)	0	0.0073	8	1.2	1236	8274440		93700146	91601478		3.39		94	95	90	97
RYE2_Z07080501	S0020	05260518-N1002	3.3909 min, 05260518	3.3495		>4 scans	1	83 m/z (162)	0	0.0123	5	2.8	1449	7143309	0.0445	133160809	133160809	480301724	3.39		89	91	68	94
RYE2_Z07080501	S0020	05260518-N1002	3.3909 min, 05260518	3.3618		2.1 scans	0.65	TIC	0	0.012	6	1.8	1389	7143309	0.0225	129694068	129694068	242849186	3.39		93	94	72	95
RYE3_Z07080502	S0020	05260518-N1002	3.3909 min, 05260518	3.36		>3 scans	0.65	TIC	0	0.0146	6	1	1409	7779638	0.0225	171820659	171820659	264356203	3.39		91	94	71	93
SYCAMORE2_J1_Z07090517	S0020	05260518-N1002	3.3909 min, 05260518	3.3754		5.7 scans	0.66	TIC	0	0.0048	7	1.6	1278	7974313	0.019	99594203	99594203	397321215	3.39		96	96	91	97
SYCAMORE2_J1_Z07090517	S0020	05260518-N1002	3.3909 min, 05260518	3.3769		1.2 scans	0.4	241 m/z	0	0.0031	7	1.2	999	7940643	0.0038	65762928	63403166	80091592	3.39		93	95	56	94
SYCAMORE2_J1_Z07090517	S0020	05260518-N1002	3.3909 min, 05260518	3.3769		1.2 scans	0.51	241 m/z (159)	0	0.0041	7	1.2	1130	7933930	0.005	85579979	82509125	104349098	3.39		94	95	78	97
SYCAMORE3_J2_Z07110505	S0020	05260518-N1002	3.3909 min, 05260518	3.3756		1.8 scans	0.75	TIC	0	0.0081	7	1.5	1411	8102176	0.0162	163169361	154017603	324971806	3.39		96	95	92	97
SYCAMORE3_J2_Z07110505	S0020	05260518-N1002	3.3909 min, 05260518	3.3771		1.2 scans	0.43	241 m/z	0	0.0044	7	1.3	1071	8162325		89205933	89205933		3.39		90	96	52	92
SYCAMORE1_J3_Z07110508	S0020	05260518-N1002	3.3909 min, 05260518	3.3678		2.6 scans	0.47	117 m/z (75)	0	0.006	6	1	807	4918484	0.0072	109281271	109281271	130623119	3.39		80	90	36	86
SYCAMORE1_J3_Z07110508	S0020	05260518-N1002	3.3909 min, 05260518	3.374		5.7 scans	0.6	TIC	0	0.0052	7	1.7	1032	8355016	0.0166	94915770	94915770	301997740	3.39		93	92	79	94
TIMOTHY1_Z07090531	S0020	05260518-N1002	3.3909 min, 05260518	3.3662		2.1 scans	0.11	99 m/z (73)	0.0003	0.0006	6	2.6	253	511443	0.0016	6531734	6531734	18160918	3.39		81	83	65	86
TIMOTHY3_J2_Z07090533	S0020	05260518-N1002	3.3909 min, 05260518	3.3755		1.1 scans	0.091	191 m/z	0.0002	0.0003	7	0.8	235	805350		2789823	2772672		3.39		80	85	47	83
TIMOTHY3_J2_Z07090533	S0020	05260518-N1002	3.3909 min, 05260518	3.3755		>3 scans	0.14	TIC	0.0002	0.0002	7	2.2	292	774272	0.002	1590082	1590082	18060602	3.39		87	88	67	89
TIMOTHY2_J3_Z07100504	S0020	05260518-N1002	3.3909 min, 05260518	3.377		>3 scans	0.17	TIC	0.0001	0.0002	7	2.2	315	1129197	0.0027	2041277	2041277	28137636	3.39		87	90	75	90
WHITEOAK1_Z07090513	S0020	05260518-N1002	3.3909 min, 05260518	3.374		5.9 scans	0.46	TIC	0	0.0055	7	2	1048	8264543	0.0216	76172963	76035876	296495504	3.39		93	94	64	94
WHITEOAK1_Z07090513	S0020	05260518-N1002	3.3909 min, 05260518	3.3771		1.2 scans	0.46	241 m/z (75)	0	0.0052	7	1.2	1048	7697085		71117866	71117866		3.39		89	92	69	93
WHITEOAK2_Z07090514	S0020	05260518-N1002	3.3909 min, 05260518	3.3754		5.6 scans	0.62	TIC	0	0.0076	7	1.8	1329	8038546	0.0245	126144202	124313046	409073716	3.39		94	97	75	96
WHITEOAK2_Z07090514	S0020	05260518-N1002	3.3909 min, 05260518	3.377		1.2 scans	0.57	241 m/z (162)	0	0.0071	7	0.9	1282	8152434		119243547	119243547		3.39		92	97	76	97
ALDER1_Z07090519	S0020	06220503-N1004	3.3848 min, 06220503	3.371		>4 scans	0.1	78 m/z	0	0.0026	7	0.6	546	5968565	0.0054	31131235	31131235	63901430	3.38		80	95	7	91
ALDER1_Z07090519	S0020	06220503-N1004	3.3848 min, 06220503	3.3756		5.2 scans	0.58	TIC	0	0.0095	7	1.9	1316	7253356	0.0261	112136791	112136791	309429929	3.38		93	96	75	96
ALDER1_Z07090519	S0020	06220503-N1004	3.3848 min, 06220503	3.3771		1.3 scans	0.58	99 m/z (78)	0	0.01	7	1.5	1319	7718792	0.0142	119085890	114258718	168348850	3.38		92	94	92	97
ALDER1_Z07090519	S0020	06220503-N1004	3.3848 min, 06220503	3.3771		1.3 scans	0.62	99 m/z	0	0.0102	7	1.5	1358	7718792	0.0145	120943746	116041265	171905516	3.38		96	95	94	97
ALDER3_Z07090521	S0020	06220503-N1004	3.3848 min, 06220503	3.3769		1.1 scans	0.47	187 m/z	0	0.0102	7	1.2	1218	7943997		81886992	81756828		3.38		98	99	68	98
ALDER3_Z07090521	S0020	06220503-N1004	3.3848 min, 06220503	3.3769		1.1 scans	0.47	187 m/z (79)	0	0.0102	7	1.2	1216	7950169		81998310	81867969		3.38		89	90	74	93
ALDER3_Z07090521	S0020	06220503-N1004	3.3848 min, 06220503	3.3769		1.8 scans	0.65	TIC	0	0.0141	7	1.4	1426	7824092	0.0497	113602681	113456179	398913545	3.38		97	99	87	98
ASH1_Z06220509	S0020	06220503-N1004	3.3848 min, 06220503	3.3772		1.4 scans	0.57	99 m/z	0	0.0065	7	1.6	1317	7636021		116638043	107317244		3.38		94	95	88	97
ASH1_Z06220509	S0020	06220503-N1004	3.3848 min, 06220503	3.3772		1.4 scans	0.61	99 m/z (162)	0	0.0073	7	1.6	1363	6711493		130981029	120514051		3.38		91	91	90	96
ASH1_Z06220509	S0020	06220503-N1004	3.3848 min, 06220503	3.4002		>2 scans	1	159 m/z (147)	0	0.0059	9	1.7	1078	4037219	0.0247	105305222	102837745	441001039	3.38		83	79	71	96
ASH2_Z06220510	S0020	06220503-N1004	3.3848 min, 06220503	3.3861		7.1 scans	0.55	TIC	0	0.0065	8	2	1192	8883322	0.0299	91104375	91104375	418567582	3.38		93	92	71	94
ASH3_Z06230501	S0020	06220503-N1004	3.3848 min, 06220503	3.3755		5.6 scans	0.49	TIC	0	0.0071	7	1	1201	7049348	0.0102	121227633	121227633	173997368	3.38		92	95	67	94
ASH3_Z06230501	S0020	06220503-N1004	3.3848 min, 06220503	3.377		1.4 scans	0.53	99 m/z	0	0.0063	7	1.6	1254	7617040		107497799	97611401		3.38		94	96	83	96
ASH3_Z06230501	S0020	06220503-N1004	3.3848 min, 06220503	3.377		1.4 scans	0.59	99 m/z (162)	0	0.0073	7	1.6	1319	6454595		125281519	113759581		3.38		90	90	89	95
BERMUDA1_Z06220506	S0020	06220503-N1004	3.3848 min, 06220503	3.3863		>3 scans	0.76	76 m/z	0	0.0073	8	1.8	1515	7979497	0.0545	134194587	134194587	1000889870	3.38		100	100	99	100
BERMUDA1_Z06220506	S0020	06220503-N1004	3.3848 min, 06220503	3.3925		1.1 scans	0.6	187 m/z (159)	0	0.0054	8	1.3	1343	8137844		98375694	98375694		3.38		96	97	95	98
BERMUDA2_Z06220507	S0020	06220503-N1004	3.3848 min, 06220503	3.3894		6.8 scans	0.59	TIC	0	0.0056	8	1.5	1274	8299841	0.0263	96531594	96531594	456322899	3.38		97	96	85	97
BERMUDA2_Z06220507	S0020	06220503-N1004	3.3848 min, 06220503	3.3925		1.2 scans	0.37	241 m/z (147)	0	0.0033	8	1.1	1004	7204626		57138096	57138096		3.38		89	95	43	94
BERMUDA3_Z06220508	S0020	06220503-N1004	3.3848 min, 06220503	3.3923		1.2 scans	0.35	187 m/z	0	0.0032	8	1.2	1019	8123084		58211973	58211973		3.38		94	96	48	94
BERMUDA3_Z06220508	S0020	06220503-N1004	3.3848 min, 06220503	3.3923		1.2 scans	0.59	187 m/z (159)	0	0.0055	8	1.2	1325	8198036		99190277	99190277		3.38		96	97	95	98
BERMUDA3_Z06220508	S0020	06220503-N1004	3.3848 min, 06220503	3.3923		6.4 scans	0.6	TIC	0	0.0053	8	1.3	1331	7866045	0.0261	95093421	95093421	471015317	3.38		99	100	88	99
BLUEGRASS1_Z06220503	S0020	06220503-N1004	3.3848 min, 06220503	3.3848		>3 scans	0.76	76 m/z	0	0.0111	8	2.2	1496	7887916	0.0426	134233548	134233548	513755692	3.38		100	100	100	100
BLUEGRASS1_Z06220503	S0020	06220503-N1004	3.3848 min, 06220503	3.3924		1.1 scans	0.6	187 m/z (159)	0	0.0079	8	1.3	1328	8128293		95522151	95522151		3.38		96	97	95	98
BLUEGRASS1_Z06220503	S0020	06220503-N1004	3.3848 min, 06220503	3.3924		6.2 scans	0.61	TIC	0	0.0077	8	1.3	1344	7865475	0.037	92832425	92832425	446219732	3.38		100	100	89	99
BLUEGRASS2_Z06220504	S0020	06220503-N1004	3.3848 min, 06220503	3.3862		>3 scans	0.76	76 m/z	0	0.0115	8	2.2	1510	7947499	0.0772	137214865	137214865	920500223	3.38		100	100	99	100
BLUEGRASS2_Z06220504	S0020	06220503-N1004	3.3848 min, 06220503	3.3924		1.1 scans	0.6	187 m/z (159)	0	0.0082	8	1.3	1339	8139850		98269545	98269545		3.38		96	97	95	98
BLUEGRASS2_Z06220504	S0020	06220503-N1004	3.3848 min, 06220503	3.3924		6.3 scans	0.62	TIC	0	0.008	8	1.4	1361	7848581	0.0378	94870232	94870232	450711249	3.38		100	100	89	99
BLUEGRASS3_Z06220505	S0020	06220503-N1004	3.3848 min, 06220503	3.3846		>3 scans	0.77	76 m/z	0	0.0101	8	2.1	1501	8109717	0.0726	135617017	135617017	968485168	3.38		100	100	99	100
BLUEGRASS3_Z06220505	S0020	06220503-N1004	3.3848 min, 06220503	3.3923		1.1 scans	0.6	187 m/z (159)	0	0.0074	8	1.3	1326	8147555		98571452	98571452		3.38		96	97	95	98
BOX2_Z05260516	S0020	06220503-N1004	3.3848 min, 06220503	3.3912		>3 scans	0.5	TIC	0	0.0025	8	1.5	1286	7789328	0.0144	55811854	55811854	326745098	3.38		97	97	74	96
BOX2_Z05260516	S0020	06220503-N1004	3.3848 min, 06220503	3.3928		1.1 scans	0.32	187 m/z	0	0.0017	8	1.4	1032	8005104		39050423	39050423		3.38		87	89	42	87
BOX3_Z05260517	S0020	06220503-N1004	3.3848 min, 06220503	3.3897		7.3 scans	0.68	TIC	0	0.0054	8	0.9	1536	8856394	0.0175	126449678	126449678	409912029	3.38		94	94	86	95
BOX3_Z05260517	S0020	06220503-N1004	3.3848 min, 06220503	3.3912		1.4 scans	0.29	241 m/z	0	0.0021	8	0.8	1007	6202242		49138086	49138086		3.38		90	95	48	92
CEDAR2_Z07090541	S0020	06220503-N1004	3.3848 min, 06220503	3.377		1.2 scans	0.17	241 m/z	0.0001	0.0008	7	1.4	336	1625463		6952489	5868410		3.38		84	86	74	86
CEDAR2_Z07090541	S0020	06220503-N1004	3.3848 min, 06220503	3.377		>4 scans	0.19	TIC	0.0001	0.0004	7	1.9	353	1610392	0.0022	3168847	3168847	18212648	3.38		85	86	74	87
COTTONWOOD1_Z07090534	S0020	06220503-N1004	3.3848 min, 06220503	3.3677		>2 scans	0.17	TIC	0.0001	0.0001	6	2.2	366	1239235	0.0013	3892405	3892405	39937609	3.38		82	81	71	88
ELM3_J1_Z07090527	S0020	06220503-N1004	3.3848 min, 06220503	3.3754		5.7 scans	0.67	TIC	0	0.0103	7	1.5	1349	8025644	0.0433	106591532	106591532	446677847	3.38		99	99	95	99
ELM3_J1_Z07090527	S0020	06220503-N1004	3.3848 min, 06220503	3.377		1.1 scans	0.41	187 m/z	0	0.0062	7	1.3	1056	8095892		64256753	64256753		3.38		94	96	54	94
ELM3_J1_Z07090527	S0020	06220503-N1004	3.3848 min, 06220503	3.377		1.1 scans	0.55	187 m/z (147)	0	0.0083	7	1.3	1218	7999484		85944443	85944443		3.38		94	97	72	98
ELM2_Z07100503	S0020	06220503-N1004	3.3848 min, 06220503	3.3462		1.3 scans	0.45	241 m/z	0	0.0147	5	2	1078	6339108	0.0173	78263949	70163073	91685151	3.38		94	97	65	96
ELM1_J3_Z07110506	S0020	06220503-N1004	3.3848 min, 06220503	3.3768		1.1 scans	0.59	241 m/z	0	0.0113	7	1.2	1275	8070978		119677969	118881857		3.38		97	98	80	98
ELM1_J3_Z07110506	S0020	06220503-N1004	3.3848 min, 06220503	3.3768		1.6 scans	0.78	TIC	0	0.0148	7	1.3	1467	7956045	0.0415	157510860	153201222	438723482	3.38		97	96	94	99
JOHNSON1_Z07090522	S0020	06220503-N1004	3.3848 min, 06220503	3.3632		5.8 scans	0.09	TIC	0	0.0013	6	0.9	477	3867512	0.0019	23730050	23730050	34539166	3.38		88	97	17	90
JOHNSON2_Z07090523	S0020	06220503-N1004	3.3848 min, 06220503	3.3755		1.3 scans	0.56	241 m/z (162)	0	0.0063	7	0.9	1296	8040419		118514471	118514471		3.38		92	97	81	97
JOHNSON3_Z07090524	S0020	06220503-N1004	3.3848 min, 06220503	3.377		1.1 scans	0.51	187 m/z	0	0.005	7	1.2	1210	7971174		83707128	83638978		3.38		99	99	75	98
JOHNSON3_Z07090524	S0020	06220503-N1004	3.3848 min, 06220503	3.377		1.1 scans	0.62	187 m/z (73)	0	0.0061	7	1.2	1336	8078535		102765112	102681447		3.38		97	98	97	99
JOHNSON3_Z07090524	S0020	06220503-N1004	3.3848 min, 06220503	3.377		1.9 scans	0.63	TIC	0	0.0059	7	1.3	1344	7917655	0.0232	99455124	99455124	390626456	3.38		99	100	89	99
MUGWORT2_J1_Z07080507	S0020	06220503-N1004	3.3848 min, 06220503	3.3909		6.0 scans	0.67	TIC	0	0.0059	8	1.5	1344	7818068	0.027	103213255	103213255	469203008	3.38		100	99	96	99
MUGWORT2_J1_Z07080507	S0020	06220503-N1004	3.3848 min, 06220503	3.3925		1.1 scans	0.37	187 m/z	0	0.0033	8	1.3	998	8144728	0.004	57815930	57815930	68816441	3.38		94	96	50	94
MUGWORT2_J1_Z07080507	S0020	06220503-N1004	3.3848 min, 06220503	3.3925		1.1 scans	0.56	187 m/z (159)	0	0.005	8	1.3	1224	8169257	0.006	87636083	87636083	104267335	3.38		95	96	91	97
MUGWORT3_J2_Z07080508	S0020	06220503-N1004	3.3848 min, 06220503	3.3771		1.1 scans	0.54	241 m/z	0	0.0054	7	1.2	1259	7763511		95460146	94897614		3.38		98	99	78	99
MUGWORT3_J2_Z07080508	S0020	06220503-N1004	3.3848 min, 06220503	3.4078		1.2 scans	0.49	174 m/z (147)	0.0001	0.0015	9	1.5	637	1520690	0.0548	26433695	26433695	962042835	3.38		88	88	81	95
MUGWORT1_J3_Z07110504	S0020	06220503-N1004	3.3848 min, 06220503	3.377		1.2 scans	0.54	241 m/z	0	0.0066	7	1.3	1145	8094816		99831763	99831763		3.38		97	98	72	97
MUGWORT1_J3_Z07110504	S0020	06220503-N1004	3.3848 min, 06220503	3.377		1.8 scans	0.7	TIC	0	0.0085	7	1.4	1300	7980439	0.0275	129551763	129551763	417611236	3.38		99	99	93	99
MULBERRY2_Z07090529	S0020	06220503-N1004	3.3848 min, 06220503	3.377		1.1 scans	0.48	187 m/z	0	0.0132	7	1.2	1239	7854725		83156523	82955556		3.38		98	99	68	98
MULBERRY2_Z07090529	S0020	06220503-N1004	3.3848 min, 06220503	3.377		1.1 scans	0.52	187 m/z (162)	0	0.0143	7	1.2	1283	7798671		89754679	89537766		3.38		94	95	90	97
MULBERRY2_Z07090529	S0020	06220503-N1004	3.3848 min, 06220503	3.377		1.8 scans	0.65	TIC	0	0.0187	7	1.4	1438	7812952	0.0639	117269064	109466362	400596202	3.38		97	99	87	98
OLIVE2_J1_Z07080504	S0020	06220503-N1004	3.3848 min, 06220503	3.3769		1.1 scans	0.55	241 m/z	0	0.005	7	1.3	1271	7778365		94859234	94282260		3.38		97	99	80	99
OLIVE3_J2_Z07080505	S0020	06220503-N1004	3.3848 min, 06220503	3.3878		6.6 scans	0.55	TIC	0	0.0042	8	1.6	1118	8641726	0.0188	84263939	84263939	375754348	3.38		92	92	69	93
OLIVE1_J3_Z07110503	S0020	06220503-N1004	3.3848 min, 06220503	3.3771		1.1 scans	0.54	241 m/z	0	0.0056	7	1.3	1136	8088839		96439284	96439284		3.38		97	98	71	97
OLIVE1_J3_Z07110503	S0020	06220503-N1004	3.3848 min, 06220503	3.3771		1.1 scans	0.66	241 m/z (73)	0	0.007	7	1.3	1262	8134010		120186681	120186681		3.38		96	98	96	98
OLIVE1_J3_Z07110503	S0020	06220503-N1004	3.3848 min, 06220503	3.3771		1.8 scans	0.69	TIC	0	0.0076	7	1.4	1290	7944004	0.0227	129937835	126344288	390166964	3.38		99	99	93	99
ORCHARD2_J1_Z05260510	S0020	06220503-N1004	3.3848 min, 06220503	3.391		>3 scans	0.58	TIC	0	0.0034	8	2	1397	7844289	0.0196	65126521	65126521	376892933	3.38		96	96	80	96
ORCHARD3_J2_Z05260511	S0020	06220503-N1004	3.3848 min, 06220503	3.3896		8.4 scans	0.59	TIC	0	0.0057	8	1.1	1466	7793819	0.0187	111849452	111849452	367515007	3.38		93	93	82	94
ORCHARD3_J2_Z05260511	S0020	06220503-N1004	3.3848 min, 06220503	3.3927		1.5 scans	0.51	187 m/z (162)	0	0.0048	8	1.5	1367	7793819	0.0049	94474829	89388062	97086852	3.38		92	93	88	95
ORCHARD3_J2_Z05260511	S0020	06220503-N1004	3.3848 min, 06220503	3.4188		>2 scans	0.92	144 m/z (147)	0	0.005	10	1.5	1362	4637133	0.0314	97966830	97966830	617110761	3.38		80	76	67	95
ORCHARD1_J3_Z05260518	S0020	06220503-N1004	3.3848 min, 06220503	3.3909		1.4 scans	0.62	187 m/z (162)	0	0.0054	8	0.8	1470	6871893		102344607	102344607		3.38		95	96	93	97
ORCHARD1_J3_Z05260518	S0020	06220503-N1004	3.3848 min, 06220503	3.3909		7.5 scans	0.68	TIC	0	0.0046	8	1.8	1539	8545452	0.0224	87069958	87069958	427740101	3.38		97	97	90	97
PECAN1_Z07090537	S0020	06220503-N1004	3.3848 min, 06220503	3.377		1.2 scans	0.18	241 m/z	0.0001	0.0006	7	1.7	356	1817565	0.0008	8111449	7111705	10439323	3.38		83	87	72	88
PECAN1_Z07090537	S0020	06220503-N1004	3.3848 min, 06220503	3.377		>4 scans	0.18	TIC	0.0001	0.0003	7	1.9	355	1818008	0.0015	3308486	3308486	18325687	3.38		82	88	63	88
PECAN2_J3_Z07100505	S0020	06220503-N1004	3.3848 min, 06220503	3.3771		>4 scans	0.22	TIC	0.0001	0.0003	7	2.4	391	1673398	0.0015	4163665	4163665	19723327	3.38		82	84	64	89
REDOAK1_Z06220512	S0020	06220503-N1004	3.3848 min, 06220503	3.3769		1.2 scans	0.62	187 m/z	0	0.0062	7	1.3	1359	7843738		109914125	108328431		3.38		95	94	89	98
REDOAK1_Z06220512	S0020	06220503-N1004	3.3848 min, 06220503	3.3769		1.2 scans	0.63	187 m/z (162)	0	0.0064	7	1.3	1365	7760183		113814516	112172551		3.38		94	94	92	98
REDOAK2_Z06220513	S0020	06220503-N1004	3.3848 min, 06220503	3.3768		6.6 scans	0.2	TIC	0	0.0034	7	1	739	4138245	0.0048	57548869	57548869	80651214	3.38		90	97	35	92
REDOAK2_Z06220513	S0020	06220503-N1004	3.3848 min, 06220503	3.383		1.9 scans	0.28	187 m/z	0	0.0034	8	0.8	799	8917335		57867942	56264347		3.38		84	87	36	85
REDOAK2_Z06220513	S0020	06220503-N1004	3.3848 min, 06220503	3.4014		>2 scans	1	159 m/z (147)	0	0.007	9	1.4	1353	9175876	0.0285	117673876	117673876	480870207	3.38		92	90	81	98
REDOAK3_Z06230502	S0020	06220503-N1004	3.3848 min, 06220503	3.3908		1.3 scans	0.34	241 m/z	0	0.0037	8	0.9	975	6740854		64404857	64404857		3.38		95	98	54	95
REDOAK3_Z06230502	S0020	06220503-N1004	3.3848 min, 06220503	3.3908		1.3 scans	0.47	241 m/z (149)	0	0.0051	8	0.9	1142	6397220		89017883	89017883		3.38		93	96	81	97
REDOAK3_Z06230502	S0020	06220503-N1004	3.3848 min, 06220503	3.3908		6.0 scans	0.63	TIC	0	0.0061	8	1.4	1322	8585867	0.0278	107863260	107863260	488872199	3.38		99	100	90	99
REDOAK3_Z06230502	S0020	06220503-N1004	3.3848 min, 06220503	3.4001		>1 scans	0.41	149 m/z (147)	0	0.0037	9	0.8	764	4776680	0.0341	64235396	64235396	599659784	3.38		84	95	38	89
RYE1_Z07070504	S0020	06220503-N1004	3.3848 min, 06220503	3.3907		6.1 scans	0.53	TIC	0	0.0064	8	1.4	1174	8020062	0.0304	82694270	82694270	392052708	3.38		97	97	71	97
RYE1_Z07070504	S0020	06220503-N1004	3.3848 min, 06220503	3.3923		1.2 scans	0.59	187 m/z (159)	0	0.0073	8	1.2	1236	8274440		93700146	91601478		3.38		94	95	91	97
RYE2_Z07080501	S0020	06220503-N1004	3.3848 min, 06220503	3.3495		>4 scans	1	83 m/z (162)	0	0.0123	5	2.8	1449	7143309	0.0445	133160809	133160809	480301724	3.38		91	93	75	96
RYE2_Z07080501	S0020	06220503-N1004	3.3848 min, 06220503	3.3618		2.1 scans	0.65	TIC	0	0.012	6	1.8	1389	7143309	0.0225	129694068	129694068	242849186	3.38		95	96	79	97
RYE3_Z07080502	S0020	06220503-N1004	3.3848 min, 06220503	3.36		>3 scans	0.65	TIC	0	0.0146	6	1	1409	7779638	0.0225	171820659	171820659	264356203	3.38		93	96	78	95
SYCAMORE2_J1_Z07090517	S0020	06220503-N1004	3.3848 min, 06220503	3.3754		5.7 scans	0.66	TIC	0	0.0048	7	1.6	1278	7974313	0.019	99594203	99594203	397321215	3.38		98	98	93	99
SYCAMORE2_J1_Z07090517	S0020	06220503-N1004	3.3848 min, 06220503	3.3769		1.2 scans	0.4	241 m/z	0	0.0031	7	1.2	999	7940643	0.0038	65762928	63403166	80091592	3.38		94	96	52	94
SYCAMORE2_J1_Z07090517	S0020	06220503-N1004	3.3848 min, 06220503	3.3769		1.2 scans	0.51	241 m/z (159)	0	0.0041	7	1.2	1130	7933930	0.005	85579979	82509125	104349098	3.38		94	96	76	97
SYCAMORE3_J2_Z07110505	S0020	06220503-N1004	3.3848 min, 06220503	3.3756		1.8 scans	0.75	TIC	0	0.0081	7	1.5	1411	8102176	0.0162	163169361	154017603	324971806	3.38		99	98	96	99
SYCAMORE3_J2_Z07110505	S0020	06220503-N1004	3.3848 min, 06220503	3.3771		1.2 scans	0.43	241 m/z	0	0.0044	7	1.3	1071	8162325		89205933	89205933		3.38		92	98	56	94
SYCAMORE1_J3_Z07110508	S0020	06220503-N1004	3.3848 min, 06220503	3.3678		2.6 scans	0.47	117 m/z (75)	0	0.006	6	1	807	4918484	0.0072	109281271	109281271	130623119	3.38		83	94	42	89
SYCAMORE1_J3_Z07110508	S0020	06220503-N1004	3.3848 min, 06220503	3.374		5.7 scans	0.6	TIC	0	0.0052	7	1.7	1032	8355016	0.0166	94915770	94915770	301997740	3.38		93	93	78	94
TIMOTHY1_Z07090531	S0020	06220503-N1004	3.3848 min, 06220503	3.3662		2.1 scans	0.11	99 m/z (73)	0.0003	0.0006	6	2.6	253	511443	0.0016	6531734	6531734	18160918	3.38		81	83	62	86
TIMOTHY3_J2_Z07090533	S0020	06220503-N1004	3.3848 min, 06220503	3.3755		>3 scans	0.14	TIC	0.0002	0.0002	7	2.2	292	774272	0.002	1590082	1590082	18060602	3.38		85	87	62	88
TIMOTHY2_J3_Z07100504	S0020	06220503-N1004	3.3848 min, 06220503	3.377		>3 scans	0.17	TIC	0.0001	0.0002	7	2.2	315	1129197	0.0027	2041277	2041277	28137636	3.38		86	89	71	88
WHITEOAK1_Z07090513	S0020	06220503-N1004	3.3848 min, 06220503	3.374		5.9 scans	0.46	TIC	0	0.0055	7	2	1048	8264543	0.0216	76172963	76035876	296495504	3.38		94	95	58	94
WHITEOAK1_Z07090513	S0020	06220503-N1004	3.3848 min, 06220503	3.3771		1.2 scans	0.46	241 m/z (75)	0	0.0052	7	1.2	1048	7697085		71117866	71117866		3.38		89	93	66	93
WHITEOAK2_Z07090514	S0020	06220503-N1004	3.3848 min, 06220503	3.3754		5.6 scans	0.62	TIC	0	0.0076	7	1.8	1329	8038546	0.0245	126144202	124313046	409073716	3.38		97	100	81	98
WHITEOAK2_Z07090514	S0020	06220503-N1004	3.3848 min, 06220503	3.377		1.2 scans	0.57	241 m/z (162)	0	0.0071	7	0.9	1282	8152434		119243547	119243547		3.38		94	98	81	98
ALDER1_Z07090519	S0020	06220503-N1005	3.3924 min, 06220503	3.3756		5.2 scans	0.58	TIC	0	0.0095	7	1.9	1316	7253356	0.0261	112136791	112136791	309429929	3.39		92	95	68	95
ALDER1_Z07090519	S0020	06220503-N1005	3.3924 min, 06220503	3.3771		1.3 scans	0.58	99 m/z (78)	0	0.01	7	1.5	1319	7718792	0.0142	119085890	114258718	168348850	3.39		92	94	90	97
ALDER1_Z07090519	S0020	06220503-N1005	3.3924 min, 06220503	3.3771		1.3 scans	0.62	99 m/z	0	0.0102	7	1.5	1358	7718792	0.0145	120943746	116041265	171905516	3.39		96	96	92	97
ALDER3_Z07090521	S0020	06220503-N1005	3.3924 min, 06220503	3.3769		1.1 scans	0.47	187 m/z	0	0.0102	7	1.2	1218	7943997		81886992	81756828		3.39		99	99	76	99
ALDER3_Z07090521	S0020	06220503-N1005	3.3924 min, 06220503	3.3769		1.1 scans	0.47	187 m/z (79)	0	0.0102	7	1.2	1216	7950169		81998310	81867969		3.39		93	94	83	97
ALDER3_Z07090521	S0020	06220503-N1005	3.3924 min, 06220503	3.3769		1.8 scans	0.65	TIC	0	0.0141	7	1.4	1426	7824092	0.0497	113602681	113456179	398913545	3.39		96	98	84	98
ASH1_Z06220509	S0020	06220503-N1005	3.3924 min, 06220503	3.3772		1.4 scans	0.57	99 m/z	0	0.0065	7	1.6	1317	7636021		116638043	107317244		3.39		95	96	87	97
ASH1_Z06220509	S0020	06220503-N1005	3.3924 min, 06220503	3.3772		1.4 scans	0.61	99 m/z (162)	0	0.0073	7	1.6	1363	6711493		130981029	120514051		3.39		90	90	86	94
ASH1_Z06220509	S0020	06220503-N1005	3.3924 min, 06220503	3.4002		>2 scans	1	159 m/z (147)	0	0.0059	9	1.7	1078	4037219	0.0247	105305222	102837745	441001039	3.39		82	78	68	94
ASH2_Z06220510	S0020	06220503-N1005	3.3924 min, 06220503	3.3861		7.1 scans	0.55	TIC	0	0.0065	8	2	1192	8883322	0.0299	91104375	91104375	418567582	3.39		94	93	79	95
ASH3_Z06230501	S0020	06220503-N1005	3.3924 min, 06220503	3.3755		5.6 scans	0.49	TIC	0	0.0071	7	1	1201	7049348	0.0102	121227633	121227633	173997368	3.39		91	95	62	93
ASH3_Z06230501	S0020	06220503-N1005	3.3924 min, 06220503	3.377		1.4 scans	0.53	99 m/z	0	0.0063	7	1.6	1254	7617040		107497799	97611401		3.39		94	96	85	96
ASH3_Z06230501	S0020	06220503-N1005	3.3924 min, 06220503	3.377		1.4 scans	0.59	99 m/z (162)	0	0.0073	7	1.6	1319	6454595		125281519	113759581		3.39		88	88	85	92
BERMUDA1_Z06220506	S0020	06220503-N1005	3.3924 min, 06220503	3.3863		>3 scans	0.76	76 m/z	0	0.0073	8	1.8	1515	7979497	0.0545	134194587	134194587	1000889870	3.39		98	97	95	98
BERMUDA1_Z06220506	S0020	06220503-N1005	3.3924 min, 06220503	3.3925		1.1 scans	0.6	187 m/z (159)	0	0.0054	8	1.3	1343	8137844		98375694	98375694		3.39		99	100	100	100
BERMUDA2_Z06220507	S0020	06220503-N1005	3.3924 min, 06220503	3.3894		6.8 scans	0.59	TIC	0	0.0056	8	1.5	1274	8299841	0.0263	96531594	96531594	456322899	3.39		97	96	90	98
BERMUDA2_Z06220507	S0020	06220503-N1005	3.3924 min, 06220503	3.3925		1.2 scans	0.21	241 m/z	0	0.0019	8	1.1	772	7168275		33567699	33567699		3.39		81	85	34	81
BERMUDA2_Z06220507	S0020	06220503-N1005	3.3924 min, 06220503	3.3925		1.2 scans	0.37	241 m/z (147)	0	0.0033	8	1.1	1004	7204626		57138096	57138096		3.39		89	95	48	95
BERMUDA3_Z06220508	S0020	06220503-N1005	3.3924 min, 06220503	3.3923		1.2 scans	0.35	187 m/z	0	0.0032	8	1.2	1019	8123084		58211973	58211973		3.39		97	98	58	96
BERMUDA3_Z06220508	S0020	06220503-N1005	3.3924 min, 06220503	3.3923		1.2 scans	0.59	187 m/z (159)	0	0.0055	8	1.2	1325	8198036		99190277	99190277		3.39		98	100	99	100
BERMUDA3_Z06220508	S0020	06220503-N1005	3.3924 min, 06220503	3.3923		6.4 scans	0.6	TIC	0	0.0053	8	1.3	1331	7866045	0.0261	95093421	95093421	471015317	3.39		97	98	87	98
BLUEGRASS1_Z06220503	S0020	06220503-N1005	3.3924 min, 06220503	3.3848		>3 scans	0.76	76 m/z	0	0.0111	8	2.2	1496	7887916	0.0426	134233548	134233548	513755692	3.39		98	97	95	98
BLUEGRASS1_Z06220503	S0020	06220503-N1005	3.3924 min, 06220503	3.3924		1.1 scans	0.6	187 m/z (159)	0	0.0079	8	1.3	1328	8128293		95522151	95522151		3.39		99	100	100	100
BLUEGRASS1_Z06220503	S0020	06220503-N1005	3.3924 min, 06220503	3.3924		6.2 scans	0.61	TIC	0	0.0077	8	1.3	1344	7865475	0.037	92832425	92832425	446219732	3.39		98	98	87	98
BLUEGRASS2_Z06220504	S0020	06220503-N1005	3.3924 min, 06220503	3.3862		>3 scans	0.76	76 m/z	0	0.0115	8	2.2	1510	7947499	0.0772	137214865	137214865	920500223	3.39		98	97	96	98
BLUEGRASS2_Z06220504	S0020	06220503-N1005	3.3924 min, 06220503	3.3924		1.1 scans	0.6	187 m/z (159)	0	0.0082	8	1.3	1339	8139850		98269545	98269545		3.39		99	100	100	100
BLUEGRASS2_Z06220504	S0020	06220503-N1005	3.3924 min, 06220503	3.3924		6.3 scans	0.62	TIC	0	0.008	8	1.4	1361	7848581	0.0378	94870232	94870232	450711249	3.39		98	98	87	98
BLUEGRASS3_Z06220505	S0020	06220503-N1005	3.3924 min, 06220503	3.3846		>3 scans	0.77	76 m/z	0	0.0101	8	2.1	1501	8109717	0.0726	135617017	135617017	968485168	3.39		98	97	96	98
BLUEGRASS3_Z06220505	S0020	06220503-N1005	3.3924 min, 06220503	3.3923		1.1 scans	0.6	187 m/z (159)	0	0.0074	8	1.3	1326	8147555		98571452	98571452		3.39		99	100	100	100
BOX2_Z05260516	S0020	06220503-N1005	3.3924 min, 06220503	3.3912		>3 scans	0.5	TIC	0	0.0025	8	1.5	1286	7789328	0.0144	55811854	55811854	326745098	3.39		97	98	75	97
BOX2_Z05260516	S0020	06220503-N1005	3.3924 min, 06220503	3.3928		1.1 scans	0.32	187 m/z	0	0.0017	8	1.4	1032	8005104		39050423	39050423		3.39		91	93	53	91
BOX3_Z05260517	S0020	06220503-N1005	3.3924 min, 06220503	3.3897		7.3 scans	0.68	TIC	0	0.0054	8	0.9	1536	8856394	0.0175	126449678	126449678	409912029	3.39		97	97	93	97
BOX3_Z05260517	S0020	06220503-N1005	3.3924 min, 06220503	3.3912		1.4 scans	0.29	241 m/z	0	0.0021	8	0.8	1007	6202242		49138086	49138086		3.39		94	98	53	94
CEDAR2_Z07090541	S0020	06220503-N1005	3.3924 min, 06220503	3.377		1.2 scans	0.17	241 m/z	0.0001	0.0008	7	1.4	336	1625463		6952489	5868410		3.39		87	87	80	88
CEDAR2_Z07090541	S0020	06220503-N1005	3.3924 min, 06220503	3.377		1.2 scans	0.19	241 m/z (162)	0.0001	0.001	7	1.4	351	1579320		8048369	6793413		3.39		82	84	73	87
CEDAR2_Z07090541	S0020	06220503-N1005	3.3924 min, 06220503	3.377		>4 scans	0.19	TIC	0.0001	0.0004	7	1.9	353	1610392	0.0022	3168847	3168847	18212648	3.39		87	88	81	89
COTTONWOOD1_Z07090534	S0020	06220503-N1005	3.3924 min, 06220503	3.3616		1.2 scans	0.16	191 m/z	0.0001	0.0002	6	1.3	351	1363874		7695859	7659275		3.39		83	83	70	86
COTTONWOOD1_Z07090534	S0020	06220503-N1005	3.3924 min, 06220503	3.3677		>2 scans	0.17	TIC	0.0001	0.0001	6	2.2	366	1239235	0.0013	3892405	3892405	39937609	3.39		85	85	76	89
COTTONWOOD2_Z07090535	S0020	06220503-N1005	3.3924 min, 06220503	3.3755		1.1 scans	0.13	191 m/z (147)	0.0001	0.0003	7	1.3	313	1169028		5383765	5222127		3.39		82	84	63	87
COTTONWOOD3_Z07090536	S0020	06220503-N1005	3.3924 min, 06220503	3.3633		>1 scans	0.2	TIC	0.0001	0.0001	6	1.1	391	1387049	0.0015	2001936	2001936	40083588	3.39		81	78	65	87
ELM3_J1_Z07090527	S0020	06220503-N1005	3.3924 min, 06220503	3.3754		5.7 scans	0.67	TIC	0	0.0103	7	1.5	1349	8025644	0.0433	106591532	106591532	446677847	3.39		98	97	96	98
ELM3_J1_Z07090527	S0020	06220503-N1005	3.3924 min, 06220503	3.377		1.1 scans	0.41	187 m/z	0	0.0062	7	1.3	1056	8095892		64256753	64256753		3.39		96	98	63	96
ELM3_J1_Z07090527	S0020	06220503-N1005	3.3924 min, 06220503	3.377		1.1 scans	0.55	187 m/z (147)	0	0.0083	7	1.3	1218	7999484		85944443	85944443		3.39		94	97	76	99
ELM2_Z07100503	S0020	06220503-N1005	3.3924 min, 06220503	3.3462		1.3 scans	0.45	241 m/z	0	0.0147	5	2	1078	6339108	0.0173	78263949	70163073	91685151	3.39		95	98	68	96
ELM1_J3_Z07110506	S0020	06220503-N1005	3.3924 min, 06220503	3.3768		1.1 scans	0.59	241 m/z	0	0.0113	7	1.2	1275	8070978		119677969	118881857		3.39		97	97	86	98
ELM1_J3_Z07110506	S0020	06220503-N1005	3.3924 min, 06220503	3.3768		1.6 scans	0.78	TIC	0	0.0148	7	1.3	1467	7956045	0.0415	157510860	153201222	438723482	3.39		95	94	92	97
JOHNSON1_Z07090522	S0020	06220503-N1005	3.3924 min, 06220503	3.3632		5.8 scans	0.09	TIC	0	0.0013	6	0.9	477	3867512	0.0019	23730050	23730050	34539166	3.39		88	97	18	90
JOHNSON1_Z07090522	S0020	06220503-N1005	3.3924 min, 06220503	3.3709		1.9 scans	0.38	187 m/z (99)	0	0.004	7	0.8	909	8331035		73009356	72464392		3.39		80	82	54	84
JOHNSON2_Z07090523	S0020	06220503-N1005	3.3924 min, 06220503	3.3755		1.3 scans	0.56	241 m/z (162)	0	0.0063	7	0.9	1296	8040419		118514471	118514471		3.39		91	95	75	96
JOHNSON3_Z07090524	S0020	06220503-N1005	3.3924 min, 06220503	3.377		1.1 scans	0.51	187 m/z	0	0.005	7	1.2	1210	7971174		83707128	83638978		3.39		99	99	82	99
JOHNSON3_Z07090524	S0020	06220503-N1005	3.3924 min, 06220503	3.377		1.1 scans	0.62	187 m/z (73)	0	0.0061	7	1.2	1336	8078535		102765112	102681447		3.39		98	99	98	100
JOHNSON3_Z07090524	S0020	06220503-N1005	3.3924 min, 06220503	3.377		1.9 scans	0.63	TIC	0	0.0059	7	1.3	1344	7917655	0.0232	99455124	99455124	390626456	3.39		97	98	87	98
MUGWORT2_J1_Z07080507	S0020	06220503-N1005	3.3924 min, 06220503	3.3909		6.0 scans	0.67	TIC	0	0.0059	8	1.5	1344	7818068	0.027	103213255	103213255	469203008	3.39		99	98	98	99
MUGWORT2_J1_Z07080507	S0020	06220503-N1005	3.3924 min, 06220503	3.3925		1.1 scans	0.37	187 m/z	0	0.0033	8	1.3	998	8144728	0.004	57815930	57815930	68816441	3.39		96	98	59	96
MUGWORT2_J1_Z07080507	S0020	06220503-N1005	3.3924 min, 06220503	3.3925		1.1 scans	0.56	187 m/z (159)	0	0.005	8	1.3	1224	8169257	0.006	87636083	87636083	104267335	3.39		98	99	98	100
MUGWORT3_J2_Z07080508	S0020	06220503-N1005	3.3924 min, 06220503	3.3771		1.1 scans	0.54	241 m/z	0	0.0054	7	1.2	1259	7763511		95460146	94897614		3.39		98	99	85	99
MUGWORT3_J2_Z07080508	S0020	06220503-N1005	3.3924 min, 06220503	3.4078		1.2 scans	0.49	174 m/z (147)	0.0001	0.0015	9	1.5	637	1520690	0.0548	26433695	26433695	962042835	3.39		88	89	85	93
MUGWORT1_J3_Z07110504	S0020	06220503-N1005	3.3924 min, 06220503	3.377		1.2 scans	0.54	241 m/z	0	0.0066	7	1.3	1145	8094816		99831763	99831763		3.39		98	98	80	98
MUGWORT1_J3_Z07110504	S0020	06220503-N1005	3.3924 min, 06220503	3.377		1.8 scans	0.7	TIC	0	0.0085	7	1.4	1300	7980439	0.0275	129551763	129551763	417611236	3.39		97	97	95	98
MULBERRY2_Z07090529	S0020	06220503-N1005	3.3924 min, 06220503	3.377		1.1 scans	0.48	187 m/z	0	0.0132	7	1.2	1239	7854725		83156523	82955556		3.39		98	99	75	99
MULBERRY2_Z07090529	S0020	06220503-N1005	3.3924 min, 06220503	3.377		1.1 scans	0.52	187 m/z (162)	0	0.0143	7	1.2	1283	7798671		89754679	89537766		3.39		96	97	95	99
MULBERRY2_Z07090529	S0020	06220503-N1005	3.3924 min, 06220503	3.377		1.8 scans	0.65	TIC	0	0.0187	7	1.4	1438	7812952	0.0639	117269064	109466362	400596202	3.39		95	97	84	97
OLIVE2_J1_Z07080504	S0020	06220503-N1005	3.3924 min, 06220503	3.3769		1.1 scans	0.55	241 m/z	0	0.005	7	1.3	1271	7778365		94859234	94282260		3.39		98	98	86	99
OLIVE3_J2_Z07080505	S0020	06220503-N1005	3.3924 min, 06220503	3.3878		6.6 scans	0.55	TIC	0	0.0042	8	1.6	1118	8641726	0.0188	84263939	84263939	375754348	3.39		94	93	78	95
OLIVE1_J3_Z07110503	S0020	06220503-N1005	3.3924 min, 06220503	3.3771		1.1 scans	0.54	241 m/z	0	0.0056	7	1.3	1136	8088839		96439284	96439284		3.39		98	98	80	98
OLIVE1_J3_Z07110503	S0020	06220503-N1005	3.3924 min, 06220503	3.3771		1.1 scans	0.66	241 m/z (73)	0	0.007	7	1.3	1262	8134010		120186681	120186681		3.39		97	98	97	99
OLIVE1_J3_Z07110503	S0020	06220503-N1005	3.3924 min, 06220503	3.3771		1.8 scans	0.69	TIC	0	0.0076	7	1.4	1290	7944004	0.0227	129937835	126344288	390166964	3.39		97	97	95	98
ORCHARD2_J1_Z05260510	S0020	06220503-N1005	3.3924 min, 06220503	3.391		>3 scans	0.58	TIC	0	0.0034	8	2	1397	7844289	0.0196	65126521	65126521	376892933	3.39		97	97	85	96
ORCHARD3_J2_Z05260511	S0020	06220503-N1005	3.3924 min, 06220503	3.3896		8.4 scans	0.59	TIC	0	0.0057	8	1.1	1466	7793819	0.0187	111849452	111849452	367515007	3.39		94	95	88	95
ORCHARD3_J2_Z05260511	S0020	06220503-N1005	3.3924 min, 06220503	3.3927		1.5 scans	0.51	187 m/z (162)	0	0.0048	8	1.5	1367	7793819	0.0049	94474829	89388062	97086852	3.39		94	96	93	97
ORCHARD1_J3_Z05260518	S0020	06220503-N1005	3.3924 min, 06220503	3.3909		1.4 scans	0.62	187 m/z (162)	0	0.0054	8	0.8	1470	6871893		102344607	102344607		3.39		96	97	94	99
ORCHARD1_J3_Z05260518	S0020	06220503-N1005	3.3924 min, 06220503	3.3909		7.5 scans	0.68	TIC	0	0.0046	8	1.8	1539	8545452	0.0224	87069958	87069958	427740101	3.39		98	98	93	98
PECAN1_Z07090537	S0020	06220503-N1005	3.3924 min, 06220503	3.377		1.2 scans	0.18	241 m/z	0.0001	0.0006	7	1.7	356	1817565	0.0008	8111449	7111705	10439323	3.39		86	88	75	89
PECAN1_Z07090537	S0020	06220503-N1005	3.3924 min, 06220503	3.377		>4 scans	0.18	TIC	0.0001	0.0003	7	1.9	355	1818008	0.0015	3308486	3308486	18325687	3.39		86	89	69	90
PECAN3_J2_Z07090539	S0020	06220503-N1005	3.3924 min, 06220503	3.3754		1.1 scans	0.092	191 m/z (143)	0.0002	0.0002	7	1.5	220	598368	0.0003	2621502	2584921	3523342	3.39		84	87	71	87
PECAN2_J3_Z07100505	S0020	06220503-N1005	3.3924 min, 06220503	3.3771		1.1 scans	0.2	99 m/z	0.0001	0.0005	7	1.3	372	1696552	0.0007	6912168	6912168	9624984	3.39		83	86	68	87
PECAN2_J3_Z07100505	S0020	06220503-N1005	3.3924 min, 06220503	3.3771		>4 scans	0.22	TIC	0.0001	0.0003	7	2.4	391	1673398	0.0015	4163665	4163665	19723327	3.39		85	88	69	89
REDOAK1_Z06220512	S0020	06220503-N1005	3.3924 min, 06220503	3.3769		1.2 scans	0.62	187 m/z	0	0.0062	7	1.3	1359	7843738		109914125	108328431		3.39		96	95	91	98
REDOAK1_Z06220512	S0020	06220503-N1005	3.3924 min, 06220503	3.3769		1.2 scans	0.63	187 m/z (162)	0	0.0064	7	1.3	1365	7760183		113814516	112172551		3.39		95	95	92	98
REDOAK2_Z06220513	S0020	06220503-N1005	3.3924 min, 06220503	3.3768		6.6 scans	0.2	TIC	0	0.0034	7	1	739	4138245	0.0048	57548869	57548869	80651214	3.39		89	95	34	91
REDOAK2_Z06220513	S0020	06220503-N1005	3.3924 min, 06220503	3.383		1.9 scans	0.28	187 m/z	0	0.0034	8	0.8	799	8917335		57867942	56264347		3.39		88	91	44	88
REDOAK2_Z06220513	S0020	06220503-N1005	3.3924 min, 06220503	3.4014		>2 scans	1	159 m/z (147)	0	0.007	9	1.4	1353	9175876	0.0285	117673876	117673876	480870207	3.39		91	90	79	98
REDOAK3_Z06230502	S0020	06220503-N1005	3.3924 min, 06220503	3.3908		1.3 scans	0.34	241 m/z	0	0.0037	8	0.9	975	6740854		64404857	64404857		3.39		96	99	58	95
REDOAK3_Z06230502	S0020	06220503-N1005	3.3924 min, 06220503	3.3908		1.3 scans	0.47	241 m/z (149)	0	0.0051	8	0.9	1142	6397220		89017883	89017883		3.39		95	99	78	97
REDOAK3_Z06230502	S0020	06220503-N1005	3.3924 min, 06220503	3.3908		6.0 scans	0.63	TIC	0	0.0061	8	1.4	1322	8585867	0.0278	107863260	107863260	488872199	3.39		97	98	88	98
REDOAK3_Z06230502	S0020	06220503-N1005	3.3924 min, 06220503	3.4001		>1 scans	0.41	149 m/z (147)	0	0.0037	9	0.8	764	4776680	0.0341	64235396	64235396	599659784	3.39		82	93	31	89
RYE1_Z07070504	S0020	06220503-N1005	3.3924 min, 06220503	3.3907		6.1 scans	0.53	TIC	0	0.0064	8	1.4	1174	8020062	0.0304	82694270	82694270	392052708	3.39		97	97	75	97
RYE1_Z07070504	S0020	06220503-N1005	3.3924 min, 06220503	3.3923		1.2 scans	0.59	187 m/z (159)	0	0.0073	8	1.2	1236	8274440		93700146	91601478		3.39		98	99	98	99
RYE2_Z07080501	S0020	06220503-N1005	3.3924 min, 06220503	3.3495		>4 scans	1	83 m/z (162)	0	0.0123	5	2.8	1449	7143309	0.0445	133160809	133160809	480301724	3.39		90	93	68	94
RYE2_Z07080501	S0020	06220503-N1005	3.3924 min, 06220503	3.3618		2.1 scans	0.65	TIC	0	0.012	6	1.8	1389	7143309	0.0225	129694068	129694068	242849186	3.39		93	93	71	95
RYE3_Z07080502	S0020	06220503-N1005	3.3924 min, 06220503	3.36		>3 scans	0.65	TIC	0	0.0146	6	1	1409	7779638	0.0225	171820659	171820659	264356203	3.39		93	95	72	94
SYCAMORE2_J1_Z07090517	S0020	06220503-N1005	3.3924 min, 06220503	3.3754		5.7 scans	0.66	TIC	0	0.0048	7	1.6	1278	7974313	0.019	99594203	99594203	397321215	3.39		98	97	95	98
SYCAMORE2_J1_Z07090517	S0020	06220503-N1005	3.3924 min, 06220503	3.3769		1.2 scans	0.4	241 m/z	0	0.0031	7	1.2	999	7940643	0.0038	65762928	63403166	80091592	3.39		96	98	61	96
SYCAMORE2_J1_Z07090517	S0020	06220503-N1005	3.3924 min, 06220503	3.3769		1.2 scans	0.51	241 m/z (159)	0	0.0041	7	1.2	1130	7933930	0.005	85579979	82509125	104349098	3.39		97	99	83	99
SYCAMORE3_J2_Z07110505	S0020	06220503-N1005	3.3924 min, 06220503	3.3756		1.8 scans	0.75	TIC	0	0.0081	7	1.5	1411	8102176	0.0162	163169361	154017603	324971806	3.39		97	96	94	98
SYCAMORE3_J2_Z07110505	S0020	06220503-N1005	3.3924 min, 06220503	3.3771		1.2 scans	0.43	241 m/z	0	0.0044	7	1.3	1071	8162325		89205933	89205933		3.39		93	98	60	94
SYCAMORE1_J3_Z07110508	S0020	06220503-N1005	3.3924 min, 06220503	3.3678		2.6 scans	0.47	117 m/z (75)	0	0.006	6	1	807	4918484	0.0072	109281271	109281271	130623119	3.39		82	93	39	88
SYCAMORE1_J3_Z07110508	S0020	06220503-N1005	3.3924 min, 06220503	3.374		5.7 scans	0.6	TIC	0	0.0052	7	1.7	1032	8355016	0.0166	94915770	94915770	301997740	3.39		94	94	85	96
[truncated: 24,839 more rows]
