# Supplementary material for: Pollen Lipidomics: Lipid Profiling Exposes a Notable Diversity in 22 Allergenic Pollen and Potential Biomarkers of the Allergic Immune Response
Source: PLoS One. 2013 Feb 28;8(2):e57566. doi: 10.1371/journal.pone.0057566 (PMC3585183; doi:10.1371/journal.pone.0057566)
Supplement: Table S2 — (XLS) [file pone.0057566.s002.xls]

## Sheet: Supplementary Dataset S2
FileName	SSet	CAS	Name	RT	RI	Width	Purity	Model	Min. Abund.	Amount	Scan	Peak Tailing	S/N (total)	Base Peak	Max. Amount	Area	Intgr.Signal	Max. Area	Expec. RT	RI-RI(lib)	Net	Weighted	Simple	Reverse
ALDER1_Z07090519	S0295	05260511-N1003	21.1945 min, 05260511	21.1236		2.8 scans	0.74	TIC	0.00012	0.00344	1162	1	556	1323399	0.00752	40866373	37317864	89153757	21.19		87	94	91	94
ALDER3_Z07090521	S0295	05260511-N1003	21.1945 min, 05260511	21.1188		2.9 scans	0.65	TIC	0.00028	0.00217	1162	1	372	649307	0.00464	17483768	16293115	37242633	21.19		80	92	77	92
BERMUDA1_Z06220506	S0295	05260511-N1003	21.1945 min, 05260511	21.1482		2.7 scans	0.93	75 m/z	4.6e-05	0.00698	1164	0.8	1011	3488808	0.00893	128351358	128304677	163999019	21.19		85	78	95	99
BERMUDA2_Z06220507	S0295	05260511-N1003	21.1945 min, 05260511	21.1451		2.8 scans	0.93	TIC	5.4e-05	0.00659	1164	0.8	943	3034891	0.0091	114380380	114124921	157891193	21.19		85	78	95	99
BERMUDA3_Z06220508	S0295	05260511-N1003	21.1945 min, 05260511	21.1465		2.7 scans	0.93	75 m/z	5.4e-05	0.00629	1164	0.9	941	3032436	0.00792	113550805	113523152	142928786	21.19		85	78	95	99
BLUEGRASS1_Z06220503	S0295	05260511-N1003	21.1945 min, 05260511	21.1619		2.9 scans	0.94	75 m/z (339)	2.8e-05	0.0218	1165	0.7	1369	5940425		263965440	257725052		21.19		82	76	95	99
BLUEGRASS1_Z06220503	S0295	05260511-N1003	21.1945 min, 05260511	21.1619		2.9 scans	0.95	75 m/z	2.7e-05	0.0216	1165	0.7	1375	6115525		260584408	254423951		21.19		85	77	95	99
BLUEGRASS2_Z06220504	S0295	05260511-N1003	21.1945 min, 05260511	21.1619		2.8 scans	0.95	TIC	2.6e-05	0.0226	1165	0.6	1417	6456417		269783049	262849311		21.19		85	77	95	99
BLUEGRASS2_Z06220504	S0295	05260511-N1003	21.1945 min, 05260511	21.1634		2.8 scans	0.92	75 m/z (339)	2.8e-05	0.0229	1165	0.6	1397	6049135		273603409	246701345		21.19		82	75	95	99
BLUEGRASS3_Z06220505	S0295	05260511-N1003	21.1945 min, 05260511	21.1633		2.9 scans	0.9	75 m/z (84)	2.8e-05	0.0205	1165	0.6	1399	6316745		274004482	270775836		21.19		81	75	95	98
BLUEGRASS3_Z06220505	S0295	05260511-N1003	21.1945 min, 05260511	21.1633		2.9 scans	0.95	75 m/z	2.6e-05	0.0213	1165	0.6	1440	6824713		284897497	281540498		21.19		85	77	96	99
BOX1_Z05260515	S0295	05260511-N1003	21.1945 min, 05260511	21.1852		3.7 scans	0.88	129 m/z	2.3e-05	0.0173	1166	0.4	1667	5887288	0.0182	321886545	319251343	338316487	21.19		97	98	99	99
BOX1_Z05260515	S0295	05260511-N1003	21.1945 min, 05260511	21.1914		3.7 scans	0.9	TIC	2.3e-05	0.0186	1167	0.4	1713	5984437		347188003	337541344		21.19		85	78	95	99
BOX1_Z05260515	S0295	05260511-N1003	21.1945 min, 05260511	21.1929		3.7 scans	0.9	79 m/z	2.1e-05	0.0178	1167	0.4	1704	6384711		332005626	321163452		21.19		83	78	90	99
BOX2_Z05260516	S0295	05260511-N1003	21.1945 min, 05260511	21.2022		4.3 scans	0.81	129 m/z	2.1e-05	0.0156	1167	0.4	1676	6124499	0.017	355994666	355994666	385740740	21.19		99	99	93	99
BOX2_Z05260516	S0295	05260511-N1003	21.1945 min, 05260511	21.2068		4.2 scans	0.89	TIC	2e-05	0.0192	1168	0.3	1808	6519183		437429537	407913510		21.19		84	77	95	99
BOX2_Z05260516	S0295	05260511-N1003	21.1945 min, 05260511	21.2084		4.2 scans	0.88	79 m/z	1.8e-05	0.0186	1168	0.3	1804	7016820		422883070	395011886		21.19		81	77	89	99
BOX3_Z05260517	S0295	05260511-N1003	21.1945 min, 05260511	21.193		4.3 scans	0.82	129 m/z	2.2e-05	0.0154	1167	0.7	1658	6029208	0.0161	362021814	355305557	377119066	21.19		90	99	96	98
BOX3_Z05260517	S0295	05260511-N1003	21.1945 min, 05260511	21.1976		4.2 scans	0.87	TIC	2.1e-05	0.0161	1167	0.4	1702	6163292	0.0167	378519523	377439583	391173193	21.19		97	95	99	99
BOX3_Z05260517	S0295	05260511-N1003	21.1945 min, 05260511	21.1992		4.5 scans	0.86	75 m/z	2.1e-05	0.0166	1167	0.4	1692	6179314	0.0173	389548577	388367118	405227320	21.19		98	99	99	99
BOX3_Z05260517	S0295	05260511-N1003	21.1945 min, 05260511	21.2069		4.2 scans	0.83	335 m/z	2.1e-05	0.0159	1167	0.3	1665	6155559		373194614	372908037		21.19		81	77	89	99
COTTONWOOD1_Z07090534	S0295	05260511-N1003	21.1945 min, 05260511	21.1803		4.5 scans	0.79	TIC	1.8e-05	0.0192	1166	0.4	1645	8611146		600215599	582295078		21.19		86	97	94	96
COTTONWOOD2_Z07090535	S0295	05260511-N1003	21.1945 min, 05260511	21.1634		3.9 scans	0.82	75 m/z	1.8e-05	0.0259	1165	0.6	1594	8599569		464608981	453333839		21.19		84	94	93	95
COTTONWOOD3_Z07090536	S0295	05260511-N1003	21.1945 min, 05260511	21.1758		3.9 scans	0.8	TIC	1.8e-05	0.0198	1166	0.5	1622	8747750		520082039	510089252		21.19		84	95	93	95
ELM3_J1_Z07090527	S0295	05260511-N1003	21.1945 min, 05260511	21.1465		2.9 scans	0.91	TIC	3e-05	0.0226	1164	0.6	1282	5687798		234140723	215300064		21.19		85	78	96	99
ELM3_J1_Z07090527	S0295	05260511-N1003	21.1945 min, 05260511	21.148		2.8 scans	0.91	75 m/z (339)	3.1e-05	0.0234	1164	0.6	1282	5481431		241857888	221548185		21.19		82	76	95	99
ELM3_J1_Z07090527	S0295	05260511-N1003	21.1945 min, 05260511	21.148		2.8 scans	0.92	75 m/z	2.9e-05	0.0225	1164	0.6	1287	5818800		232761845	213215970		21.19		84	78	94	99
ELM2_Z07100503	S0295	05260511-N1003	21.1945 min, 05260511	21.131		2.7 scans	0.93	TIC	4.9e-05	0.0219	1163	0.8	951	3213885	0.0309	116374089	116347786	163761339	21.19		85	79	96	99
ELM2_Z07100503	S0295	05260511-N1003	21.1945 min, 05260511	21.1326		2.6 scans	0.91	75 m/z	4.8e-05	0.021	1163	0.8	940	3267128		111576127	111296780		21.19		84	79	92	98
ELM2_Z07100503	S0295	05260511-N1003	21.1945 min, 05260511	21.1326		2.6 scans	0.91	75 m/z (339)	5.2e-05	0.0213	1163	0.8	939	3055172		113028901	112745917		21.19		83	78	95	99
ELM1_J3_Z07110506	S0295	05260511-N1003	21.1945 min, 05260511	21.1632		2.7 scans	0.92	TIC	2.5e-05	0.0278	1165	0.7	1303	7539311		294135050	293735391		21.19		85	79	95	99
ELM1_J3_Z07110506	S0295	05260511-N1003	21.1945 min, 05260511	21.1647		2.7 scans	0.89	79 m/z	2.5e-05	0.0264	1165	0.6	1279	7679058		279623864	279103753		21.19		83	79	91	99
ELM1_J3_Z07110506	S0295	05260511-N1003	21.1945 min, 05260511	21.1647		2.7 scans	0.89	79 m/z (339)	2.7e-05	0.0268	1165	0.6	1279	7086198		283435611	282908410		21.19		83	77	95	99
JOHNSON1_Z07090522	S0295	05260511-N1003	21.1945 min, 05260511	21.1481		2.8 scans	0.94	TIC	2.4e-05	0.0141	1164	0.7	1359	6510330	0.0178	259286330	258010145	325289503	21.19		85	78	95	99
JOHNSON1_Z07090522	S0295	05260511-N1003	21.1945 min, 05260511	21.1496		2.7 scans	0.93	75 m/z (339)	2.4e-05	0.0142	1164	0.6	1350	6299016	0.017	259765970	258713495	310669750	21.19		82	77	95	99
JOHNSON2_Z07090523	S0295	05260511-N1003	21.1945 min, 05260511	21.1481		2.7 scans	0.94	TIC	2.3e-05	0.0138	1164	0.7	1367	6566111	0.0173	260738680	259433418	326787506	21.19		85	78	95	99
JOHNSON2_Z07090523	S0295	05260511-N1003	21.1945 min, 05260511	21.1497		2.7 scans	0.93	79 m/z (339)	2.4e-05	0.0138	1164	0.7	1359	6370162	0.0166	261742411	260591035	313564891	21.19		82	76	95	99
JOHNSON3_Z07090524	S0295	05260511-N1003	21.1945 min, 05260511	21.1419		3.0 scans	0.93	TIC	3.1e-05	0.0124	1163	0.6	1192	5053333	0.0156	210306415	205032284	262662617	21.19		85	77	95	99
JOHNSON3_Z07090524	S0295	05260511-N1003	21.1945 min, 05260511	21.1434		2.9 scans	0.88	75 m/z (339)	3.4e-05	0.0126	1163	0.7	1162	4646253	0.0151	212662498	199019865	254243944	21.19		81	76	95	99
ORCHARD2_J1_Z05260510	S0295	05260511-N1003	21.1945 min, 05260511	21.1943		3.9 scans	0.94	75 m/z	2.3e-05	0.0202	1167	0.5	1818	6509867	0.0207	389416368	382547397	398045087	21.19		85	77	96	100
ORCHARD3_J2_Z05260511	S0295	05260511-N1003	21.1945 min, 05260511	21.1945		4.1 scans	0.91	TIC	2e-05	0.0202	1167	0.6	1821	6639840	0.0209	398417198	398417198	410752067	21.19		98	95	99	100
ORCHARD3_J2_Z05260511	S0295	05260511-N1003	21.1945 min, 05260511	21.1945		4.2 scans	0.82	75 m/z (339)	2.2e-05	0.0189	1167	0.5	1725	6270076	0.0195	371841721	371841721	383237574	21.19		94	98	96	97
ORCHARD3_J2_Z05260511	S0295	05260511-N1003	21.1945 min, 05260511	21.1945		4.2 scans	0.9	75 m/z	2e-05	0.0204	1167	0.5	1816	6659789	0.0211	401743673	401743673	414682709	21.19		100	100	100	100
ORCHARD1_J3_Z05260518	S0295	05260511-N1003	21.1945 min, 05260511	21.1927		3.5 scans	0.92	TIC	2e-05	0.0181	1167	0.5	1792	6364435	0.0187	346441700	335412854	357086602	21.19		85	78	96	100
ORCHARD1_J3_Z05260518	S0295	05260511-N1003	21.1945 min, 05260511	21.1942		3.5 scans	0.93	79 m/z (339)	2e-05	0.019	1167	0.5	1801	6343075	0.0198	363189170	358560572	378091697	21.19		82	76	95	100
PECAN1_Z07090537	S0295	05260511-N1003	21.1945 min, 05260511	21.2156		5.8 scans	0.38	79 m/z	2e-05	0.0324	1168	0.3	1250	7665320		410540709	389880190		21.19		83	98	71	96
RYE1_Z07070504	S0295	05260511-N1003	21.1945 min, 05260511	21.171		3.5 scans	0.59	199 m/z	2e-05	0.0198	1165	0.5	1234	8059957	0.0222	255391780	247135182	286301648	21.19		82	98	59	97
RYE1_Z07070504	S0295	05260511-N1003	21.1945 min, 05260511	21.1771		3.3 scans	0.92	TIC	1.8e-05	0.035	1166	0.4	1667	8715587		451730436	413773784		21.19		84	76	95	100
RYE2_Z07080501	S0295	05260511-N1003	21.1945 min, 05260511	21.1789		3.2 scans	0.95	TIC	1.6e-05	0.0401	1166	0.5	1707	8931631	0.0405	433114467	429429003	437128536	21.19		84	76	95	100
RYE2_Z07080501	S0295	05260511-N1003	21.1945 min, 05260511	21.1805		3.2 scans	0.95	79 m/z (339)	1.7e-05	0.0406	1166	0.5	1704	8501468		439215014	438130610		21.19		82	76	95	100
RYE3_Z07080502	S0295	05260511-N1003	21.1945 min, 05260511	21.1817		3.7 scans	0.94	79 m/z (339)	1.8e-05	0.0423	1166	0.6	1708	8290558	0.0429	497314341	494698199	504039161	21.19		82	76	95	100
RYE3_Z07080502	S0295	05260511-N1003	21.1945 min, 05260511	21.1817		3.7 scans	0.95	79 m/z	1.7e-05	0.0421	1166	0.6	1721	8743301	0.0427	495334310	492728583	501689328	21.19		84	76	95	100
SYCAMORE2_J1_Z07090517	S0295	05260511-N1003	21.1945 min, 05260511	21.2063		4.4 scans	0.82	TIC	2e-05	0.0305	1168	0.4	1671	8237358		639204076	558516708		21.19		81	75	90	99
SYCAMORE2_J1_Z07090517	S0295	05260511-N1003	21.1945 min, 05260511	21.2079		4.0 scans	0.76	335 m/z	1.8e-05	0.0245	1168	0.3	1608	9156654		513977301	494265504		21.19		81	75	74	98
SYCAMORE2_J1_Z07090517	S0295	05260511-N1003	21.1945 min, 05260511	21.2079		4.0 scans	0.88	335 m/z (339)	1.8e-05	0.0292	1168	0.3	1729	9065592		610702744	587281381		21.19		80	74	94	99
SYCAMORE3_J2_Z07110505	S0295	05260511-N1003	21.1945 min, 05260511	21.2081		3.7 scans	0.72	TIC	2.1e-05	0.0279	1168	0.5	1506	8566912		561398785	477851349		21.19		88	99	87	98
SYCAMORE1_J3_Z07110508	S0295	05260511-N1003	21.1945 min, 05260511	21.2034		3.8 scans	0.8	TIC	2.2e-05	0.0279	1167	0.4	1492	8457715	0.0311	508654585	508654585	565790946	21.19		92	94	94	99
SYCAMORE1_J3_Z07110508	S0295	05260511-N1003	21.1945 min, 05260511	21.208		3.5 scans	0.73	335 m/z	2e-05	0.024	1168	0.4	1407	9020154		436803798	429606746		21.19		80	75	71	98
TIMOTHY1_Z07090531	S0295	05260511-N1003	21.1945 min, 05260511	21.1372		2.7 scans	0.96	75 m/z (339)	3.1e-05	0.0161	1163	0.8	1188	4761913		179049241	179047306		21.19		83	77	95	99
TIMOTHY1_Z07090531	S0295	05260511-N1003	21.1945 min, 05260511	21.1372		2.7 scans	0.97	75 m/z	3e-05	0.0161	1163	0.8	1194	4826730		178496221	178494293		21.19		85	77	95	99
TIMOTHY3_J2_Z07090533	S0295	05260511-N1003	21.1945 min, 05260511	21.1327		2.5 scans	0.96	75 m/z (339)	3.6e-05	0.0158	1163	0.8	1090	3937045		146364122	144884742		21.19		83	77	95	99
TIMOTHY3_J2_Z07090533	S0295	05260511-N1003	21.1945 min, 05260511	21.1327		2.5 scans	0.97	75 m/z	3.5e-05	0.0156	1163	0.8	1094	4023972		145309575	143840854		21.19		85	77	95	99
TIMOTHY2_J3_Z07100504	S0295	05260511-N1003	21.1945 min, 05260511	21.1342		2.5 scans	0.96	75 m/z	4e-05	0.0128	1163	0.8	1043	3868749		136745008	135181087		21.19		85	78	95	99
TIMOTHY2_J3_Z07100504	S0295	05260511-N1003	21.1945 min, 05260511	21.1342		2.5 scans	0.96	75 m/z (339)	4.1e-05	0.013	1163	0.8	1040	3792557		138076853	136497700		21.19		83	77	95	99
WALNUT1_Z08240510	S0295	05260511-N1003	21.1945 min, 05260511	21.0683		2.9 scans	0.76	TIC	2.3e-05	0.0156	1159	0.8	1333	4313350	0.0226	133885933	133837141	193265333	21.19		91	95	86	95
WALNUT1_Z08240510	S0295	05260511-N1003	21.1945 min, 05260511	21.0729		2.7 scans	0.64	79 m/z	2.3e-05	0.0122	1159	0.8	1226	4423394	0.0164	104565696	104014768	140245640	21.19		80	84	72	93
WALNUT2_Z08240511	S0295	05260511-N1003	21.1945 min, 05260511	21.0653		3.0 scans	0.74	75 m/z	2.6e-05	0.0141	1158	0.9	1248	3988607	0.0216	118427960	118304754	180863341	21.19		89	94	80	94
WALNUT2_Z08240511	S0295	05260511-N1003	21.1945 min, 05260511	21.0699		2.7 scans	0.66	79 m/z	2.6e-05	0.0113	1159	0.8	1143	3985086	0.0152	95002876	94848579	127274203	21.19		80	84	72	93
WALNUT3_Z08240512	S0295	05260511-N1003	21.1945 min, 05260511	21.0716		2.8 scans	0.8	TIC	2.1e-05	0.0154	1159	0.8	1463	4970731	0.0225	157410243	157335727	228537436	21.19		89	95	91	95
ALDER1_Z07090519	S0295	05260515-N1008	21.1852 min, 05260515	21.1236		2.8 scans	0.74	TIC	0.00012	0.00344	1162	1	556	1323399	0.00752	40866373	37317864	89153757	21.19		88	96	91	96
ALDER2_Z07090520	S0295	05260515-N1008	21.1852 min, 05260515	21.1234		3.0 scans	0.71	TIC	0.00053	0.00189	1162	1	277	316395	0.00433	8926053	8909881	20397778	21.19		80	90	84	93
ALDER3_Z07090521	S0295	05260515-N1008	21.1852 min, 05260515	21.1188		2.9 scans	0.65	TIC	0.00028	0.00217	1162	1	372	649307	0.00464	17483768	16293115	37242633	21.19		83	95	79	94
BERMUDA1_Z06220506	S0295	05260515-N1008	21.1852 min, 05260515	21.1482		2.7 scans	0.93	75 m/z	4.6e-05	0.00698	1164	0.8	1011	3488808	0.00893	128351358	128304677	163999019	21.19		83	75	95	98
BERMUDA2_Z06220507	S0295	05260515-N1008	21.1852 min, 05260515	21.1451		2.8 scans	0.93	TIC	5.4e-05	0.00659	1164	0.8	943	3034891	0.0091	114380380	114124921	157891193	21.19		83	76	95	98
BERMUDA3_Z06220508	S0295	05260515-N1008	21.1852 min, 05260515	21.1465		2.7 scans	0.93	75 m/z	5.4e-05	0.00629	1164	0.9	941	3032436	0.00792	113550805	113523152	142928786	21.19		83	76	95	98
BIRCH2_Z08240504	S0295	05260515-N1008	21.1852 min, 05260515	21.0592		2.8 scans	0.65	TIC	4.5e-05	0.00122	1158	0.9	844	2287433	0.00265	56082683	52633971	121346459	21.19		80	88	73	93
BLUEGRASS1_Z06220503	S0295	05260515-N1008	21.1852 min, 05260515	21.1619		2.9 scans	0.95	75 m/z	2.7e-05	0.0216	1165	0.7	1375	6115525		260584408	254423951		21.19		82	74	95	99
BLUEGRASS2_Z06220504	S0295	05260515-N1008	21.1852 min, 05260515	21.1619		2.8 scans	0.95	TIC	2.6e-05	0.0226	1165	0.6	1417	6456417		269783049	262849311		21.19		82	74	95	99
BLUEGRASS3_Z06220505	S0295	05260515-N1008	21.1852 min, 05260515	21.1633		2.9 scans	0.95	75 m/z	2.6e-05	0.0213	1165	0.6	1440	6824713		284897497	281540498		21.19		82	74	95	99
BOX1_Z05260515	S0295	05260515-N1008	21.1852 min, 05260515	21.1852		3.7 scans	0.88	129 m/z	2.3e-05	0.0173	1166	0.4	1667	5887288	0.0182	321886545	319251343	338316487	21.19		100	100	100	100
BOX1_Z05260515	S0295	05260515-N1008	21.1852 min, 05260515	21.1914		3.7 scans	0.9	TIC	2.3e-05	0.0186	1167	0.4	1713	5984437		347188003	337541344		21.19		83	76	95	100
BOX1_Z05260515	S0295	05260515-N1008	21.1852 min, 05260515	21.1929		3.7 scans	0.9	79 m/z	2.1e-05	0.0178	1167	0.4	1704	6384711		332005626	321163452		21.19		81	76	88	99
BOX2_Z05260516	S0295	05260515-N1008	21.1852 min, 05260515	21.2022		4.3 scans	0.81	129 m/z	2.1e-05	0.0156	1167	0.4	1676	6124499	0.017	355994666	355994666	385740740	21.19		96	96	94	99
BOX2_Z05260516	S0295	05260515-N1008	21.1852 min, 05260515	21.2068		4.2 scans	0.89	TIC	2e-05	0.0192	1168	0.3	1808	6519183		437429537	407913510		21.19		81	74	94	99
BOX3_Z05260517	S0295	05260515-N1008	21.1852 min, 05260515	21.193		4.3 scans	0.82	129 m/z	2.2e-05	0.0154	1167	0.7	1658	6029208	0.0161	362021814	355305557	377119066	21.19		92	99	97	99
BOX3_Z05260517	S0295	05260515-N1008	21.1852 min, 05260515	21.1976		4.2 scans	0.87	TIC	2.1e-05	0.0161	1167	0.4	1702	6163292	0.0167	378519523	377439583	391173193	21.19		94	92	98	99
BOX3_Z05260517	S0295	05260515-N1008	21.1852 min, 05260515	21.1992		4.5 scans	0.86	75 m/z	2.1e-05	0.0166	1167	0.4	1692	6179314	0.0173	389548577	388367118	405227320	21.19		98	98	99	99
COTTONWOOD1_Z07090534	S0295	05260515-N1008	21.1852 min, 05260515	21.1803		4.5 scans	0.79	TIC	1.8e-05	0.0192	1166	0.4	1645	8611146		600215599	582295078		21.19		89	98	95	97
COTTONWOOD2_Z07090535	S0295	05260515-N1008	21.1852 min, 05260515	21.1634		3.9 scans	0.82	75 m/z	1.8e-05	0.0259	1165	0.6	1594	8599569		464608981	453333839		21.19		88	95	95	97
COTTONWOOD3_Z07090536	S0295	05260515-N1008	21.1852 min, 05260515	21.1758		3.9 scans	0.8	TIC	1.8e-05	0.0198	1166	0.5	1622	8747750		520082039	510089252		21.19		87	96	95	97
ELM3_J1_Z07090527	S0295	05260515-N1008	21.1852 min, 05260515	21.1465		2.9 scans	0.91	TIC	3e-05	0.0226	1164	0.6	1282	5687798		234140723	215300064		21.19		83	75	95	99
ELM3_J1_Z07090527	S0295	05260515-N1008	21.1852 min, 05260515	21.148		2.8 scans	0.92	75 m/z	2.9e-05	0.0225	1164	0.6	1287	5818800		232761845	213215970		21.19		82	75	93	99
ELM2_Z07100503	S0295	05260515-N1008	21.1852 min, 05260515	21.131		2.7 scans	0.93	TIC	4.9e-05	0.0219	1163	0.8	951	3213885	0.0309	116374089	116347786	163761339	21.19		83	76	95	98
ELM2_Z07100503	S0295	05260515-N1008	21.1852 min, 05260515	21.1326		2.6 scans	0.91	75 m/z	4.8e-05	0.021	1163	0.8	940	3267128		111576127	111296780		21.19		82	76	90	98
ELM2_Z07100503	S0295	05260515-N1008	21.1852 min, 05260515	21.1326		2.6 scans	0.91	75 m/z (339)	5.2e-05	0.0213	1163	0.8	939	3055172		113028901	112745917		21.19		80	74	95	98
ELM1_J3_Z07110506	S0295	05260515-N1008	21.1852 min, 05260515	21.1632		2.7 scans	0.92	TIC	2.5e-05	0.0278	1165	0.7	1303	7539311		294135050	293735391		21.19		83	76	94	99
ELM1_J3_Z07110506	S0295	05260515-N1008	21.1852 min, 05260515	21.1647		2.7 scans	0.89	79 m/z	2.5e-05	0.0264	1165	0.6	1279	7679058		279623864	279103753		21.19		80	76	88	99
JOHNSON1_Z07090522	S0295	05260515-N1008	21.1852 min, 05260515	21.1481		2.8 scans	0.94	TIC	2.4e-05	0.0141	1164	0.7	1359	6510330	0.0178	259286330	258010145	325289503	21.19		83	75	95	99
JOHNSON2_Z07090523	S0295	05260515-N1008	21.1852 min, 05260515	21.1481		2.7 scans	0.94	TIC	2.3e-05	0.0138	1164	0.7	1367	6566111	0.0173	260738680	259433418	326787506	21.19		82	75	95	99
JOHNSON3_Z07090524	S0295	05260515-N1008	21.1852 min, 05260515	21.1419		3.0 scans	0.93	TIC	3.1e-05	0.0124	1163	0.6	1192	5053333	0.0156	210306415	205032284	262662617	21.19		82	75	95	98
ORCHARD2_J1_Z05260510	S0295	05260515-N1008	21.1852 min, 05260515	21.1943		3.9 scans	0.94	75 m/z	2.3e-05	0.0202	1167	0.5	1818	6509867	0.0207	389416368	382547397	398045087	21.19		82	73	94	99
ORCHARD3_J2_Z05260511	S0295	05260515-N1008	21.1852 min, 05260515	21.1945		4.1 scans	0.91	TIC	2e-05	0.0202	1167	0.6	1821	6639840	0.0209	398417198	398417198	410752067	21.19		94	90	98	99
ORCHARD3_J2_Z05260511	S0295	05260515-N1008	21.1852 min, 05260515	21.1945		4.2 scans	0.82	75 m/z (339)	2.2e-05	0.0189	1167	0.5	1725	6270076	0.0195	371841721	371841721	383237574	21.19		88	91	93	95
ORCHARD3_J2_Z05260511	S0295	05260515-N1008	21.1852 min, 05260515	21.1945		4.2 scans	0.9	75 m/z	2e-05	0.0204	1167	0.5	1816	6659789	0.0211	401743673	401743673	414682709	21.19		97	95	99	99
ORCHARD1_J3_Z05260518	S0295	05260515-N1008	21.1852 min, 05260515	21.1927		3.5 scans	0.92	TIC	2e-05	0.0181	1167	0.5	1792	6364435	0.0187	346441700	335412854	357086602	21.19		82	74	95	99
PECAN1_Z07090537	S0295	05260515-N1008	21.1852 min, 05260515	21.2156		5.8 scans	0.38	79 m/z	2e-05	0.0324	1168	0.3	1250	7665320		410540709	389880190		21.19		80	97	67	95
RYE1_Z07070504	S0295	05260515-N1008	21.1852 min, 05260515	21.171		3.5 scans	0.59	199 m/z	2e-05	0.0198	1165	0.5	1234	8059957	0.0222	255391780	247135182	286301648	21.19		82	98	62	96
RYE1_Z07070504	S0295	05260515-N1008	21.1852 min, 05260515	21.1771		3.3 scans	0.92	TIC	1.8e-05	0.035	1166	0.4	1667	8715587		451730436	413773784		21.19		81	73	95	99
RYE2_Z07080501	S0295	05260515-N1008	21.1852 min, 05260515	21.1789		3.2 scans	0.95	TIC	1.6e-05	0.0401	1166	0.5	1707	8931631	0.0405	433114467	429429003	437128536	21.19		82	73	95	99
RYE3_Z07080502	S0295	05260515-N1008	21.1852 min, 05260515	21.1817		3.7 scans	0.95	79 m/z	1.7e-05	0.0421	1166	0.6	1721	8743301	0.0427	495334310	492728583	501689328	21.19		81	73	95	99
SYCAMORE3_J2_Z07110505	S0295	05260515-N1008	21.1852 min, 05260515	21.2081		3.7 scans	0.72	TIC	2.1e-05	0.0279	1168	0.5	1506	8566912		561398785	477851349		21.19		88	99	86	98
SYCAMORE1_J3_Z07110508	S0295	05260515-N1008	21.1852 min, 05260515	21.2034		3.8 scans	0.8	TIC	2.2e-05	0.0279	1167	0.4	1492	8457715	0.0311	508654585	508654585	565790946	21.19		91	92	92	99
TIMOTHY1_Z07090531	S0295	05260515-N1008	21.1852 min, 05260515	21.1372		2.7 scans	0.96	75 m/z (339)	3.1e-05	0.0161	1163	0.8	1188	4761913		179049241	179047306		21.19		80	74	95	98
TIMOTHY1_Z07090531	S0295	05260515-N1008	21.1852 min, 05260515	21.1372		2.7 scans	0.97	75 m/z	3e-05	0.0161	1163	0.8	1194	4826730		178496221	178494293		21.19		82	74	95	98
TIMOTHY3_J2_Z07090533	S0295	05260515-N1008	21.1852 min, 05260515	21.1327		2.5 scans	0.96	75 m/z (339)	3.6e-05	0.0158	1163	0.8	1090	3937045		146364122	144884742		21.19		80	74	94	98
TIMOTHY3_J2_Z07090533	S0295	05260515-N1008	21.1852 min, 05260515	21.1327		2.5 scans	0.97	75 m/z	3.5e-05	0.0156	1163	0.8	1094	4023972		145309575	143840854		21.19		83	74	95	98
TIMOTHY2_J3_Z07100504	S0295	05260515-N1008	21.1852 min, 05260515	21.1342		2.5 scans	0.96	75 m/z	4e-05	0.0128	1163	0.8	1043	3868749		136745008	135181087		21.19		83	75	95	98
TIMOTHY2_J3_Z07100504	S0295	05260515-N1008	21.1852 min, 05260515	21.1342		2.5 scans	0.96	75 m/z (339)	4.1e-05	0.013	1163	0.8	1040	3792557		138076853	136497700		21.19		80	74	94	98
WALNUT1_Z08240510	S0295	05260515-N1008	21.1852 min, 05260515	21.0683		2.9 scans	0.76	TIC	2.3e-05	0.0156	1159	0.8	1333	4313350	0.0226	133885933	133837141	193265333	21.19		90	95	85	96
WALNUT2_Z08240511	S0295	05260515-N1008	21.1852 min, 05260515	21.0653		3.0 scans	0.74	75 m/z	2.6e-05	0.0141	1158	0.9	1248	3988607	0.0216	118427960	118304754	180863341	21.19		90	95	80	95
WALNUT3_Z08240512	S0295	05260515-N1008	21.1852 min, 05260515	21.0716		2.8 scans	0.8	TIC	2.1e-05	0.0154	1159	0.8	1463	4970731	0.0225	157410243	157335727	228537436	21.19		91	96	90	96
ALDER1_Z07090519	S0295	05260517-N1006	21.1930 min, 05260517	21.1236		2.8 scans	0.74	TIC	0.00012	0.00344	1162	1	556	1323399	0.00752	40866373	37317864	89153757	21.19		84	89	90	97
BIRCH3_Z08240505	S0295	05260517-N1006	21.1930 min, 05260517	21.0593		2.7 scans	0.6	TIC	5.4e-05	0.00113	1158	1	760	1987852	0.00245	44084161	41929813	95296754	21.19		80	90	69	94
BOX1_Z05260515	S0295	05260517-N1006	21.1930 min, 05260517	21.1852		3.7 scans	0.88	129 m/z	2.3e-05	0.0173	1166	0.4	1667	5887288	0.0182	321886545	319251343	338316487	21.19		90	85	97	100
BOX2_Z05260516	S0295	05260517-N1006	21.1930 min, 05260517	21.2022		4.3 scans	0.81	129 m/z	2.1e-05	0.0156	1167	0.4	1676	6124499	0.017	355994666	355994666	385740740	21.19		86	82	91	100
BOX3_Z05260517	S0295	05260517-N1006	21.1930 min, 05260517	21.193		4.3 scans	0.82	129 m/z	2.2e-05	0.0154	1167	0.7	1658	6029208	0.0161	362021814	355305557	377119066	21.19		100	100	100	100
BOX3_Z05260517	S0295	05260517-N1006	21.1930 min, 05260517	21.1976		4.2 scans	0.87	TIC	2.1e-05	0.0161	1167	0.4	1702	6163292	0.0167	378519523	377439583	391173193	21.19		85	78	95	100
BOX3_Z05260517	S0295	05260517-N1006	21.1930 min, 05260517	21.1992		4.5 scans	0.86	75 m/z	2.1e-05	0.0166	1167	0.4	1692	6179314	0.0173	389548577	388367118	405227320	21.19		88	84	96	100
COTTONWOOD1_Z07090534	S0295	05260517-N1006	21.1930 min, 05260517	21.1803		4.5 scans	0.79	TIC	1.8e-05	0.0192	1166	0.4	1645	8611146		600215599	582295078		21.19		94	96	97	98
COTTONWOOD2_Z07090535	S0295	05260517-N1006	21.1930 min, 05260517	21.1634		3.9 scans	0.82	75 m/z	1.8e-05	0.0259	1165	0.6	1594	8599569		464608981	453333839		21.19		93	93	96	98
COTTONWOOD3_Z07090536	S0295	05260517-N1006	21.1930 min, 05260517	21.1758		3.9 scans	0.8	TIC	1.8e-05	0.0198	1166	0.5	1622	8747750		520082039	510089252		21.19		93	95	97	98
ORCHARD3_J2_Z05260511	S0295	05260517-N1006	21.1930 min, 05260517	21.1945		4.1 scans	0.91	TIC	2e-05	0.0202	1167	0.6	1821	6639840	0.0209	398417198	398417198	410752067	21.19		84	77	95	99
ORCHARD3_J2_Z05260511	S0295	05260517-N1006	21.1930 min, 05260517	21.1945		4.2 scans	0.9	75 m/z	2e-05	0.0204	1167	0.5	1816	6659789	0.0211	401743673	401743673	414682709	21.19		87	80	96	99
PECAN1_Z07090537	S0295	05260517-N1006	21.1930 min, 05260517	21.208		5.2 scans	0.67	TIC	1.9e-05	0.0513	1168	0.5	1640	8137958		649184490	585464919		21.19		80	92	76	93
RYE1_Z07070504	S0295	05260517-N1006	21.1930 min, 05260517	21.171		3.5 scans	0.59	199 m/z	2e-05	0.0198	1165	0.5	1234	8059957	0.0222	255391780	247135182	286301648	21.19		82	98	64	98
SYCAMORE3_J2_Z07110505	S0295	05260517-N1006	21.1930 min, 05260517	21.2081		3.7 scans	0.72	TIC	2.1e-05	0.0279	1168	0.5	1506	8566912		561398785	477851349		21.19		89	93	86	99
SYCAMORE1_J3_Z07110508	S0295	05260517-N1006	21.1930 min, 05260517	21.2034		3.8 scans	0.8	TIC	2.2e-05	0.0279	1167	0.4	1492	8457715	0.0311	508654585	508654585	565790946	21.19		81	79	90	99
WALNUT1_Z08240510	S0295	05260517-N1006	21.1930 min, 05260517	21.0683		2.9 scans	0.76	TIC	2.3e-05	0.0156	1159	0.8	1333	4313350	0.0226	133885933	133837141	193265333	21.19		85	88	83	96
WALNUT2_Z08240511	S0295	05260517-N1006	21.1930 min, 05260517	21.0653		3.0 scans	0.74	75 m/z	2.6e-05	0.0141	1158	0.9	1248	3988607	0.0216	118427960	118304754	180863341	21.19		85	89	79	96
WALNUT3_Z08240512	S0295	05260517-N1006	21.1930 min, 05260517	21.0716		2.8 scans	0.8	TIC	2.1e-05	0.0154	1159	0.8	1463	4970731	0.0225	157410243	157335727	228537436	21.19		87	90	89	96
ALDER1_Z07090519	S0295	05260517-N1007	21.1992 min, 05260517	21.1236		2.8 scans	0.74	TIC	0.00012	0.00344	1162	1	556	1323399	0.00752	40866373	37317864	89153757	21.2		89	96	91	96
ALDER3_Z07090521	S0295	05260517-N1007	21.1992 min, 05260517	21.1188		2.9 scans	0.65	TIC	0.00028	0.00217	1162	1	372	649307	0.00464	17483768	16293115	37242633	21.2		82	93	78	95
BERMUDA1_Z06220506	S0295	05260517-N1007	21.1992 min, 05260517	21.1482		2.7 scans	0.93	75 m/z	4.6e-05	0.00698	1164	0.8	1011	3488808	0.00893	128351358	128304677	163999019	21.2		83	76	94	99
BERMUDA2_Z06220507	S0295	05260517-N1007	21.1992 min, 05260517	21.1451		2.8 scans	0.93	TIC	5.4e-05	0.00659	1164	0.8	943	3034891	0.0091	114380380	114124921	157891193	21.2		84	76	95	99
BERMUDA3_Z06220508	S0295	05260517-N1007	21.1992 min, 05260517	21.1465		2.7 scans	0.93	75 m/z	5.4e-05	0.00629	1164	0.9	941	3032436	0.00792	113550805	113523152	142928786	21.2		83	76	94	99
BLUEGRASS1_Z06220503	S0295	05260517-N1007	21.1992 min, 05260517	21.1619		2.9 scans	0.94	75 m/z (339)	2.8e-05	0.0218	1165	0.7	1369	5940425		263965440	257725052		21.2		80	73	94	99
BLUEGRASS1_Z06220503	S0295	05260517-N1007	21.1992 min, 05260517	21.1619		2.9 scans	0.95	75 m/z	2.7e-05	0.0216	1165	0.7	1375	6115525		260584408	254423951		21.2		83	75	95	99
BLUEGRASS2_Z06220504	S0295	05260517-N1007	21.1992 min, 05260517	21.1619		2.8 scans	0.95	TIC	2.6e-05	0.0226	1165	0.6	1417	6456417		269783049	262849311		21.2		83	75	95	99
BLUEGRASS2_Z06220504	S0295	05260517-N1007	21.1992 min, 05260517	21.1634		2.8 scans	0.92	75 m/z (339)	2.8e-05	0.0229	1165	0.6	1397	6049135		273603409	246701345		21.2		80	73	94	99
BLUEGRASS3_Z06220505	S0295	05260517-N1007	21.1992 min, 05260517	21.1633		2.9 scans	0.95	75 m/z	2.6e-05	0.0213	1165	0.6	1440	6824713		284897497	281540498		21.2		83	75	95	99
BOX1_Z05260515	S0295	05260517-N1007	21.1992 min, 05260517	21.1852		3.7 scans	0.88	129 m/z	2.3e-05	0.0173	1166	0.4	1667	5887288	0.0182	321886545	319251343	338316487	21.2		98	98	99	100
BOX1_Z05260515	S0295	05260517-N1007	21.1992 min, 05260517	21.1914		3.7 scans	0.9	TIC	2.3e-05	0.0186	1167	0.4	1713	5984437		347188003	337541344		21.2		84	76	96	100
BOX1_Z05260515	S0295	05260517-N1007	21.1992 min, 05260517	21.1929		3.7 scans	0.9	79 m/z	2.1e-05	0.0178	1167	0.4	1704	6384711		332005626	321163452		21.2		82	77	89	100
BOX2_Z05260516	S0295	05260517-N1007	21.1992 min, 05260517	21.2022		4.3 scans	0.81	129 m/z	2.1e-05	0.0156	1167	0.4	1676	6124499	0.017	355994666	355994666	385740740	21.2		97	97	93	100
BOX2_Z05260516	S0295	05260517-N1007	21.1992 min, 05260517	21.2068		4.2 scans	0.89	TIC	2e-05	0.0192	1168	0.3	1808	6519183		437429537	407913510		21.2		83	76	95	100
BOX2_Z05260516	S0295	05260517-N1007	21.1992 min, 05260517	21.2084		4.2 scans	0.88	79 m/z	1.8e-05	0.0186	1168	0.3	1804	7016820		422883070	395011886		21.2		80	76	88	99
BOX3_Z05260517	S0295	05260517-N1007	21.1992 min, 05260517	21.193		4.3 scans	0.82	129 m/z	2.2e-05	0.0154	1167	0.7	1658	6029208	0.0161	362021814	355305557	377119066	21.2		90	98	96	99
BOX3_Z05260517	S0295	05260517-N1007	21.1992 min, 05260517	21.1976		4.2 scans	0.87	TIC	2.1e-05	0.0161	1167	0.4	1702	6163292	0.0167	378519523	377439583	391173193	21.2		96	93	99	100
BOX3_Z05260517	S0295	05260517-N1007	21.1992 min, 05260517	21.1992		4.5 scans	0.86	75 m/z	2.1e-05	0.0166	1167	0.4	1692	6179314	0.0173	389548577	388367118	405227320	21.2		100	100	100	100
BOX3_Z05260517	S0295	05260517-N1007	21.1992 min, 05260517	21.2069		4.2 scans	0.83	335 m/z	2.1e-05	0.0159	1167	0.3	1665	6155559		373194614	372908037		21.2		80	76	88	100
COTTONWOOD1_Z07090534	S0295	05260517-N1007	21.1992 min, 05260517	21.1803		4.5 scans	0.79	TIC	1.8e-05	0.0192	1166	0.4	1645	8611146		600215599	582295078		21.2		89	98	95	97
COTTONWOOD2_Z07090535	S0295	05260517-N1007	21.1992 min, 05260517	21.1634		3.9 scans	0.82	75 m/z	1.8e-05	0.0259	1165	0.6	1594	8599569		464608981	453333839		21.2		86	93	94	97
COTTONWOOD3_Z07090536	S0295	05260517-N1007	21.1992 min, 05260517	21.1758		3.9 scans	0.8	TIC	1.8e-05	0.0198	1166	0.5	1622	8747750		520082039	510089252		21.2		86	95	94	97
ELM3_J1_Z07090527	S0295	05260517-N1007	21.1992 min, 05260517	21.1465		2.9 scans	0.91	TIC	3e-05	0.0226	1164	0.6	1282	5687798		234140723	215300064		21.2		84	76	95	99
ELM3_J1_Z07090527	S0295	05260517-N1007	21.1992 min, 05260517	21.148		2.8 scans	0.91	75 m/z (339)	3.1e-05	0.0234	1164	0.6	1282	5481431		241857888	221548185		21.2		80	74	94	99
ELM3_J1_Z07090527	S0295	05260517-N1007	21.1992 min, 05260517	21.148		2.8 scans	0.92	75 m/z	2.9e-05	0.0225	1164	0.6	1287	5818800		232761845	213215970		21.2		83	76	94	99
ELM2_Z07100503	S0295	05260517-N1007	21.1992 min, 05260517	21.131		2.7 scans	0.93	TIC	4.9e-05	0.0219	1163	0.8	951	3213885	0.0309	116374089	116347786	163761339	21.2		85	77	96	99
ELM2_Z07100503	S0295	05260517-N1007	21.1992 min, 05260517	21.1326		2.6 scans	0.91	75 m/z	4.8e-05	0.021	1163	0.8	940	3267128		111576127	111296780		21.2		83	77	91	99
ELM2_Z07100503	S0295	05260517-N1007	21.1992 min, 05260517	21.1326		2.6 scans	0.91	75 m/z (339)	5.2e-05	0.0213	1163	0.8	939	3055172		113028901	112745917		21.2		81	75	95	99
ELM1_J3_Z07110506	S0295	05260517-N1007	21.1992 min, 05260517	21.1632		2.7 scans	0.92	TIC	2.5e-05	0.0278	1165	0.7	1303	7539311		294135050	293735391		21.2		84	77	95	99
ELM1_J3_Z07110506	S0295	05260517-N1007	21.1992 min, 05260517	21.1647		2.7 scans	0.89	79 m/z	2.5e-05	0.0264	1165	0.6	1279	7679058		279623864	279103753		21.2		82	77	89	99
ELM1_J3_Z07110506	S0295	05260517-N1007	21.1992 min, 05260517	21.1647		2.7 scans	0.89	79 m/z (339)	2.7e-05	0.0268	1165	0.6	1279	7086198		283435611	282908410		21.2		81	75	95	99
JOHNSON1_Z07090522	S0295	05260517-N1007	21.1992 min, 05260517	21.1481		2.8 scans	0.94	TIC	2.4e-05	0.0141	1164	0.7	1359	6510330	0.0178	259286330	258010145	325289503	21.2		84	75	95	99
JOHNSON1_Z07090522	S0295	05260517-N1007	21.1992 min, 05260517	21.1496		2.7 scans	0.93	75 m/z (339)	2.4e-05	0.0142	1164	0.6	1350	6299016	0.017	259765970	258713495	310669750	21.2		81	74	94	99
JOHNSON2_Z07090523	S0295	05260517-N1007	21.1992 min, 05260517	21.1481		2.7 scans	0.94	TIC	2.3e-05	0.0138	1164	0.7	1367	6566111	0.0173	260738680	259433418	326787506	21.2		83	75	95	99
JOHNSON2_Z07090523	S0295	05260517-N1007	21.1992 min, 05260517	21.1497		2.7 scans	0.93	79 m/z (339)	2.4e-05	0.0138	1164	0.7	1359	6370162	0.0166	261742411	260591035	313564891	21.2		80	74	94	99
JOHNSON3_Z07090524	S0295	05260517-N1007	21.1992 min, 05260517	21.1419		3.0 scans	0.93	TIC	3.1e-05	0.0124	1163	0.6	1192	5053333	0.0156	210306415	205032284	262662617	21.2		83	75	95	99
JOHNSON3_Z07090524	S0295	05260517-N1007	21.1992 min, 05260517	21.1434		2.9 scans	0.88	75 m/z (339)	3.4e-05	0.0126	1163	0.7	1162	4646253	0.0151	212662498	199019865	254243944	21.2		80	73	94	99
ORCHARD2_J1_Z05260510	S0295	05260517-N1007	21.1992 min, 05260517	21.1943		3.9 scans	0.94	75 m/z	2.3e-05	0.0202	1167	0.5	1818	6509867	0.0207	389416368	382547397	398045087	21.2		83	74	95	100
ORCHARD3_J2_Z05260511	S0295	05260517-N1007	21.1992 min, 05260517	21.1945		4.1 scans	0.91	TIC	2e-05	0.0202	1167	0.6	1821	6639840	0.0209	398417198	398417198	410752067	21.2		95	92	98	100
ORCHARD3_J2_Z05260511	S0295	05260517-N1007	21.1992 min, 05260517	21.1945		4.2 scans	0.82	75 m/z (339)	2.2e-05	0.0189	1167	0.5	1725	6270076	0.0195	371841721	371841721	383237574	21.2		91	95	94	96
ORCHARD3_J2_Z05260511	S0295	05260517-N1007	21.1992 min, 05260517	21.1945		4.2 scans	0.9	75 m/z	2e-05	0.0204	1167	0.5	1816	6659789	0.0211	401743673	401743673	414682709	21.2		98	97	99	100
ORCHARD1_J3_Z05260518	S0295	05260517-N1007	21.1992 min, 05260517	21.1927		3.5 scans	0.92	TIC	2e-05	0.0181	1167	0.5	1792	6364435	0.0187	346441700	335412854	357086602	21.2		83	75	95	100
ORCHARD1_J3_Z05260518	S0295	05260517-N1007	21.1992 min, 05260517	21.1942		3.5 scans	0.93	79 m/z (339)	2e-05	0.019	1167	0.5	1801	6343075	0.0198	363189170	358560572	378091697	21.2		80	73	94	99
PECAN1_Z07090537	S0295	05260517-N1007	21.1992 min, 05260517	21.2156		5.8 scans	0.38	79 m/z	2e-05	0.0324	1168	0.3	1250	7665320		410540709	389880190		21.2		82	99	68	96
RYE1_Z07070504	S0295	05260517-N1007	21.1992 min, 05260517	21.171		3.5 scans	0.59	199 m/z	2e-05	0.0198	1165	0.5	1234	8059957	0.0222	255391780	247135182	286301648	21.2		81	97	61	97
RYE1_Z07070504	S0295	05260517-N1007	21.1992 min, 05260517	21.1771		3.3 scans	0.92	TIC	1.8e-05	0.035	1166	0.4	1667	8715587		451730436	413773784		21.2		82	73	94	100
RYE2_Z07080501	S0295	05260517-N1007	21.1992 min, 05260517	21.1789		3.2 scans	0.95	TIC	1.6e-05	0.0401	1166	0.5	1707	8931631	0.0405	433114467	429429003	437128536	21.2		83	74	95	100
RYE2_Z07080501	S0295	05260517-N1007	21.1992 min, 05260517	21.1805		3.2 scans	0.95	79 m/z (339)	1.7e-05	0.0406	1166	0.5	1704	8501468		439215014	438130610		21.2		80	74	94	99
RYE3_Z07080502	S0295	05260517-N1007	21.1992 min, 05260517	21.1817		3.7 scans	0.94	79 m/z (339)	1.8e-05	0.0423	1166	0.6	1708	8290558	0.0429	497314341	494698199	504039161	21.2		80	73	94	99
RYE3_Z07080502	S0295	05260517-N1007	21.1992 min, 05260517	21.1817		3.7 scans	0.95	79 m/z	1.7e-05	0.0421	1166	0.6	1721	8743301	0.0427	495334310	492728583	501689328	21.2		82	73	94	100
SYCAMORE2_J1_Z07090517	S0295	05260517-N1007	21.1992 min, 05260517	21.2063		4.4 scans	0.82	TIC	2e-05	0.0305	1168	0.4	1671	8237358		639204076	558516708		21.2		80	74	89	99
SYCAMORE3_J2_Z07110505	S0295	05260517-N1007	21.1992 min, 05260517	21.2081		3.7 scans	0.72	TIC	2.1e-05	0.0279	1168	0.5	1506	8566912		561398785	477851349		21.2		89	99	87	98
SYCAMORE1_J3_Z07110508	S0295	05260517-N1007	21.1992 min, 05260517	21.2034		3.8 scans	0.8	TIC	2.2e-05	0.0279	1167	0.4	1492	8457715	0.0311	508654585	508654585	565790946	21.2		94	94	94	99
TIMOTHY1_Z07090531	S0295	05260517-N1007	21.1992 min, 05260517	21.1372		2.7 scans	0.96	75 m/z (339)	3.1e-05	0.0161	1163	0.8	1188	4761913		179049241	179047306		21.2		81	75	94	99
TIMOTHY1_Z07090531	S0295	05260517-N1007	21.1992 min, 05260517	21.1372		2.7 scans	0.97	75 m/z	3e-05	0.0161	1163	0.8	1194	4826730		178496221	178494293		21.2		83	75	94	99
TIMOTHY3_J2_Z07090533	S0295	05260517-N1007	21.1992 min, 05260517	21.1327		2.5 scans	0.96	75 m/z (339)	3.6e-05	0.0158	1163	0.8	1090	3937045		146364122	144884742		21.2		81	75	94	99
TIMOTHY3_J2_Z07090533	S0295	05260517-N1007	21.1992 min, 05260517	21.1327		2.5 scans	0.97	75 m/z	3.5e-05	0.0156	1163	0.8	1094	4023972		145309575	143840854		21.2		83	75	94	99
TIMOTHY2_J3_Z07100504	S0295	05260517-N1007	21.1992 min, 05260517	21.1342		2.5 scans	0.96	75 m/z	4e-05	0.0128	1163	0.8	1043	3868749		136745008	135181087		21.2		83	76	94	99
TIMOTHY2_J3_Z07100504	S0295	05260517-N1007	21.1992 min, 05260517	21.1342		2.5 scans	0.96	75 m/z (339)	4.1e-05	0.013	1163	0.8	1040	3792557		138076853	136497700		21.2		81	75	94	99
WALNUT1_Z08240510	S0295	05260517-N1007	21.1992 min, 05260517	21.0683		2.9 scans	0.76	TIC	2.3e-05	0.0156	1159	0.8	1333	4313350	0.0226	133885933	133837141	193265333	21.2		91	95	85	96
WALNUT2_Z08240511	S0295	05260517-N1007	21.1992 min, 05260517	21.0653		3.0 scans	0.74	75 m/z	2.6e-05	0.0141	1158	0.9	1248	3988607	0.0216	118427960	118304754	180863341	21.2		90	95	81	95
WALNUT3_Z08240512	S0295	05260517-N1007	21.1992 min, 05260517	21.0716		2.8 scans	0.8	TIC	2.1e-05	0.0154	1159	0.8	1463	4970731	0.0225	157410243	157335727	228537436	21.2		91	96	90	96
ALDER1_Z07090519	S0295	07090535-N1005	21.1634 min, 07090535	21.1236		2.8 scans	0.74	TIC	0.00012	0.00344	1162	1	556	1323399	0.00752	40866373	37317864	89153757	21.16		82	89	87	97
ALDER3_Z07090521	S0295	07090535-N1005	21.1634 min, 07090535	21.1188		2.9 scans	0.65	TIC	0.00028	0.00217	1162	1	372	649307	0.00464	17483768	16293115	37242633	21.16		82	92	80	97
BIRCH2_Z08240504	S0295	07090535-N1005	21.1634 min, 07090535	21.0592		2.8 scans	0.61	75 m/z	4.5e-05	0.00119	1158	1	820	2286370	0.00259	54581870	51537911	118598992	21.16		81	91	71	96
BIRCH2_Z08240504	S0295	07090535-N1005	21.1634 min, 07090535	21.0592		2.8 scans	0.65	TIC	4.5e-05	0.00122	1158	0.9	844	2287433	0.00265	56082683	52633971	121346459	21.16		83	89	78	97
BIRCH3_Z08240505	S0295	07090535-N1005	21.1634 min, 07090535	21.0593		2.7 scans	0.6	TIC	5.4e-05	0.00113	1158	1	760	1987852	0.00245	44084161	41929813	95296754	21.16		82	92	72	96
BOX1_Z05260515	S0295	07090535-N1005	21.1634 min, 07090535	21.1852		3.7 scans	0.88	129 m/z	2.3e-05	0.0173	1166	0.4	1667	5887288	0.0182	321886545	319251343	338316487	21.16		87	83	95	98
BOX2_Z05260516	S0295	07090535-N1005	21.1634 min, 07090535	21.2022		4.3 scans	0.81	129 m/z	2.1e-05	0.0156	1167	0.4	1676	6124499	0.017	355994666	355994666	385740740	21.16		83	80	90	98
BOX3_Z05260517	S0295	07090535-N1005	21.1634 min, 07090535	21.193		4.3 scans	0.82	129 m/z	2.2e-05	0.0154	1167	0.7	1658	6029208	0.0161	362021814	355305557	377119066	21.16		93	94	96	98
BOX3_Z05260517	S0295	07090535-N1005	21.1634 min, 07090535	21.1976		4.2 scans	0.87	TIC	2.1e-05	0.0161	1167	0.4	1702	6163292	0.0167	378519523	377439583	391173193	21.16		81	77	93	98
BOX3_Z05260517	S0295	07090535-N1005	21.1634 min, 07090535	21.1992		4.5 scans	0.86	75 m/z	2.1e-05	0.0166	1167	0.4	1692	6179314	0.0173	389548577	388367118	405227320	21.16		85	82	94	98
COTTONWOOD1_Z07090534	S0295	07090535-N1005	21.1634 min, 07090535	21.1803		4.5 scans	0.79	TIC	1.8e-05	0.0192	1166	0.4	1645	8611146		600215599	582295078		21.16		94	98	96	99
COTTONWOOD2_Z07090535	S0295	07090535-N1005	21.1634 min, 07090535	21.1634		3.9 scans	0.82	75 m/z	1.8e-05	0.0259	1165	0.6	1594	8599569		464608981	453333839		21.16		100	100	100	100
COTTONWOOD3_Z07090536	S0295	07090535-N1005	21.1634 min, 07090535	21.1758		3.9 scans	0.8	TIC	1.8e-05	0.0198	1166	0.5	1622	8747750		520082039	510089252		21.16		96	98	97	100
ORCHARD3_J2_Z05260511	S0295	07090535-N1005	21.1634 min, 07090535	21.1945		4.1 scans	0.91	TIC	2e-05	0.0202	1167	0.6	1821	6639840	0.0209	398417198	398417198	410752067	21.16		80	73	92	95
ORCHARD3_J2_Z05260511	S0295	07090535-N1005	21.1634 min, 07090535	21.1945		4.2 scans	0.9	75 m/z	2e-05	0.0204	1167	0.5	1816	6659789	0.0211	401743673	401743673	414682709	21.16		83	77	93	95
PECAN1_Z07090537	S0295	07090535-N1005	21.1634 min, 07090535	21.208		5.2 scans	0.67	TIC	1.9e-05	0.0513	1168	0.5	1640	8137958		649184490	585464919		21.16		86	97	82	97
PECAN3_J2_Z07090539	S0295	07090535-N1005	21.1634 min, 07090535	21.2217		5.7 scans	0.68	339 m/z	1.9e-05	0.0583	1169	0.3	1685	7667242		769630102	585385629		21.16		81	86	83	97
RYE1_Z07070504	S0295	07090535-N1005	21.1634 min, 07090535	21.171		3.5 scans	0.59	199 m/z	2e-05	0.0198	1165	0.5	1234	8059957	0.0222	255391780	247135182	286301648	21.16		82	95	70	96
SYCAMORE3_J2_Z07110505	S0295	07090535-N1005	21.1634 min, 07090535	21.2081		3.7 scans	0.72	TIC	2.1e-05	0.0279	1168	0.5	1506	8566912		561398785	477851349		21.16		86	94	82	98
WALNUT1_Z08240510	S0295	07090535-N1005	21.1634 min, 07090535	21.0683		2.9 scans	0.76	TIC	2.3e-05	0.0156	1159	0.8	1333	4313350	0.0226	133885933	133837141	193265333	21.16		83	89	81	96
WALNUT2_Z08240511	S0295	07090535-N1005	21.1634 min, 07090535	21.0653		3.0 scans	0.74	75 m/z	2.6e-05	0.0141	1158	0.9	1248	3988607	0.0216	118427960	118304754	180863341	21.16		84	90	79	96
WALNUT3_Z08240512	S0295	07090535-N1005	21.1634 min, 07090535	21.0716		2.8 scans	0.8	TIC	2.1e-05	0.0154	1159	0.8	1463	4970731	0.0225	157410243	157335727	228537436	21.16		86	91	85	97
ALDER1_Z07090519	S0297	05260516-N1004	21.2022 min, 05260516	21.1236		2.8 scans	0.74	TIC	0.00012	0.00344	1162	1	556	1323399	0.00752	40866373	37317864	89153757	21.2		85	92	84	94
ALDER3_Z07090521	S0297	05260516-N1004	21.2022 min, 05260516	21.1188		2.9 scans	0.65	TIC	0.00028	0.00217	1162	1	372	649307	0.00464	17483768	16293115	37242633	21.2		82	93	83	93
BERMUDA1_Z06220506	S0297	05260516-N1004	21.2022 min, 05260516	21.1482		2.7 scans	0.93	75 m/z	4.6e-05	0.00698	1164	0.8	1011	3488808	0.00893	128351358	128304677	163999019	21.2		83	76	88	98
BERMUDA2_Z06220507	S0297	05260516-N1004	21.2022 min, 05260516	21.1451		2.8 scans	0.93	TIC	5.4e-05	0.00659	1164	0.8	943	3034891	0.0091	114380380	114124921	157891193	21.2		83	76	89	99
BERMUDA3_Z06220508	S0297	05260516-N1004	21.2022 min, 05260516	21.1465		2.7 scans	0.93	75 m/z	5.4e-05	0.00629	1164	0.9	941	3032436	0.00792	113550805	113523152	142928786	21.2		83	75	88	98
BLUEGRASS1_Z06220503	S0297	05260516-N1004	21.2022 min, 05260516	21.1619		2.9 scans	0.94	75 m/z (339)	2.8e-05	0.0218	1165	0.7	1369	5940425		263965440	257725052		21.2		80	73	88	99
BLUEGRASS1_Z06220503	S0297	05260516-N1004	21.2022 min, 05260516	21.1619		2.9 scans	0.95	75 m/z	2.7e-05	0.0216	1165	0.7	1375	6115525		260584408	254423951		21.2		83	75	89	99
BLUEGRASS2_Z06220504	S0297	05260516-N1004	21.2022 min, 05260516	21.1619		2.8 scans	0.95	TIC	2.6e-05	0.0226	1165	0.6	1417	6456417		269783049	262849311		21.2		83	75	89	99
BLUEGRASS2_Z06220504	S0297	05260516-N1004	21.2022 min, 05260516	21.1634		2.8 scans	0.92	75 m/z (339)	2.8e-05	0.0229	1165	0.6	1397	6049135		273603409	246701345		21.2		80	73	88	99
BLUEGRASS3_Z06220505	S0297	05260516-N1004	21.2022 min, 05260516	21.1633		2.9 scans	0.95	75 m/z	2.6e-05	0.0213	1165	0.6	1440	6824713		284897497	281540498		21.2		83	75	89	99
BOX1_Z05260515	S0297	05260516-N1004	21.2022 min, 05260516	21.1852		3.7 scans	0.88	129 m/z	2.3e-05	0.0173	1166	0.4	1667	5887288	0.0182	321886545	319251343	338316487	21.2		96	97	94	100
BOX1_Z05260515	S0297	05260516-N1004	21.2022 min, 05260516	21.1914		3.7 scans	0.9	TIC	2.3e-05	0.0186	1167	0.4	1713	5984437		347188003	337541344		21.2		84	76	90	100
BOX1_Z05260515	S0297	05260516-N1004	21.2022 min, 05260516	21.1929		3.7 scans	0.9	79 m/z	2.1e-05	0.0178	1167	0.4	1704	6384711		332005626	321163452		21.2		82	76	82	99
BOX2_Z05260516	S0297	05260516-N1004	21.2022 min, 05260516	21.2022		4.3 scans	0.81	129 m/z	2.1e-05	0.0156	1167	0.4	1676	6124499	0.017	355994666	355994666	385740740	21.2		100	100	100	100
BOX2_Z05260516	S0297	05260516-N1004	21.2022 min, 05260516	21.2068		4.2 scans	0.89	TIC	2e-05	0.0192	1168	0.3	1808	6519183		437429537	407913510		21.2		83	76	89	100
BOX3_Z05260517	S0297	05260516-N1004	21.2022 min, 05260516	21.193		4.3 scans	0.82	129 m/z	2.2e-05	0.0154	1167	0.7	1658	6029208	0.0161	362021814	355305557	377119066	21.2		89	97	91	99
BOX3_Z05260517	S0297	05260516-N1004	21.2022 min, 05260516	21.1976		4.2 scans	0.87	TIC	2.1e-05	0.0161	1167	0.4	1702	6163292	0.0167	378519523	377439583	391173193	21.2		95	93	93	100
BOX3_Z05260517	S0297	05260516-N1004	21.2022 min, 05260516	21.1992		4.5 scans	0.86	75 m/z	2.1e-05	0.0166	1167	0.4	1692	6179314	0.0173	389548577	388367118	405227320	21.2		97	98	93	100
BOX3_Z05260517	S0297	05260516-N1004	21.2022 min, 05260516	21.2069		4.2 scans	0.83	335 m/z	2.1e-05	0.0159	1167	0.3	1665	6155559		373194614	372908037		21.2		80	76	81	99
COTTONWOOD1_Z07090534	S0297	05260516-N1004	21.2022 min, 05260516	21.1803		4.5 scans	0.79	TIC	1.8e-05	0.0192	1166	0.4	1645	8611146		600215599	582295078		21.2		86	96	90	97
COTTONWOOD2_Z07090535	S0297	05260516-N1004	21.2022 min, 05260516	21.1634		3.9 scans	0.82	75 m/z	1.8e-05	0.0259	1165	0.6	1594	8599569		464608981	453333839		21.2		85	94	90	97
COTTONWOOD3_Z07090536	S0297	05260516-N1004	21.2022 min, 05260516	21.1758		3.9 scans	0.8	TIC	1.8e-05	0.0198	1166	0.5	1622	8747750		520082039	510089252		21.2		84	95	89	97
ELM3_J1_Z07090527	S0297	05260516-N1004	21.2022 min, 05260516	21.1465		2.9 scans	0.91	TIC	3e-05	0.0226	1164	0.6	1282	5687798		234140723	215300064		21.2		84	76	89	99
ELM3_J1_Z07090527	S0297	05260516-N1004	21.2022 min, 05260516	21.148		2.8 scans	0.91	75 m/z (339)	3.1e-05	0.0234	1164	0.6	1282	5481431		241857888	221548185		21.2		80	73	88	99
ELM3_J1_Z07090527	S0297	05260516-N1004	21.2022 min, 05260516	21.148		2.8 scans	0.92	75 m/z	2.9e-05	0.0225	1164	0.6	1287	5818800		232761845	213215970		21.2		83	76	88	99
ELM2_Z07100503	S0297	05260516-N1004	21.2022 min, 05260516	21.131		2.7 scans	0.93	TIC	4.9e-05	0.0219	1163	0.8	951	3213885	0.0309	116374089	116347786	163761339	21.2		84	77	89	99
ELM2_Z07100503	S0297	05260516-N1004	21.2022 min, 05260516	21.1326		2.6 scans	0.91	75 m/z	4.8e-05	0.021	1163	0.8	940	3267128		111576127	111296780		21.2		83	77	84	98
ELM2_Z07100503	S0297	05260516-N1004	21.2022 min, 05260516	21.1326		2.6 scans	0.91	75 m/z (339)	5.2e-05	0.0213	1163	0.8	939	3055172		113028901	112745917		21.2		81	75	88	98
ELM1_J3_Z07110506	S0297	05260516-N1004	21.2022 min, 05260516	21.1632		2.7 scans	0.92	TIC	2.5e-05	0.0278	1165	0.7	1303	7539311		294135050	293735391		21.2		84	77	89	99
ELM1_J3_Z07110506	S0297	05260516-N1004	21.2022 min, 05260516	21.1647		2.7 scans	0.89	79 m/z	2.5e-05	0.0264	1165	0.6	1279	7679058		279623864	279103753		21.2		81	77	83	99
ELM1_J3_Z07110506	S0297	05260516-N1004	21.2022 min, 05260516	21.1647		2.7 scans	0.89	79 m/z (339)	2.7e-05	0.0268	1165	0.6	1279	7086198		283435611	282908410		21.2		81	75	88	99
JOHNSON1_Z07090522	S0297	05260516-N1004	21.2022 min, 05260516	21.1481		2.8 scans	0.94	TIC	2.4e-05	0.0141	1164	0.7	1359	6510330	0.0178	259286330	258010145	325289503	21.2		84	76	90	99
JOHNSON1_Z07090522	S0297	05260516-N1004	21.2022 min, 05260516	21.1496		2.7 scans	0.93	75 m/z (339)	2.4e-05	0.0142	1164	0.6	1350	6299016	0.017	259765970	258713495	310669750	21.2		80	74	88	99
JOHNSON2_Z07090523	S0297	05260516-N1004	21.2022 min, 05260516	21.1481		2.7 scans	0.94	TIC	2.3e-05	0.0138	1164	0.7	1367	6566111	0.0173	260738680	259433418	326787506	21.2		83	76	90	99
JOHNSON2_Z07090523	S0297	05260516-N1004	21.2022 min, 05260516	21.1497		2.7 scans	0.93	79 m/z (339)	2.4e-05	0.0138	1164	0.7	1359	6370162	0.0166	261742411	260591035	313564891	21.2		80	74	88	99
JOHNSON3_Z07090524	S0297	05260516-N1004	21.2022 min, 05260516	21.1419		3.0 scans	0.93	TIC	3.1e-05	0.0124	1163	0.6	1192	5053333	0.0156	210306415	205032284	262662617	21.2		83	75	89	99
JOHNSON3_Z07090524	S0297	05260516-N1004	21.2022 min, 05260516	21.1434		2.9 scans	0.88	75 m/z (339)	3.4e-05	0.0126	1163	0.7	1162	4646253	0.0151	212662498	199019865	254243944	21.2		80	73	88	99
ORCHARD2_J1_Z05260510	S0297	05260516-N1004	21.2022 min, 05260516	21.1943		3.9 scans	0.94	75 m/z	2.3e-05	0.0202	1167	0.5	1818	6509867	0.0207	389416368	382547397	398045087	21.2		83	75	89	100
ORCHARD3_J2_Z05260511	S0297	05260516-N1004	21.2022 min, 05260516	21.1945		4.1 scans	0.91	TIC	2e-05	0.0202	1167	0.6	1821	6639840	0.0209	398417198	398417198	410752067	21.2		95	92	93	100
ORCHARD3_J2_Z05260511	S0297	05260516-N1004	21.2022 min, 05260516	21.1945		4.2 scans	0.82	75 m/z (339)	2.2e-05	0.0189	1167	0.5	1725	6270076	0.0195	371841721	371841721	383237574	21.2		90	94	87	96
ORCHARD3_J2_Z05260511	S0297	05260516-N1004	21.2022 min, 05260516	21.1945		4.2 scans	0.9	75 m/z	2e-05	0.0204	1167	0.5	1816	6659789	0.0211	401743673	401743673	414682709	21.2		99	97	93	100
ORCHARD1_J3_Z05260518	S0297	05260516-N1004	21.2022 min, 05260516	21.1927		3.5 scans	0.92	TIC	2e-05	0.0181	1167	0.5	1792	6364435	0.0187	346441700	335412854	357086602	21.2		84	76	90	100
ORCHARD1_J3_Z05260518	S0297	05260516-N1004	21.2022 min, 05260516	21.1942		3.5 scans	0.93	79 m/z (339)	2e-05	0.019	1167	0.5	1801	6343075	0.0198	363189170	358560572	378091697	21.2		80	74	89	99
PECAN1_Z07090537	S0297	05260516-N1004	21.2022 min, 05260516	21.2156		5.8 scans	0.38	79 m/z	2e-05	0.0324	1168	0.3	1250	7665320		410540709	389880190		21.2		80	97	61	95
PECAN2_J3_Z07100505	S0297	05260516-N1004	21.2022 min, 05260516	21.2173		5.7 scans	0.72	TIC	1.8e-05	0.0612	1168	0.4	1693	8053698		805077616	774303751		21.2		80	80	81	94
RYE1_Z07070504	S0297	05260516-N1004	21.2022 min, 05260516	21.171		3.5 scans	0.59	199 m/z	2e-05	0.0198	1165	0.5	1234	8059957	0.0222	255391780	247135182	286301648	21.2		82	98	65	97
RYE1_Z07070504	S0297	05260516-N1004	21.2022 min, 05260516	21.1771		3.3 scans	0.92	TIC	1.8e-05	0.035	1166	0.4	1667	8715587		451730436	413773784		21.2		83	74	89	100
RYE2_Z07080501	S0297	05260516-N1004	21.2022 min, 05260516	21.1789		3.2 scans	0.95	TIC	1.6e-05	0.0401	1166	0.5	1707	8931631	0.0405	433114467	429429003	437128536	21.2		83	74	89	100
RYE2_Z07080501	S0297	05260516-N1004	21.2022 min, 05260516	21.1805		3.2 scans	0.95	79 m/z (339)	1.7e-05	0.0406	1166	0.5	1704	8501468		439215014	438130610		21.2		80	74	88	99
RYE3_Z07080502	S0297	05260516-N1004	21.2022 min, 05260516	21.1817		3.7 scans	0.94	79 m/z (339)	1.8e-05	0.0423	1166	0.6	1708	8290558	0.0429	497314341	494698199	504039161	21.2		80	74	89	99
RYE3_Z07080502	S0297	05260516-N1004	21.2022 min, 05260516	21.1817		3.7 scans	0.95	79 m/z	1.7e-05	0.0421	1166	0.6	1721	8743301	0.0427	495334310	492728583	501689328	21.2		83	74	89	100
SYCAMORE2_J1_Z07090517	S0297	05260516-N1004	21.2022 min, 05260516	21.2063		4.4 scans	0.82	TIC	2e-05	0.0305	1168	0.4	1671	8237358		639204076	558516708		21.2		80	74	83	99
SYCAMORE2_J1_Z07090517	S0297	05260516-N1004	21.2022 min, 05260516	21.2079		4.0 scans	0.76	335 m/z	1.8e-05	0.0245	1168	0.3	1608	9156654		513977301	494265504		21.2		80	74	64	97
SYCAMORE3_J2_Z07110505	S0297	05260516-N1004	21.2022 min, 05260516	21.2081		3.7 scans	0.72	TIC	2.1e-05	0.0279	1168	0.5	1506	8566912		561398785	477851349		21.2		86	97	80	98
SYCAMORE1_J3_Z07110508	S0297	05260516-N1004	21.2022 min, 05260516	21.2034		3.8 scans	0.8	TIC	2.2e-05	0.0279	1167	0.4	1492	8457715	0.0311	508654585	508654585	565790946	21.2		90	93	87	99
TIMOTHY1_Z07090531	S0297	05260516-N1004	21.2022 min, 05260516	21.1372		2.7 scans	0.96	75 m/z (339)	3.1e-05	0.0161	1163	0.8	1188	4761913		179049241	179047306		21.2		81	75	88	99
TIMOTHY1_Z07090531	S0297	05260516-N1004	21.2022 min, 05260516	21.1372		2.7 scans	0.97	75 m/z	3e-05	0.0161	1163	0.8	1194	4826730		178496221	178494293		21.2		83	75	89	99
TIMOTHY3_J2_Z07090533	S0297	05260516-N1004	21.2022 min, 05260516	21.1327		2.5 scans	0.96	75 m/z (339)	3.6e-05	0.0158	1163	0.8	1090	3937045		146364122	144884742		21.2		81	74	88	99
TIMOTHY3_J2_Z07090533	S0297	05260516-N1004	21.2022 min, 05260516	21.1327		2.5 scans	0.97	75 m/z	3.5e-05	0.0156	1163	0.8	1094	4023972		145309575	143840854		21.2		83	75	89	99
TIMOTHY2_J3_Z07100504	S0297	05260516-N1004	21.2022 min, 05260516	21.1342		2.5 scans	0.96	75 m/z	4e-05	0.0128	1163	0.8	1043	3868749		136745008	135181087		21.2		83	75	89	99
TIMOTHY2_J3_Z07100504	S0297	05260516-N1004	21.2022 min, 05260516	21.1342		2.5 scans	0.96	75 m/z (339)	4.1e-05	0.013	1163	0.8	1040	3792557		138076853	136497700		21.2		81	75	88	99
WALNUT1_Z08240510	S0297	05260516-N1004	21.2022 min, 05260516	21.0683		2.9 scans	0.76	TIC	2.3e-05	0.0156	1159	0.8	1333	4313350	0.0226	133885933	133837141	193265333	21.2		92	95	90	95
WALNUT2_Z08240511	S0297	05260516-N1004	21.2022 min, 05260516	21.0653		3.0 scans	0.74	75 m/z	2.6e-05	0.0141	1158	0.9	1248	3988607	0.0216	118427960	118304754	180863341	21.2		90	95	85	95
WALNUT3_Z08240512	S0297	05260516-N1004	21.2022 min, 05260516	21.0716		2.8 scans	0.8	TIC	2.1e-05	0.0154	1159	0.8	1463	4970731	0.0225	157410243	157335727	228537436	21.2		87	93	83	95
ALDER1_Z07090519	S0304	07090534-N1004	21.1757 min, 07090534	21.2265		3.1 scans	0.37	TIC	0.0013	0.000212	1169	1.6	147	122886		2520825	1714490		21.18		84	86	52	93
ALDER2_Z07090520	S0304	07090534-N1004	21.1757 min, 07090534	21.1158		2.8 scans	0.32	339 m/z	0.001	0.000906	1162	1	188	158245	0.00146	4269048	4168435	6877773	21.18		93	96	89	97
ALDER3_Z07090521	S0304	07090534-N1004	21.1757 min, 07090534	21.1111		2.8 scans	0.27	339 m/z (73)	0.00059	0.000751	1161	1.1	210	310457	0.00117	6035253	6035253	9390922	21.18		93	97	89	97
ALDER3_Z07090521	S0304	07090534-N1004	21.1757 min, 07090534	21.1111		2.8 scans	0.3	339 m/z	0.0006	0.000783	1161	1.1	222	301255	0.00121	6292310	6292310	9711980	21.18		93	97	79	98
ASH1_Z06220509	S0304	07090534-N1004	21.1757 min, 07090534	21.1513		2.8 scans	0.8	339 m/z	1.8e-05	0.014	1164	0.9	1402	8202521	0.018	250452753	250452753	321377276	21.18		93	89	68	100
ASH1_Z06220509	S0304	07090534-N1004	21.1757 min, 07090534	21.1528		2.9 scans	0.82	TIC	1.9e-05	0.0149	1164	0.8	1423	7996872	0.0212	267123621	265410458	378511014	21.18		92	87	64	100
ASH1_Z06220509	S0304	07090534-N1004	21.1757 min, 07090534	21.245		3.6 scans	0.36	TIC	0.00039	0.000205	1170	1.7	278	394054	0.00688	3660890	3660890	122837536	21.18		90	89	59	97
ASH1_Z06220509	S0304	07090534-N1004	21.1757 min, 07090534	21.245		3.8 scans	0.34	339 m/z	0.00039	0.000234	1170	2	272	391393	0.00606	4187466	4187466	108197016	21.18		90	89	57	96
ASH1_Z06220509	S0304	07090534-N1004	21.1757 min, 07090534	21.245		3.8 scans	0.37	339 m/z (71)	0.00039	0.000563	1170	2	282	395195	0.0145	10060702	10060702	258887250	21.18		89	89	63	97
ASH2_Z06220510	S0304	07090534-N1004	21.1757 min, 07090534	21.1464		2.7 scans	0.84	339 m/z	2.4e-05	0.0158	1164	0.8	1293	6794380	0.0218	221520520	214487948	305176364	21.18		92	88	66	100
ASH2_Z06220510	S0304	07090534-N1004	21.1757 min, 07090534	21.2447		3.2 scans	0.69	TIC	0.00018	0.00203	1170	1.5	440	896165	0.0147	28418661	22285280	205784062	21.18		93	90	63	99
ASH2_Z06220510	S0304	07090534-N1004	21.1757 min, 07090534	21.2447		3.3 scans	0.67	339 m/z	0.00018	0.00196	1170	1.5	433	893490	0.0135	27442847	23799995	188985363	21.18		92	90	61	98
ASH3_Z06230501	S0304	07090534-N1004	21.1757 min, 07090534	21.1619		2.8 scans	0.82	339 m/z	1.6e-05	0.0167	1165	0.7	1443	8219638		285358509	265961742		21.18		91	86	64	100
ASH3_Z06230501	S0304	07090534-N1004	21.1757 min, 07090534	21.251		7.7 scans	0.38	TIC	0.00031	0.000264	1170	1.6	292	427237	0.00797	4516004	4516004	135956767	21.18		92	91	67	98
BERMUDA1_Z06220506	S0304	07090534-N1004	21.1757 min, 07090534	21.1359		2.5 scans	0.026	339 m/z (75)	0.00044	0.000172	1163	1.2	158	371728	0.000276	3158711	3158711	5068727	21.18		81	95	34	89
BERMUDA1_Z06220506	S0304	07090534-N1004	21.1757 min, 07090534	21.2404		2.7 scans	0.32	339 m/z	0.00093	0.000162	1170	1	163	176056	0.00145	2987937	2965037	26629180	21.18		89	91	52	94
BERMUDA1_Z06220506	S0304	07090534-N1004	21.1757 min, 07090534	21.2404		3.2 scans	0.33	TIC	0.0011	5.94e-05	1170	1.3	166	139287	0.000212	1091720	1091720	3893370	21.18		88	89	57	96
BERMUDA2_Z06220507	S0304	07090534-N1004	21.1757 min, 07090534	21.1343		2.5 scans	0.019	339 m/z (75)	0.00051	0.00013	1163	1.1	133	316611	0.000207	2256689	2248556	3591591	21.18		81	96	30	89
BERMUDA2_Z06220507	S0304	07090534-N1004	21.1757 min, 07090534	21.2403		3.2 scans	0.3	TIC	0.0013	5.08e-05	1170	1.2	149	124724	0.000193	881913	808129	3348681	21.18		89	91	55	96
BERMUDA3_Z06220508	S0304	07090534-N1004	21.1757 min, 07090534	21.1342		2.4 scans	0.019	339 m/z (75)	0.00055	0.000117	1163	1	130	297458	0.000169	2118764	2070797	3049869	21.18		80	95	30	88
BERMUDA3_Z06220508	S0304	07090534-N1004	21.1757 min, 07090534	21.2386		3.5 scans	0.31	TIC	0.0013	5.11e-05	1170	1.3	149	122982	0.000206	923268	923268	3717592	21.18		88	90	54	95
BIRCH1_Z08240503	S0304	07090534-N1004	21.1757 min, 07090534	21.0501		2.8 scans	0.33	117 m/z (75)	9e-05	0.000618	1157	1.1	516	1005306	0.00112	24272004	24272004	43942971	21.18		91	93	90	95
BIRCH1_Z08240503	S0304	07090534-N1004	21.1757 min, 07090534	21.0501		2.8 scans	0.43	117 m/z	9e-05	0.000742	1157	1.1	586	1002643	0.00135	29128319	29128319	52966974	21.18		91	90	84	94
BIRCH1_Z08240503	S0304	07090534-N1004	21.1757 min, 07090534	21.0563		2.8 scans	0.63	75 m/z (79)	4.3e-05	0.00134	1158	1	766	2107240	0.00308	52932790	51225005	120843171	21.18		80	76	57	94
BIRCH1_Z08240503	S0304	07090534-N1004	21.1757 min, 07090534	21.1592		3.2 scans	0.33	TIC	0.00048	4.9e-05	1164	1.6	234	187644	0.000111	1924994	1924994	4355062	21.18		83	83	47	93
BIRCH2_Z08240504	S0304	07090534-N1004	21.1757 min, 07090534	21.0592		2.8 scans	0.58	75 m/z (79)	4.8e-05	0.00126	1158	1	802	2145034	0.00274	57813431	54589252	125467659	21.18		82	79	61	94
BIRCH2_Z08240504	S0304	07090534-N1004	21.1757 min, 07090534	21.1606		3.0 scans	0.3	TIC	0.0005	3.98e-05	1165	1.4	237	203802	9.1e-05	1823683	1823683	4166992	21.18		82	83	49	92
BIRCH3_Z08240505	S0304	07090534-N1004	21.1757 min, 07090534	21.0563		2.8 scans	0.51	75 m/z (79)	6.8e-05	0.0011	1158	1	700	1572042	0.00239	42872382	41234363	92962956	21.18		83	81	66	94
BIRCH3_Z08240505	S0304	07090534-N1004	21.1757 min, 07090534	21.1608		2.9 scans	0.32	TIC	0.00066	4.02e-05	1165	1.2	224	161665	9.4e-05	1566260	1566260	3656284	21.18		81	82	54	92
BLUEGRASS1_Z06220503	S0304	07090534-N1004	21.1757 min, 07090534	21.1497		2.4 scans	0.019	339 m/z (75)	0.00023	0.000333	1164	0.8	185	722885		4018479	3902151		21.18		83	95	31	89
BLUEGRASS1_Z06220503	S0304	07090534-N1004	21.1757 min, 07090534	21.2434		2.7 scans	0.45	339 m/z	0.00059	0.000482	1170	1.2	232	279405	0.00489	5813953	5785133	58973365	21.18		87	87	52	96
BLUEGRASS2_Z06220504	S0304	07090534-N1004	21.1757 min, 07090534	21.1496		2.3 scans	0.02	339 m/z (75)	0.00023	0.000349	1164	0.7	192	730952		4169472	3997801		21.18		83	95	33	89
BLUEGRASS2_Z06220504	S0304	07090534-N1004	21.1757 min, 07090534	21.2418		2.7 scans	0.46	339 m/z	0.00062	0.000485	1170	1.2	231	274600	0.00512	5791425	5772660	61048719	21.18		86	85	51	95
BLUEGRASS2_Z06220504	S0304	07090534-N1004	21.1757 min, 07090534	21.2418		3.2 scans	0.44	TIC	0.00068	0.000235	1170	1.1	227	252200	0.0111	2809687	2809687	132351716	21.18		86	85	56	96
BLUEGRASS3_Z06220505	S0304	07090534-N1004	21.1757 min, 07090534	21.1495		2.4 scans	0.019	339 m/z (75)	0.00023	0.000321	1164	0.8	190	761954		4293445	4134767		21.18		84	97	32	90
BLUEGRASS3_Z06220505	S0304	07090534-N1004	21.1757 min, 07090534	21.1541		3.2 scans	0.037	84 m/z (75)	0.00022	0.00077	1164	0.7	260	775488	0.000848	10282759	10279346	11312334	21.18		84	96	41	91
BLUEGRASS3_Z06220505	S0304	07090534-N1004	21.1757 min, 07090534	21.2417		2.6 scans	0.45	339 m/z	0.00059	0.000444	1170	1.2	235	298714	0.00467	5935177	5908526	62297875	21.18		88	89	53	96
BOX1_Z05260515	S0304	07090534-N1004	21.1757 min, 07090534	21.1806		2.5 scans	0.045	339 m/z	6.6e-05	0.000666	1166	0.7	378	2095726	0.000708	12387181	11532720	13160883	21.18		86	100	32	96
BOX1_Z05260515	S0304	07090534-N1004	21.1757 min, 07090534	21.1806		2.5 scans	0.053	339 m/z (79)	6.6e-05	0.000815	1166	0.7	411	2119148	0.000867	15165993	14119852	16116505	21.18		88	99	39	93
BOX1_Z05260515	S0304	07090534-N1004	21.1757 min, 07090534	21.1852		3.7 scans	0.27	129 m/z (79)	4.2e-05	0.0056	1166	0.4	929	3326527	0.00589	104175421	103322563	109488138	21.18		92	94	93	96
BOX1_Z05260515	S0304	07090534-N1004	21.1757 min, 07090534	21.2574		>2 scans	0.43	TIC	0.00082	0.000106	1171	1.8	237	169137	0.000329	1980857	1980857	6115721	21.18		87	86	61	96
BOX2_Z05260516	S0304	07090534-N1004	21.1757 min, 07090534	21.2022		4.3 scans	0.28	129 m/z (79)	3.4e-05	0.00588	1167	0.4	991	3900865	0.00639	133497997	133497997	144993137	21.18		92	92	91	96
BOX2_Z05260516	S0304	07090534-N1004	21.1757 min, 07090534	21.2591		>3 scans	0.36	117 m/z	0.00056	0.000191	1171	2	253	233063	0.00527	4354403	4354403	119579629	21.18		94	95	81	98
BOX2_Z05260516	S0304	07090534-N1004	21.1757 min, 07090534	21.2591		>3 scans	0.45	117 m/z (79)	0.00056	0.000307	1171	2	283	233063	0.00844	6973992	6973992	191508932	21.18		91	92	76	97
BOX3_Z05260517	S0304	07090534-N1004	21.1757 min, 07090534	21.1884		2.7 scans	0.06	339 m/z (75)	5.4e-05	0.000729	1166	0.7	426	2460256	0.000776	17094976	16448816	18176671	21.18		89	98	37	92
BOX3_Z05260517	S0304	07090534-N1004	21.1757 min, 07090534	21.193		4.3 scans	0.26	129 m/z (75)	3.5e-05	0.00524	1167	0.7	938	3757307	0.00547	122812739	120534308	128126788	21.18		93	94	90	96
BOX3_Z05260517	S0304	07090534-N1004	21.1757 min, 07090534	21.2591		>3 scans	0.5	TIC	0.00062	0.00015	1171	2	284	216162	0.0103	3517456	3517456	241262508	21.18		89	88	69	97
CEDAR1_Z07090540	S0304	07090534-N1004	21.1757 min, 07090534	21.1128		2.9 scans	0.87	339 m/z	0.00049	0.00303	1161	1.3	270	279207	0.00429	8810148	8727086	12465254	21.18		92	89	65	99
CEDAR2_Z07090541	S0304	07090534-N1004	21.1757 min, 07090534	21.1174		2.6 scans	0.94	339 m/z	4.7e-05	0.0105	1162	0.8	851	3180491	0.0149	88611919	88611919	125633543	21.18		93	89	67	100
CEDAR2_Z07090541	S0304	07090534-N1004	21.1757 min, 07090534	21.1174		2.6 scans	0.94	TIC	4.7e-05	0.0104	1162	0.8	853	3183458	0.0172	88237964	88237964	145026640	21.18		93	89	67	100
CEDAR2_Z07090541	S0304	07090534-N1004	21.1757 min, 07090534	21.2249		7.2 scans	0.33	TIC	0.002	8.74e-05	1169	1.5	114	72396	0.000278	737471	737471	2344035	21.18		86	89	55	94
CEDAR3_Z07090542	S0304	07090534-N1004	21.1757 min, 07090534	21.1096		2.7 scans	0.93	339 m/z	0.00015	0.0075	1161	1.1	493	946401	0.0109	28823388	28823388	41850571	21.18		93	89	66	99
CEDAR3_Z07090542	S0304	07090534-N1004	21.1757 min, 07090534	21.2264		6.6 scans	0.24	TIC	0.0057	5.34e-05	1169	2	65	25038	0.00014	205368	205368	537530	21.18		80	88	46	91
COTTONWOOD1_Z07090534	S0304	07090534-N1004	21.1757 min, 07090534	21.1757		3.6 scans	0.35	339 m/z	2.1e-05	0.00746	1166	0.6	1092	7500701		232895938	225024110		21.18		99	99	93	99
COTTONWOOD2_Z07090535	S0304	07090534-N1004	21.1757 min, 07090534	21.1573		3.1 scans	0.29	339 m/z (75)	2.2e-05	0.00747	1164	0.7	922	7156320	0.0077	133872360	133275544	137981437	21.18		96	99	88	99
COTTONWOOD2_Z07090535	S0304	07090534-N1004	21.1757 min, 07090534	21.1573		3.1 scans	0.41	339 m/z	2.2e-05	0.0101	1164	0.7	1085	7002719	0.0104	181857065	181046328	186364538	21.18		98	97	91	99
COTTONWOOD2_Z07090535	S0304	07090534-N1004	21.1757 min, 07090534	21.1634		3.9 scans	0.58	75 m/z (79)	1.8e-05	0.0188	1165	0.6	1342	8677034		337513973	329323176		21.18		88	87	53	99
COTTONWOOD2_Z07090535	S0304	07090534-N1004	21.1757 min, 07090534	21.231		2.6 scans	0.49	339 m/z (335)	0.001	0.000296	1169	1.2	184	147075	0.0137	5318959	4517502	245499440	21.18		82	82	53	96
COTTONWOOD3_Z07090536	S0304	07090534-N1004	21.1757 min, 07090534	21.1682		3.2 scans	0.35	339 m/z (79)	1.9e-05	0.00735	1165	0.6	1057	8069146		192790127	182628305		21.18		98	99	98	100
COTTONWOOD3_Z07090536	S0304	07090534-N1004	21.1757 min, 07090534	21.1682		3.2 scans	0.4	339 m/z	2e-05	0.00805	1165	0.6	1124	7845549		210999530	199877904		21.18		98	97	91	99
ELM3_J1_Z07090527	S0304	07090534-N1004	21.1757 min, 07090534	21.1326		2.5 scans	0.038	339 m/z	0.00015	0.000731	1163	0.8	248	1089371	0.001	7543879	7533078	10315886	21.18		81	99	35	95
ELM3_J1_Z07090527	S0304	07090534-N1004	21.1757 min, 07090534	21.1326		2.5 scans	0.038	339 m/z (75)	0.00015	0.000745	1163	0.8	247	1105894	0.00102	7687312	7676305	10522203	21.18		87	98	37	92
ELM3_J1_Z07090527	S0304	07090534-N1004	21.1757 min, 07090534	21.2233		>4 scans	0.36	TIC	0.0019	0.00018	1169	2.2	126	90740	0.000206	1866616	1283562	2125072	21.18		84	87	56	93
ELM2_Z07100503	S0304	07090534-N1004	21.1757 min, 07090534	21.1203		2.5 scans	0.047	339 m/z	0.00024	0.000866	1162	0.9	200	656343	0.00116	4594053	4438589	6147675	21.18		82	99	36	96
ELM2_Z07100503	S0304	07090534-N1004	21.1757 min, 07090534	21.1203		2.5 scans	0.05	339 m/z (75)	0.00023	0.000937	1162	0.9	205	668608	0.00126	4970488	4802284	6677647	21.18		87	99	41	93
ELM2_Z07100503	S0304	07090534-N1004	21.1757 min, 07090534	21.2232		>4 scans	0.46	TIC	0.003	0.00028	1169	3.2	108	52915	0.000342	1487041	1464887	1812504	21.18		85	88	57	93
ELM1_J3_Z07110506	S0304	07090534-N1004	21.1757 min, 07090534	21.1524		2.5 scans	0.068	339 m/z	9.6e-05	0.00143	1164	0.8	315	2013866	0.00204	15133352	15133352	21566166	21.18		85	99	39	96
ELM1_J3_Z07110506	S0304	07090534-N1004	21.1757 min, 07090534	21.1524		2.5 scans	0.094	339 m/z (79)	9.4e-05	0.002	1164	0.8	370	2042098	0.00287	21243842	21243842	30340636	21.18		90	99	59	95
ELM1_J3_Z07110506	S0304	07090534-N1004	21.1757 min, 07090534	21.2415		>4 scans	0.5	TIC	0.0012	0.000536	1170	2.5	159	157269		5675479	4122315		21.18		87	88	58	94
JOHNSON1_Z07090522	S0304	07090534-N1004	21.1757 min, 07090534	21.1358		2.4 scans	0.034	339 m/z (75)	0.00014	0.000366	1163	0.9	229	1086262	0.000457	6702221	6552597	8351534	21.18		86	98	35	91
JOHNSON1_Z07090522	S0304	07090534-N1004	21.1757 min, 07090534	21.2279		2.6 scans	0.5	339 m/z	0.00054	0.000293	1169	1.1	218	288931	0.0036	5370586	5370586	65788888	21.18		90	89	60	96
JOHNSON2_Z07090523	S0304	07090534-N1004	21.1757 min, 07090534	21.1358		2.4 scans	0.035	339 m/z	0.00015	0.000359	1163	0.8	235	1040116	0.000549	6798990	6772977	10370309	21.18		82	100	34	95
JOHNSON2_Z07090523	S0304	07090534-N1004	21.1757 min, 07090534	21.1358		2.4 scans	0.035	339 m/z (79)	0.00014	0.000368	1163	0.8	235	1055262	0.000563	6968644	6941982	10634761	21.18		86	98	36	91
JOHNSON2_Z07090523	S0304	07090534-N1004	21.1757 min, 07090534	21.2265		2.6 scans	0.49	339 m/z	0.00056	0.000284	1169	1.2	217	277383	0.00346	5376074	5376074	65357501	21.18		90	90	59	97
JOHNSON3_Z07090524	S0304	07090534-N1004	21.1757 min, 07090534	21.1311		2.5 scans	0.027	339 m/z (75)	0.00019	0.000333	1163	0.9	203	812620	0.00049	5616608	5496274	8250300	21.18		85	98	35	91
JOHNSON3_Z07090524	S0304	07090534-N1004	21.1757 min, 07090534	21.2264		2.6 scans	0.48	339 m/z	0.00073	0.000252	1169	1.2	194	218474	0.00316	4259128	4259128	53206017	21.18		90	90	58	96
JOHNSON3_Z07090524	S0304	07090534-N1004	21.1757 min, 07090534	21.2264		2.8 scans	0.44	TIC	0.00079	0.000119	1169	1.2	185	202117	0.000299	2017160	2017160	5034367	21.18		90	90	58	96
MUGWORT2_J1_Z07080507	S0304	07090534-N1004	21.1757 min, 07090534	21.1359		2.7 scans	0.95	339 m/z	2.5e-05	0.00915	1163	0.9	1101	5925016	0.00969	159171294	157967590	168391746	21.18		94	90	69	100
MUGWORT2_J1_Z07080507	S0304	07090534-N1004	21.1757 min, 07090534	21.2419		3.0 scans	0.42	339 m/z	0.00053	0.000434	1170	1.3	216	286873	0.00647	7559019	5678746	112434943	21.18		88	88	52	95
MUGWORT2_J1_Z07080507	S0304	07090534-N1004	21.1757 min, 07090534	21.2419		3.0 scans	0.47	339 m/z (69)	0.00053	0.000602	1170	1.3	228	286907	0.00896	10467052	7863418	155705887	21.18		86	86	57	97
MUGWORT2_J1_Z07080507	S0304	07090534-N1004	21.1757 min, 07090534	21.2419		3.4 scans	0.45	TIC	0.00054	0.000197	1170	1.6	222	280487	0.000511	3433180	3433180	8880101	21.18		89	89	58	96
MUGWORT3_J2_Z07080508	S0304	07090534-N1004	21.1757 min, 07090534	21.1389		2.7 scans	0.92	339 m/z	2.7e-05	0.00892	1163	0.9	1071	5607353	0.00948	156726709	147077039	166426388	21.18		94	90	69	100
MUGWORT3_J2_Z07080508	S0304	07090534-N1004	21.1757 min, 07090534	21.2449		3.0 scans	0.38	339 m/z	0.00053	0.000389	1170	1.2	203	284281	0.00596	6832602	5120078	104630936	21.18		87	88	46	94
MUGWORT3_J2_Z07080508	S0304	07090534-N1004	21.1757 min, 07090534	21.2449		3.4 scans	0.44	TIC	0.00056	0.000174	1170	1.5	218	269782	0.00484	3069220	3069220	84968747	21.18		89	88	57	96
MUGWORT1_J3_Z07110504	S0304	07090534-N1004	21.1757 min, 07090534	21.1358		2.5 scans	0.95	339 m/z	2.7e-05	0.0097	1163	0.8	966	5801821	0.0103	147342191	145936418	156414390	21.18		94	90	68	100
MUGWORT1_J3_Z07110504	S0304	07090534-N1004	21.1757 min, 07090534	21.2402		3.0 scans	0.4	339 m/z	0.00066	0.000403	1170	1.2	174	240820	0.00667	6120991	4456301	101289707	21.18		86	87	50	94
MUGWORT1_J3_Z07110504	S0304	07090534-N1004	21.1757 min, 07090534	21.2402		3.0 scans	0.45	339 m/z (69)	0.00065	0.000561	1170	1.2	183	241406	0.00929	8522204	6204470	141076669	21.18		86	87	57	96
MUGWORT1_J3_Z07110504	S0304	07090534-N1004	21.1757 min, 07090534	21.2418		3.5 scans	0.44	TIC	0.00065	0.0002	1170	1.6	182	241792	0.000488	3047842	3047842	7410701	21.18		88	88	56	95
OLIVE2_J1_Z07080504	S0304	07090534-N1004	21.1757 min, 07090534	21.1756		3.3 scans	0.81	339 m/z	1.6e-05	0.0199	1166	0.6	1563	8534276	0.0226	378146168	378146168	428519915	21.18		92	88	67	99
OLIVE2_J1_Z07080504	S0304	07090534-N1004	21.1757 min, 07090534	21.1772		3.3 scans	0.84	TIC	1.6e-05	0.0207	1166	0.6	1593	8534276	0.0231	393474751	393474751	438000444	21.18		91	86	65	99
OLIVE2_J1_Z07080504	S0304	07090534-N1004	21.1757 min, 07090534	21.2555		2.6 scans	0.69	339 m/z	0.00011	0.00158	1171	1.1	489	1267520		30034573	23281686		21.18		93	90	68	99
OLIVE3_J2_Z07080505	S0304	07090534-N1004	21.1757 min, 07090534	21.1788		3.4 scans	0.77	TIC	1.7e-05	0.0193	1166	0.6	1581	8468106	0.0218	386757574	386746475	435715148	21.18		81	86	55	97
OLIVE3_J2_Z07080505	S0304	07090534-N1004	21.1757 min, 07090534	21.1788		3.4 scans	0.78	117 m/z (79)	1.6e-05	0.0207	1166	0.6	1596	8921372	0.0235	415484969	415484969	469692935	21.18		88	87	73	96
OLIVE3_J2_Z07080505	S0304	07090534-N1004	21.1757 min, 07090534	21.2587		2.7 scans	0.72	339 m/z	8.4e-05	0.00197	1171	1.3	548	1714098	0.0191	39500933	32686719	381750428	21.18		94	91	68	99
OLIVE3_J2_Z07080505	S0304	07090534-N1004	21.1757 min, 07090534	21.2587		2.8 scans	0.71	TIC	8.5e-05	0.00138	1171	1.1	547	1699648	0.00194	27609021	27609021	38774651	21.18		94	91	68	99
OLIVE1_J3_Z07110503	S0304	07090534-N1004	21.1757 min, 07090534	21.1773		3.2 scans	0.78	117 m/z	1.7e-05	0.0238	1166	0.5	1469	8643380	0.0264	409689700	407845453	453762460	21.18		82	85	55	98
OLIVE1_J3_Z07110503	S0304	07090534-N1004	21.1757 min, 07090534	21.2526		2.5 scans	0.69	339 m/z	0.00012	0.00161	1171	1.3	418	1206363	0.0215	27705193	23145632	369541397	21.18		93	90	68	99
ORCHARD2_J1_Z05260510	S0304	07090534-N1004	21.1757 min, 07090534	21.182		2.5 scans	0.016	339 m/z (75)	0.00019	0.000212	1166	0.8	221	775504	0.000301	4086243	3873487	5787999	21.18		83	96	29	89
ORCHARD2_J1_Z05260510	S0304	07090534-N1004	21.1757 min, 07090534	21.2619		>3 scans	0.64	339 m/z	0.00042	0.000453	1171	1.8	377	360798	0.00917	8713831	8713831	176332051	21.18		91	88	66	98
ORCHARD3_J2_Z05260511	S0304	07090534-N1004	21.1757 min, 07090534	21.1822		2.4 scans	0.015	339 m/z	0.00017	0.000205	1166	0.9	224	798588	0.000293	4033018	3780607	5758390	21.18		80	94	28	89
ORCHARD3_J2_Z05260511	S0304	07090534-N1004	21.1757 min, 07090534	21.1822		2.4 scans	0.016	339 m/z (75)	0.00017	0.000223	1166	0.9	229	810999	0.000319	4397333	4122121	6269374	21.18		84	97	30	90
ORCHARD3_J2_Z05260511	S0304	07090534-N1004	21.1757 min, 07090534	21.259		>2 scans	0.67	339 m/z	0.00032	0.000701	1171	1.8	413	422161	0.00886	13788193	11014477	174127431	21.18		90	87	64	98
ORCHARD1_J3_Z05260518	S0304	07090534-N1004	21.1757 min, 07090534	21.1804		2.3 scans	0.028	339 m/z	0.0001	0.000346	1166	0.7	292	1284254	0.000429	6609922	6174549	8191987	21.18		81	100	30	95
ORCHARD1_J3_Z05260518	S0304	07090534-N1004	21.1757 min, 07090534	21.2603		2.6 scans	0.28	339 m/z	0.00038	0.000265	1171	1.2	247	340393	0.002	5071838	4789972	38191080	21.18		96	97	77	97
ORCHARD1_J3_Z05260518	S0304	07090534-N1004	21.1757 min, 07090534	21.2618		>3 scans	0.5	TIC	0.00038	0.000265	1171	2.1	330	340393	0.0109	5063391	5063391	208141389	21.18		90	89	61	96
PECAN1_Z07090537	S0304	07090534-N1004	21.1757 min, 07090534	21.2064		5.0 scans	0.55	339 m/z (79)	1.8e-05	0.0498	1168	0.4	1496	8792650		630357452	472272495		21.18		94	94	86	98
PECAN1_Z07090537	S0304	07090534-N1004	21.1757 min, 07090534	21.2602		>2 scans	0.31	339 m/z	9e-05	0.00103	1171	1.7	363	1749121	0.0165	13142128	12830967	208533685	21.18		94	95	70	95
PECAN1_Z07090537	S0304	07090534-N1004	21.1757 min, 07090534	21.2602		>2 scans	0.73	339 m/z (79)	9.2e-05	0.00253	1171	1.7	553	1711787	0.0402	32013487	31255515	508063886	21.18		92	91	73	99
PECAN3_J2_Z07090539	S0304	07090534-N1004	21.1757 min, 07090534	21.2156		5.1 scans	0.34	340 m/z (339)	2.7e-05	0.0267	1168	0.5	1167	5259880		353008927	320810459		21.18		82	92	74	85
PECAN3_J2_Z07090539	S0304	07090534-N1004	21.1757 min, 07090534	21.2217		5.7 scans	0.6	339 m/z (79)	1.7e-05	0.0598	1169	0.3	1582	8558746		790383514	601170808		21.18		93	92	80	98
PECAN3_J2_Z07090539	S0304	07090534-N1004	21.1757 min, 07090534	21.2724		>3 scans	0.44	339 m/z (335)	6.6e-05	0.00205	1172	0.7	468	2208914	0.023	27075771	25248193	303508838	21.18		94	94	88	97
PECAN2_J3_Z07100505	S0304	07090534-N1004	21.1757 min, 07090534	21.2096		4.9 scans	0.49	117 m/z (79)	1.7e-05	0.0376	1168	0.6	1396	8406684		494957319	468853362		21.18		88	91	78	95
PECAN2_J3_Z07100505	S0304	07090534-N1004	21.1757 min, 07090534	21.2649		2.3 scans	0.4	339 m/z (79)	7.6e-05	0.00187	1171	1.4	454	1907681	0.025	24659617	23683327	328722119	21.18		94	95	82	97
REDOAK1_Z06220512	S0304	07090534-N1004	21.1757 min, 07090534	21.1249		2.7 scans	0.84	339 m/z (79)	9.7e-05	0.00356	1162	1	672	1653930	0.00399	63478247	61498399	70991186	21.18		90	88	71	99
REDOAK1_Z06220512	S0304	07090534-N1004	21.1757 min, 07090534	21.1249		2.7 scans	0.86	339 m/z	8.1e-05	0.00339	1162	1	680	1975315	0.0038	60446480	58561191	67610653	21.18		93	89	67	99
REDOAK1_Z06220512	S0304	07090534-N1004	21.1757 min, 07090534	21.2432		2.9 scans	0.78	339 m/z (71)	8.8e-05	0.00324	1170	1.3	595	1813578	0.00668	57809038	49256982	118852412	21.18		89	87	60	98
REDOAK2_Z06220513	S0304	07090534-N1004	21.1757 min, 07090534	21.1248		2.6 scans	0.83	339 m/z	0.00013	0.00217	1162	1.1	543	1243094	0.00255	36771574	36135058	43025229	21.18		92	89	66	99
REDOAK2_Z06220513	S0304	07090534-N1004	21.1757 min, 07090534	21.1248		2.6 scans	0.83	339 m/z (79)	0.00015	0.00234	1162	1.1	543	1125037	0.00274	39533891	38849559	46231030	21.18		90	88	70	98
REDOAK2_Z06220513	S0304	07090534-N1004	21.1757 min, 07090534	21.1248		2.7 scans	0.83	TIC	0.00013	0.0021	1162	1.1	543	1237944	0.0027	35546224	35442329	45556125	21.18		92	89	65	99
REDOAK2_Z06220513	S0304	07090534-N1004	21.1757 min, 07090534	21.2416		2.7 scans	0.78	339 m/z (69)	0.00012	0.00236	1170	1.5	514	1375575		39927214	36830039		21.18		88	86	57	98
REDOAK3_Z06230502	S0304	07090534-N1004	21.1757 min, 07090534	21.1358		2.6 scans	0.88	339 m/z	4.4e-05	0.00551	1163	1	876	3464115	0.00605	97023784	89236522	106391252	21.18		93	89	67	99
REDOAK3_Z06230502	S0304	07090534-N1004	21.1757 min, 07090534	21.1358		2.7 scans	0.91	TIC	4.3e-05	0.00552	1163	1	888	3527678	0.00646	97124541	97124541	113601238	21.18		93	89	67	99
RYE1_Z07070504	S0304	07090534-N1004	21.1757 min, 07090534	21.1648		2.4 scans	0.021	339 m/z	0.00012	0.000528	1165	0.7	233	1286281	0.000587	6819234	6208519	7570228	21.18		80	100	29	95
RYE1_Z07070504	S0304	07090534-N1004	21.1757 min, 07090534	21.1648		2.4 scans	0.022	339 m/z (79)	0.00012	0.000584	1165	0.7	238	1311269	0.00065	7541223	6865849	8382706	21.18		84	95	31	89
RYE1_Z07070504	S0304	07090534-N1004	21.1757 min, 07090534	21.171		3.5 scans	0.079	199 m/z (79)	0.0001	0.00282	1165	0.5	448	1553973	0.00316	36398564	35221830	40752847	21.18		88	96	65	93
RYE1_Z07070504	S0304	07090534-N1004	21.1757 min, 07090534	21.2417		>3 scans	0.36	TIC	0.00096	0.000108	1170	1.8	176	169084	0.0144	1398079	1398079	185709177	21.18		84	85	57	93
RYE2_Z07080501	S0304	07090534-N1004	21.1757 min, 07090534	21.1667		2.5 scans	0.022	339 m/z	0.00011	0.000611	1165	0.7	234	1247397	0.000679	6599042	6300121	7328649	21.18		81	100	29	94
RYE2_Z07080501	S0304	07090534-N1004	21.1757 min, 07090534	21.1667		2.5 scans	0.025	339 m/z (79)	0.00011	0.000727	1165	0.7	252	1267787	0.000808	7857006	7501101	8720984	21.18		85	96	34	90
RYE2_Z07080501	S0304	07090534-N1004	21.1757 min, 07090534	21.245		>3 scans	0.4	TIC	0.00086	0.00015	1170	2	180	167708	0.0179	1628308	1628308	193200019	21.18		86	87	63	95
RYE3_Z07080502	S0304	07090534-N1004	21.1757 min, 07090534	21.1695		2.7 scans	0.026	339 m/z	0.0001	0.000732	1165	0.7	259	1442397	0.000811	8607341	8156142	9528572	21.18		81	100	30	95
RYE3_Z07080502	S0304	07090534-N1004	21.1757 min, 07090534	21.1695		2.7 scans	0.028	339 m/z (79)	0.0001	0.000803	1165	0.7	266	1459756	0.000889	9435275	8940675	10445007	21.18		83	93	34	88
RYE3_Z07080502	S0304	07090534-N1004	21.1757 min, 07090534	21.2463		>3 scans	0.39	TIC	0.00077	0.000159	1170	1.6	191	195325	0.018	1868408	1868408	211484963	21.18		88	88	68	95
SYCAMORE2_J1_Z07090517	S0304	07090534-N1004	21.1757 min, 07090534	21.1894		3.2 scans	0.12	339 m/z (335)	3.7e-05	0.00307	1166	0.6	607	4532142	0.00393	64373384	62241155	82182757	21.18		92	99	67	96
SYCAMORE2_J1_Z07090517	S0304	07090534-N1004	21.1757 min, 07090534	21.1894		3.2 scans	0.085	339 m/z	3.7e-05	0.00196	1166	0.6	502	4445489	0.0025	40990751	39633021	52279107	21.18		87	100	41	97
SYCAMORE3_J2_Z07110505	S0304	07090534-N1004	21.1757 min, 07090534	21.1973		3.0 scans	0.16	339 m/z (95)	3e-05	0.0047	1167	0.8	680	6078420	0.00555	94446475	85408448	111332934	21.18		93	100	75	97
SYCAMORE3_J2_Z07110505	S0304	07090534-N1004	21.1757 min, 07090534	21.1973		3.0 scans	0.17	339 m/z	3.3e-05	0.00464	1167	0.8	703	5662499	0.00547	93169811	84253954	109728135	21.18		91	99	67	98
SYCAMORE3_J2_Z07110505	S0304	07090534-N1004	21.1757 min, 07090534	21.2618		>2 scans	0.35	339 m/z	0.00016	0.000587	1171	1.6	282	1123395	0.00501	11775615	10717107	100500540	21.18		96	96	91	97
SYCAMORE3_J2_Z07110505	S0304	07090534-N1004	21.1757 min, 07090534	21.2618		>2 scans	0.52	339 m/z (95)	0.00016	0.000942	1171	1.6	345	1123395	0.00805	18910604	17210733	161482904	21.18		93	94	81	97
SYCAMORE1_J3_Z07110508	S0304	07090534-N1004	21.1757 min, 07090534	21.1942		3.3 scans	0.21	339 m/z (335)	3.6e-05	0.00704	1167	0.8	771	5212528	0.00814	128209977	128209977	148088048	21.18		96	99	91	99
SYCAMORE1_J3_Z07110508	S0304	07090534-N1004	21.1757 min, 07090534	21.2556		>2 scans	0.62	339 m/z	0.0002	0.000912	1171	1.9	334	925716	0.0115	16593715	15018746	209215301	21.18		94	92	75	98
TIMOTHY1_Z07090531	S0304	07090534-N1004	21.1757 min, 07090534	21.2217		2.6 scans	0.41	339 m/z	0.00099	0.000279	1169	1	153	149450	0.00222	3089909	2802477	24583681	21.18		91	93	64	96
TIMOTHY1_Z07090531	S0304	07090534-N1004	21.1757 min, 07090534	21.2233		3.1 scans	0.44	TIC	0.001	0.000303	1169	1.3	159	143132	0.00781	3361862	1681632	86485834	21.18		88	90	56	95
TIMOTHY3_J2_Z07090533	S0304	07090534-N1004	21.1757 min, 07090534	21.2188		2.7 scans	0.45	339 m/z	0.0011	0.000303	1168	1.1	147	120731	0.00373	2813549	2407046	34546689	21.18		90	91	59	96
TIMOTHY2_J3_Z07100504	S0304	07090534-N1004	21.1757 min, 07090534	21.2218		2.8 scans	0.39	339 m/z	0.0013	0.000245	1168	1.1	135	113005	0.00262	2604854	2355249	27819097	21.18		88	91	62	95
WALNUT1_Z08240510	S0304	07090534-N1004	21.1757 min, 07090534	21.0621		2.8 scans	0.35	117 m/z (79)	4.9e-05	0.00673	1158	1	885	2066908	0.00968	57597421	55136499	82779134	21.18		92	93	83	96
WALNUT1_Z08240510	S0304	07090534-N1004	21.1757 min, 07090534	21.1589		2.9 scans	0.49	73 m/z	0.00058	0.00041	1164	1.2	248	175998	0.00077	3508067	3508067	6584704	21.18		87	85	55	95
WALNUT1_Z08240510	S0304	07090534-N1004	21.1757 min, 07090534	21.1589		3.0 scans	0.48	TIC	0.00061	0.000265	1164	1.1	244	165896	0.000899	2267990	2267990	7687856	21.18		87	86	53	96
WALNUT2_Z08240511	S0304	07090534-N1004	21.1757 min, 07090534	21.0607		2.8 scans	0.25	117 m/z (75)	5.3e-05	0.00482	1158	1	737	1964437	0.00695	40421540	38012195	58194455	21.18		92	95	88	95
WALNUT2_Z08240511	S0304	07090534-N1004	21.1757 min, 07090534	21.0653		3.0 scans	0.56	75 m/z (79)	2.7e-05	0.0111	1158	0.9	1091	3879328	0.0169	92967788	92871069	141508818	21.18		81	78	58	93
WALNUT2_Z08240511	S0304	07090534-N1004	21.1757 min, 07090534	21.159		2.8 scans	0.48	339 m/z	0.00066	0.00045	1164	1.1	240	158599	0.00697	3773944	3752965	58361921	21.18		87	85	53	95
WALNUT2_Z08240511	S0304	07090534-N1004	21.1757 min, 07090534	21.159		3.0 scans	0.5	TIC	0.00071	0.000268	1164	0.9	245	148619	0.00092	2249234	2249234	7703439	21.18		87	85	60	96
WALNUT3_Z08240512	S0304	07090534-N1004	21.1757 min, 07090534	21.0655		2.8 scans	0.31	117 m/z (75)	4.8e-05	0.00536	1158	0.9	840	2260802	0.00768	54500761	54435980	78007445	21.18		94	96	94	96
WALNUT3_Z08240512	S0304	07090534-N1004	21.1757 min, 07090534	21.0655		2.8 scans	0.38	117 m/z	4.7e-05	0.00632	1158	0.9	925	2297913	0.00906	64276421	64200020	92024407	21.18		91	90	86	94
WALNUT3_Z08240512	S0304	07090534-N1004	21.1757 min, 07090534	21.1592		2.8 scans	0.47	73 m/z	0.00055	0.000306	1164	1.1	261	194965	0.00099	3117615	3117615	10055647	21.18		88	87	56	96
WALNUT3_Z08240512	S0304	07090534-N1004	21.1757 min, 07090534	21.1592		2.9 scans	0.52	TIC	0.00057	0.000292	1164	1	274	189183	0.00107	2968774	2968774	10868225	21.18		89	87	62	97
WHITEOAK1_Z07090513	S0304	07090534-N1004	21.1757 min, 07090534	21.1159		2.7 scans	0.7	339 m/z	0.0001	0.00307	1162	1	561	1415437	0.00579	42227530	42227530	79477267	21.18		93	90	69	99
WHITEOAK1_Z07090513	S0304	07090534-N1004	21.1757 min, 07090534	21.119		2.8 scans	0.75	TIC	9.7e-05	0.00316	1162	1	578	1455394	0.00758	43462185	43462185	104047959	21.18		91	88	62	99
WHITEOAK1_Z07090513	S0304	07090534-N1004	21.1757 min, 07090534	21.2296		2.7 scans	0.85	339 m/z	7.9e-05	0.00339	1169	1.1	582	1790165		46597857	42643027		21.18		93	89	64	99
WHITEOAK2_Z07090514	S0304	07090534-N1004	21.1757 min, 07090534	21.1173		2.7 scans	0.7	339 m/z	8.9e-05	0.00302	1162	0.9	612	1742022	0.00598	50520809	50520809	99847381	21.18		93	90	68	99
WHITEOAK2_Z07090514	S0304	07090534-N1004	21.1757 min, 07090534	21.1188		2.8 scans	0.74	TIC	8.7e-05	0.00311	1162	1	629	1776161	0.00735	51991649	51991649	122722115	21.18		91	88	61	99
WHITEOAK2_Z07090514	S0304	07090534-N1004	21.1757 min, 07090534	21.2295		2.6 scans	0.87	TIC	7e-05	0.00294	1169	1.3	634	2205541	0.00355	49211347	49211347	59273947	21.18		93	89	65	99
WHITEOAK3_Z07090515	S0304	07090534-N1004	21.1757 min, 07090534	21.1096	2233.7	2.7 scans	0.7	339 m/z	0.00024	0.00213	1161	1.1	379	642535	0.00355	18665602	18665602	31082995	21.18		83	91	71	99
WHITEOAK3_Z07090515	S0304	07090534-N1004	21.1757 min, 07090534	21.1126	2233.9	3.0 scans	0.73	TIC	0.00025	0.00225	1161	1.1	388	618659	0.00521	19762151	19762151	45617578	21.18		81	88	62	99
WHITEOAK3_Z07090515	S0304	07090534-N1004	21.1757 min, 07090534	21.2263	2240.3	2.7 scans	0.84	339 m/z	0.00015	0.00318	1169	1.4	447	1002898		27846430	25279321		21.18		83	90	66	99
ALDER1_Z07090519	S0304	07090536-N1003	21.1682 min, 07090536	21.2265		3.1 scans	0.37	TIC	0.0013	0.000212	1169	1.6	147	122886		2520825	1714490		21.17		85	87	52	93
ALDER2_Z07090520	S0304	07090536-N1003	21.1682 min, 07090536	21.1158		2.8 scans	0.32	339 m/z	0.001	0.000906	1162	1	188	158245	0.00146	4269048	4168435	6877773	21.17		92	96	86	97
ALDER3_Z07090521	S0304	07090536-N1003	21.1682 min, 07090536	21.1111		2.8 scans	0.27	339 m/z (73)	0.00059	0.000751	1161	1.1	210	310457	0.00117	6035253	6035253	9390922	21.17		94	97	90	98
ALDER3_Z07090521	S0304	07090536-N1003	21.1682 min, 07090536	21.1111		2.8 scans	0.3	339 m/z	0.0006	0.000783	1161	1.1	222	301255	0.00121	6292310	6292310	9711980	21.17		93	97	80	98
ASH1_Z06220509	S0304	07090536-N1003	21.1682 min, 07090536	21.1513		2.8 scans	0.8	339 m/z	1.8e-05	0.014	1164	0.9	1402	8202521	0.018	250452753	250452753	321377276	21.17		93	89	67	100
ASH1_Z06220509	S0304	07090536-N1003	21.1682 min, 07090536	21.1528		2.9 scans	0.82	TIC	1.9e-05	0.0149	1164	0.8	1423	7996872	0.0212	267123621	265410458	378511014	21.17		92	87	64	100
ASH1_Z06220509	S0304	07090536-N1003	21.1682 min, 07090536	21.245		3.6 scans	0.36	TIC	0.00039	0.000205	1170	1.7	278	394054	0.00688	3660890	3660890	122837536	21.17		90	89	58	97
ASH1_Z06220509	S0304	07090536-N1003	21.1682 min, 07090536	21.245		3.8 scans	0.34	339 m/z	0.00039	0.000234	1170	2	272	391393	0.00606	4187466	4187466	108197016	21.17		90	89	56	96
ASH1_Z06220509	S0304	07090536-N1003	21.1682 min, 07090536	21.245		3.8 scans	0.37	339 m/z (71)	0.00039	0.000563	1170	2	282	395195	0.0145	10060702	10060702	258887250	21.17		88	89	62	97
ASH2_Z06220510	S0304	07090536-N1003	21.1682 min, 07090536	21.1464		2.7 scans	0.84	339 m/z	2.4e-05	0.0158	1164	0.8	1293	6794380	0.0218	221520520	214487948	305176364	21.17		92	88	65	100
ASH2_Z06220510	S0304	07090536-N1003	21.1682 min, 07090536	21.2447		3.2 scans	0.69	TIC	0.00018	0.00203	1170	1.5	440	896165	0.0147	28418661	22285280	205784062	21.17		93	90	63	99
ASH2_Z06220510	S0304	07090536-N1003	21.1682 min, 07090536	21.2447		3.3 scans	0.67	339 m/z	0.00018	0.00196	1170	1.5	433	893490	0.0135	27442847	23799995	188985363	21.17		92	90	60	98
ASH3_Z06230501	S0304	07090536-N1003	21.1682 min, 07090536	21.1619		2.8 scans	0.82	339 m/z	1.6e-05	0.0167	1165	0.7	1443	8219638		285358509	265961742		21.17		91	87	63	100
ASH3_Z06230501	S0304	07090536-N1003	21.1682 min, 07090536	21.251		7.7 scans	0.38	TIC	0.00031	0.000264	1170	1.6	292	427237	0.00797	4516004	4516004	135956767	21.17		92	91	66	98
BERMUDA1_Z06220506	S0304	07090536-N1003	21.1682 min, 07090536	21.1359		2.5 scans	0.017	339 m/z	0.00044	0.000106	1163	1.2	126	369042	0.000171	1959679	1959679	3140407	21.17		80	99	28	93
BERMUDA1_Z06220506	S0304	07090536-N1003	21.1682 min, 07090536	21.1359		2.5 scans	0.026	339 m/z (75)	0.00044	0.000172	1163	1.2	158	371728	0.000276	3158711	3158711	5068727	21.17		81	95	35	89
BERMUDA1_Z06220506	S0304	07090536-N1003	21.1682 min, 07090536	21.2404		2.7 scans	0.32	339 m/z	0.00093	0.000162	1170	1	163	176056	0.00145	2987937	2965037	26629180	21.17		89	91	52	94
BERMUDA1_Z06220506	S0304	07090536-N1003	21.1682 min, 07090536	21.2404		3.2 scans	0.33	TIC	0.0011	5.94e-05	1170	1.3	166	139287	0.000212	1091720	1091720	3893370	21.17		88	89	57	96
BERMUDA2_Z06220507	S0304	07090536-N1003	21.1682 min, 07090536	21.1343		2.5 scans	0.019	339 m/z (75)	0.00051	0.00013	1163	1.1	133	316611	0.000207	2256689	2248556	3591591	21.17		81	96	31	89
BERMUDA2_Z06220507	S0304	07090536-N1003	21.1682 min, 07090536	21.2403		3.2 scans	0.3	TIC	0.0013	5.08e-05	1170	1.2	149	124724	0.000193	881913	808129	3348681	21.17		89	91	54	96
BERMUDA3_Z06220508	S0304	07090536-N1003	21.1682 min, 07090536	21.1342		2.4 scans	0.019	339 m/z (75)	0.00055	0.000117	1163	1	130	297458	0.000169	2118764	2070797	3049869	21.17		80	95	31	89
BERMUDA3_Z06220508	S0304	07090536-N1003	21.1682 min, 07090536	21.2386		3.5 scans	0.31	TIC	0.0013	5.11e-05	1170	1.3	149	122982	0.000206	923268	923268	3717592	21.17		88	90	53	95
BIRCH1_Z08240503	S0304	07090536-N1003	21.1682 min, 07090536	21.0501		2.8 scans	0.33	117 m/z (75)	9e-05	0.000618	1157	1.1	516	1005306	0.00112	24272004	24272004	43942971	21.17		91	93	91	95
BIRCH1_Z08240503	S0304	07090536-N1003	21.1682 min, 07090536	21.0501		2.8 scans	0.43	117 m/z	9e-05	0.000742	1157	1.1	586	1002643	0.00135	29128319	29128319	52966974	21.17		91	90	83	94
BIRCH1_Z08240503	S0304	07090536-N1003	21.1682 min, 07090536	21.0563		2.8 scans	0.63	75 m/z (79)	4.3e-05	0.00134	1158	1	766	2107240	0.00308	52932790	51225005	120843171	21.17		80	76	55	93
BIRCH1_Z08240503	S0304	07090536-N1003	21.1682 min, 07090536	21.1592		3.2 scans	0.33	TIC	0.00048	4.9e-05	1164	1.6	234	187644	0.000111	1924994	1924994	4355062	21.17		83	83	47	93
BIRCH2_Z08240504	S0304	07090536-N1003	21.1682 min, 07090536	21.0592		2.8 scans	0.58	75 m/z (79)	4.8e-05	0.00126	1158	1	802	2145034	0.00274	57813431	54589252	125467659	21.17		82	79	60	94
BIRCH2_Z08240504	S0304	07090536-N1003	21.1682 min, 07090536	21.1606		3.0 scans	0.3	TIC	0.0005	3.98e-05	1165	1.4	237	203802	9.1e-05	1823683	1823683	4166992	21.17		82	82	48	92
BIRCH3_Z08240505	S0304	07090536-N1003	21.1682 min, 07090536	21.0563		2.8 scans	0.51	75 m/z (79)	6.8e-05	0.0011	1158	1	700	1572042	0.00239	42872382	41234363	92962956	21.17		83	81	65	94
BIRCH3_Z08240505	S0304	07090536-N1003	21.1682 min, 07090536	21.1608		2.9 scans	0.32	TIC	0.00066	4.02e-05	1165	1.2	224	161665	9.4e-05	1566260	1566260	3656284	21.17		81	82	52	92
BLUEGRASS1_Z06220503	S0304	07090536-N1003	21.1682 min, 07090536	21.1497		2.4 scans	0.019	339 m/z (75)	0.00023	0.000333	1164	0.8	185	722885		4018479	3902151		21.17		83	96	31	90
BLUEGRASS1_Z06220503	S0304	07090536-N1003	21.1682 min, 07090536	21.1497		2.4 scans	0.021	339 m/z	0.00023	0.000366	1164	0.8	197	723347		4423166	4295123		21.17		80	99	33	95
BLUEGRASS1_Z06220503	S0304	07090536-N1003	21.1682 min, 07090536	21.2434		2.7 scans	0.45	339 m/z	0.00059	0.000482	1170	1.2	232	279405	0.00489	5813953	5785133	58973365	21.17		87	87	52	96
BLUEGRASS2_Z06220504	S0304	07090536-N1003	21.1682 min, 07090536	21.1496		2.3 scans	0.02	339 m/z (75)	0.00023	0.000349	1164	0.7	192	730952		4169472	3997801		21.17		83	95	34	89
BLUEGRASS2_Z06220504	S0304	07090536-N1003	21.1682 min, 07090536	21.2418		2.7 scans	0.46	339 m/z	0.00062	0.000485	1170	1.2	231	274600	0.00512	5791425	5772660	61048719	21.17		85	85	50	95
BLUEGRASS2_Z06220504	S0304	07090536-N1003	21.1682 min, 07090536	21.2418		3.2 scans	0.44	TIC	0.00068	0.000235	1170	1.1	227	252200	0.0111	2809687	2809687	132351716	21.17		86	85	55	96
BLUEGRASS3_Z06220505	S0304	07090536-N1003	21.1682 min, 07090536	21.1495		2.4 scans	0.019	339 m/z (75)	0.00023	0.000321	1164	0.8	190	761954		4293445	4134767		21.17		84	97	32	90
BLUEGRASS3_Z06220505	S0304	07090536-N1003	21.1682 min, 07090536	21.1541		3.2 scans	0.037	84 m/z (75)	0.00022	0.00077	1164	0.7	260	775488	0.000848	10282759	10279346	11312334	21.17		85	96	42	91
BLUEGRASS3_Z06220505	S0304	07090536-N1003	21.1682 min, 07090536	21.2417		2.6 scans	0.45	339 m/z	0.00059	0.000444	1170	1.2	235	298714	0.00467	5935177	5908526	62297875	21.17		88	89	52	96
BOX1_Z05260515	S0304	07090536-N1003	21.1682 min, 07090536	21.1806		2.5 scans	0.045	339 m/z	6.6e-05	0.000666	1166	0.7	378	2095726	0.000708	12387181	11532720	13160883	21.17		86	100	32	96
BOX1_Z05260515	S0304	07090536-N1003	21.1682 min, 07090536	21.1806		2.5 scans	0.053	339 m/z (79)	6.6e-05	0.000815	1166	0.7	411	2119148	0.000867	15165993	14119852	16116505	21.17		88	99	40	93
BOX1_Z05260515	S0304	07090536-N1003	21.1682 min, 07090536	21.1852		3.7 scans	0.27	129 m/z (79)	4.2e-05	0.0056	1166	0.4	929	3326527	0.00589	104175421	103322563	109488138	21.17		92	93	92	95
BOX1_Z05260515	S0304	07090536-N1003	21.1682 min, 07090536	21.2574		>2 scans	0.43	TIC	0.00082	0.000106	1171	1.8	237	169137	0.000329	1980857	1980857	6115721	21.17		86	86	59	96
BOX2_Z05260516	S0304	07090536-N1003	21.1682 min, 07090536	21.2022		4.3 scans	0.28	129 m/z (79)	3.4e-05	0.00588	1167	0.4	991	3900865	0.00639	133497997	133497997	144993137	21.17		92	92	92	96
BOX2_Z05260516	S0304	07090536-N1003	21.1682 min, 07090536	21.2591		>3 scans	0.36	117 m/z	0.00056	0.000191	1171	2	253	233063	0.00527	4354403	4354403	119579629	21.17		94	94	80	97
BOX2_Z05260516	S0304	07090536-N1003	21.1682 min, 07090536	21.2591		>3 scans	0.45	117 m/z (79)	0.00056	0.000307	1171	2	283	233063	0.00844	6973992	6973992	191508932	21.17		91	91	75	97
BOX3_Z05260517	S0304	07090536-N1003	21.1682 min, 07090536	21.1884		2.7 scans	0.06	339 m/z (75)	5.4e-05	0.000729	1166	0.7	426	2460256	0.000776	17094976	16448816	18176671	21.17		89	98	38	93
BOX3_Z05260517	S0304	07090536-N1003	21.1682 min, 07090536	21.193		4.3 scans	0.26	129 m/z (75)	3.5e-05	0.00524	1167	0.7	938	3757307	0.00547	122812739	120534308	128126788	21.17		93	94	90	96
BOX3_Z05260517	S0304	07090536-N1003	21.1682 min, 07090536	21.2591		>3 scans	0.5	TIC	0.00062	0.00015	1171	2	284	216162	0.0103	3517456	3517456	241262508	21.17		89	88	69	97
CEDAR1_Z07090540	S0304	07090536-N1003	21.1682 min, 07090536	21.1128		2.9 scans	0.87	339 m/z	0.00049	0.00303	1161	1.3	270	279207	0.00429	8810148	8727086	12465254	21.17		92	89	64	99
CEDAR2_Z07090541	S0304	07090536-N1003	21.1682 min, 07090536	21.1174		2.6 scans	0.94	339 m/z	4.7e-05	0.0105	1162	0.8	851	3180491	0.0149	88611919	88611919	125633543	21.17		93	89	66	100
CEDAR2_Z07090541	S0304	07090536-N1003	21.1682 min, 07090536	21.1174		2.6 scans	0.94	TIC	4.7e-05	0.0104	1162	0.8	853	3183458	0.0172	88237964	88237964	145026640	21.17		93	89	66	100
CEDAR2_Z07090541	S0304	07090536-N1003	21.1682 min, 07090536	21.2249		7.2 scans	0.33	TIC	0.002	8.74e-05	1169	1.5	114	72396	0.000278	737471	737471	2344035	21.17		86	90	54	94
CEDAR3_Z07090542	S0304	07090536-N1003	21.1682 min, 07090536	21.1096		2.7 scans	0.93	339 m/z	0.00015	0.0075	1161	1.1	493	946401	0.0109	28823388	28823388	41850571	21.17		93	89	65	100
CEDAR3_Z07090542	S0304	07090536-N1003	21.1682 min, 07090536	21.2264		6.6 scans	0.24	TIC	0.0057	5.34e-05	1169	2	65	25038	0.00014	205368	205368	537530	21.17		81	88	47	91
COTTONWOOD1_Z07090534	S0304	07090536-N1003	21.1682 min, 07090536	21.1757		3.6 scans	0.35	339 m/z	2.1e-05	0.00746	1166	0.6	1092	7500701		232895938	225024110		21.17		98	98	93	99
COTTONWOOD2_Z07090535	S0304	07090536-N1003	21.1682 min, 07090536	21.1573		3.1 scans	0.29	339 m/z (75)	2.2e-05	0.00747	1164	0.7	922	7156320	0.0077	133872360	133275544	137981437	21.17		96	100	89	99
COTTONWOOD2_Z07090535	S0304	07090536-N1003	21.1682 min, 07090536	21.1573		3.1 scans	0.41	339 m/z	2.2e-05	0.0101	1164	0.7	1085	7002719	0.0104	181857065	181046328	186364538	21.17		98	97	93	99
COTTONWOOD2_Z07090535	S0304	07090536-N1003	21.1682 min, 07090536	21.1634		3.9 scans	0.58	75 m/z (79)	1.8e-05	0.0188	1165	0.6	1342	8677034		337513973	329323176		21.17		88	87	52	99
COTTONWOOD2_Z07090535	S0304	07090536-N1003	21.1682 min, 07090536	21.231		2.6 scans	0.49	339 m/z (335)	0.001	0.000296	1169	1.2	184	147075	0.0137	5318959	4517502	245499440	21.17		82	82	53	96
COTTONWOOD3_Z07090536	S0304	07090536-N1003	21.1682 min, 07090536	21.1682		3.2 scans	0.35	339 m/z (79)	1.9e-05	0.00735	1165	0.6	1057	8069146		192790127	182628305		21.17		98	100	100	100
COTTONWOOD3_Z07090536	S0304	07090536-N1003	21.1682 min, 07090536	21.1682		3.2 scans	0.4	339 m/z	2e-05	0.00805	1165	0.6	1124	7845549		210999530	199877904		21.17		98	97	93	99
ELM3_J1_Z07090527	S0304	07090536-N1003	21.1682 min, 07090536	21.1326		2.5 scans	0.038	339 m/z	0.00015	0.000731	1163	0.8	248	1089371	0.001	7543879	7533078	10315886	21.17		82	99	35	95
ELM3_J1_Z07090527	S0304	07090536-N1003	21.1682 min, 07090536	21.1326		2.5 scans	0.038	339 m/z (75)	0.00015	0.000745	1163	0.8	247	1105894	0.00102	7687312	7676305	10522203	21.17		87	98	38	92
ELM3_J1_Z07090527	S0304	07090536-N1003	21.1682 min, 07090536	21.2233		>4 scans	0.36	TIC	0.0019	0.00018	1169	2.2	126	90740	0.000206	1866616	1283562	2125072	21.17		84	87	55	93
ELM2_Z07100503	S0304	07090536-N1003	21.1682 min, 07090536	21.1203		2.5 scans	0.047	339 m/z	0.00024	0.000866	1162	0.9	200	656343	0.00116	4594053	4438589	6147675	21.17		82	99	37	96
ELM2_Z07100503	S0304	07090536-N1003	21.1682 min, 07090536	21.1203		2.5 scans	0.05	339 m/z (75)	0.00023	0.000937	1162	0.9	205	668608	0.00126	4970488	4802284	6677647	21.17		88	99	42	93
ELM2_Z07100503	S0304	07090536-N1003	21.1682 min, 07090536	21.2232		>4 scans	0.46	TIC	0.003	0.00028	1169	3.2	108	52915	0.000342	1487041	1464887	1812504	21.17		85	87	56	93
ELM1_J3_Z07110506	S0304	07090536-N1003	21.1682 min, 07090536	21.1524		2.5 scans	0.068	339 m/z	9.6e-05	0.00143	1164	0.8	315	2013866	0.00204	15133352	15133352	21566166	21.17		85	99	40	96
ELM1_J3_Z07110506	S0304	07090536-N1003	21.1682 min, 07090536	21.1524		2.5 scans	0.094	339 m/z (79)	9.4e-05	0.002	1164	0.8	370	2042098	0.00287	21243842	21243842	30340636	21.17		90	99	61	95
ELM1_J3_Z07110506	S0304	07090536-N1003	21.1682 min, 07090536	21.2415		>4 scans	0.5	TIC	0.0012	0.000536	1170	2.5	159	157269		5675479	4122315		21.17		87	88	57	94
JOHNSON1_Z07090522	S0304	07090536-N1003	21.1682 min, 07090536	21.1358		2.4 scans	0.034	339 m/z (75)	0.00014	0.000366	1163	0.9	229	1086262	0.000457	6702221	6552597	8351534	21.17		86	98	36	92
JOHNSON1_Z07090522	S0304	07090536-N1003	21.1682 min, 07090536	21.2279		2.6 scans	0.5	339 m/z	0.00054	0.000293	1169	1.1	218	288931	0.0036	5370586	5370586	65788888	21.17		90	89	59	96
JOHNSON2_Z07090523	S0304	07090536-N1003	21.1682 min, 07090536	21.1358		2.4 scans	0.035	339 m/z	0.00015	0.000359	1163	0.8	235	1040116	0.000549	6798990	6772977	10370309	21.17		83	100	35	95
JOHNSON2_Z07090523	S0304	07090536-N1003	21.1682 min, 07090536	21.1358		2.4 scans	0.035	339 m/z (79)	0.00014	0.000368	1163	0.8	235	1055262	0.000563	6968644	6941982	10634761	21.17		87	98	37	92
JOHNSON2_Z07090523	S0304	07090536-N1003	21.1682 min, 07090536	21.2265		2.6 scans	0.49	339 m/z	0.00056	0.000284	1169	1.2	217	277383	0.00346	5376074	5376074	65357501	21.17		90	90	59	97
JOHNSON3_Z07090524	S0304	07090536-N1003	21.1682 min, 07090536	21.1311		2.5 scans	0.027	339 m/z (75)	0.00019	0.000333	1163	0.9	203	812620	0.00049	5616608	5496274	8250300	21.17		85	98	36	91
JOHNSON3_Z07090524	S0304	07090536-N1003	21.1682 min, 07090536	21.2264		2.6 scans	0.48	339 m/z	0.00073	0.000252	1169	1.2	194	218474	0.00316	4259128	4259128	53206017	21.17		90	90	58	96
JOHNSON3_Z07090524	S0304	07090536-N1003	21.1682 min, 07090536	21.2264		2.8 scans	0.44	TIC	0.00079	0.000119	1169	1.2	185	202117	0.000299	2017160	2017160	5034367	21.17		89	90	57	96
MUGWORT2_J1_Z07080507	S0304	07090536-N1003	21.1682 min, 07090536	21.1359		2.7 scans	0.95	339 m/z	2.5e-05	0.00915	1163	0.9	1101	5925016	0.00969	159171294	157967590	168391746	21.17		94	90	68	100
MUGWORT2_J1_Z07080507	S0304	07090536-N1003	21.1682 min, 07090536	21.2419		3.0 scans	0.42	339 m/z	0.00053	0.000434	1170	1.3	216	286873	0.00647	7559019	5678746	112434943	21.17		88	88	51	95
MUGWORT2_J1_Z07080507	S0304	07090536-N1003	21.1682 min, 07090536	21.2419		3.0 scans	0.47	339 m/z (69)	0.00053	0.000602	1170	1.3	228	286907	0.00896	10467052	7863418	155705887	21.17		86	86	57	97
MUGWORT2_J1_Z07080507	S0304	07090536-N1003	21.1682 min, 07090536	21.2419		3.4 scans	0.45	TIC	0.00054	0.000197	1170	1.6	222	280487	0.000511	3433180	3433180	8880101	21.17		89	89	57	96
MUGWORT3_J2_Z07080508	S0304	07090536-N1003	21.1682 min, 07090536	21.1389		2.7 scans	0.92	339 m/z	2.7e-05	0.00892	1163	0.9	1071	5607353	0.00948	156726709	147077039	166426388	21.17		94	90	68	100
MUGWORT3_J2_Z07080508	S0304	07090536-N1003	21.1682 min, 07090536	21.2449		3.0 scans	0.38	339 m/z	0.00053	0.000389	1170	1.2	203	284281	0.00596	6832602	5120078	104630936	21.17		87	88	45	94
MUGWORT3_J2_Z07080508	S0304	07090536-N1003	21.1682 min, 07090536	21.2449		3.4 scans	0.44	TIC	0.00056	0.000174	1170	1.5	218	269782	0.00484	3069220	3069220	84968747	21.17		88	88	55	96
MUGWORT1_J3_Z07110504	S0304	07090536-N1003	21.1682 min, 07090536	21.1358		2.5 scans	0.95	339 m/z	2.7e-05	0.0097	1163	0.8	966	5801821	0.0103	147342191	145936418	156414390	21.17		94	90	68	100
MUGWORT1_J3_Z07110504	S0304	07090536-N1003	21.1682 min, 07090536	21.2402		3.0 scans	0.4	339 m/z	0.00066	0.000403	1170	1.2	174	240820	0.00667	6120991	4456301	101289707	21.17		86	87	49	94
MUGWORT1_J3_Z07110504	S0304	07090536-N1003	21.1682 min, 07090536	21.2402		3.0 scans	0.45	339 m/z (69)	0.00065	0.000561	1170	1.2	183	241406	0.00929	8522204	6204470	141076669	21.17		86	87	56	96
MUGWORT1_J3_Z07110504	S0304	07090536-N1003	21.1682 min, 07090536	21.2418		3.5 scans	0.44	TIC	0.00065	0.0002	1170	1.6	182	241792	0.000488	3047842	3047842	7410701	21.17		88	88	55	95
OLIVE2_J1_Z07080504	S0304	07090536-N1003	21.1682 min, 07090536	21.1756		3.3 scans	0.81	339 m/z	1.6e-05	0.0199	1166	0.6	1563	8534276	0.0226	378146168	378146168	428519915	21.17		92	88	67	99
OLIVE2_J1_Z07080504	S0304	07090536-N1003	21.1682 min, 07090536	21.1772		3.3 scans	0.84	TIC	1.6e-05	0.0207	1166	0.6	1593	8534276	0.0231	393474751	393474751	438000444	21.17		91	86	65	99
OLIVE2_J1_Z07080504	S0304	07090536-N1003	21.1682 min, 07090536	21.2555		2.6 scans	0.69	339 m/z	0.00011	0.00158	1171	1.1	489	1267520		30034573	23281686		21.17		93	90	67	99
OLIVE3_J2_Z07080505	S0304	07090536-N1003	21.1682 min, 07090536	21.1788		3.4 scans	0.77	TIC	1.7e-05	0.0193	1166	0.6	1581	8468106	0.0218	386757574	386746475	435715148	21.17		81	86	55	97
OLIVE3_J2_Z07080505	S0304	07090536-N1003	21.1682 min, 07090536	21.1788		3.4 scans	0.78	117 m/z (79)	1.6e-05	0.0207	1166	0.6	1596	8921372	0.0235	415484969	415484969	469692935	21.17		88	87	72	96
OLIVE3_J2_Z07080505	S0304	07090536-N1003	21.1682 min, 07090536	21.2587		2.7 scans	0.72	339 m/z	8.4e-05	0.00197	1171	1.3	548	1714098	0.0191	39500933	32686719	381750428	21.17		94	91	67	99
OLIVE3_J2_Z07080505	S0304	07090536-N1003	21.1682 min, 07090536	21.2587		2.8 scans	0.71	TIC	8.5e-05	0.00138	1171	1.1	547	1699648	0.00194	27609021	27609021	38774651	21.17		94	91	67	99
OLIVE1_J3_Z07110503	S0304	07090536-N1003	21.1682 min, 07090536	21.1773		3.2 scans	0.78	117 m/z	1.7e-05	0.0238	1166	0.5	1469	8643380	0.0264	409689700	407845453	453762460	21.17		82	85	54	98
OLIVE1_J3_Z07110503	S0304	07090536-N1003	21.1682 min, 07090536	21.2526		2.5 scans	0.69	339 m/z	0.00012	0.00161	1171	1.3	418	1206363	0.0215	27705193	23145632	369541397	21.17		93	90	67	99
ORCHARD2_J1_Z05260510	S0304	07090536-N1003	21.1682 min, 07090536	21.182		2.5 scans	0.016	339 m/z (75)	0.00019	0.000212	1166	0.8	221	775504	0.000301	4086243	3873487	5787999	21.17		83	96	29	89
ORCHARD2_J1_Z05260510	S0304	07090536-N1003	21.1682 min, 07090536	21.2619		>3 scans	0.64	339 m/z	0.00042	0.000453	1171	1.8	377	360798	0.00917	8713831	8713831	176332051	21.17		91	88	66	98
ORCHARD3_J2_Z05260511	S0304	07090536-N1003	21.1682 min, 07090536	21.1822		2.4 scans	0.015	339 m/z	0.00017	0.000205	1166	0.9	224	798588	0.000293	4033018	3780607	5758390	21.17		81	94	28	89
ORCHARD3_J2_Z05260511	S0304	07090536-N1003	21.1682 min, 07090536	21.1822		2.4 scans	0.016	339 m/z (75)	0.00017	0.000223	1166	0.9	229	810999	0.000319	4397333	4122121	6269374	21.17		84	97	30	90
ORCHARD3_J2_Z05260511	S0304	07090536-N1003	21.1682 min, 07090536	21.259		>2 scans	0.67	339 m/z	0.00032	0.000701	1171	1.8	413	422161	0.00886	13788193	11014477	174127431	21.17		90	87	63	98
ORCHARD1_J3_Z05260518	S0304	07090536-N1003	21.1682 min, 07090536	21.1804		2.3 scans	0.028	339 m/z	0.0001	0.000346	1166	0.7	292	1284254	0.000429	6609922	6174549	8191987	21.17		81	100	30	95
ORCHARD1_J3_Z05260518	S0304	07090536-N1003	21.1682 min, 07090536	21.2603		2.6 scans	0.28	339 m/z	0.00038	0.000265	1171	1.2	247	340393	0.002	5071838	4789972	38191080	21.17		95	97	78	97
ORCHARD1_J3_Z05260518	S0304	07090536-N1003	21.1682 min, 07090536	21.2618		>3 scans	0.5	TIC	0.00038	0.000265	1171	2.1	330	340393	0.0109	5063391	5063391	208141389	21.17		91	89	60	97
PECAN1_Z07090537	S0304	07090536-N1003	21.1682 min, 07090536	21.2064		5.0 scans	0.55	339 m/z (79)	1.8e-05	0.0498	1168	0.4	1496	8792650		630357452	472272495		21.17		94	94	85	98
PECAN1_Z07090537	S0304	07090536-N1003	21.1682 min, 07090536	21.2602		>2 scans	0.31	339 m/z	9e-05	0.00103	1171	1.7	363	1749121	0.0165	13142128	12830967	208533685	21.17		94	95	71	95
PECAN1_Z07090537	S0304	07090536-N1003	21.1682 min, 07090536	21.2602		>2 scans	0.73	339 m/z (79)	9.2e-05	0.00253	1171	1.7	553	1711787	0.0402	32013487	31255515	508063886	21.17		92	91	73	99
PECAN3_J2_Z07090539	S0304	07090536-N1003	21.1682 min, 07090536	21.2156		5.1 scans	0.34	340 m/z (339)	2.7e-05	0.0267	1168	0.5	1167	5259880		353008927	320810459		21.17		82	92	75	85
PECAN3_J2_Z07090539	S0304	07090536-N1003	21.1682 min, 07090536	21.2217		5.7 scans	0.6	339 m/z (79)	1.7e-05	0.0598	1169	0.3	1582	8558746		790383514	601170808		21.17		93	92	80	98
PECAN3_J2_Z07090539	S0304	07090536-N1003	21.1682 min, 07090536	21.2724		>3 scans	0.44	339 m/z (335)	6.6e-05	0.00205	1172	0.7	468	2208914	0.023	27075771	25248193	303508838	21.17		93	94	88	97
PECAN2_J3_Z07100505	S0304	07090536-N1003	21.1682 min, 07090536	21.2096		4.9 scans	0.49	117 m/z (79)	1.7e-05	0.0376	1168	0.6	1396	8406684		494957319	468853362		21.17		88	91	77	95
PECAN2_J3_Z07100505	S0304	07090536-N1003	21.1682 min, 07090536	21.2649		2.3 scans	0.4	339 m/z (79)	7.6e-05	0.00187	1171	1.4	454	1907681	0.025	24659617	23683327	328722119	21.17		94	95	83	97
REDOAK1_Z06220512	S0304	07090536-N1003	21.1682 min, 07090536	21.1249		2.7 scans	0.84	339 m/z (79)	9.7e-05	0.00356	1162	1	672	1653930	0.00399	63478247	61498399	70991186	21.17		90	88	70	99
REDOAK1_Z06220512	S0304	07090536-N1003	21.1682 min, 07090536	21.1249		2.7 scans	0.86	339 m/z	8.1e-05	0.00339	1162	1	680	1975315	0.0038	60446480	58561191	67610653	21.17		93	89	66	99
REDOAK1_Z06220512	S0304	07090536-N1003	21.1682 min, 07090536	21.2432		2.9 scans	0.78	339 m/z (71)	8.8e-05	0.00324	1170	1.3	595	1813578	0.00668	57809038	49256982	118852412	21.17		89	87	59	98
REDOAK2_Z06220513	S0304	07090536-N1003	21.1682 min, 07090536	21.1248		2.6 scans	0.83	339 m/z	0.00013	0.00217	1162	1.1	543	1243094	0.00255	36771574	36135058	43025229	21.17		92	89	65	99
REDOAK2_Z06220513	S0304	07090536-N1003	21.1682 min, 07090536	21.1248		2.6 scans	0.83	339 m/z (79)	0.00015	0.00234	1162	1.1	543	1125037	0.00274	39533891	38849559	46231030	21.17		90	88	69	98
REDOAK2_Z06220513	S0304	07090536-N1003	21.1682 min, 07090536	21.1248		2.7 scans	0.83	TIC	0.00013	0.0021	1162	1.1	543	1237944	0.0027	35546224	35442329	45556125	21.17		92	89	64	99
REDOAK2_Z06220513	S0304	07090536-N1003	21.1682 min, 07090536	21.2416		2.7 scans	0.78	339 m/z (69)	0.00012	0.00236	1170	1.5	514	1375575		39927214	36830039		21.17		88	86	56	98
REDOAK3_Z06230502	S0304	07090536-N1003	21.1682 min, 07090536	21.1358		2.6 scans	0.88	339 m/z	4.4e-05	0.00551	1163	1	876	3464115	0.00605	97023784	89236522	106391252	21.17		93	89	66	100
REDOAK3_Z06230502	S0304	07090536-N1003	21.1682 min, 07090536	21.1358		2.7 scans	0.91	TIC	4.3e-05	0.00552	1163	1	888	3527678	0.00646	97124541	97124541	113601238	21.17		93	89	66	100
RYE1_Z07070504	S0304	07090536-N1003	21.1682 min, 07090536	21.1648		2.4 scans	0.021	339 m/z	0.00012	0.000528	1165	0.7	233	1286281	0.000587	6819234	6208519	7570228	21.17		81	100	30	95
RYE1_Z07070504	S0304	07090536-N1003	21.1682 min, 07090536	21.1648		2.4 scans	0.022	339 m/z (79)	0.00012	0.000584	1165	0.7	238	1311269	0.00065	7541223	6865849	8382706	21.17		84	96	32	90
RYE1_Z07070504	S0304	07090536-N1003	21.1682 min, 07090536	21.171		3.5 scans	0.079	199 m/z (79)	0.0001	0.00282	1165	0.5	448	1553973	0.00316	36398564	35221830	40752847	21.17		88	96	67	94
RYE1_Z07070504	S0304	07090536-N1003	21.1682 min, 07090536	21.2417		>3 scans	0.36	TIC	0.00096	0.000108	1170	1.8	176	169084	0.0144	1398079	1398079	185709177	21.17		84	85	56	93
RYE2_Z07080501	S0304	07090536-N1003	21.1682 min, 07090536	21.1667		2.5 scans	0.022	339 m/z	0.00011	0.000611	1165	0.7	234	1247397	0.000679	6599042	6300121	7328649	21.17		82	100	29	94
RYE2_Z07080501	S0304	07090536-N1003	21.1682 min, 07090536	21.1667		2.5 scans	0.025	339 m/z (79)	0.00011	0.000727	1165	0.7	252	1267787	0.000808	7857006	7501101	8720984	21.17		85	97	35	90
RYE2_Z07080501	S0304	07090536-N1003	21.1682 min, 07090536	21.245		>3 scans	0.4	TIC	0.00086	0.00015	1170	2	180	167708	0.0179	1628308	1628308	193200019	21.17		87	87	62	95
RYE3_Z07080502	S0304	07090536-N1003	21.1682 min, 07090536	21.1695		2.7 scans	0.026	339 m/z	0.0001	0.000732	1165	0.7	259	1442397	0.000811	8607341	8156142	9528572	21.17		81	100	31	95
RYE3_Z07080502	S0304	07090536-N1003	21.1682 min, 07090536	21.1695		2.7 scans	0.028	339 m/z (79)	0.0001	0.000803	1165	0.7	266	1459756	0.000889	9435275	8940675	10445007	21.17		83	93	35	88
RYE3_Z07080502	S0304	07090536-N1003	21.1682 min, 07090536	21.2463		>3 scans	0.39	TIC	0.00077	0.000159	1170	1.6	191	195325	0.018	1868408	1868408	211484963	21.17		88	88	67	95
SYCAMORE2_J1_Z07090517	S0304	07090536-N1003	21.1682 min, 07090536	21.1894		3.2 scans	0.12	339 m/z (335)	3.7e-05	0.00307	1166	0.6	607	4532142	0.00393	64373384	62241155	82182757	21.17		92	99	69	96
SYCAMORE2_J1_Z07090517	S0304	07090536-N1003	21.1682 min, 07090536	21.1894		3.2 scans	0.085	339 m/z	3.7e-05	0.00196	1166	0.6	502	4445489	0.0025	40990751	39633021	52279107	21.17		87	100	42	97
SYCAMORE3_J2_Z07110505	S0304	07090536-N1003	21.1682 min, 07090536	21.1973		3.0 scans	0.16	339 m/z (95)	3e-05	0.0047	1167	0.8	680	6078420	0.00555	94446475	85408448	111332934	21.17		94	100	76	97
SYCAMORE3_J2_Z07110505	S0304	07090536-N1003	21.1682 min, 07090536	21.1973		3.0 scans	0.17	339 m/z	3.3e-05	0.00464	1167	0.8	703	5662499	0.00547	93169811	84253954	109728135	21.17		91	99	69	98
SYCAMORE3_J2_Z07110505	S0304	07090536-N1003	21.1682 min, 07090536	21.2618		>2 scans	0.35	339 m/z	0.00016	0.000587	1171	1.6	282	1123395	0.00501	11775615	10717107	100500540	21.17		96	96	92	97
SYCAMORE3_J2_Z07110505	S0304	07090536-N1003	21.1682 min, 07090536	21.2618		>2 scans	0.52	339 m/z (95)	0.00016	0.000942	1171	1.6	345	1123395	0.00805	18910604	17210733	161482904	21.17		93	94	80	98
SYCAMORE1_J3_Z07110508	S0304	07090536-N1003	21.1682 min, 07090536	21.1942		3.3 scans	0.21	339 m/z (335)	3.6e-05	0.00704	1167	0.8	771	5212528	0.00814	128209977	128209977	148088048	21.17		96	99	92	99
SYCAMORE1_J3_Z07110508	S0304	07090536-N1003	21.1682 min, 07090536	21.2556		>2 scans	0.62	339 m/z	0.0002	0.000912	1171	1.9	334	925716	0.0115	16593715	15018746	209215301	21.17		94	92	74	98
TIMOTHY1_Z07090531	S0304	07090536-N1003	21.1682 min, 07090536	21.2217		2.6 scans	0.41	339 m/z	0.00099	0.000279	1169	1	153	149450	0.00222	3089909	2802477	24583681	21.17		91	93	63	96
TIMOTHY1_Z07090531	S0304	07090536-N1003	21.1682 min, 07090536	21.2233		3.1 scans	0.44	TIC	0.001	0.000303	1169	1.3	159	143132	0.00781	3361862	1681632	86485834	21.17		88	89	55	95
TIMOTHY3_J2_Z07090533	S0304	07090536-N1003	21.1682 min, 07090536	21.2188		2.7 scans	0.45	339 m/z	0.0011	0.000303	1168	1.1	147	120731	0.00373	2813549	2407046	34546689	21.17		90	91	58	96
TIMOTHY2_J3_Z07100504	S0304	07090536-N1003	21.1682 min, 07090536	21.2218		2.8 scans	0.39	339 m/z	0.0013	0.000245	1168	1.1	135	113005	0.00262	2604854	2355249	27819097	21.17		88	91	61	95
WALNUT1_Z08240510	S0304	07090536-N1003	21.1682 min, 07090536	21.0621		2.8 scans	0.35	117 m/z (79)	4.9e-05	0.00673	1158	1	885	2066908	0.00968	57597421	55136499	82779134	21.17		92	93	81	96
WALNUT1_Z08240510	S0304	07090536-N1003	21.1682 min, 07090536	21.1589		2.9 scans	0.49	73 m/z	0.00058	0.00041	1164	1.2	248	175998	0.00077	3508067	3508067	6584704	21.17		87	85	53	95
WALNUT1_Z08240510	S0304	07090536-N1003	21.1682 min, 07090536	21.1589		3.0 scans	0.48	TIC	0.00061	0.000265	1164	1.1	244	165896	0.000899	2267990	2267990	7687856	21.17		87	86	52	96
WALNUT2_Z08240511	S0304	07090536-N1003	21.1682 min, 07090536	21.0607		2.8 scans	0.25	117 m/z (75)	5.3e-05	0.00482	1158	1	737	1964437	0.00695	40421540	38012195	58194455	21.17		92	96	89	95
WALNUT2_Z08240511	S0304	07090536-N1003	21.1682 min, 07090536	21.0653		3.0 scans	0.56	75 m/z (79)	2.7e-05	0.0111	1158	0.9	1091	3879328	0.0169	92967788	92871069	141508818	21.17		81	78	56	93
WALNUT2_Z08240511	S0304	07090536-N1003	21.1682 min, 07090536	21.159		2.8 scans	0.48	339 m/z	0.00066	0.00045	1164	1.1	240	158599	0.00697	3773944	3752965	58361921	21.17		87	85	52	95
WALNUT2_Z08240511	S0304	07090536-N1003	21.1682 min, 07090536	21.159		3.0 scans	0.5	TIC	0.00071	0.000268	1164	0.9	245	148619	0.00092	2249234	2249234	7703439	21.17		87	86	59	96
WALNUT3_Z08240512	S0304	07090536-N1003	21.1682 min, 07090536	21.0655		2.8 scans	0.31	117 m/z (75)	4.8e-05	0.00536	1158	0.9	840	2260802	0.00768	54500761	54435980	78007445	21.17		94	96	95	96
WALNUT3_Z08240512	S0304	07090536-N1003	21.1682 min, 07090536	21.0655		2.8 scans	0.38	117 m/z	4.7e-05	0.00632	1158	0.9	925	2297913	0.00906	64276421	64200020	92024407	21.17		91	90	84	94
WALNUT3_Z08240512	S0304	07090536-N1003	21.1682 min, 07090536	21.1592		2.8 scans	0.47	73 m/z	0.00055	0.000306	1164	1.1	261	194965	0.00099	3117615	3117615	10055647	21.17		88	86	55	96
WALNUT3_Z08240512	S0304	07090536-N1003	21.1682 min, 07090536	21.1592		2.9 scans	0.52	TIC	0.00057	0.000292	1164	1	274	189183	0.00107	2968774	2968774	10868225	21.17		88	86	61	96
WHITEOAK1_Z07090513	S0304	07090536-N1003	21.1682 min, 07090536	21.1159		2.7 scans	0.7	339 m/z	0.0001	0.00307	1162	1	561	1415437	0.00579	42227530	42227530	79477267	21.17		93	90	68	99
WHITEOAK1_Z07090513	S0304	07090536-N1003	21.1682 min, 07090536	21.119		2.8 scans	0.75	TIC	9.7e-05	0.00316	1162	1	578	1455394	0.00758	43462185	43462185	104047959	21.17		91	88	61	99
WHITEOAK1_Z07090513	S0304	07090536-N1003	21.1682 min, 07090536	21.2296		2.7 scans	0.85	339 m/z	7.9e-05	0.00339	1169	1.1	582	1790165		46597857	42643027		21.17		93	89	63	99
WHITEOAK2_Z07090514	S0304	07090536-N1003	21.1682 min, 07090536	21.1173		2.7 scans	0.7	339 m/z	8.9e-05	0.00302	1162	0.9	612	1742022	0.00598	50520809	50520809	99847381	21.17		93	90	67	99
WHITEOAK2_Z07090514	S0304	07090536-N1003	21.1682 min, 07090536	21.1188		2.8 scans	0.74	TIC	8.7e-05	0.00311	1162	1	629	1776161	0.00735	51991649	51991649	122722115	21.17		91	88	60	99
WHITEOAK2_Z07090514	S0304	07090536-N1003	21.1682 min, 07090536	21.2295		2.6 scans	0.87	TIC	7e-05	0.00294	1169	1.3	634	2205541	0.00355	49211347	49211347	59273947	21.17		93	89	65	99
WHITEOAK3_Z07090515	S0304	07090536-N1003	21.1682 min, 07090536	21.1096	2233.7	2.7 scans	0.7	339 m/z	0.00024	0.00213	1161	1.1	379	642535	0.00355	18665602	18665602	31082995	21.17		83	91	70	99
WHITEOAK3_Z07090515	S0304	07090536-N1003	21.1682 min, 07090536	21.1126	2233.9	3.0 scans	0.73	TIC	0.00025	0.00225	1161	1.1	388	618659	0.00521	19762151	19762151	45617578	21.17		80	88	61	99
WHITEOAK3_Z07090515	S0304	07090536-N1003	21.1682 min, 07090536	21.2263	2240.3	2.7 scans	0.84	339 m/z	0.00015	0.00318	1169	1.4	447	1002898		27846430	25279321		21.17		83	89	65	99
ALDER1_Z07090519	S0306	07090535-N1004	21.1573 min, 07090535	21.2265		3.1 scans	0.37	TIC	0.0013	0.000212	1169	1.6	147	122886		2520825	1714490		21.16		83	85	47	91
ALDER2_Z07090520	S0306	07090535-N1004	21.1573 min, 07090535	21.1158		2.8 scans	0.32	339 m/z	0.001	0.000906	1162	1	188	158245	0.00146	4269048	4168435	6877773	21.16		92	97	80	98
ALDER3_Z07090521	S0306	07090535-N1004	21.1573 min, 07090535	21.1111		2.8 scans	0.27	339 m/z (73)	0.00059	0.000751	1161	1.1	210	310457	0.00117	6035253	6035253	9390922	21.16		92	97	90	96
ALDER3_Z07090521	S0306	07090535-N1004	21.1573 min, 07090535	21.1111		2.8 scans	0.3	339 m/z	0.0006	0.000783	1161	1.1	222	301255	0.00121	6292310	6292310	9711980	21.16		92	99	79	98
ASH1_Z06220509	S0306	07090535-N1004	21.1573 min, 07090535	21.1513		2.8 scans	0.8	339 m/z	1.8e-05	0.014	1164	0.9	1402	8202521	0.018	250452753	250452753	321377276	21.16		94	90	65	100
ASH1_Z06220509	S0306	07090535-N1004	21.1573 min, 07090535	21.1528		2.9 scans	0.82	TIC	1.9e-05	0.0149	1164	0.8	1423	7996872	0.0212	267123621	265410458	378511014	21.16		93	88	62	100
ASH1_Z06220509	S0306	07090535-N1004	21.1573 min, 07090535	21.245		3.6 scans	0.36	TIC	0.00039	0.000205	1170	1.7	278	394054	0.00688	3660890	3660890	122837536	21.16		90	89	54	96
ASH1_Z06220509	S0306	07090535-N1004	21.1573 min, 07090535	21.245		3.8 scans	0.34	339 m/z	0.00039	0.000234	1170	2	272	391393	0.00606	4187466	4187466	108197016	21.16		89	89	52	95
ASH1_Z06220509	S0306	07090535-N1004	21.1573 min, 07090535	21.245		3.8 scans	0.37	339 m/z (71)	0.00039	0.000563	1170	2	282	395195	0.0145	10060702	10060702	258887250	21.16		88	89	58	97
ASH2_Z06220510	S0306	07090535-N1004	21.1573 min, 07090535	21.1464		2.7 scans	0.84	339 m/z	2.4e-05	0.0158	1164	0.8	1293	6794380	0.0218	221520520	214487948	305176364	21.16		93	89	63	100
ASH2_Z06220510	S0306	07090535-N1004	21.1573 min, 07090535	21.2447		3.2 scans	0.69	TIC	0.00018	0.00203	1170	1.5	440	896165	0.0147	28418661	22285280	205784062	21.16		93	90	59	98
ASH2_Z06220510	S0306	07090535-N1004	21.1573 min, 07090535	21.2447		3.3 scans	0.67	339 m/z	0.00018	0.00196	1170	1.5	433	893490	0.0135	27442847	23799995	188985363	21.16		92	90	56	98
ASH3_Z06230501	S0306	07090535-N1004	21.1573 min, 07090535	21.1619		2.8 scans	0.82	339 m/z	1.6e-05	0.0167	1165	0.7	1443	8219638		285358509	265961742		21.16		92	87	61	100
ASH3_Z06230501	S0306	07090535-N1004	21.1573 min, 07090535	21.251		7.7 scans	0.38	TIC	0.00031	0.000264	1170	1.6	292	427237	0.00797	4516004	4516004	135956767	21.16		92	91	62	97
BERMUDA1_Z06220506	S0306	07090535-N1004	21.1573 min, 07090535	21.2404		2.7 scans	0.32	339 m/z	0.00093	0.000162	1170	1	163	176056	0.00145	2987937	2965037	26629180	21.16		88	90	52	93
BERMUDA1_Z06220506	S0306	07090535-N1004	21.1573 min, 07090535	21.2404		3.2 scans	0.33	TIC	0.0011	5.94e-05	1170	1.3	166	139287	0.000212	1091720	1091720	3893370	21.16		88	89	51	95
BERMUDA2_Z06220507	S0306	07090535-N1004	21.1573 min, 07090535	21.2403		3.2 scans	0.3	TIC	0.0013	5.08e-05	1170	1.2	149	124724	0.000193	881913	808129	3348681	21.16		87	90	49	94
BERMUDA3_Z06220508	S0306	07090535-N1004	21.1573 min, 07090535	21.2386		3.5 scans	0.31	TIC	0.0013	5.11e-05	1170	1.3	149	122982	0.000206	923268	923268	3717592	21.16		86	89	47	93
BIRCH1_Z08240503	S0306	07090535-N1004	21.1573 min, 07090535	21.0501		2.8 scans	0.33	117 m/z (75)	9e-05	0.000618	1157	1.1	516	1005306	0.00112	24272004	24272004	43942971	21.16		90	93	84	95
BIRCH1_Z08240503	S0306	07090535-N1004	21.1573 min, 07090535	21.0501		2.8 scans	0.43	117 m/z	9e-05	0.000742	1157	1.1	586	1002643	0.00135	29128319	29128319	52966974	21.16		93	93	80	97
BIRCH1_Z08240503	S0306	07090535-N1004	21.1573 min, 07090535	21.0563		2.8 scans	0.63	75 m/z (79)	4.3e-05	0.00134	1158	1	766	2107240	0.00308	52932790	51225005	120843171	21.16		83	79	54	96
BIRCH1_Z08240503	S0306	07090535-N1004	21.1573 min, 07090535	21.1592		3.2 scans	0.33	TIC	0.00048	4.9e-05	1164	1.6	234	187644	0.000111	1924994	1924994	4355062	21.16		83	84	42	93
BIRCH2_Z08240504	S0306	07090535-N1004	21.1573 min, 07090535	21.0592		2.8 scans	0.58	75 m/z (79)	4.8e-05	0.00126	1158	1	802	2145034	0.00274	57813431	54589252	125467659	21.16		85	82	58	96
BIRCH2_Z08240504	S0306	07090535-N1004	21.1573 min, 07090535	21.1606		3.0 scans	0.3	TIC	0.0005	3.98e-05	1165	1.4	237	203802	9.1e-05	1823683	1823683	4166992	21.16		81	82	43	92
BIRCH3_Z08240505	S0306	07090535-N1004	21.1573 min, 07090535	21.0563		2.8 scans	0.51	75 m/z (79)	6.8e-05	0.0011	1158	1	700	1572042	0.00239	42872382	41234363	92962956	21.16		85	84	62	96
BIRCH3_Z08240505	S0306	07090535-N1004	21.1573 min, 07090535	21.1608		2.9 scans	0.32	TIC	0.00066	4.02e-05	1165	1.2	224	161665	9.4e-05	1566260	1566260	3656284	21.16		81	82	48	92
BLUEGRASS1_Z06220503	S0306	07090535-N1004	21.1573 min, 07090535	21.2434		2.7 scans	0.45	339 m/z	0.00059	0.000482	1170	1.2	232	279405	0.00489	5813953	5785133	58973365	21.16		86	85	48	94
BLUEGRASS2_Z06220504	S0306	07090535-N1004	21.1573 min, 07090535	21.2418		2.7 scans	0.46	339 m/z	0.00062	0.000485	1170	1.2	231	274600	0.00512	5791425	5772660	61048719	21.16		85	84	46	94
BLUEGRASS2_Z06220504	S0306	07090535-N1004	21.1573 min, 07090535	21.2418		3.2 scans	0.44	TIC	0.00068	0.000235	1170	1.1	227	252200	0.0111	2809687	2809687	132351716	21.16		86	85	51	95
BLUEGRASS3_Z06220505	S0306	07090535-N1004	21.1573 min, 07090535	21.1495		2.4 scans	0.019	339 m/z (75)	0.00023	0.000321	1164	0.8	190	761954		4293445	4134767		21.16		80	93	27	86
BLUEGRASS3_Z06220505	S0306	07090535-N1004	21.1573 min, 07090535	21.1541		3.2 scans	0.037	84 m/z (75)	0.00022	0.00077	1164	0.7	260	775488	0.000848	10282759	10279346	11312334	21.16		80	93	36	88
BLUEGRASS3_Z06220505	S0306	07090535-N1004	21.1573 min, 07090535	21.2417		2.6 scans	0.45	339 m/z	0.00059	0.000444	1170	1.2	235	298714	0.00467	5935177	5908526	62297875	21.16		87	88	47	94
BOX1_Z05260515	S0306	07090535-N1004	21.1573 min, 07090535	21.1806		2.5 scans	0.045	339 m/z	6.6e-05	0.000666	1166	0.7	378	2095726	0.000708	12387181	11532720	13160883	21.16		85	100	27	95
BOX1_Z05260515	S0306	07090535-N1004	21.1573 min, 07090535	21.1806		2.5 scans	0.053	339 m/z (79)	6.6e-05	0.000815	1166	0.7	411	2119148	0.000867	15165993	14119852	16116505	21.16		86	98	34	91
BOX1_Z05260515	S0306	07090535-N1004	21.1573 min, 07090535	21.1852		3.7 scans	0.27	129 m/z (79)	4.2e-05	0.0056	1166	0.4	929	3326527	0.00589	104175421	103322563	109488138	21.16		94	96	90	97
BOX1_Z05260515	S0306	07090535-N1004	21.1573 min, 07090535	21.2574		>2 scans	0.43	TIC	0.00082	0.000106	1171	1.8	237	169137	0.000329	1980857	1980857	6115721	21.16		86	86	55	96
BOX2_Z05260516	S0306	07090535-N1004	21.1573 min, 07090535	21.2022		4.3 scans	0.28	129 m/z (79)	3.4e-05	0.00588	1167	0.4	991	3900865	0.00639	133497997	133497997	144993137	21.16		95	96	92	98
BOX2_Z05260516	S0306	07090535-N1004	21.1573 min, 07090535	21.2591		>3 scans	0.36	117 m/z	0.00056	0.000191	1171	2	253	233063	0.00527	4354403	4354403	119579629	21.16		93	94	74	97
BOX2_Z05260516	S0306	07090535-N1004	21.1573 min, 07090535	21.2591		>3 scans	0.45	117 m/z (79)	0.00056	0.000307	1171	2	283	233063	0.00844	6973992	6973992	191508932	21.16		90	92	70	97
BOX3_Z05260517	S0306	07090535-N1004	21.1573 min, 07090535	21.1884		2.7 scans	0.06	339 m/z (75)	5.4e-05	0.000729	1166	0.7	426	2460256	0.000776	17094976	16448816	18176671	21.16		85	95	32	89
BOX3_Z05260517	S0306	07090535-N1004	21.1573 min, 07090535	21.193		4.3 scans	0.26	129 m/z (75)	3.5e-05	0.00524	1167	0.7	938	3757307	0.00547	122812739	120534308	128126788	21.16		95	97	95	98
BOX3_Z05260517	S0306	07090535-N1004	21.1573 min, 07090535	21.2591		>3 scans	0.5	TIC	0.00062	0.00015	1171	2	284	216162	0.0103	3517456	3517456	241262508	21.16		89	88	65	97
CEDAR1_Z07090540	S0306	07090535-N1004	21.1573 min, 07090535	21.1128		2.9 scans	0.87	339 m/z	0.00049	0.00303	1161	1.3	270	279207	0.00429	8810148	8727086	12465254	21.16		92	89	61	99
CEDAR2_Z07090541	S0306	07090535-N1004	21.1573 min, 07090535	21.1174		2.6 scans	0.94	339 m/z	4.7e-05	0.0105	1162	0.8	851	3180491	0.0149	88611919	88611919	125633543	21.16		93	90	64	99
CEDAR2_Z07090541	S0306	07090535-N1004	21.1573 min, 07090535	21.1174		2.6 scans	0.94	TIC	4.7e-05	0.0104	1162	0.8	853	3183458	0.0172	88237964	88237964	145026640	21.16		93	89	64	99
CEDAR2_Z07090541	S0306	07090535-N1004	21.1573 min, 07090535	21.2249		7.2 scans	0.33	TIC	0.002	8.74e-05	1169	1.5	114	72396	0.000278	737471	737471	2344035	21.16		84	88	48	92
CEDAR3_Z07090542	S0306	07090535-N1004	21.1573 min, 07090535	21.1096		2.7 scans	0.93	339 m/z	0.00015	0.0075	1161	1.1	493	946401	0.0109	28823388	28823388	41850571	21.16		93	89	63	99
COTTONWOOD1_Z07090534	S0306	07090535-N1004	21.1573 min, 07090535	21.1757		3.6 scans	0.35	339 m/z	2.1e-05	0.00746	1166	0.6	1092	7500701		232895938	225024110		21.16		99	100	97	100
COTTONWOOD2_Z07090535	S0306	07090535-N1004	21.1573 min, 07090535	21.1573		3.1 scans	0.29	339 m/z (75)	2.2e-05	0.00747	1164	0.7	922	7156320	0.0077	133872360	133275544	137981437	21.16		94	98	86	97
COTTONWOOD2_Z07090535	S0306	07090535-N1004	21.1573 min, 07090535	21.1573		3.1 scans	0.41	339 m/z	2.2e-05	0.0101	1164	0.7	1085	7002719	0.0104	181857065	181046328	186364538	21.16		100	100	100	100
COTTONWOOD2_Z07090535	S0306	07090535-N1004	21.1573 min, 07090535	21.1634		3.9 scans	0.58	75 m/z (79)	1.8e-05	0.0188	1165	0.6	1342	8677034		337513973	329323176		21.16		90	90	52	99
COTTONWOOD2_Z07090535	S0306	07090535-N1004	21.1573 min, 07090535	21.231		2.6 scans	0.49	339 m/z (335)	0.001	0.000296	1169	1.2	184	147075	0.0137	5318959	4517502	245499440	21.16		80	81	49	94
COTTONWOOD3_Z07090536	S0306	07090535-N1004	21.1573 min, 07090535	21.1682		3.2 scans	0.35	339 m/z (79)	1.9e-05	0.00735	1165	0.6	1057	8069146		192790127	182628305		21.16		96	99	93	99
COTTONWOOD3_Z07090536	S0306	07090535-N1004	21.1573 min, 07090535	21.1682		3.2 scans	0.4	339 m/z	2e-05	0.00805	1165	0.6	1124	7845549		210999530	199877904		21.16		100	99	99	100
ELM3_J1_Z07090527	S0306	07090535-N1004	21.1573 min, 07090535	21.1326		2.5 scans	0.038	339 m/z (75)	0.00015	0.000745	1163	0.8	247	1105894	0.00102	7687312	7676305	10522203	21.16		83	96	32	89
ELM3_J1_Z07090527	S0306	07090535-N1004	21.1573 min, 07090535	21.2233		>4 scans	0.36	TIC	0.0019	0.00018	1169	2.2	126	90740	0.000206	1866616	1283562	2125072	21.16		82	85	49	91
ELM2_Z07100503	S0306	07090535-N1004	21.1573 min, 07090535	21.1203		2.5 scans	0.047	339 m/z	0.00024	0.000866	1162	0.9	200	656343	0.00116	4594053	4438589	6147675	21.16		80	100	31	95
ELM2_Z07100503	S0306	07090535-N1004	21.1573 min, 07090535	21.1203		2.5 scans	0.05	339 m/z (75)	0.00023	0.000937	1162	0.9	205	668608	0.00126	4970488	4802284	6677647	21.16		84	97	35	90
ELM2_Z07100503	S0306	07090535-N1004	21.1573 min, 07090535	21.2232		>4 scans	0.46	TIC	0.003	0.00028	1169	3.2	108	52915	0.000342	1487041	1464887	1812504	21.16		84	86	51	92
ELM1_J3_Z07110506	S0306	07090535-N1004	21.1573 min, 07090535	21.1524		2.5 scans	0.068	339 m/z	9.6e-05	0.00143	1164	0.8	315	2013866	0.00204	15133352	15133352	21566166	21.16		83	100	34	95
ELM1_J3_Z07110506	S0306	07090535-N1004	21.1573 min, 07090535	21.1524		2.5 scans	0.094	339 m/z (79)	9.4e-05	0.002	1164	0.8	370	2042098	0.00287	21243842	21243842	30340636	21.16		87	97	54	92
ELM1_J3_Z07110506	S0306	07090535-N1004	21.1573 min, 07090535	21.2415		>4 scans	0.5	TIC	0.0012	0.000536	1170	2.5	159	157269		5675479	4122315		21.16		86	87	52	93
JOHNSON1_Z07090522	S0306	07090535-N1004	21.1573 min, 07090535	21.1358		2.4 scans	0.034	339 m/z (75)	0.00014	0.000366	1163	0.9	229	1086262	0.000457	6702221	6552597	8351534	21.16		83	95	30	88
JOHNSON1_Z07090522	S0306	07090535-N1004	21.1573 min, 07090535	21.2279		2.6 scans	0.5	339 m/z	0.00054	0.000293	1169	1.1	218	288931	0.0036	5370586	5370586	65788888	21.16		90	89	54	95
JOHNSON2_Z07090523	S0306	07090535-N1004	21.1573 min, 07090535	21.1358		2.4 scans	0.035	339 m/z	0.00015	0.000359	1163	0.8	235	1040116	0.000549	6798990	6772977	10370309	21.16		81	100	29	93
JOHNSON2_Z07090523	S0306	07090535-N1004	21.1573 min, 07090535	21.1358		2.4 scans	0.035	339 m/z (79)	0.00014	0.000368	1163	0.8	235	1055262	0.000563	6968644	6941982	10634761	21.16		83	95	31	88
JOHNSON2_Z07090523	S0306	07090535-N1004	21.1573 min, 07090535	21.2265		2.6 scans	0.49	339 m/z	0.00056	0.000284	1169	1.2	217	277383	0.00346	5376074	5376074	65357501	21.16		89	90	54	96
JOHNSON3_Z07090524	S0306	07090535-N1004	21.1573 min, 07090535	21.1311		2.5 scans	0.027	339 m/z (75)	0.00019	0.000333	1163	0.9	203	812620	0.00049	5616608	5496274	8250300	21.16		81	95	30	87
JOHNSON3_Z07090524	S0306	07090535-N1004	21.1573 min, 07090535	21.2264		2.6 scans	0.48	339 m/z	0.00073	0.000252	1169	1.2	194	218474	0.00316	4259128	4259128	53206017	21.16		88	89	52	95
JOHNSON3_Z07090524	S0306	07090535-N1004	21.1573 min, 07090535	21.2264		2.8 scans	0.44	TIC	0.00079	0.000119	1169	1.2	185	202117	0.000299	2017160	2017160	5034367	21.16		88	89	52	95
MUGWORT2_J1_Z07080507	S0306	07090535-N1004	21.1573 min, 07090535	21.1359		2.7 scans	0.95	339 m/z	2.5e-05	0.00915	1163	0.9	1101	5925016	0.00969	159171294	157967590	168391746	21.16		94	90	66	99
MUGWORT2_J1_Z07080507	S0306	07090535-N1004	21.1573 min, 07090535	21.2419		3.0 scans	0.42	339 m/z	0.00053	0.000434	1170	1.3	216	286873	0.00647	7559019	5678746	112434943	21.16		86	86	47	93
MUGWORT2_J1_Z07080507	S0306	07090535-N1004	21.1573 min, 07090535	21.2419		3.0 scans	0.47	339 m/z (69)	0.00053	0.000602	1170	1.3	228	286907	0.00896	10467052	7863418	155705887	21.16		85	85	53	95
MUGWORT2_J1_Z07080507	S0306	07090535-N1004	21.1573 min, 07090535	21.2419		3.4 scans	0.45	TIC	0.00054	0.000197	1170	1.6	222	280487	0.000511	3433180	3433180	8880101	21.16		88	88	53	95
MUGWORT3_J2_Z07080508	S0306	07090535-N1004	21.1573 min, 07090535	21.1389		2.7 scans	0.92	339 m/z	2.7e-05	0.00892	1163	0.9	1071	5607353	0.00948	156726709	147077039	166426388	21.16		94	90	66	99
MUGWORT3_J2_Z07080508	S0306	07090535-N1004	21.1573 min, 07090535	21.2449		3.0 scans	0.38	339 m/z	0.00053	0.000389	1170	1.2	203	284281	0.00596	6832602	5120078	104630936	21.16		85	86	45	92
MUGWORT3_J2_Z07080508	S0306	07090535-N1004	21.1573 min, 07090535	21.2449		3.4 scans	0.44	TIC	0.00056	0.000174	1170	1.5	218	269782	0.00484	3069220	3069220	84968747	21.16		87	87	50	94
MUGWORT1_J3_Z07110504	S0306	07090535-N1004	21.1573 min, 07090535	21.1358		2.5 scans	0.95	339 m/z	2.7e-05	0.0097	1163	0.8	966	5801821	0.0103	147342191	145936418	156414390	21.16		94	90	65	99
MUGWORT1_J3_Z07110504	S0306	07090535-N1004	21.1573 min, 07090535	21.2402		3.0 scans	0.4	339 m/z	0.00066	0.000403	1170	1.2	174	240820	0.00667	6120991	4456301	101289707	21.16		84	85	44	92
MUGWORT1_J3_Z07110504	S0306	07090535-N1004	21.1573 min, 07090535	21.2402		3.0 scans	0.45	339 m/z (69)	0.00065	0.000561	1170	1.2	183	241406	0.00929	8522204	6204470	141076669	21.16		84	86	51	95
MUGWORT1_J3_Z07110504	S0306	07090535-N1004	21.1573 min, 07090535	21.2418		3.5 scans	0.44	TIC	0.00065	0.0002	1170	1.6	182	241792	0.000488	3047842	3047842	7410701	21.16		86	86	50	93
OLIVE2_J1_Z07080504	S0306	07090535-N1004	21.1573 min, 07090535	21.1756		3.3 scans	0.81	339 m/z	1.6e-05	0.0199	1166	0.6	1563	8534276	0.0226	378146168	378146168	428519915	21.16		93	89	65	99
OLIVE2_J1_Z07080504	S0306	07090535-N1004	21.1573 min, 07090535	21.1772		3.3 scans	0.84	TIC	1.6e-05	0.0207	1166	0.6	1593	8534276	0.0231	393474751	393474751	438000444	21.16		92	87	63	99
OLIVE2_J1_Z07080504	S0306	07090535-N1004	21.1573 min, 07090535	21.2555		2.6 scans	0.69	339 m/z	0.00011	0.00158	1171	1.1	489	1267520		30034573	23281686		21.16		93	91	64	98
OLIVE3_J2_Z07080505	S0306	07090535-N1004	21.1573 min, 07090535	21.1788		3.4 scans	0.77	TIC	1.7e-05	0.0193	1166	0.6	1581	8468106	0.0218	386757574	386746475	435715148	21.16		82	88	54	97
OLIVE3_J2_Z07080505	S0306	07090535-N1004	21.1573 min, 07090535	21.1788		3.4 scans	0.78	117 m/z (79)	1.6e-05	0.0207	1166	0.6	1596	8921372	0.0235	415484969	415484969	469692935	21.16		90	88	70	96
OLIVE3_J2_Z07080505	S0306	07090535-N1004	21.1573 min, 07090535	21.2587		2.7 scans	0.72	339 m/z	8.4e-05	0.00197	1171	1.3	548	1714098	0.0191	39500933	32686719	381750428	21.16		93	91	64	98
OLIVE3_J2_Z07080505	S0306	07090535-N1004	21.1573 min, 07090535	21.2587		2.8 scans	0.71	TIC	8.5e-05	0.00138	1171	1.1	547	1699648	0.00194	27609021	27609021	38774651	21.16		93	91	64	98
OLIVE1_J3_Z07110503	S0306	07090535-N1004	21.1573 min, 07090535	21.1773		3.2 scans	0.78	117 m/z	1.7e-05	0.0238	1166	0.5	1469	8643380	0.0264	409689700	407845453	453762460	21.16		84	87	54	98
OLIVE1_J3_Z07110503	S0306	07090535-N1004	21.1573 min, 07090535	21.2526		2.5 scans	0.69	339 m/z	0.00012	0.00161	1171	1.3	418	1206363	0.0215	27705193	23145632	369541397	21.16		93	90	64	98
ORCHARD2_J1_Z05260510	S0306	07090535-N1004	21.1573 min, 07090535	21.2619		>3 scans	0.64	339 m/z	0.00042	0.000453	1171	1.8	377	360798	0.00917	8713831	8713831	176332051	21.16		91	89	63	98
ORCHARD3_J2_Z05260511	S0306	07090535-N1004	21.1573 min, 07090535	21.1822		2.4 scans	0.016	339 m/z (75)	0.00017	0.000223	1166	0.9	229	810999	0.000319	4397333	4122121	6269374	21.16		81	94	25	87
ORCHARD3_J2_Z05260511	S0306	07090535-N1004	21.1573 min, 07090535	21.259		>2 scans	0.67	339 m/z	0.00032	0.000701	1171	1.8	413	422161	0.00886	13788193	11014477	174127431	21.16		91	88	61	98
ORCHARD1_J3_Z05260518	S0306	07090535-N1004	21.1573 min, 07090535	21.2603		2.6 scans	0.28	339 m/z	0.00038	0.000265	1171	1.2	247	340393	0.002	5071838	4789972	38191080	21.16		93	95	75	94
ORCHARD1_J3_Z05260518	S0306	07090535-N1004	21.1573 min, 07090535	21.2618		>3 scans	0.5	TIC	0.00038	0.000265	1171	2.1	330	340393	0.0109	5063391	5063391	208141389	21.16		90	89	56	96
PECAN1_Z07090537	S0306	07090535-N1004	21.1573 min, 07090535	21.2064		5.0 scans	0.55	339 m/z (79)	1.8e-05	0.0498	1168	0.4	1496	8792650		630357452	472272495		21.16		94	95	83	98
PECAN1_Z07090537	S0306	07090535-N1004	21.1573 min, 07090535	21.2602		>2 scans	0.31	339 m/z	9e-05	0.00103	1171	1.7	363	1749121	0.0165	13142128	12830967	208533685	21.16		90	91	65	91
PECAN1_Z07090537	S0306	07090535-N1004	21.1573 min, 07090535	21.2602		>2 scans	0.73	339 m/z (79)	9.2e-05	0.00253	1171	1.7	553	1711787	0.0402	32013487	31255515	508063886	21.16		92	91	70	98
PECAN3_J2_Z07090539	S0306	07090535-N1004	21.1573 min, 07090535	21.2156		5.1 scans	0.34	340 m/z (339)	2.7e-05	0.0267	1168	0.5	1167	5259880		353008927	320810459		21.16		81	91	67	84
PECAN3_J2_Z07090539	S0306	07090535-N1004	21.1573 min, 07090535	21.2156		5.1 scans	0.57	340 m/z	1.7e-05	0.0417	1168	0.5	1502	8542766		550607861	500386101		21.16		80	92	67	96
PECAN3_J2_Z07090539	S0306	07090535-N1004	21.1573 min, 07090535	21.2217		5.7 scans	0.6	339 m/z (79)	1.7e-05	0.0598	1169	0.3	1582	8558746		790383514	601170808		21.16		93	93	77	99
PECAN3_J2_Z07090539	S0306	07090535-N1004	21.1573 min, 07090535	21.2724		>3 scans	0.44	339 m/z (335)	6.6e-05	0.00205	1172	0.7	468	2208914	0.023	27075771	25248193	303508838	21.16		91	93	83	95
PECAN2_J3_Z07100505	S0306	07090535-N1004	21.1573 min, 07090535	21.2096		4.9 scans	0.49	117 m/z (79)	1.7e-05	0.0376	1168	0.6	1396	8406684		494957319	468853362		21.16		89	93	76	95
PECAN2_J3_Z07100505	S0306	07090535-N1004	21.1573 min, 07090535	21.2649		2.3 scans	0.4	339 m/z (79)	7.6e-05	0.00187	1171	1.4	454	1907681	0.025	24659617	23683327	328722119	21.16		92	94	77	95
RAGWEED3_Z08240508	S0306	07090535-N1004	21.1573 min, 07090535	21.0454		3.0 scans	0.54	73 m/z (79)	0.0011	0.000842	1157	1	220	84991	0.00292	3789655	3789655	13127271	21.16		80	81	60	90
REDOAK1_Z06220512	S0306	07090535-N1004	21.1573 min, 07090535	21.1249		2.7 scans	0.84	339 m/z (79)	9.7e-05	0.00356	1162	1	672	1653930	0.00399	63478247	61498399	70991186	21.16		91	89	68	99
REDOAK1_Z06220512	S0306	07090535-N1004	21.1573 min, 07090535	21.1249		2.7 scans	0.86	339 m/z	8.1e-05	0.00339	1162	1	680	1975315	0.0038	60446480	58561191	67610653	21.16		93	89	63	99
REDOAK1_Z06220512	S0306	07090535-N1004	21.1573 min, 07090535	21.2432		2.9 scans	0.78	339 m/z (71)	8.8e-05	0.00324	1170	1.3	595	1813578	0.00668	57809038	49256982	118852412	21.16		88	87	56	98
REDOAK2_Z06220513	S0306	07090535-N1004	21.1573 min, 07090535	21.1248		2.6 scans	0.83	339 m/z	0.00013	0.00217	1162	1.1	543	1243094	0.00255	36771574	36135058	43025229	21.16		93	89	62	99
REDOAK2_Z06220513	S0306	07090535-N1004	21.1573 min, 07090535	21.1248		2.6 scans	0.83	339 m/z (79)	0.00015	0.00234	1162	1.1	543	1125037	0.00274	39533891	38849559	46231030	21.16		90	89	67	98
REDOAK2_Z06220513	S0306	07090535-N1004	21.1573 min, 07090535	21.1248		2.7 scans	0.83	TIC	0.00013	0.0021	1162	1.1	543	1237944	0.0027	35546224	35442329	45556125	21.16		92	89	62	99
REDOAK2_Z06220513	S0306	07090535-N1004	21.1573 min, 07090535	21.2416		2.7 scans	0.78	339 m/z (69)	0.00012	0.00236	1170	1.5	514	1375575		39927214	36830039		21.16		87	86	53	97
REDOAK3_Z06230502	S0306	07090535-N1004	21.1573 min, 07090535	21.1358		2.6 scans	0.88	339 m/z	4.4e-05	0.00551	1163	1	876	3464115	0.00605	97023784	89236522	106391252	21.16		93	90	64	99
REDOAK3_Z06230502	S0306	07090535-N1004	21.1573 min, 07090535	21.1358		2.7 scans	0.91	TIC	4.3e-05	0.00552	1163	1	888	3527678	0.00646	97124541	97124541	113601238	21.16		93	89	64	99
RYE1_Z07070504	S0306	07090535-N1004	21.1573 min, 07090535	21.1648		2.4 scans	0.022	339 m/z (79)	0.00012	0.000584	1165	0.7	238	1311269	0.00065	7541223	6865849	8382706	21.16		80	92	27	85
RYE1_Z07070504	S0306	07090535-N1004	21.1573 min, 07090535	21.171		3.5 scans	0.079	199 m/z (79)	0.0001	0.00282	1165	0.5	448	1553973	0.00316	36398564	35221830	40752847	21.16		85	94	60	91
RYE1_Z07070504	S0306	07090535-N1004	21.1573 min, 07090535	21.2417		>3 scans	0.36	TIC	0.00096	0.000108	1170	1.8	176	169084	0.0144	1398079	1398079	185709177	21.16		83	84	51	92
RYE2_Z07080501	S0306	07090535-N1004	21.1573 min, 07090535	21.1667		2.5 scans	0.022	339 m/z	0.00011	0.000611	1165	0.7	234	1247397	0.000679	6599042	6300121	7328649	21.16		80	100	25	93
RYE2_Z07080501	S0306	07090535-N1004	21.1573 min, 07090535	21.1667		2.5 scans	0.025	339 m/z (79)	0.00011	0.000727	1165	0.7	252	1267787	0.000808	7857006	7501101	8720984	21.16		81	93	29	86
RYE2_Z07080501	S0306	07090535-N1004	21.1573 min, 07090535	21.245		>3 scans	0.4	TIC	0.00086	0.00015	1170	2	180	167708	0.0179	1628308	1628308	193200019	21.16		85	86	57	94
RYE3_Z07080502	S0306	07090535-N1004	21.1573 min, 07090535	21.2463		>3 scans	0.39	TIC	0.00077	0.000159	1170	1.6	191	195325	0.018	1868408	1868408	211484963	21.16		87	88	63	94
SYCAMORE2_J1_Z07090517	S0306	07090535-N1004	21.1573 min, 07090535	21.1894		3.2 scans	0.12	339 m/z (335)	3.7e-05	0.00307	1166	0.6	607	4532142	0.00393	64373384	62241155	82182757	21.16		89	98	61	94
SYCAMORE2_J1_Z07090517	S0306	07090535-N1004	21.1573 min, 07090535	21.1894		3.2 scans	0.085	339 m/z	3.7e-05	0.00196	1166	0.6	502	4445489	0.0025	40990751	39633021	52279107	21.16		85	100	35	96
SYCAMORE3_J2_Z07110505	S0306	07090535-N1004	21.1573 min, 07090535	21.1973		3.0 scans	0.16	339 m/z (95)	3e-05	0.0047	1167	0.8	680	6078420	0.00555	94446475	85408448	111332934	21.16		91	98	70	95
SYCAMORE3_J2_Z07110505	S0306	07090535-N1004	21.1573 min, 07090535	21.1973		3.0 scans	0.17	339 m/z	3.3e-05	0.00464	1167	0.8	703	5662499	0.00547	93169811	84253954	109728135	21.16		88	100	62	98
SYCAMORE3_J2_Z07110505	S0306	07090535-N1004	21.1573 min, 07090535	21.2618		>2 scans	0.35	339 m/z	0.00016	0.000587	1171	1.6	282	1123395	0.00501	11775615	10717107	100500540	21.16		92	93	83	93
SYCAMORE3_J2_Z07110505	S0306	07090535-N1004	21.1573 min, 07090535	21.2618		>2 scans	0.52	339 m/z (95)	0.00016	0.000942	1171	1.6	345	1123395	0.00805	18910604	17210733	161482904	21.16		92	93	76	96
SYCAMORE1_J3_Z07110508	S0306	07090535-N1004	21.1573 min, 07090535	21.1942		3.3 scans	0.21	339 m/z (335)	3.6e-05	0.00704	1167	0.8	771	5212528	0.00814	128209977	128209977	148088048	21.16		94	99	91	98
SYCAMORE1_J3_Z07110508	S0306	07090535-N1004	21.1573 min, 07090535	21.2556		>2 scans	0.62	339 m/z	0.0002	0.000912	1171	1.9	334	925716	0.0115	16593715	15018746	209215301	21.16		93	91	70	97
TIMOTHY1_Z07090531	S0306	07090535-N1004	21.1573 min, 07090535	21.2217		2.6 scans	0.41	339 m/z	0.00099	0.000279	1169	1	153	149450	0.00222	3089909	2802477	24583681	21.16		89	92	58	94
TIMOTHY1_Z07090531	S0306	07090535-N1004	21.1573 min, 07090535	21.2233		3.1 scans	0.44	TIC	0.001	0.000303	1169	1.3	159	143132	0.00781	3361862	1681632	86485834	21.16		87	88	49	94
TIMOTHY3_J2_Z07090533	S0306	07090535-N1004	21.1573 min, 07090535	21.2188		2.7 scans	0.45	339 m/z	0.0011	0.000303	1168	1.1	147	120731	0.00373	2813549	2407046	34546689	21.16		88	90	51	95
TIMOTHY2_J3_Z07100504	S0306	07090535-N1004	21.1573 min, 07090535	21.2218		2.8 scans	0.39	339 m/z	0.0013	0.000245	1168	1.1	135	113005	0.00262	2604854	2355249	27819097	21.16		86	90	56	93
WALNUT1_Z08240510	S0306	07090535-N1004	21.1573 min, 07090535	21.0621		2.8 scans	0.35	117 m/z (79)	4.9e-05	0.00673	1158	1	885	2066908	0.00968	57597421	55136499	82779134	21.16		92	94	77	97
WALNUT1_Z08240510	S0306	07090535-N1004	21.1573 min, 07090535	21.1589		2.9 scans	0.49	73 m/z	0.00058	0.00041	1164	1.2	248	175998	0.00077	3508067	3508067	6584704	21.16		87	85	49	95
WALNUT1_Z08240510	S0306	07090535-N1004	21.1573 min, 07090535	21.1589		3.0 scans	0.48	TIC	0.00061	0.000265	1164	1.1	244	165896	0.000899	2267990	2267990	7687856	21.16		87	86	48	96
WALNUT2_Z08240511	S0306	07090535-N1004	21.1573 min, 07090535	21.0607		2.8 scans	0.25	117 m/z (75)	5.3e-05	0.00482	1158	1	737	1964437	0.00695	40421540	38012195	58194455	21.16		91	95	89	94
WALNUT2_Z08240511	S0306	07090535-N1004	21.1573 min, 07090535	21.0653		3.0 scans	0.56	75 m/z (79)	2.7e-05	0.0111	1158	0.9	1091	3879328	0.0169	92967788	92871069	141508818	21.16		84	81	55	96
WALNUT2_Z08240511	S0306	07090535-N1004	21.1573 min, 07090535	21.159		2.8 scans	0.48	339 m/z	0.00066	0.00045	1164	1.1	240	158599	0.00697	3773944	3752965	58361921	21.16		86	85	48	95
WALNUT2_Z08240511	S0306	07090535-N1004	21.1573 min, 07090535	21.159		3.0 scans	0.5	TIC	0.00071	0.000268	1164	0.9	245	148619	0.00092	2249234	2249234	7703439	21.16		87	86	55	96
WALNUT3_Z08240512	S0306	07090535-N1004	21.1573 min, 07090535	21.0655		2.8 scans	0.31	117 m/z (75)	4.8e-05	0.00536	1158	0.9	840	2260802	0.00768	54500761	54435980	78007445	21.16		94	97	89	97
WALNUT3_Z08240512	S0306	07090535-N1004	21.1573 min, 07090535	21.0655		2.8 scans	0.38	117 m/z	4.7e-05	0.00632	1158	0.9	925	2297913	0.00906	64276421	64200020	92024407	21.16		95	94	82	97
WALNUT3_Z08240512	S0306	07090535-N1004	21.1573 min, 07090535	21.1592		2.8 scans	0.47	73 m/z	0.00055	0.000306	1164	1.1	261	194965	0.00099	3117615	3117615	10055647	21.16		88	87	50	96
WALNUT3_Z08240512	S0306	07090535-N1004	21.1573 min, 07090535	21.1592		2.9 scans	0.52	TIC	0.00057	0.000292	1164	1	274	189183	0.00107	2968774	2968774	10868225	21.16		89	87	57	97
WHITEOAK1_Z07090513	S0306	07090535-N1004	21.1573 min, 07090535	21.1159		2.7 scans	0.7	339 m/z	0.0001	0.00307	1162	1	561	1415437	0.00579	42227530	42227530	79477267	21.16		94	91	65	99
WHITEOAK1_Z07090513	S0306	07090535-N1004	21.1573 min, 07090535	21.119		2.8 scans	0.75	TIC	9.7e-05	0.00316	1162	1	578	1455394	0.00758	43462185	43462185	104047959	21.16		92	89	59	99
WHITEOAK1_Z07090513	S0306	07090535-N1004	21.1573 min, 07090535	21.2296		2.7 scans	0.85	339 m/z	7.9e-05	0.00339	1169	1.1	582	1790165		46597857	42643027		21.16		93	90	60	99
WHITEOAK2_Z07090514	S0306	07090535-N1004	21.1573 min, 07090535	21.1173		2.7 scans	0.7	339 m/z	8.9e-05	0.00302	1162	0.9	612	1742022	0.00598	50520809	50520809	99847381	21.16		94	91	65	100
WHITEOAK2_Z07090514	S0306	07090535-N1004	21.1573 min, 07090535	21.1188		2.8 scans	0.74	TIC	8.7e-05	0.00311	1162	1	629	1776161	0.00735	51991649	51991649	122722115	21.16		92	89	59	99
WHITEOAK2_Z07090514	S0306	07090535-N1004	21.1573 min, 07090535	21.2295		2.6 scans	0.87	TIC	7e-05	0.00294	1169	1.3	634	2205541	0.00355	49211347	49211347	59273947	21.16		93	90	62	99
WHITEOAK3_Z07090515	S0306	07090535-N1004	21.1573 min, 07090535	21.1096	2233.7	2.7 scans	0.7	339 m/z	0.00024	0.00213	1161	1.1	379	642535	0.00355	18665602	18665602	31082995	21.16		83	91	67	99
WHITEOAK3_Z07090515	S0306	07090535-N1004	21.1573 min, 07090535	21.1126	2233.9	3.0 scans	0.73	TIC	0.00025	0.00225	1161	1.1	388	618659	0.00521	19762151	19762151	45617578	21.16		81	88	58	99
WHITEOAK3_Z07090515	S0306	07090535-N1004	21.1573 min, 07090535	21.2263	2240.3	2.7 scans	0.84	339 m/z	0.00015	0.00318	1169	1.4	447	1002898		27846430	25279321		21.16		83	90	62	99
ALDER1_Z07090519	S0306	07110508-N1008	21.1942 min, 07110508	21.2265		3.1 scans	0.37	TIC	0.0013	0.000212	1169	1.6	147	122886		2520825	1714490		21.19		82	84	46	92
ALDER2_Z07090520	S0306	07110508-N1008	21.1942 min, 07110508	21.1158		2.8 scans	0.32	339 m/z	0.001	0.000906	1162	1	188	158245	0.00146	4269048	4168435	6877773	21.19		92	94	79	98
ALDER3_Z07090521	S0306	07110508-N1008	21.1942 min, 07110508	21.1111		2.8 scans	0.27	339 m/z (73)	0.00059	0.000751	1161	1.1	210	310457	0.00117	6035253	6035253	9390922	21.19		93	96	92	98
ALDER3_Z07090521	S0306	07110508-N1008	21.1942 min, 07110508	21.1111		2.8 scans	0.3	339 m/z	0.0006	0.000783	1161	1.1	222	301255	0.00121	6292310	6292310	9711980	21.19		91	95	79	98
ASH1_Z06220509	S0306	07110508-N1008	21.1942 min, 07110508	21.1513		2.8 scans	0.8	339 m/z	1.8e-05	0.014	1164	0.9	1402	8202521	0.018	250452753	250452753	321377276	21.19		91	86	61	100
ASH1_Z06220509	S0306	07110508-N1008	21.1942 min, 07110508	21.1528		2.9 scans	0.82	TIC	1.9e-05	0.0149	1164	0.8	1423	7996872	0.0212	267123621	265410458	378511014	21.19		90	84	58	100
ASH1_Z06220509	S0306	07110508-N1008	21.1942 min, 07110508	21.245		3.6 scans	0.36	TIC	0.00039	0.000205	1170	1.7	278	394054	0.00688	3660890	3660890	122837536	21.19		88	87	52	97
ASH1_Z06220509	S0306	07110508-N1008	21.1942 min, 07110508	21.245		3.8 scans	0.34	339 m/z	0.00039	0.000234	1170	2	272	391393	0.00606	4187466	4187466	108197016	21.19		88	87	50	96
ASH1_Z06220509	S0306	07110508-N1008	21.1942 min, 07110508	21.245		3.8 scans	0.37	339 m/z (71)	0.00039	0.000563	1170	2	282	395195	0.0145	10060702	10060702	258887250	21.19		87	86	56	97
ASH2_Z06220510	S0306	07110508-N1008	21.1942 min, 07110508	21.1464		2.7 scans	0.84	339 m/z	2.4e-05	0.0158	1164	0.8	1293	6794380	0.0218	221520520	214487948	305176364	21.19		90	85	59	100
ASH2_Z06220510	S0306	07110508-N1008	21.1942 min, 07110508	21.2447		3.2 scans	0.69	TIC	0.00018	0.00203	1170	1.5	440	896165	0.0147	28418661	22285280	205784062	21.19		91	87	56	98
ASH2_Z06220510	S0306	07110508-N1008	21.1942 min, 07110508	21.2447		3.3 scans	0.67	339 m/z	0.00018	0.00196	1170	1.5	433	893490	0.0135	27442847	23799995	188985363	21.19		91	87	54	98
ASH3_Z06230501	S0306	07110508-N1008	21.1942 min, 07110508	21.1619		2.8 scans	0.82	339 m/z	1.6e-05	0.0167	1165	0.7	1443	8219638		285358509	265961742		21.19		89	83	57	100
ASH3_Z06230501	S0306	07110508-N1008	21.1942 min, 07110508	21.251		7.7 scans	0.38	TIC	0.00031	0.000264	1170	1.6	292	427237	0.00797	4516004	4516004	135956767	21.19		91	89	61	98
BERMUDA1_Z06220506	S0306	07110508-N1008	21.1942 min, 07110508	21.2404		2.7 scans	0.32	339 m/z	0.00093	0.000162	1170	1	163	176056	0.00145	2987937	2965037	26629180	21.19		88	89	52	94
BERMUDA1_Z06220506	S0306	07110508-N1008	21.1942 min, 07110508	21.2404		3.2 scans	0.33	TIC	0.0011	5.94e-05	1170	1.3	166	139287	0.000212	1091720	1091720	3893370	21.19		87	87	51	96
BERMUDA2_Z06220507	S0306	07110508-N1008	21.1942 min, 07110508	21.1343		2.5 scans	0.019	339 m/z (75)	0.00051	0.00013	1163	1.1	133	316611	0.000207	2256689	2248556	3591591	21.19		80	96	29	89
BERMUDA2_Z06220507	S0306	07110508-N1008	21.1942 min, 07110508	21.2403		3.2 scans	0.3	TIC	0.0013	5.08e-05	1170	1.2	149	124724	0.000193	881913	808129	3348681	21.19		87	89	48	96
BERMUDA3_Z06220508	S0306	07110508-N1008	21.1942 min, 07110508	21.2386		3.5 scans	0.31	TIC	0.0013	5.11e-05	1170	1.3	149	122982	0.000206	923268	923268	3717592	21.19		86	88	47	95
BIRCH1_Z08240503	S0306	07110508-N1008	21.1942 min, 07110508	21.0501		2.8 scans	0.33	117 m/z (75)	9e-05	0.000618	1157	1.1	516	1005306	0.00112	24272004	24272004	43942971	21.19		91	92	87	96
BIRCH1_Z08240503	S0306	07110508-N1008	21.1942 min, 07110508	21.0501		2.8 scans	0.43	117 m/z	9e-05	0.000742	1157	1.1	586	1002643	0.00135	29128319	29128319	52966974	21.19		89	87	74	96
BIRCH1_Z08240503	S0306	07110508-N1008	21.1942 min, 07110508	21.1592		3.2 scans	0.33	TIC	0.00048	4.9e-05	1164	1.6	234	187644	0.000111	1924994	1924994	4355062	21.19		82	82	41	94
BIRCH2_Z08240504	S0306	07110508-N1008	21.1942 min, 07110508	21.0592		2.8 scans	0.58	75 m/z (79)	4.8e-05	0.00126	1158	1	802	2145034	0.00274	57813431	54589252	125467659	21.19		81	76	54	96
BIRCH2_Z08240504	S0306	07110508-N1008	21.1942 min, 07110508	21.1606		3.0 scans	0.3	TIC	0.0005	3.98e-05	1165	1.4	237	203802	9.1e-05	1823683	1823683	4166992	21.19		81	81	43	94
BIRCH3_Z08240505	S0306	07110508-N1008	21.1942 min, 07110508	21.0563		2.8 scans	0.51	75 m/z (79)	6.8e-05	0.0011	1158	1	700	1572042	0.00239	42872382	41234363	92962956	21.19		82	79	58	96
BIRCH3_Z08240505	S0306	07110508-N1008	21.1942 min, 07110508	21.1608		2.9 scans	0.32	TIC	0.00066	4.02e-05	1165	1.2	224	161665	9.4e-05	1566260	1566260	3656284	21.19		80	80	47	94
BLUEGRASS1_Z06220503	S0306	07110508-N1008	21.1942 min, 07110508	21.1497		2.4 scans	0.019	339 m/z (75)	0.00023	0.000333	1164	0.8	185	722885		4018479	3902151		21.19		82	96	29	89
BLUEGRASS1_Z06220503	S0306	07110508-N1008	21.1942 min, 07110508	21.2434		2.7 scans	0.45	339 m/z	0.00059	0.000482	1170	1.2	232	279405	0.00489	5813953	5785133	58973365	21.19		86	84	46	96
BLUEGRASS2_Z06220504	S0306	07110508-N1008	21.1942 min, 07110508	21.1496		2.3 scans	0.02	339 m/z (75)	0.00023	0.000349	1164	0.7	192	730952		4169472	3997801		21.19		81	94	31	88
BLUEGRASS2_Z06220504	S0306	07110508-N1008	21.1942 min, 07110508	21.2418		2.7 scans	0.46	339 m/z	0.00062	0.000485	1170	1.2	231	274600	0.00512	5791425	5772660	61048719	21.19		84	83	44	95
BLUEGRASS2_Z06220504	S0306	07110508-N1008	21.1942 min, 07110508	21.2418		3.2 scans	0.44	TIC	0.00068	0.000235	1170	1.1	227	252200	0.0111	2809687	2809687	132351716	21.19		85	83	49	96
BLUEGRASS3_Z06220505	S0306	07110508-N1008	21.1942 min, 07110508	21.1495		2.4 scans	0.019	339 m/z (75)	0.00023	0.000321	1164	0.8	190	761954		4293445	4134767		21.19		83	97	30	90
BLUEGRASS3_Z06220505	S0306	07110508-N1008	21.1942 min, 07110508	21.1541		3.2 scans	0.037	84 m/z (75)	0.00022	0.00077	1164	0.7	260	775488	0.000848	10282759	10279346	11312334	21.19		84	96	41	91
BLUEGRASS3_Z06220505	S0306	07110508-N1008	21.1942 min, 07110508	21.2417		2.6 scans	0.45	339 m/z	0.00059	0.000444	1170	1.2	235	298714	0.00467	5935177	5908526	62297875	21.19		87	87	47	96
BOX1_Z05260515	S0306	07110508-N1008	21.1942 min, 07110508	21.1806		2.5 scans	0.045	339 m/z	6.6e-05	0.000666	1166	0.7	378	2095726	0.000708	12387181	11532720	13160883	21.19		85	100	30	96
BOX1_Z05260515	S0306	07110508-N1008	21.1942 min, 07110508	21.1806		2.5 scans	0.053	339 m/z (79)	6.6e-05	0.000815	1166	0.7	411	2119148	0.000867	15165993	14119852	16116505	21.19		86	99	38	93
BOX1_Z05260515	S0306	07110508-N1008	21.1942 min, 07110508	21.1852		3.7 scans	0.27	129 m/z (79)	4.2e-05	0.0056	1166	0.4	929	3326527	0.00589	104175421	103322563	109488138	21.19		90	90	85	97
BOX1_Z05260515	S0306	07110508-N1008	21.1942 min, 07110508	21.2574		>2 scans	0.43	TIC	0.00082	0.000106	1171	1.8	237	169137	0.000329	1980857	1980857	6115721	21.19		86	84	55	97
BOX2_Z05260516	S0306	07110508-N1008	21.1942 min, 07110508	21.2022		4.3 scans	0.28	129 m/z (79)	3.4e-05	0.00588	1167	0.4	991	3900865	0.00639	133497997	133497997	144993137	21.19		90	89	85	98
BOX2_Z05260516	S0306	07110508-N1008	21.1942 min, 07110508	21.2591		>3 scans	0.36	117 m/z	0.00056	0.000191	1171	2	253	233063	0.00527	4354403	4354403	119579629	21.19		93	92	73	98
BOX2_Z05260516	S0306	07110508-N1008	21.1942 min, 07110508	21.2591		>3 scans	0.45	117 m/z (79)	0.00056	0.000307	1171	2	283	233063	0.00844	6973992	6973992	191508932	21.19		89	89	68	98
BOX3_Z05260517	S0306	07110508-N1008	21.1942 min, 07110508	21.1884		2.7 scans	0.06	339 m/z (75)	5.4e-05	0.000729	1166	0.7	426	2460256	0.000776	17094976	16448816	18176671	21.19		87	97	36	92
BOX3_Z05260517	S0306	07110508-N1008	21.1942 min, 07110508	21.193		4.3 scans	0.26	129 m/z (75)	3.5e-05	0.00524	1167	0.7	938	3757307	0.00547	122812739	120534308	128126788	21.19		91	91	89	98
BOX3_Z05260517	S0306	07110508-N1008	21.1942 min, 07110508	21.2591		>3 scans	0.5	TIC	0.00062	0.00015	1171	2	284	216162	0.0103	3517456	3517456	241262508	21.19		88	85	63	97
CEDAR1_Z07090540	S0306	07110508-N1008	21.1942 min, 07110508	21.1128		2.9 scans	0.87	339 m/z	0.00049	0.00303	1161	1.3	270	279207	0.00429	8810148	8727086	12465254	21.19		90	87	59	99
CEDAR2_Z07090541	S0306	07110508-N1008	21.1942 min, 07110508	21.1174		2.6 scans	0.94	339 m/z	4.7e-05	0.0105	1162	0.8	851	3180491	0.0149	88611919	88611919	125633543	21.19		91	86	60	99
CEDAR2_Z07090541	S0306	07110508-N1008	21.1942 min, 07110508	21.1174		2.6 scans	0.94	TIC	4.7e-05	0.0104	1162	0.8	853	3183458	0.0172	88237964	88237964	145026640	21.19		91	86	60	99
CEDAR2_Z07090541	S0306	07110508-N1008	21.1942 min, 07110508	21.2249		7.2 scans	0.33	TIC	0.002	8.74e-05	1169	1.5	114	72396	0.000278	737471	737471	2344035	21.19		85	88	49	94
CEDAR3_Z07090542	S0306	07110508-N1008	21.1942 min, 07110508	21.1096		2.7 scans	0.93	339 m/z	0.00015	0.0075	1161	1.1	493	946401	0.0109	28823388	28823388	41850571	21.19		91	86	59	99
COTTONWOOD1_Z07090534	S0306	07110508-N1008	21.1942 min, 07110508	21.1757		3.6 scans	0.35	339 m/z	2.1e-05	0.00746	1166	0.6	1092	7500701		232895938	225024110		21.19		96	95	93	100
COTTONWOOD2_Z07090535	S0306	07110508-N1008	21.1942 min, 07110508	21.1573		3.1 scans	0.29	339 m/z (75)	2.2e-05	0.00747	1164	0.7	922	7156320	0.0077	133872360	133275544	137981437	21.19		96	99	94	99
COTTONWOOD2_Z07090535	S0306	07110508-N1008	21.1942 min, 07110508	21.1573		3.1 scans	0.41	339 m/z	2.2e-05	0.0101	1164	0.7	1085	7002719	0.0104	181857065	181046328	186364538	21.19		96	93	91	100
COTTONWOOD2_Z07090535	S0306	07110508-N1008	21.1942 min, 07110508	21.1634		3.9 scans	0.58	75 m/z (79)	1.8e-05	0.0188	1165	0.6	1342	8677034		337513973	329323176		21.19		85	84	46	99
COTTONWOOD2_Z07090535	S0306	07110508-N1008	21.1942 min, 07110508	21.231		2.6 scans	0.49	339 m/z (335)	0.001	0.000296	1169	1.2	184	147075	0.0137	5318959	4517502	245499440	21.19		81	80	48	96
COTTONWOOD3_Z07090536	S0306	07110508-N1008	21.1942 min, 07110508	21.1682		3.2 scans	0.35	339 m/z (79)	1.9e-05	0.00735	1165	0.6	1057	8069146		192790127	182628305		21.19		96	96	92	99
COTTONWOOD3_Z07090536	S0306	07110508-N1008	21.1942 min, 07110508	21.1682		3.2 scans	0.4	339 m/z	2e-05	0.00805	1165	0.6	1124	7845549		210999530	199877904		21.19		96	94	91	100
ELM3_J1_Z07090527	S0306	07110508-N1008	21.1942 min, 07110508	21.1326		2.5 scans	0.038	339 m/z	0.00015	0.000731	1163	0.8	248	1089371	0.001	7543879	7533078	10315886	21.19		80	100	33	95
ELM3_J1_Z07090527	S0306	07110508-N1008	21.1942 min, 07110508	21.1326		2.5 scans	0.038	339 m/z (75)	0.00015	0.000745	1163	0.8	247	1105894	0.00102	7687312	7676305	10522203	21.19		85	98	36	92
ELM3_J1_Z07090527	S0306	07110508-N1008	21.1942 min, 07110508	21.2233		>4 scans	0.36	TIC	0.0019	0.00018	1169	2.2	126	90740	0.000206	1866616	1283562	2125072	21.19		82	85	48	93
ELM2_Z07100503	S0306	07110508-N1008	21.1942 min, 07110508	21.1203		2.5 scans	0.047	339 m/z	0.00024	0.000866	1162	0.9	200	656343	0.00116	4594053	4438589	6147675	21.19		81	100	35	96
ELM2_Z07100503	S0306	07110508-N1008	21.1942 min, 07110508	21.1203		2.5 scans	0.05	339 m/z (75)	0.00023	0.000937	1162	0.9	205	668608	0.00126	4970488	4802284	6677647	21.19		86	99	41	93
ELM2_Z07100503	S0306	07110508-N1008	21.1942 min, 07110508	21.2232		>4 scans	0.46	TIC	0.003	0.00028	1169	3.2	108	52915	0.000342	1487041	1464887	1812504	21.19		85	86	50	94
ELM1_J3_Z07110506	S0306	07110508-N1008	21.1942 min, 07110508	21.1524		2.5 scans	0.068	339 m/z	9.6e-05	0.00143	1164	0.8	315	2013866	0.00204	15133352	15133352	21566166	21.19		84	100	39	96
ELM1_J3_Z07110506	S0306	07110508-N1008	21.1942 min, 07110508	21.1524		2.5 scans	0.094	339 m/z (79)	9.4e-05	0.002	1164	0.8	370	2042098	0.00287	21243842	21243842	30340636	21.19		89	99	62	95
ELM1_J3_Z07110506	S0306	07110508-N1008	21.1942 min, 07110508	21.2415		>4 scans	0.5	TIC	0.0012	0.000536	1170	2.5	159	157269		5675479	4122315		21.19		86	86	52	94
JOHNSON1_Z07090522	S0306	07110508-N1008	21.1942 min, 07110508	21.1358		2.4 scans	0.034	339 m/z (75)	0.00014	0.000366	1163	0.9	229	1086262	0.000457	6702221	6552597	8351534	21.19		85	98	33	91
JOHNSON1_Z07090522	S0306	07110508-N1008	21.1942 min, 07110508	21.2279		2.6 scans	0.5	339 m/z	0.00054	0.000293	1169	1.1	218	288931	0.0036	5370586	5370586	65788888	21.19		89	87	53	96
JOHNSON2_Z07090523	S0306	07110508-N1008	21.1942 min, 07110508	21.1358		2.4 scans	0.035	339 m/z	0.00015	0.000359	1163	0.8	235	1040116	0.000549	6798990	6772977	10370309	21.19		81	100	32	95
JOHNSON2_Z07090523	S0306	07110508-N1008	21.1942 min, 07110508	21.1358		2.4 scans	0.035	339 m/z (79)	0.00014	0.000368	1163	0.8	235	1055262	0.000563	6968644	6941982	10634761	21.19		85	98	35	91
JOHNSON2_Z07090523	S0306	07110508-N1008	21.1942 min, 07110508	21.2265		2.6 scans	0.49	339 m/z	0.00056	0.000284	1169	1.2	217	277383	0.00346	5376074	5376074	65357501	21.19		89	88	53	97
JOHNSON3_Z07090524	S0306	07110508-N1008	21.1942 min, 07110508	21.1311		2.5 scans	0.027	339 m/z (75)	0.00019	0.000333	1163	0.9	203	812620	0.00049	5616608	5496274	8250300	21.19		84	97	33	91
JOHNSON3_Z07090524	S0306	07110508-N1008	21.1942 min, 07110508	21.2264		2.6 scans	0.48	339 m/z	0.00073	0.000252	1169	1.2	194	218474	0.00316	4259128	4259128	53206017	21.19		88	88	52	96
JOHNSON3_Z07090524	S0306	07110508-N1008	21.1942 min, 07110508	21.2264		2.8 scans	0.44	TIC	0.00079	0.000119	1169	1.2	185	202117	0.000299	2017160	2017160	5034367	21.19		88	88	52	96
MUGWORT2_J1_Z07080507	S0306	07110508-N1008	21.1942 min, 07110508	21.1359		2.7 scans	0.95	339 m/z	2.5e-05	0.00915	1163	0.9	1101	5925016	0.00969	159171294	157967590	168391746	21.19		92	87	62	99
MUGWORT2_J1_Z07080507	S0306	07110508-N1008	21.1942 min, 07110508	21.2419		3.0 scans	0.42	339 m/z	0.00053	0.000434	1170	1.3	216	286873	0.00647	7559019	5678746	112434943	21.19		86	86	46	95
MUGWORT2_J1_Z07080507	S0306	07110508-N1008	21.1942 min, 07110508	21.2419		3.0 scans	0.47	339 m/z (69)	0.00053	0.000602	1170	1.3	228	286907	0.00896	10467052	7863418	155705887	21.19		85	84	51	97
MUGWORT2_J1_Z07080507	S0306	07110508-N1008	21.1942 min, 07110508	21.2419		3.4 scans	0.45	TIC	0.00054	0.000197	1170	1.6	222	280487	0.000511	3433180	3433180	8880101	21.19		88	87	52	96
MUGWORT3_J2_Z07080508	S0306	07110508-N1008	21.1942 min, 07110508	21.1389		2.7 scans	0.92	339 m/z	2.7e-05	0.00892	1163	0.9	1071	5607353	0.00948	156726709	147077039	166426388	21.19		92	87	62	99
MUGWORT3_J2_Z07080508	S0306	07110508-N1008	21.1942 min, 07110508	21.2449		3.0 scans	0.38	339 m/z	0.00053	0.000389	1170	1.2	203	284281	0.00596	6832602	5120078	104630936	21.19		86	87	46	94
MUGWORT3_J2_Z07080508	S0306	07110508-N1008	21.1942 min, 07110508	21.2449		3.4 scans	0.44	TIC	0.00056	0.000174	1170	1.5	218	269782	0.00484	3069220	3069220	84968747	21.19		87	86	50	96
MUGWORT1_J3_Z07110504	S0306	07110508-N1008	21.1942 min, 07110508	21.1358		2.5 scans	0.95	339 m/z	2.7e-05	0.0097	1163	0.8	966	5801821	0.0103	147342191	145936418	156414390	21.19		92	87	62	99
MUGWORT1_J3_Z07110504	S0306	07110508-N1008	21.1942 min, 07110508	21.2402		3.0 scans	0.4	339 m/z	0.00066	0.000403	1170	1.2	174	240820	0.00667	6120991	4456301	101289707	21.19		85	85	44	93
MUGWORT1_J3_Z07110504	S0306	07110508-N1008	21.1942 min, 07110508	21.2402		3.0 scans	0.45	339 m/z (69)	0.00065	0.000561	1170	1.2	183	241406	0.00929	8522204	6204470	141076669	21.19		84	85	50	96
MUGWORT1_J3_Z07110504	S0306	07110508-N1008	21.1942 min, 07110508	21.2418		3.5 scans	0.44	TIC	0.00065	0.0002	1170	1.6	182	241792	0.000488	3047842	3047842	7410701	21.19		86	86	49	95
OLIVE2_J1_Z07080504	S0306	07110508-N1008	21.1942 min, 07110508	21.1756		3.3 scans	0.81	339 m/z	1.6e-05	0.0199	1166	0.6	1563	8534276	0.0226	378146168	378146168	428519915	21.19		90	84	61	99
OLIVE2_J1_Z07080504	S0306	07110508-N1008	21.1942 min, 07110508	21.1772		3.3 scans	0.84	TIC	1.6e-05	0.0207	1166	0.6	1593	8534276	0.0231	393474751	393474751	438000444	21.19		89	83	59	99
OLIVE2_J1_Z07080504	S0306	07110508-N1008	21.1942 min, 07110508	21.2555		2.6 scans	0.69	339 m/z	0.00011	0.00158	1171	1.1	489	1267520		30034573	23281686		21.19		91	87	61	99
OLIVE3_J2_Z07080505	S0306	07110508-N1008	21.1942 min, 07110508	21.1788		3.4 scans	0.78	117 m/z (79)	1.6e-05	0.0207	1166	0.6	1596	8921372	0.0235	415484969	415484969	469692935	21.19		86	84	66	96
OLIVE3_J2_Z07080505	S0306	07110508-N1008	21.1942 min, 07110508	21.2587		2.7 scans	0.72	339 m/z	8.4e-05	0.00197	1171	1.3	548	1714098	0.0191	39500933	32686719	381750428	21.19		92	88	61	99
OLIVE3_J2_Z07080505	S0306	07110508-N1008	21.1942 min, 07110508	21.2587		2.8 scans	0.71	TIC	8.5e-05	0.00138	1171	1.1	547	1699648	0.00194	27609021	27609021	38774651	21.19		92	88	61	99
OLIVE1_J3_Z07110503	S0306	07110508-N1008	21.1942 min, 07110508	21.1773		3.2 scans	0.78	117 m/z	1.7e-05	0.0238	1166	0.5	1469	8643380	0.0264	409689700	407845453	453762460	21.19		80	82	49	98
OLIVE1_J3_Z07110503	S0306	07110508-N1008	21.1942 min, 07110508	21.2526		2.5 scans	0.69	339 m/z	0.00012	0.00161	1171	1.3	418	1206363	0.0215	27705193	23145632	369541397	21.19		91	87	61	99
ORCHARD2_J1_Z05260510	S0306	07110508-N1008	21.1942 min, 07110508	21.182		2.5 scans	0.016	339 m/z (75)	0.00019	0.000212	1166	0.8	221	775504	0.000301	4086243	3873487	5787999	21.19		81	96	27	89
ORCHARD2_J1_Z05260510	S0306	07110508-N1008	21.1942 min, 07110508	21.2619		>3 scans	0.64	339 m/z	0.00042	0.000453	1171	1.8	377	360798	0.00917	8713831	8713831	176332051	21.19		90	86	60	98
ORCHARD3_J2_Z05260511	S0306	07110508-N1008	21.1942 min, 07110508	21.1822		2.4 scans	0.016	339 m/z (75)	0.00017	0.000223	1166	0.9	229	810999	0.000319	4397333	4122121	6269374	21.19		83	97	28	90
ORCHARD3_J2_Z05260511	S0306	07110508-N1008	21.1942 min, 07110508	21.259		>2 scans	0.67	339 m/z	0.00032	0.000701	1171	1.8	413	422161	0.00886	13788193	11014477	174127431	21.19		88	84	58	98
ORCHARD1_J3_Z05260518	S0306	07110508-N1008	21.1942 min, 07110508	21.1804		2.3 scans	0.028	339 m/z	0.0001	0.000346	1166	0.7	292	1284254	0.000429	6609922	6174549	8191987	21.19		80	100	28	95
ORCHARD1_J3_Z05260518	S0306	07110508-N1008	21.1942 min, 07110508	21.2603		2.6 scans	0.28	339 m/z	0.00038	0.000265	1171	1.2	247	340393	0.002	5071838	4789972	38191080	21.19		95	97	81	97
ORCHARD1_J3_Z05260518	S0306	07110508-N1008	21.1942 min, 07110508	21.2618		>3 scans	0.5	TIC	0.00038	0.000265	1171	2.1	330	340393	0.0109	5063391	5063391	208141389	21.19		89	87	54	97
PECAN1_Z07090537	S0306	07110508-N1008	21.1942 min, 07110508	21.2064		5.0 scans	0.55	339 m/z (79)	1.8e-05	0.0498	1168	0.4	1496	8792650		630357452	472272495		21.19		92	91	78	99
PECAN1_Z07090537	S0306	07110508-N1008	21.1942 min, 07110508	21.2602		>2 scans	0.31	339 m/z	9e-05	0.00103	1171	1.7	363	1749121	0.0165	13142128	12830967	208533685	21.19		93	94	72	94
PECAN1_Z07090537	S0306	07110508-N1008	21.1942 min, 07110508	21.2602		>2 scans	0.73	339 m/z (79)	9.2e-05	0.00253	1171	1.7	553	1711787	0.0402	32013487	31255515	508063886	21.19		90	88	66	98
PECAN3_J2_Z07090539	S0306	07110508-N1008	21.1942 min, 07110508	21.2156		5.1 scans	0.34	340 m/z (339)	2.7e-05	0.0267	1168	0.5	1167	5259880		353008927	320810459		21.19		80	90	70	85
PECAN3_J2_Z07090539	S0306	07110508-N1008	21.1942 min, 07110508	21.2217		5.7 scans	0.6	339 m/z (79)	1.7e-05	0.0598	1169	0.3	1582	8558746		790383514	601170808		21.19		90	89	73	98
PECAN3_J2_Z07090539	S0306	07110508-N1008	21.1942 min, 07110508	21.2724		>3 scans	0.44	339 m/z (335)	6.6e-05	0.00205	1172	0.7	468	2208914	0.023	27075771	25248193	303508838	21.19		92	92	82	96
PECAN2_J3_Z07100505	S0306	07110508-N1008	21.1942 min, 07110508	21.2096		4.9 scans	0.49	117 m/z (79)	1.7e-05	0.0376	1168	0.6	1396	8406684		494957319	468853362		21.19		85	88	71	95
PECAN2_J3_Z07100505	S0306	07110508-N1008	21.1942 min, 07110508	21.2649		2.3 scans	0.4	339 m/z (79)	7.6e-05	0.00187	1171	1.4	454	1907681	0.025	24659617	23683327	328722119	21.19		92	92	77	97
REDOAK1_Z06220512	S0306	07110508-N1008	21.1942 min, 07110508	21.1249		2.7 scans	0.84	339 m/z (79)	9.7e-05	0.00356	1162	1	672	1653930	0.00399	63478247	61498399	70991186	21.19		88	86	64	99
REDOAK1_Z06220512	S0306	07110508-N1008	21.1942 min, 07110508	21.1249		2.7 scans	0.86	339 m/z	8.1e-05	0.00339	1162	1	680	1975315	0.0038	60446480	58561191	67610653	21.19		91	86	60	99
REDOAK1_Z06220512	S0306	07110508-N1008	21.1942 min, 07110508	21.2432		2.9 scans	0.78	339 m/z (71)	8.8e-05	0.00324	1170	1.3	595	1813578	0.00668	57809038	49256982	118852412	21.19		86	84	53	98
REDOAK2_Z06220513	S0306	07110508-N1008	21.1942 min, 07110508	21.1248		2.6 scans	0.83	339 m/z	0.00013	0.00217	1162	1.1	543	1243094	0.00255	36771574	36135058	43025229	21.19		90	86	59	99
REDOAK2_Z06220513	S0306	07110508-N1008	21.1942 min, 07110508	21.1248		2.6 scans	0.83	339 m/z (79)	0.00015	0.00234	1162	1.1	543	1125037	0.00274	39533891	38849559	46231030	21.19		88	86	63	99
REDOAK2_Z06220513	S0306	07110508-N1008	21.1942 min, 07110508	21.1248		2.7 scans	0.83	TIC	0.00013	0.0021	1162	1.1	543	1237944	0.0027	35546224	35442329	45556125	21.19		90	86	58	99
REDOAK2_Z06220513	S0306	07110508-N1008	21.1942 min, 07110508	21.2416		2.7 scans	0.78	339 m/z (69)	0.00012	0.00236	1170	1.5	514	1375575		39927214	36830039		21.19		86	83	50	98
REDOAK3_Z06230502	S0306	07110508-N1008	21.1942 min, 07110508	21.1358		2.6 scans	0.88	339 m/z	4.4e-05	0.00551	1163	1	876	3464115	0.00605	97023784	89236522	106391252	21.19		91	86	61	99
REDOAK3_Z06230502	S0306	07110508-N1008	21.1942 min, 07110508	21.1358		2.7 scans	0.91	TIC	4.3e-05	0.00552	1163	1	888	3527678	0.00646	97124541	97124541	113601238	21.19		91	86	60	99
RYE1_Z07070504	S0306	07110508-N1008	21.1942 min, 07110508	21.1648		2.4 scans	0.022	339 m/z (79)	0.00012	0.000584	1165	0.7	238	1311269	0.00065	7541223	6865849	8382706	21.19		83	96	30	89
RYE1_Z07070504	S0306	07110508-N1008	21.1942 min, 07110508	21.171		3.5 scans	0.079	199 m/z (79)	0.0001	0.00282	1165	0.5	448	1553973	0.00316	36398564	35221830	40752847	21.19		89	98	69	95
RYE1_Z07070504	S0306	07110508-N1008	21.1942 min, 07110508	21.2417		>3 scans	0.36	TIC	0.00096	0.000108	1170	1.8	176	169084	0.0144	1398079	1398079	185709177	21.19		83	84	51	94
RYE2_Z07080501	S0306	07110508-N1008	21.1942 min, 07110508	21.1667		2.5 scans	0.022	339 m/z	0.00011	0.000611	1165	0.7	234	1247397	0.000679	6599042	6300121	7328649	21.19		80	100	27	94
RYE2_Z07080501	S0306	07110508-N1008	21.1942 min, 07110508	21.1667		2.5 scans	0.025	339 m/z (79)	0.00011	0.000727	1165	0.7	252	1267787	0.000808	7857006	7501101	8720984	21.19		84	97	32	90
RYE2_Z07080501	S0306	07110508-N1008	21.1942 min, 07110508	21.245		>3 scans	0.4	TIC	0.00086	0.00015	1170	2	180	167708	0.0179	1628308	1628308	193200019	21.19		85	85	57	95
RYE3_Z07080502	S0306	07110508-N1008	21.1942 min, 07110508	21.1695		2.7 scans	0.028	339 m/z (79)	0.0001	0.000803	1165	0.7	266	1459756	0.000889	9435275	8940675	10445007	21.19		82	93	32	87
RYE3_Z07080502	S0306	07110508-N1008	21.1942 min, 07110508	21.2463		>3 scans	0.39	TIC	0.00077	0.000159	1170	1.6	191	195325	0.018	1868408	1868408	211484963	21.19		87	87	62	96
SYCAMORE2_J1_Z07090517	S0306	07110508-N1008	21.1942 min, 07110508	21.1894		3.2 scans	0.12	339 m/z (335)	3.7e-05	0.00307	1166	0.6	607	4532142	0.00393	64373384	62241155	82182757	21.19		91	99	70	96
SYCAMORE2_J1_Z07090517	S0306	07110508-N1008	21.1942 min, 07110508	21.1894		3.2 scans	0.085	339 m/z	3.7e-05	0.00196	1166	0.6	502	4445489	0.0025	40990751	39633021	52279107	21.19		86	100	40	97
SYCAMORE3_J2_Z07110505	S0306	07110508-N1008	21.1942 min, 07110508	21.1973		3.0 scans	0.16	339 m/z (95)	3e-05	0.0047	1167	0.8	680	6078420	0.00555	94446475	85408448	111332934	21.19		93	99	79	97
SYCAMORE3_J2_Z07110505	S0306	07110508-N1008	21.1942 min, 07110508	21.1973		3.0 scans	0.17	339 m/z	3.3e-05	0.00464	1167	0.8	703	5662499	0.00547	93169811	84253954	109728135	21.19		92	100	71	99
SYCAMORE3_J2_Z07110505	S0306	07110508-N1008	21.1942 min, 07110508	21.2618		>2 scans	0.35	339 m/z	0.00016	0.000587	1171	1.6	282	1123395	0.00501	11775615	10717107	100500540	21.19		94	94	88	96
SYCAMORE3_J2_Z07110505	S0306	07110508-N1008	21.1942 min, 07110508	21.2618		>2 scans	0.52	339 m/z (95)	0.00016	0.000942	1171	1.6	345	1123395	0.00805	18910604	17210733	161482904	21.19		91	91	74	97
SYCAMORE1_J3_Z07110508	S0306	07110508-N1008	21.1942 min, 07110508	21.1942		3.3 scans	0.21	339 m/z (335)	3.6e-05	0.00704	1167	0.8	771	5212528	0.00814	128209977	128209977	148088048	21.19		98	100	100	100
SYCAMORE1_J3_Z07110508	S0306	07110508-N1008	21.1942 min, 07110508	21.2556		>2 scans	0.62	339 m/z	0.0002	0.000912	1171	1.9	334	925716	0.0115	16593715	15018746	209215301	21.19		92	89	67	97
TIMOTHY1_Z07090531	S0306	07110508-N1008	21.1942 min, 07110508	21.2217		2.6 scans	0.41	339 m/z	0.00099	0.000279	1169	1	153	149450	0.00222	3089909	2802477	24583681	21.19		89	91	57	96
TIMOTHY1_Z07090531	S0306	07110508-N1008	21.1942 min, 07110508	21.2233		3.1 scans	0.44	TIC	0.001	0.000303	1169	1.3	159	143132	0.00781	3361862	1681632	86485834	21.19		86	87	49	95
TIMOTHY3_J2_Z07090533	S0306	07110508-N1008	21.1942 min, 07110508	21.2188		2.7 scans	0.45	339 m/z	0.0011	0.000303	1168	1.1	147	120731	0.00373	2813549	2407046	34546689	21.19		88	89	52	96
TIMOTHY2_J3_Z07100504	S0306	07110508-N1008	21.1942 min, 07110508	21.2218		2.8 scans	0.39	339 m/z	0.0013	0.000245	1168	1.1	135	113005	0.00262	2604854	2355249	27819097	21.19		87	90	56	95
WALNUT1_Z08240510	S0306	07110508-N1008	21.1942 min, 07110508	21.0621		2.8 scans	0.35	117 m/z (79)	4.9e-05	0.00673	1158	1	885	2066908	0.00968	57597421	55136499	82779134	21.19		91	90	75	97
WALNUT1_Z08240510	S0306	07110508-N1008	21.1942 min, 07110508	21.1589		2.9 scans	0.49	73 m/z	0.00058	0.00041	1164	1.2	248	175998	0.00077	3508067	3508067	6584704	21.19		86	83	47	96
WALNUT1_Z08240510	S0306	07110508-N1008	21.1942 min, 07110508	21.1589		3.0 scans	0.48	TIC	0.00061	0.000265	1164	1.1	244	165896	0.000899	2267990	2267990	7687856	21.19		86	84	46	97
WALNUT2_Z08240511	S0306	07110508-N1008	21.1942 min, 07110508	21.0607		2.8 scans	0.25	117 m/z (75)	5.3e-05	0.00482	1158	1	737	1964437	0.00695	40421540	38012195	58194455	21.19		94	96	94	97
WALNUT2_Z08240511	S0306	07110508-N1008	21.1942 min, 07110508	21.159		2.8 scans	0.48	339 m/z	0.00066	0.00045	1164	1.1	240	158599	0.00697	3773944	3752965	58361921	21.19		86	84	46	96
WALNUT2_Z08240511	S0306	07110508-N1008	21.1942 min, 07110508	21.159		3.0 scans	0.5	TIC	0.00071	0.000268	1164	0.9	245	148619	0.00092	2249234	2249234	7703439	21.19		86	84	54	97
WALNUT3_Z08240512	S0306	07110508-N1008	21.1942 min, 07110508	21.0655		2.8 scans	0.31	117 m/z (75)	4.8e-05	0.00536	1158	0.9	840	2260802	0.00768	54500761	54435980	78007445	21.19		93	94	88	98
WALNUT3_Z08240512	S0306	07110508-N1008	21.1942 min, 07110508	21.0655		2.8 scans	0.38	117 m/z	4.7e-05	0.00632	1158	0.9	925	2297913	0.00906	64276421	64200020	92024407	21.19		89	86	74	96
WALNUT3_Z08240512	S0306	07110508-N1008	21.1942 min, 07110508	21.1592		2.8 scans	0.47	73 m/z	0.00055	0.000306	1164	1.1	261	194965	0.00099	3117615	3117615	10055647	21.19		87	85	48	97
WALNUT3_Z08240512	S0306	07110508-N1008	21.1942 min, 07110508	21.1592		2.9 scans	0.52	TIC	0.00057	0.000292	1164	1	274	189183	0.00107	2968774	2968774	10868225	21.19		88	85	55	98
WHITEOAK1_Z07090513	S0306	07110508-N1008	21.1942 min, 07110508	21.1159		2.7 scans	0.7	339 m/z	0.0001	0.00307	1162	1	561	1415437	0.00579	42227530	42227530	79477267	21.19		91	87	61	99
WHITEOAK1_Z07090513	S0306	07110508-N1008	21.1942 min, 07110508	21.119		2.8 scans	0.75	TIC	9.7e-05	0.00316	1162	1	578	1455394	0.00758	43462185	43462185	104047959	21.19		89	85	55	99
WHITEOAK1_Z07090513	S0306	07110508-N1008	21.1942 min, 07110508	21.2296		2.7 scans	0.85	339 m/z	7.9e-05	0.00339	1169	1.1	582	1790165		46597857	42643027		21.19		90	86	57	99
WHITEOAK2_Z07090514	S0306	07110508-N1008	21.1942 min, 07110508	21.1173		2.7 scans	0.7	339 m/z	8.9e-05	0.00302	1162	0.9	612	1742022	0.00598	50520809	50520809	99847381	21.19		91	87	61	99
WHITEOAK2_Z07090514	S0306	07110508-N1008	21.1942 min, 07110508	21.1188		2.8 scans	0.74	TIC	8.7e-05	0.00311	1162	1	629	1776161	0.00735	51991649	51991649	122722115	21.19		89	85	54	99
WHITEOAK2_Z07090514	S0306	07110508-N1008	21.1942 min, 07110508	21.2295		2.6 scans	0.87	TIC	7e-05	0.00294	1169	1.3	634	2205541	0.00355	49211347	49211347	59273947	21.19		91	86	58	99
WHITEOAK3_Z07090515	S0306	07110508-N1008	21.1942 min, 07110508	21.1096	2233.7	2.7 scans	0.7	339 m/z	0.00024	0.00213	1161	1.1	379	642535	0.00355	18665602	18665602	31082995	21.19		81	88	64	99
WHITEOAK3_Z07090515	S0306	07110508-N1008	21.1942 min, 07110508	21.2263	2240.3	2.7 scans	0.84	339 m/z	0.00015	0.00318	1169	1.4	447	1002898		27846430	25279321		21.19		81	87	59	99
ALDER2_Z07090520	S0308	07090535-N1006	21.1681 min, 07090535	21.1265		2.8 scans	0.49	75 m/z (339)	0.00079	0.00152	1162	1	231	211745	0.00305	7204842	6923239	14367950	21.17		83	80	66	96
ASH1_Z06220509	S0308	07090535-N1006	21.1681 min, 07090535	21.1621		3.1 scans	0.29	79 m/z	6.1e-05	0.00437	1165	0.6	731	2499740	0.00647	78132608	77697911	115517276	21.17		97	97	97	98
BIRCH1_Z08240503	S0308	07090535-N1006	21.1681 min, 07090535	21.0609		2.7 scans	0.32	79 m/z (75)	7.5e-05	0.000639	1158	1	544	1203279	0.00133	25098184	23895281	52182278	21.17		86	86	94	93
BIRCH2_Z08240504	S0308	07090535-N1006	21.1681 min, 07090535	21.0638		2.7 scans	0.31	79 m/z (75)	7.6e-05	0.000674	1158	1	588	1350467	0.0014	30894535	29123357	64107563	21.17		86	86	91	93
BIRCH3_Z08240505	S0308	07090535-N1006	21.1681 min, 07090535	21.0624		2.7 scans	0.36	75 m/z (73)	8.8e-05	0.000754	1158	1	590	1218613	0.00158	29358816	27444374	61456682	21.17		83	81	87	92
BLUEGRASS3_Z06220505	S0308	07090535-N1006	21.1681 min, 07090535	21.1633		2.9 scans	0.9	75 m/z (84)	2.8e-05	0.0205	1165	0.6	1399	6316745		274004482	270775836		21.17		81	74	59	100
BLUEGRASS3_Z06220505	S0308	07090535-N1006	21.1681 min, 07090535	21.1633		2.9 scans	0.95	75 m/z	2.6e-05	0.0213	1165	0.6	1440	6824713		284897497	281540498		21.17		80	70	54	99
BOX1_Z05260515	S0308	07090535-N1006	21.1681 min, 07090535	21.1929		3.7 scans	0.68	79 m/z (129)	2.4e-05	0.014	1167	0.4	1485	5766237		260757897	252242432		21.17		92	90	79	100
BOX1_Z05260515	S0308	07090535-N1006	21.1681 min, 07090535	21.1929		3.7 scans	0.9	79 m/z	2.1e-05	0.0178	1167	0.4	1704	6384711		332005626	321163452		21.17		81	72	57	100
BOX2_Z05260516	S0308	07090535-N1006	21.1681 min, 07090535	21.2084		4.2 scans	0.68	79 m/z (129)	2e-05	0.0149	1168	0.3	1579	6345378		338140253	315854260		21.17		92	91	78	99
BOX2_Z05260516	S0308	07090535-N1006	21.1681 min, 07090535	21.2084		4.2 scans	0.88	79 m/z	1.8e-05	0.0186	1168	0.3	1804	7016820		422883070	395011886		21.17		82	74	58	100
BOX3_Z05260517	S0308	07090535-N1006	21.1681 min, 07090535	21.2069		4.2 scans	0.37	335 m/z (75)	3.6e-05	0.00734	1167	0.3	1121	3670734		172104601	171972441		21.17		94	96	87	99
BOX3_Z05260517	S0308	07090535-N1006	21.1681 min, 07090535	21.2069		4.2 scans	0.83	335 m/z	2.1e-05	0.0159	1167	0.3	1665	6155559		373194614	372908037		21.17		82	73	58	100
COTTONWOOD1_Z07090534	S0308	07090535-N1006	21.1681 min, 07090535	21.191		4.3 scans	0.63	335 m/z	2.1e-05	0.012	1167	0.3	1350	7451737		376421953	374400988		21.17		91	86	80	100
COTTONWOOD1_Z07090534	S0308	07090535-N1006	21.1681 min, 07090535	21.191		4.3 scans	0.73	335 m/z (339)	2.1e-05	0.0141	1167	0.3	1450	7280524		440796324	438429740		21.17		87	84	67	100
COTTONWOOD2_Z07090535	S0308	07090535-N1006	21.1681 min, 07090535	21.1681		3.8 scans	0.36	79 m/z (75)	2.7e-05	0.0116	1165	0.5	1062	5910816		209059547	204819578		21.17		98	100	100	100
COTTONWOOD2_Z07090535	S0308	07090535-N1006	21.1681 min, 07090535	21.1681		3.8 scans	0.63	79 m/z	1.8e-05	0.02	1165	0.5	1404	8688753		358628185	351354790		21.17		83	76	60	99
COTTONWOOD2_Z07090535	S0308	07090535-N1006	21.1681 min, 07090535	21.1757		3.5 scans	0.3	335 m/z	4.5e-05	0.00593	1166	0.3	794	3491221		106280203	104118255		21.17		92	99	58	99
COTTONWOOD3_Z07090536	S0308	07090535-N1006	21.1681 min, 07090535	21.1805		4.0 scans	0.62	79 m/z (339)	2.1e-05	0.0151	1166	0.4	1434	7410997		395696213	395696213		21.17		88	85	69	100
COTTONWOOD3_Z07090536	S0308	07090535-N1006	21.1681 min, 07090535	21.1805		4.0 scans	0.72	79 m/z	1.7e-05	0.0171	1166	0.4	1540	9068743		448610407	448610407		21.17		81	74	58	99
ELM3_J1_Z07090527	S0308	07090535-N1006	21.1681 min, 07090535	21.148		2.8 scans	0.91	75 m/z (339)	3.1e-05	0.0234	1164	0.6	1282	5481431		241857888	221548185		21.17		80	72	57	100
ELM1_J3_Z07110506	S0308	07090535-N1006	21.1681 min, 07090535	21.1647		2.7 scans	0.89	79 m/z	2.5e-05	0.0264	1165	0.6	1279	7679058		279623864	279103753		21.17		80	70	55	99
JOHNSON3_Z07090524	S0308	07090535-N1006	21.1681 min, 07090535	21.1434		2.9 scans	0.88	75 m/z (339)	3.4e-05	0.0126	1163	0.7	1162	4646253	0.0151	212662498	199019865	254243944	21.17		80	73	57	100
OLIVE2_J1_Z07080504	S0308	07090535-N1006	21.1681 min, 07090535	21.1864		3.7 scans	0.12	335 m/z	5.6e-05	0.00348	1166	0.4	615	2523540		66090748	64923278		21.17		93	100	80	99
OLIVE3_J2_Z07080505	S0308	07090535-N1006	21.1681 min, 07090535	21.1865		4.0 scans	0.23	121 m/z	5.3e-05	0.00673	1166	0.5	867	2684031	0.00749	134690701	134464225	149702131	21.17		84	80	76	98
OLIVE3_J2_Z07080505	S0308	07090535-N1006	21.1681 min, 07090535	21.1927		3.9 scans	0.26	79 m/z	5.1e-05	0.00509	1167	0.4	738	2826647		101910595	94374918		21.17		97	98	93	99
ORCHARD2_J1_Z05260510	S0308	07090535-N1006	21.1681 min, 07090535	21.1943		3.9 scans	0.83	75 m/z (339)	2.4e-05	0.0185	1167	0.5	1713	6163268	0.0189	356220553	349937128	363432471	21.17		85	80	65	100
ORCHARD2_J1_Z05260510	S0308	07090535-N1006	21.1681 min, 07090535	21.1943		3.9 scans	0.94	75 m/z	2.3e-05	0.0202	1167	0.5	1818	6509867	0.0207	389416368	382547397	398045087	21.17		81	71	56	100
ORCHARD3_J2_Z05260511	S0308	07090535-N1006	21.1681 min, 07090535	21.1945		4.2 scans	0.82	75 m/z (339)	2.2e-05	0.0189	1167	0.5	1725	6270076	0.0195	371841721	371841721	383237574	21.17		81	79	57	98
ORCHARD1_J3_Z05260518	S0308	07090535-N1006	21.1681 min, 07090535	21.1927		3.5 scans	0.92	TIC	2e-05	0.0181	1167	0.5	1792	6364435	0.0187	346441700	335412854	357086602	21.17		80	70	55	100
ORCHARD1_J3_Z05260518	S0308	07090535-N1006	21.1681 min, 07090535	21.1942		3.5 scans	0.93	79 m/z (339)	2e-05	0.019	1167	0.5	1801	6343075	0.0198	363189170	358560572	378091697	21.17		80	73	58	100
PECAN1_Z07090537	S0308	07090535-N1006	21.1681 min, 07090535	21.2156		5.8 scans	0.31	79 m/z (339)	2.9e-05	0.0268	1168	0.3	1117	5442312		338891718	321836944		21.17		96	97	91	99
PECAN1_Z07090537	S0308	07090535-N1006	21.1681 min, 07090535	21.2249		4.8 scans	0.23	335 m/z	3.5e-05	0.00352	1169	1.5	761	4514561	0.00855	44538979	44538979	108058364	21.17		93	94	74	94
PECAN3_J2_Z07090539	S0308	07090535-N1006	21.1681 min, 07090535	21.2263		6.0 scans	0.38	79 m/z (339)	2.3e-05	0.0153	1169	2.6	1266	6363020	0.0338	202112110	191963130	446026032	21.17		82	89	67	96
PECAN2_J3_Z07100505	S0308	07090535-N1006	21.1681 min, 07090535	21.2265		5.6 scans	0.49	79 m/z	1.8e-05	0.0155	1169	1.6	1391	7913292	0.0365	204933505	172695330	479934293	21.17		93	89	77	99
RYE1_Z07070504	S0308	07090535-N1006	21.1681 min, 07090535	21.1771		3.3 scans	0.92	TIC	1.8e-05	0.035	1166	0.4	1667	8715587		451730436	413773784		21.17		81	71	55	100
RYE1_Z07070504	S0308	07090535-N1006	21.1681 min, 07090535	21.1787		3.3 scans	0.85	79 m/z (199)	1.9e-05	0.0335	1166	0.4	1598	8277816		432993057	399611442		21.17		84	79	64	100
RYE2_Z07080501	S0308	07090535-N1006	21.1681 min, 07090535	21.1789		3.2 scans	0.95	TIC	1.6e-05	0.0401	1166	0.5	1707	8931631	0.0405	433114467	429429003	437128536	21.17		80	71	55	100
RYE2_Z07080501	S0308	07090535-N1006	21.1681 min, 07090535	21.1805		3.2 scans	0.95	79 m/z (339)	1.7e-05	0.0406	1166	0.5	1704	8501468		439215014	438130610		21.17		80	72	57	100
RYE3_Z07080502	S0308	07090535-N1006	21.1681 min, 07090535	21.1817		3.7 scans	0.95	79 m/z	1.7e-05	0.0421	1166	0.6	1721	8743301	0.0427	495334310	492728583	501689328	21.17		80	70	55	100
SYCAMORE2_J1_Z07090517	S0308	07090535-N1006	21.1681 min, 07090535	21.2063		4.4 scans	0.82	TIC	2e-05	0.0305	1168	0.4	1671	8237358		639204076	558516708		21.17		81	73	57	100
SYCAMORE2_J1_Z07090517	S0308	07090535-N1006	21.1681 min, 07090535	21.2079		4.0 scans	0.76	335 m/z	1.8e-05	0.0245	1168	0.3	1608	9156654		513977301	494265504		21.17		89	83	70	100
SYCAMORE2_J1_Z07090517	S0308	07090535-N1006	21.1681 min, 07090535	21.2079		4.0 scans	0.88	335 m/z (339)	1.8e-05	0.0292	1168	0.3	1729	9065592		610702744	587281381		21.17		82	76	61	100
SYCAMORE3_J2_Z07110505	S0308	07090535-N1006	21.1681 min, 07090535	21.2111		3.7 scans	0.78	95 m/z (339)	2.2e-05	0.0295	1168	0.4	1564	8391990		593746289	558702102		21.17		84	80	65	100
SYCAMORE3_J2_Z07110505	S0308	07090535-N1006	21.1681 min, 07090535	21.2111		3.7 scans	0.83	95 m/z	2e-05	0.0303	1168	0.4	1612	9086356		608050263	572161824		21.17		82	75	59	100
SYCAMORE1_J3_Z07110508	S0308	07090535-N1006	21.1681 min, 07090535	21.208		3.5 scans	0.73	335 m/z	2e-05	0.024	1168	0.4	1407	9020154		436803798	429606746		21.17		89	83	73	100
SYCAMORE1_J3_Z07110508	S0308	07090535-N1006	21.1681 min, 07090535	21.208		3.5 scans	0.76	335 m/z (339)	2.1e-05	0.0255	1168	0.4	1440	8940014		465577386	457906243		21.17		87	84	68	100
TIMOTHY1_Z07090531	S0308	07090535-N1006	21.1681 min, 07090535	21.1372		2.7 scans	0.97	75 m/z	3e-05	0.0161	1163	0.8	1194	4826730		178496221	178494293		21.17		80	70	54	99
WALNUT1_Z08240510	S0308	07090535-N1006	21.1681 min, 07090535	21.0729		2.7 scans	0.61	79 m/z (117)	2.9e-05	0.0118	1159	0.8	1197	3439925	0.0159	101601305	101065996	135969859	21.17		84	80	71	96
WALNUT1_Z08240510	S0308	07090535-N1006	21.1681 min, 07090535	21.0729		2.7 scans	0.64	79 m/z	2.3e-05	0.0122	1159	0.8	1226	4423394	0.0164	104565696	104014768	140245640	21.17		81	74	67	95
WALNUT2_Z08240511	S0308	07090535-N1006	21.1681 min, 07090535	21.0699		2.7 scans	0.46	79 m/z (75)	3.5e-05	0.00816	1159	0.8	960	2975933	0.0109	68357216	68246195	91269001	21.17		91	91	92	96
WALNUT2_Z08240511	S0308	07090535-N1006	21.1681 min, 07090535	21.0699		2.7 scans	0.66	79 m/z	2.6e-05	0.0113	1159	0.8	1143	3985086	0.0152	95002876	94848579	127274203	21.17		80	73	66	95
WALNUT3_Z08240512	S0308	07090535-N1006	21.1681 min, 07090535	21.0747		2.8 scans	0.62	75 m/z (117)	2.8e-05	0.0121	1159	0.8	1295	3804193	0.0168	122938161	122031823	170641285	21.17		82	78	69	96
WHITEOAK1_Z07090513	S0308	07090535-N1006	21.1681 min, 07090535	21.1251		2.9 scans	0.2	79 m/z	0.0003	0.000884	1162	1	299	472098	0.00236	12135333	11293288	32394879	21.17		91	93	94	96
WHITEOAK2_Z07090514	S0308	07090535-N1006	21.1681 min, 07090535	21.125		2.9 scans	0.18	79 m/z (339)	0.00025	0.000926	1162	1	314	613130	0.00252	15470528	14198407	42076154	21.17		91	92	96	96
ASH1_Z06220509	S0309	07090535-N1007	21.1757 min, 07090535	21.1621		3.1 scans	0.29	79 m/z	6.1e-05	0.00437	1165	0.6	731	2499740	0.00647	78132608	77697911	115517276	21.18		87	82	50	99
BOX1_Z05260515	S0309	07090535-N1007	21.1757 min, 07090535	21.1929		3.7 scans	0.68	79 m/z (129)	2.4e-05	0.014	1167	0.4	1485	5766237		260757897	252242432		21.18		84	80	46	100
BOX2_Z05260516	S0309	07090535-N1007	21.1757 min, 07090535	21.2084		4.2 scans	0.68	79 m/z (129)	2e-05	0.0149	1168	0.3	1579	6345378		338140253	315854260		21.18		85	81	46	99
BOX3_Z05260517	S0309	07090535-N1007	21.1757 min, 07090535	21.2069		4.2 scans	0.37	335 m/z (75)	3.6e-05	0.00734	1167	0.3	1121	3670734		172104601	171972441		21.18		91	90	69	100
COTTONWOOD1_Z07090534	S0309	07090535-N1007	21.1757 min, 07090535	21.191		4.3 scans	0.63	335 m/z	2.1e-05	0.012	1167	0.3	1350	7451737		376421953	374400988		21.18		84	77	46	100
COTTONWOOD1_Z07090534	S0309	07090535-N1007	21.1757 min, 07090535	21.191		4.3 scans	0.73	335 m/z (339)	2.1e-05	0.0141	1167	0.3	1450	7280524		440796324	438429740		21.18		82	75	40	100
COTTONWOOD2_Z07090535	S0309	07090535-N1007	21.1757 min, 07090535	21.1681		3.8 scans	0.36	79 m/z (75)	2.7e-05	0.0116	1165	0.5	1062	5910816		209059547	204819578		21.18		90	88	58	100
COTTONWOOD2_Z07090535	S0309	07090535-N1007	21.1757 min, 07090535	21.1757		3.5 scans	0.3	335 m/z	4.5e-05	0.00593	1166	0.3	794	3491221		106280203	104118255		21.18		100	100	100	100
COTTONWOOD3_Z07090536	S0309	07090535-N1007	21.1757 min, 07090535	21.1805		4.0 scans	0.62	79 m/z (339)	2.1e-05	0.0151	1166	0.4	1434	7410997		395696213	395696213		21.18		81	75	39	100
OLIVE2_J1_Z07080504	S0309	07090535-N1007	21.1757 min, 07090535	21.1864		3.7 scans	0.12	335 m/z	5.6e-05	0.00348	1166	0.4	615	2523540		66090748	64923278		21.18		90	92	61	99
OLIVE3_J2_Z07080505	S0309	07090535-N1007	21.1757 min, 07090535	21.1927		3.9 scans	0.26	79 m/z	5.1e-05	0.00509	1167	0.4	738	2826647		101910595	94374918		21.18		90	87	57	99
PECAN1_Z07090537	S0309	07090535-N1007	21.1757 min, 07090535	21.2156		5.8 scans	0.31	79 m/z (339)	2.9e-05	0.0268	1168	0.3	1117	5442312		338891718	321836944		21.18		90	88	55	99
PECAN1_Z07090537	S0309	07090535-N1007	21.1757 min, 07090535	21.2249		4.8 scans	0.23	335 m/z	3.5e-05	0.00352	1169	1.5	761	4514561	0.00855	44538979	44538979	108058364	21.18		93	93	70	97
PECAN3_J2_Z07090539	S0309	07090535-N1007	21.1757 min, 07090535	21.2401		5.6 scans	0.1	335 m/z	3.4e-05	0.00164	1170	0.5	450	4217151	0.00335	21705661	20184046	44206722	21.18		82	85	27	83
PECAN2_J3_Z07100505	S0309	07090535-N1007	21.1757 min, 07090535	21.2265		5.6 scans	0.49	79 m/z	1.8e-05	0.0155	1169	1.6	1391	7913292	0.0365	204933505	172695330	479934293	21.18		85	77	43	99
SYCAMORE2_J1_Z07090517	S0309	07090535-N1007	21.1757 min, 07090535	21.2079		4.0 scans	0.76	335 m/z	1.8e-05	0.0245	1168	0.3	1608	9156654		513977301	494265504		21.18		82	74	40	100
SYCAMORE1_J3_Z07110508	S0309	07090535-N1007	21.1757 min, 07090535	21.208		3.5 scans	0.73	335 m/z	2e-05	0.024	1168	0.4	1407	9020154		436803798	429606746		21.18		83	74	42	100
SYCAMORE1_J3_Z07110508	S0309	07090535-N1007	21.1757 min, 07090535	21.208		3.5 scans	0.76	335 m/z (339)	2.1e-05	0.0255	1168	0.4	1440	8940014		465577386	457906243		21.18		82	75	41	100
WHITEOAK2_Z07090514	S0309	07090535-N1007	21.1757 min, 07090535	21.125		2.9 scans	0.18	79 m/z (339)	0.00025	0.000926	1162	1	314	613130	0.00252	15470528	14198407	42076154	21.18		81	78	51	96
ALDER1_Z07090519	S0323	07080505-N1013	21.1865 min, 07080505	21.1266		2.8 scans	0.68	75 m/z	0.00012	0.0033	1162	0.9	535	1343541	0.00673	39150303	39150303	79787870	21.19		80	76	61	96
ASH1_Z06220509	S0323	07080505-N1013	21.1865 min, 07080505	21.1621		3.1 scans	0.29	79 m/z	6.1e-05	0.00437	1165	0.6	731	2499740	0.00647	78132608	77697911	115517276	21.19		86	97	79	98
BIRCH1_Z08240503	S0323	07080505-N1013	21.1865 min, 07080505	21.0609		2.7 scans	0.4	79 m/z	7.9e-05	0.00076	1158	1	613	1148447	0.00159	29848943	28418346	62383325	21.19		84	83	87	94
BIRCH2_Z08240504	S0323	07080505-N1013	21.1865 min, 07080505	21.0638		2.7 scans	0.39	79 m/z	8e-05	0.000788	1158	1	658	1288489	0.00163	36102237	34032503	74639520	21.19		86	84	86	95
BIRCH3_Z08240505	S0323	07080505-N1013	21.1865 min, 07080505	21.0624		2.7 scans	0.36	75 m/z (73)	8.8e-05	0.000754	1158	1	590	1218613	0.00158	29358816	27444374	61456682	21.19		80	83	87	89
BIRCH3_Z08240505	S0323	07080505-N1013	21.1865 min, 07080505	21.0624		2.7 scans	0.49	75 m/z	5.7e-05	0.000953	1158	1	689	1898842	0.00199	37094066	34675220	77404302	21.19		81	76	72	94
BLUEGRASS3_Z06220505	S0323	07080505-N1013	21.1865 min, 07080505	21.1633		2.9 scans	0.9	75 m/z (84)	2.8e-05	0.0205	1165	0.6	1399	6316745		274004482	270775836		21.19		80	75	64	95
BOX1_Z05260515	S0323	07080505-N1013	21.1865 min, 07080505	21.1929		3.7 scans	0.68	79 m/z (129)	2.4e-05	0.014	1167	0.4	1485	5766237		260757897	252242432		21.19		85	85	80	91
BOX1_Z05260515	S0323	07080505-N1013	21.1865 min, 07080505	21.1929		3.7 scans	0.9	79 m/z	2.1e-05	0.0178	1167	0.4	1704	6384711		332005626	321163452		21.19		81	74	63	96
BOX2_Z05260516	S0323	07080505-N1013	21.1865 min, 07080505	21.2084		4.2 scans	0.68	79 m/z (129)	2e-05	0.0149	1168	0.3	1579	6345378		338140253	315854260		21.19		83	84	79	89
BOX2_Z05260516	S0323	07080505-N1013	21.1865 min, 07080505	21.2084		4.2 scans	0.88	79 m/z	1.8e-05	0.0186	1168	0.3	1804	7016820		422883070	395011886		21.19		82	75	63	95
BOX3_Z05260517	S0323	07080505-N1013	21.1865 min, 07080505	21.2069		4.2 scans	0.37	335 m/z (75)	3.6e-05	0.00734	1167	0.3	1121	3670734		172104601	171972441		21.19		82	85	67	87
BOX3_Z05260517	S0323	07080505-N1013	21.1865 min, 07080505	21.2069		4.2 scans	0.83	335 m/z	2.1e-05	0.0159	1167	0.3	1665	6155559		373194614	372908037		21.19		82	75	63	96
COTTONWOOD1_Z07090534	S0323	07080505-N1013	21.1865 min, 07080505	21.191		4.3 scans	0.63	335 m/z	2.1e-05	0.012	1167	0.3	1350	7451737		376421953	374400988		21.19		91	90	89	96
COTTONWOOD1_Z07090534	S0323	07080505-N1013	21.1865 min, 07080505	21.191		4.3 scans	0.73	335 m/z (339)	2.1e-05	0.0141	1167	0.3	1450	7280524		440796324	438429740		21.19		83	81	71	93
COTTONWOOD2_Z07090535	S0323	07080505-N1013	21.1865 min, 07080505	21.1681		3.8 scans	0.36	79 m/z (75)	2.7e-05	0.0116	1165	0.5	1062	5910816		209059547	204819578		21.19		81	86	76	86
COTTONWOOD2_Z07090535	S0323	07080505-N1013	21.1865 min, 07080505	21.1681		3.8 scans	0.63	79 m/z	1.8e-05	0.02	1165	0.5	1404	8688753		358628185	351354790		21.19		86	80	68	97
COTTONWOOD3_Z07090536	S0323	07080505-N1013	21.1865 min, 07080505	21.1805		4.0 scans	0.62	79 m/z (339)	2.1e-05	0.0151	1166	0.4	1434	7410997		395696213	395696213		21.19		86	84	74	94
COTTONWOOD3_Z07090536	S0323	07080505-N1013	21.1865 min, 07080505	21.1805		4.0 scans	0.72	79 m/z	1.7e-05	0.0171	1166	0.4	1540	9068743		448610407	448610407		21.19		85	80	66	97
ELM1_J3_Z07110506	S0323	07080505-N1013	21.1865 min, 07080505	21.1647		2.7 scans	0.89	79 m/z	2.5e-05	0.0264	1165	0.6	1279	7679058		279623864	279103753		21.19		80	72	61	96
OLIVE3_J2_Z07080505	S0323	07080505-N1013	21.1865 min, 07080505	21.1865		4.0 scans	0.23	121 m/z	5.3e-05	0.00673	1166	0.5	867	2684031	0.00749	134690701	134464225	149702131	21.19		100	100	100	100
OLIVE3_J2_Z07080505	S0323	07080505-N1013	21.1865 min, 07080505	21.1927		3.9 scans	0.26	79 m/z	5.1e-05	0.00509	1167	0.4	738	2826647		101910595	94374918		21.19		83	98	69	98
ORCHARD2_J1_Z05260510	S0323	07080505-N1013	21.1865 min, 07080505	21.1943		3.9 scans	0.83	75 m/z (339)	2.4e-05	0.0185	1167	0.5	1713	6163268	0.0189	356220553	349937128	363432471	21.19		82	79	70	94
ORCHARD2_J1_Z05260510	S0323	07080505-N1013	21.1865 min, 07080505	21.1943		3.9 scans	0.94	75 m/z	2.3e-05	0.0202	1167	0.5	1818	6509867	0.0207	389416368	382547397	398045087	21.19		80	72	61	95
ORCHARD3_J2_Z05260511	S0323	07080505-N1013	21.1865 min, 07080505	21.1945		4.2 scans	0.82	75 m/z (339)	2.2e-05	0.0189	1167	0.5	1725	6270076	0.0195	371841721	371841721	383237574	21.19		80	78	64	94
PECAN1_Z07090537	S0323	07080505-N1013	21.1865 min, 07080505	21.2156		5.8 scans	0.31	79 m/z (339)	2.9e-05	0.0268	1168	0.3	1117	5442312		338891718	321836944		21.19		81	86	72	88
PECAN3_J2_Z07090539	S0323	07080505-N1013	21.1865 min, 07080505	21.2263		6.0 scans	0.38	79 m/z (339)	2.3e-05	0.0153	1169	2.6	1266	6363020	0.0338	202112110	191963130	446026032	21.19		82	88	74	92
PECAN2_J3_Z07100505	S0323	07080505-N1013	21.1865 min, 07080505	21.2265		5.6 scans	0.49	79 m/z	1.8e-05	0.0155	1169	1.6	1391	7913292	0.0365	204933505	172695330	479934293	21.19		87	88	78	94
RYE1_Z07070504	S0323	07080505-N1013	21.1865 min, 07080505	21.1787		3.3 scans	0.85	79 m/z (199)	1.9e-05	0.0335	1166	0.4	1598	8277816		432993057	399611442		21.19		82	78	69	94
SYCAMORE2_J1_Z07090517	S0323	07080505-N1013	21.1865 min, 07080505	21.2063		4.4 scans	0.82	TIC	2e-05	0.0305	1168	0.4	1671	8237358		639204076	558516708		21.19		81	74	63	95
SYCAMORE2_J1_Z07090517	S0323	07080505-N1013	21.1865 min, 07080505	21.2079		4.0 scans	0.76	335 m/z	1.8e-05	0.0245	1168	0.3	1608	9156654		513977301	494265504		21.19		88	84	76	95
SYCAMORE2_J1_Z07090517	S0323	07080505-N1013	21.1865 min, 07080505	21.2079		4.0 scans	0.88	335 m/z (339)	1.8e-05	0.0292	1168	0.3	1729	9065592		610702744	587281381		21.19		80	75	65	94
SYCAMORE3_J2_Z07110505	S0323	07080505-N1013	21.1865 min, 07080505	21.2111		3.7 scans	0.78	95 m/z (339)	2.2e-05	0.0295	1168	0.4	1564	8391990		593746289	558702102		21.19		82	78	70	94
SYCAMORE3_J2_Z07110505	S0323	07080505-N1013	21.1865 min, 07080505	21.2111		3.7 scans	0.83	95 m/z	2e-05	0.0303	1168	0.4	1612	9086356		608050263	572161824		21.19		84	78	66	96
SYCAMORE1_J3_Z07110508	S0323	07080505-N1013	21.1865 min, 07080505	21.208		3.5 scans	0.73	335 m/z	2e-05	0.024	1168	0.4	1407	9020154		436803798	429606746		21.19		88	84	79	95
SYCAMORE1_J3_Z07110508	S0323	07080505-N1013	21.1865 min, 07080505	21.208		3.5 scans	0.76	335 m/z (339)	2.1e-05	0.0255	1168	0.4	1440	8940014		465577386	457906243		21.19		83	81	72	93
WALNUT1_Z08240510	S0323	07080505-N1013	21.1865 min, 07080505	21.0729		2.7 scans	0.61	79 m/z (117)	2.9e-05	0.0118	1159	0.8	1197	3439925	0.0159	101601305	101065996	135969859	21.19		83	82	75	92
WALNUT1_Z08240510	S0323	07080505-N1013	21.1865 min, 07080505	21.0729		2.7 scans	0.64	79 m/z	2.3e-05	0.0122	1159	0.8	1226	4423394	0.0164	104565696	104014768	140245640	21.19		86	82	77	95
WALNUT2_Z08240511	S0323	07080505-N1013	21.1865 min, 07080505	21.0699		2.7 scans	0.46	79 m/z (75)	3.5e-05	0.00816	1159	0.8	960	2975933	0.0109	68357216	68246195	91269001	21.19		83	87	87	88
WALNUT2_Z08240511	S0323	07080505-N1013	21.1865 min, 07080505	21.0699		2.7 scans	0.66	79 m/z	2.6e-05	0.0113	1159	0.8	1143	3985086	0.0152	95002876	94848579	127274203	21.19		85	81	76	95
WALNUT3_Z08240512	S0323	07080505-N1013	21.1865 min, 07080505	21.0747		2.8 scans	0.62	75 m/z (117)	2.8e-05	0.0121	1159	0.8	1295	3804193	0.0168	122938161	122031823	170641285	21.19		83	81	75	93
WHITEOAK1_Z07090513	S0323	07080505-N1013	21.1865 min, 07080505	21.1251		2.9 scans	0.2	79 m/z	0.0003	0.000884	1162	1	299	472098	0.00236	12135333	11293288	32394879	21.19		85	97	78	97
ALDER1_Z07090519	S0325	07110503-N1011	21.0667 min, 07110503	21.0145		2.6 scans	0.94	73 m/z	9.4e-05	0.00552	1155	1.1	708	1774923	0.00914	65511103	63018837	108359753	21.07		83	76	46	96
ALDER2_Z07090520	S0325	07110503-N1011	21.0667 min, 07110503	21.0128		2.7 scans	0.9	73 m/z	0.00044	0.00304	1155	1.1	343	376120	0.00525	14366283	13211026	24731717	21.07		84	78	44	97
ALDER3_Z07090521	S0325	07110503-N1011	21.0667 min, 07110503	21.0097		2.7 scans	0.92	73 m/z	0.00022	0.00372	1155	1.1	483	813648	0.0064	29879831	28886588	51369149	21.07		83	77	44	97
ASH1_Z06220509	S0325	07110503-N1011	21.0667 min, 07110503	21.0345		2.8 scans	0.94	337 m/z	4.4e-05	0.00816	1156	0.9	1035	3452436		145824481	140411712		21.07		86	79	46	99
ASH2_Z06220510	S0325	07110503-N1011	21.0667 min, 07110503	21.0297		2.7 scans	0.93	75 m/z	7.5e-05	0.00586	1156	1	827	2239468		82139809	79161497		21.07		86	79	45	99
ASH3_Z06230501	S0325	07110503-N1011	21.0667 min, 07110503	21.042		2.8 scans	0.94	337 m/z	3.6e-05	0.00883	1157	0.9	1080	3708006		150760836	146230924		21.07		87	80	46	99
BERMUDA1_Z06220506	S0325	07110503-N1011	21.0667 min, 07110503	21.0268		2.8 scans	0.89	75 m/z	0.00011	0.00283	1156	1.1	639	1378968	0.00887	52082745	50289466	162897122	21.07		85	78	42	99
BERMUDA2_Z06220507	S0325	07110503-N1011	21.0667 min, 07110503	21.0268		2.7 scans	0.89	75 m/z	0.00013	0.00257	1156	1.1	602	1223313	0.00818	44625079	42786798	141928567	21.07		85	78	41	99
BERMUDA3_Z06220508	S0325	07110503-N1011	21.0667 min, 07110503	21.0251		2.7 scans	0.87	73 m/z	0.00014	0.00228	1156	1.1	574	1125391		41155669	38974151		21.07		85	78	41	99
BIRCH1_Z08240503	S0325	07110503-N1011	21.0667 min, 07110503	20.9503		2.7 scans	0.89	73 m/z	3.8e-05	0.00202	1151	1	987	2377909	0.00355	79500846	75008577	139283525	21.07		80	72	39	97
BIRCH2_Z08240504	S0325	07110503-N1011	21.0667 min, 07110503	20.9516		2.7 scans	0.89	75 m/z	3.6e-05	0.00205	1151	0.9	1092	2840678	0.00354	94050429	90191418	162100553	21.07		81	73	40	97
BIRCH3_Z08240505	S0325	07110503-N1011	21.0667 min, 07110503	20.9518		2.6 scans	0.89	75 m/z	4.3e-05	0.00204	1151	1	1023	2462272	0.00354	79578500	76886546	137694085	21.07		81	72	40	97
BLUEGRASS1_Z06220503	S0325	07110503-N1011	21.0667 min, 07110503	21.0267		2.8 scans	0.76	73 m/z	0.00031	0.00144	1156	1.3	377	530736		17369966	16754465		21.07		83	78	39	98
BLUEGRASS2_Z06220504	S0325	07110503-N1011	21.0667 min, 07110503	21.0267		2.8 scans	0.77	73 m/z	0.00033	0.00148	1156	1.2	376	517860		17735641	16851225		21.07		83	78	40	98
BLUEGRASS3_Z06220505	S0325	07110503-N1011	21.0667 min, 07110503	21.0266		2.8 scans	0.75	73 m/z	0.0003	0.00141	1156	1.2	387	579401		18882596	18071057		21.07		83	78	39	98
BOX1_Z05260515	S0325	07110503-N1011	21.0667 min, 07110503	21.0485		3.0 scans	0.92	73 m/z	4.7e-05	0.00713	1157	0.9	1148	2956025		132626782	123819964		21.07		85	78	45	99
BOX2_Z05260516	S0325	07110503-N1011	21.0667 min, 07110503	21.0578		3.2 scans	0.94	337 m/z	3.5e-05	0.00811	1158	0.8	1327	3751769		184104069	177911145		21.07		86	80	47	99
BOX3_Z05260517	S0325	07110503-N1011	21.0667 min, 07110503	21.0563		3.1 scans	0.93	337 m/z	3.9e-05	0.00682	1158	0.9	1235	3428802		159929714	155447462		21.07		86	79	46	99
CEDAR1_Z07090540	S0325	07110503-N1011	21.0667 min, 07110503	21.0129		2.7 scans	0.83	73 m/z	0.00098	0.00173	1155	1.2	211	139617	0.00416	5046474	4673230	12087519	21.07		84	79	41	97
CEDAR2_Z07090541	S0325	07110503-N1011	21.0667 min, 07110503	21.0129		2.6 scans	0.93	73 m/z	9.3e-05	0.00713	1155	1	697	1614912	0.0148	60133535	57714102	124790365	21.07		86	80	45	99
CEDAR3_Z07090542	S0325	07110503-N1011	21.0667 min, 07110503	21.0097		2.6 scans	0.91	73 m/z	0.00029	0.00485	1155	1.1	393	493530	0.0105	18629195	17793582	40314770	21.07		86	80	43	99
COTTONWOOD1_Z07090534	S0325	07110503-N1011	21.0667 min, 07110503	21.0343		3.7 scans	0.91	TIC	3.4e-05	0.0077	1156	1	1141	4629323		240322013	240322013		21.07		88	81	48	99
COTTONWOOD1_Z07090534	S0325	07110503-N1011	21.0667 min, 07110503	21.0359		3.7 scans	0.89	337 m/z (202)	3.4e-05	0.00829	1156	0.9	1131	4671787		258851263	253101389		21.07		85	81	48	99
COTTONWOOD2_Z07090535	S0325	07110503-N1011	21.0667 min, 07110503	21.0252		3.1 scans	0.95	337 m/z	4.6e-05	0.00917	1156	0.9	1036	3473600	0.0313	164377508	159145149	560885582	21.07		87	81	47	99
COTTONWOOD3_Z07090536	S0325	07110503-N1011	21.0667 min, 07110503	21.0314		3.3 scans	0.93	337 m/z	3.7e-05	0.00818	1156	0.9	1115	4215552		214521867	205072981		21.07		87	81	48	99
ELM3_J1_Z07090527	S0325	07110503-N1011	21.0667 min, 07110503	21.0159		2.7 scans	0.95	337 m/z	6.7e-05	0.00991	1155	1	870	2556220	0.0296	102324786	96972466	305350214	21.07		86	79	46	99
ELM2_Z07100503	S0325	07110503-N1011	21.0667 min, 07110503	21.0112		2.6 scans	0.95	337 m/z	0.00011	0.00985	1155	1	649	1374408		52204724	49391136		21.07		86	79	45	99
ELM1_J3_Z07110506	S0325	07110503-N1011	21.0667 min, 07110503	21.0326		2.7 scans	0.96	75 m/z	5.5e-05	0.0138	1156	1	910	3455455	0.0409	145926049	138496108	432380492	21.07		87	80	47	99
JOHNSON1_Z07090522	S0325	07110503-N1011	21.0667 min, 07110503	21.0159		2.8 scans	0.92	75 m/z	8.5e-05	0.00421	1155	1	728	1841299	0.016	76971085	73423934	292395059	21.07		86	80	45	99
JOHNSON2_Z07090523	S0325	07110503-N1011	21.0667 min, 07110503	21.016		2.8 scans	0.92	75 m/z	8.4e-05	0.0041	1155	1.1	735	1871778	0.0156	77510738	73506434	294675439	21.07		86	80	46	99
JOHNSON3_Z07090524	S0325	07110503-N1011	21.0667 min, 07110503	21.0144		2.7 scans	0.92	337 m/z	0.0001	0.00366	1155	1.1	672	1557628	0.0141	61644129	58572302	237406596	21.07		86	80	45	99
MUGWORT2_J1_Z07080507	S0325	07110503-N1011	21.0667 min, 07110503	21.0237		2.8 scans	0.7	73 m/z	0.00015	0.000922	1156	1.3	342	1006671	0.00635	16032235	14969817	110349596	21.07		82	77	36	96
MUGWORT2_J1_Z07080507	S0325	07110503-N1011	21.0667 min, 07110503	21.0237		2.8 scans	0.72	TIC	0.00015	0.000853	1156	1.1	347	993516		14830723	12768087		21.07		81	75	38	96
MUGWORT3_J2_Z07080508	S0325	07110503-N1011	21.0667 min, 07110503	21.0268		2.8 scans	0.73	TIC	0.00013	0.000869	1156	1.3	362	1121292		15263109	14477297		21.07		82	77	37	96
MUGWORT1_J3_Z07110504	S0325	07110503-N1011	21.0667 min, 07110503	21.0236		2.7 scans	0.72	73 m/z	0.00016	0.00109	1156	1.4	309	940331	0.00693	16562473	15317561	105238032	21.07		83	79	38	96
MUGWORT1_J3_Z07110504	S0325	07110503-N1011	21.0667 min, 07110503	21.0236		2.8 scans	0.73	TIC	0.00017	0.00101	1156	1	312	925918	0.00869	15385038	13230332	131965151	21.07		82	76	38	97
OLIVE2_J1_Z07080504	S0325	07110503-N1011	21.0667 min, 07110503	21.0604		3.3 scans	0.95	73 m/z	1.7e-05	0.0217	1158	0.7	1594	8347235	0.0425	412465385	412465385	805844973	21.07		87	80	49	100
OLIVE3_J2_Z07080505	S0325	07110503-N1011	21.0667 min, 07110503	21.0652		3.4 scans	0.94	337 m/z	1.6e-05	0.0222	1158	0.5	1595	8552001		444315773	444315773		21.07		88	81	50	100
OLIVE1_J3_Z07110503	S0325	07110503-N1011	21.0667 min, 07110503	21.059		3.2 scans	0.89	75 m/z	1.7e-05	0.0246	1158	0.7	1453	8602698		423401921	414987444		21.07		83	80	39	98
OLIVE1_J3_Z07110503	S0325	07110503-N1011	21.0667 min, 07110503	21.0667		3.5 scans	0.39	337 m/z	1.8e-05	0.0123	1158	0.4	963	8302450		212604932	208867072		21.07		100	100	100	100
ORCHARD2_J1_Z05260510	S0325	07110503-N1011	21.0667 min, 07110503	21.0484		3.0 scans	0.9	73 m/z	0.00013	0.00253	1157	1.1	704	1161171		48806690	45987539		21.07		83	76	41	98
ORCHARD3_J2_Z05260511	S0325	07110503-N1011	21.0667 min, 07110503	21.0439		3.0 scans	0.89	TIC	0.00011	0.00245	1157	1.1	731	1221143		48315340	45110910		21.07		83	76	42	98
ORCHARD1_J3_Z05260518	S0325	07110503-N1011	21.0667 min, 07110503	21.0483		3.0 scans	0.92	75 m/z	8.7e-05	0.00343	1157	1.1	821	1478631		65569206	61723590		21.07		84	76	43	98
PECAN1_Z07090537	S0325	07110503-N1011	21.0667 min, 07110503	21.0682		4.3 scans	0.96	75 m/z	1.8e-05	0.0489	1159	0.4	1731	8593466	0.102	618462675	618462675	1289117323	21.07		88	82	49	99
PECAN3_J2_Z07090539	S0325	07110503-N1011	21.0667 min, 07110503	21.0665		5.4 scans	0.78	337 m/z	1.8e-05	0.0502	1159	0.3	1593	8064411	0.0584	663708136	609150754	770648528	21.07		90	85	51	99
PECAN2_J3_Z07100505	S0325	07110503-N1011	21.0667 min, 07110503	21.0713		4.8 scans	0.95	75 m/z	1.6e-05	0.0552	1159	0.6	1754	8766075	0.118	726124399	726124399	1551568401	21.07		89	84	50	99
PECAN2_J3_Z07100505	S0325	07110503-N1011	21.0667 min, 07110503	21.0836		5.4 scans	0.92	337 m/z	1.7e-05	0.0434	1160	0.3	1459	8536154	0.0453	571920680	566473737	595644479	21.07		89	86	34	98
REDOAK1_Z06220512	S0325	07110503-N1011	21.0667 min, 07110503	21.022		2.7 scans	0.65	73 m/z	0.00035	0.000742	1156	1.1	326	450444		13219329	12332887		21.07		81	77	38	96
REDOAK1_Z06220512	S0325	07110503-N1011	21.0667 min, 07110503	21.0235		2.8 scans	0.67	TIC	0.00034	0.000678	1156	1	332	465614		12071401	12071401		21.07		81	77	38	96
REDOAK2_Z06220513	S0325	07110503-N1011	21.0667 min, 07110503	21.0219		2.7 scans	0.65	TIC	0.00047	0.000569	1156	1	293	357306	0.00231	9603856	9240977	38975796	21.07		80	76	37	96
REDOAK3_Z06230502	S0325	07110503-N1011	21.0667 min, 07110503	21.0282		2.8 scans	0.72	TIC	0.00024	0.00102	1156	1.1	394	630067		18064630	16579443		21.07		82	77	41	97
RYE1_Z07070504	S0325	07110503-N1011	21.0667 min, 07110503	21.025		3.0 scans	0.87	73 m/z	0.00018	0.0028	1156	1.2	495	888855		36225908	35601000		21.07		85	79	42	99
RYE2_Z07080501	S0325	07110503-N1011	21.0667 min, 07110503	21.0299		2.8 scans	0.89	73 m/z	0.00014	0.00349	1156	1.2	536	973438		37702913	36639800		21.07		86	79	44	99
RYE3_Z07080502	S0325	07110503-N1011	21.0667 min, 07110503	21.0327		3.1 scans	0.9	75 m/z	0.00013	0.00415	1156	1.1	573	1096049		48759515	46177714		21.07		86	80	45	99
SYCAMORE2_J1_Z07090517	S0325	07110503-N1011	21.0667 min, 07110503	21.0712		4.6 scans	0.88	75 m/z	1.9e-05	0.0316	1159	0.5	1689	8625703		662883267	604044749		21.07		86	81	40	97
SYCAMORE2_J1_Z07090517	S0325	07110503-N1011	21.0667 min, 07110503	21.0835		5.3 scans	0.61	337 m/z	1.9e-05	0.0175	1160	0.3	1163	8431345	0.0181	367515925	360286783	378500736	21.07		86	90	31	98
SYCAMORE3_J2_Z07110505	S0325	07110503-N1011	21.0667 min, 07110503	21.0836		3.9 scans	0.89	TIC	2.1e-05	0.0322	1160	0.4	1591	8707906		647393403	586195601		21.07		84	80	41	96
SYCAMORE3_J2_Z07110505	S0325	07110503-N1011	21.0667 min, 07110503	21.0852		4.1 scans	0.91	75 m/z	2e-05	0.0341	1160	0.4	1612	9211111	0.0613	685384707	685384707	1229677266	21.07		86	80	41	98
SYCAMORE1_J3_Z07110508	S0325	07110503-N1011	21.0667 min, 07110503	21.0743		3.9 scans	0.96	75 m/z	2.1e-05	0.0353	1159	0.5	1614	8661320		642981081	642981081		21.07		87	80	50	99
SYCAMORE1_J3_Z07110508	S0325	07110503-N1011	21.0667 min, 07110503	21.0836		4.4 scans	0.97	337 m/z	2.2e-05	0.0317	1160	0.3	1429	8506004	0.0357	577796659	577269579	649477066	21.07		87	84	45	99
TIMOTHY3_J2_Z07090533	S0325	07110503-N1011	21.0667 min, 07110503	21.0068		2.8 scans	0.79	73 m/z	0.00051	0.0011	1155	1.1	280	275276		10207310	9117857		21.07		80	75	42	94
WALNUT1_Z08240510	S0325	07110503-N1011	21.0667 min, 07110503	20.95		2.7 scans	0.94	73 m/z	4.3e-05	0.00932	1151	1	1077	2340714		79770680	74909609		21.07		81	72	39	97
WALNUT2_Z08240511	S0325	07110503-N1011	21.0667 min, 07110503	20.9501		2.7 scans	0.93	73 m/z	5e-05	0.00856	1151	1	1018	2107628		71685979	66815621		21.07		80	72	39	97
WALNUT3_Z08240512	S0325	07110503-N1011	21.0667 min, 07110503	20.9518		2.6 scans	0.94	73 m/z	3.9e-05	0.009	1151	1	1158	2729252		91453985	86282571		21.07		81	73	40	97
WHITEOAK1_Z07090513	S0325	07110503-N1011	21.0667 min, 07110503	21.0145		2.6 scans	0.93	73 m/z	6.8e-05	0.00566	1155	1	764	2094087		77819022	75838834		21.07		86	80	45	99
WHITEOAK2_Z07090514	S0325	07110503-N1011	21.0667 min, 07110503	21.0144		2.7 scans	0.93	337 m/z	6.3e-05	0.00551	1155	1	814	2423909		92060151	89461088		21.07		86	80	46	99
COTTONWOOD2_Z07090535	S0326	07110503-N1012	21.1773 min, 07110503	21.1634		3.9 scans	0.58	75 m/z (79)	1.8e-05	0.0188	1165	0.6	1342	8677034		337513973	329323176		21.18		92	97	90	96
OLIVE2_J1_Z07080504	S0326	07110503-N1012	21.1773 min, 07110503	21.1756		3.3 scans	0.81	339 m/z	1.6e-05	0.0199	1166	0.6	1563	8534276	0.0226	378146168	378146168	428519915	21.18		80	73	90	100
OLIVE2_J1_Z07080504	S0326	07110503-N1012	21.1773 min, 07110503	21.1772		3.3 scans	0.84	TIC	1.6e-05	0.0207	1166	0.6	1593	8534276	0.0231	393474751	393474751	438000444	21.18		81	73	92	100
OLIVE3_J2_Z07080505	S0326	07110503-N1012	21.1773 min, 07110503	21.1788		3.4 scans	0.77	TIC	1.7e-05	0.0193	1166	0.6	1581	8468106	0.0218	386757574	386746475	435715148	21.18		99	99	97	100
OLIVE3_J2_Z07080505	S0326	07110503-N1012	21.1773 min, 07110503	21.1788		3.4 scans	0.78	117 m/z (79)	1.6e-05	0.0207	1166	0.6	1596	8921372	0.0235	415484969	415484969	469692935	21.18		83	80	89	98
OLIVE1_J3_Z07110503	S0326	07110503-N1012	21.1773 min, 07110503	21.1773		3.2 scans	0.78	117 m/z	1.7e-05	0.0238	1166	0.5	1469	8643380	0.0264	409689700	407845453	453762460	21.18		100	100	100	100
PECAN1_Z07090537	S0326	07110503-N1012	21.1773 min, 07110503	21.2064		5.0 scans	0.48	339 m/z	2e-05	0.0375	1168	0.4	1390	7891520		474580463	355562227		21.18		82	99	71	98
PECAN3_J2_Z07090539	S0326	07110503-N1012	21.1773 min, 07110503	21.2156		5.1 scans	0.57	340 m/z	1.7e-05	0.0417	1168	0.5	1502	8542766		550607861	500386101		21.18		94	99	76	99
PECAN3_J2_Z07090539	S0326	07110503-N1012	21.1773 min, 07110503	21.2217		5.7 scans	0.68	339 m/z	1.9e-05	0.0583	1169	0.3	1685	7667242		769630102	585385629		21.18		82	95	83	98
PECAN2_J3_Z07100505	S0326	07110503-N1012	21.1773 min, 07110503	21.2096		4.9 scans	0.49	117 m/z (79)	1.7e-05	0.0376	1168	0.6	1396	8406684		494957319	468853362		21.18		88	94	72	93
OLIVE1_J3_Z07110503	S0330	07090537-N1011	21.1895 min, 07090537	21.1773		3.2 scans	0.55	117 m/z (84)	1.6e-05	0.0177	1166	0.5	1236	9115109	0.0196	304232435	302862911	336884250	21.19		85	92	86	94
PECAN1_Z07090537	S0330	07090537-N1011	21.1895 min, 07090537	21.1895		>4 scans	0.44	73 m/z	1.9e-05	0.0194	1166	0.5	1242	7986105	0.0365	246080783	230571415	461301787	21.19		100	100	100	100
PECAN3_J2_Z07090539	S0330	07090537-N1011	21.1895 min, 07090537	21.1894		>4 scans	0.38	75 m/z	2.1e-05	0.0173	1167	0.8	1195	6944725	0.0356	229009386	229009386	469778897	21.19		97	96	95	99
PECAN3_J2_Z07090539	S0330	07090537-N1011	21.1895 min, 07090537	21.194		>4 scans	0.45	335 m/z	1.9e-05	0.0219	1167	0.7	1309	7382007	0.0389	289860911	289860911	513325817	21.19		91	87	91	99
PECAN3_J2_Z07090539	S0330	07090537-N1011	21.1895 min, 07090537	21.2048		>4 scans	0.47	339 m/z	1.7e-05	0.0244	1167	0.5	1336	8388096	0.0398	322108277	322108277	525202250	21.19		96	94	94	99
PECAN2_J3_Z07100505	S0330	07090537-N1011	21.1895 min, 07090537	21.1896		>5 scans	0.43	75 m/z	1.9e-05	0.0212	1166	0.8	1220	7263623	0.0372	279416232	279416232	489138513	21.19		99	98	98	99
PECAN2_J3_Z07100505	S0330	07090537-N1011	21.1895 min, 07090537	21.2004		>4 scans	0.53	79 m/z	1.7e-05	0.0291	1167	0.5	1427	8388096	0.0485	383334339	383334339	637720910	21.19		93	89	94	99
PECAN2_J3_Z07100505	S0330	07090537-N1011	21.1895 min, 07090537	21.2265		5.6 scans	0.49	79 m/z	1.8e-05	0.0155	1169	1.6	1391	7913292	0.0365	204933505	172695330	479934293	21.19		83	90	72	87
OLIVE1_J3_Z07110503	S0330	07090539-N1015	21.1894 min, 07090539	21.1773		3.2 scans	0.55	117 m/z (84)	1.6e-05	0.0177	1166	0.5	1236	9115109	0.0196	304232435	302862911	336884250	21.19		84	91	83	93
PECAN1_Z07090537	S0330	07090539-N1015	21.1894 min, 07090539	21.1895		>4 scans	0.44	73 m/z	1.9e-05	0.0194	1166	0.5	1242	7986105	0.0365	246080783	230571415	461301787	21.19		97	96	95	97
PECAN3_J2_Z07090539	S0330	07090539-N1015	21.1894 min, 07090539	21.1894		>4 scans	0.38	75 m/z	2.1e-05	0.0173	1167	0.8	1195	6944725	0.0356	229009386	229009386	469778897	21.19		100	100	100	100
PECAN3_J2_Z07090539	S0330	07090539-N1015	21.1894 min, 07090539	21.194		>4 scans	0.45	335 m/z	1.9e-05	0.0219	1167	0.7	1309	7382007	0.0389	289860911	289860911	513325817	21.19		94	91	96	100
PECAN3_J2_Z07090539	S0330	07090539-N1015	21.1894 min, 07090539	21.2048		>4 scans	0.47	339 m/z	1.7e-05	0.0244	1167	0.5	1336	8388096	0.0398	322108277	322108277	525202250	21.19		99	97	98	100
PECAN2_J3_Z07100505	S0330	07090539-N1015	21.1894 min, 07090539	21.1896		>5 scans	0.43	75 m/z	1.9e-05	0.0212	1166	0.8	1220	7263623	0.0372	279416232	279416232	489138513	21.19		98	99	96	99
PECAN2_J3_Z07100505	S0330	07090539-N1015	21.1894 min, 07090539	21.2004		>4 scans	0.53	79 m/z	1.7e-05	0.0291	1167	0.5	1427	8388096	0.0485	383334339	383334339	637720910	21.19		94	91	95	99
PECAN2_J3_Z07100505	S0330	07090539-N1015	21.1894 min, 07090539	21.2265		5.6 scans	0.49	79 m/z	1.8e-05	0.0155	1169	1.6	1391	7913292	0.0365	204933505	172695330	479934293	21.19		82	88	70	85
ALDER1_Z07090519	S0330	07090539-N1016	21.1940 min, 07090539	21.1236		2.8 scans	0.74	TIC	0.00012	0.00344	1162	1	556	1323399	0.00752	40866373	37317864	89153757	21.19		80	90	70	88
ALDER1_Z07090519	S0330	07090539-N1016	21.1940 min, 07090539	21.1266		2.8 scans	0.68	75 m/z	0.00012	0.0033	1162	0.9	535	1343541	0.00673	39150303	39150303	79787870	21.19		80	92	74	87
ALDER3_Z07090521	S0330	07090539-N1016	21.1940 min, 07090539	21.1188		2.9 scans	0.65	TIC	0.00028	0.00217	1162	1	372	649307	0.00464	17483768	16293115	37242633	21.19		80	89	58	88
ALDER3_Z07090521	S0330	07090539-N1016	21.1940 min, 07090539	21.1218		2.8 scans	0.66	73 m/z	0.00027	0.00221	1162	1	374	660628	0.00448	17773091	16802024	35958404	21.19		81	93	71	89
COTTONWOOD1_Z07090534	S0330	07090539-N1016	21.1940 min, 07090539	21.1757		3.6 scans	0.35	339 m/z	2.1e-05	0.00746	1166	0.6	1092	7500701		232895938	225024110		21.19		80	83	15	89
COTTONWOOD1_Z07090534	S0330	07090539-N1016	21.1940 min, 07090539	21.1803		4.5 scans	0.79	TIC	1.8e-05	0.0192	1166	0.4	1645	8611146		600215599	582295078		21.19		81	91	73	90
COTTONWOOD2_Z07090535	S0330	07090539-N1016	21.1940 min, 07090539	21.1573		3.1 scans	0.41	339 m/z	2.2e-05	0.0101	1164	0.7	1085	7002719	0.0104	181857065	181046328	186364538	21.19		81	83	16	90
COTTONWOOD2_Z07090535	S0330	07090539-N1016	21.1940 min, 07090539	21.1634		3.9 scans	0.82	75 m/z	1.8e-05	0.0259	1165	0.6	1594	8599569		464608981	453333839		21.19		83	90	71	91
COTTONWOOD2_Z07090535	S0330	07090539-N1016	21.1940 min, 07090539	21.1681		3.8 scans	0.63	79 m/z	1.8e-05	0.02	1165	0.5	1404	8688753		358628185	351354790		21.19		84	96	75	91
COTTONWOOD3_Z07090536	S0330	07090539-N1016	21.1940 min, 07090539	21.1682		3.2 scans	0.4	339 m/z	2e-05	0.00805	1165	0.6	1124	7845549		210999530	199877904		21.19		81	83	16	90
COTTONWOOD3_Z07090536	S0330	07090539-N1016	21.1940 min, 07090539	21.1758		3.9 scans	0.8	TIC	1.8e-05	0.0198	1166	0.5	1622	8747750		520082039	510089252		21.19		83	90	72	91
COTTONWOOD3_Z07090536	S0330	07090539-N1016	21.1940 min, 07090539	21.1805		4.0 scans	0.72	79 m/z	1.7e-05	0.0171	1166	0.4	1540	9068743		448610407	448610407		21.19		84	96	75	92
PECAN1_Z07090537	S0330	07090539-N1016	21.1940 min, 07090539	21.1895		>4 scans	0.44	73 m/z	1.9e-05	0.0194	1166	0.5	1242	7986105	0.0365	246080783	230571415	461301787	21.19		89	89	91	89
PECAN3_J2_Z07090539	S0330	07090539-N1016	21.1940 min, 07090539	21.1894		>4 scans	0.38	75 m/z	2.1e-05	0.0173	1167	0.8	1195	6944725	0.0356	229009386	229009386	469778897	21.19		98	100	96	99
PECAN3_J2_Z07090539	S0330	07090539-N1016	21.1940 min, 07090539	21.194		>4 scans	0.45	335 m/z	1.9e-05	0.0219	1167	0.7	1309	7382007	0.0389	289860911	289860911	513325817	21.19		100	100	100	100
PECAN3_J2_Z07090539	S0330	07090539-N1016	21.1940 min, 07090539	21.2048		>4 scans	0.47	339 m/z	1.7e-05	0.0244	1167	0.5	1336	8388096	0.0398	322108277	322108277	525202250	21.19		99	100	98	99
PECAN2_J3_Z07100505	S0330	07090539-N1016	21.1940 min, 07090539	21.1896		>5 scans	0.43	75 m/z	1.9e-05	0.0212	1166	0.8	1220	7263623	0.0372	279416232	279416232	489138513	21.19		96	97	93	97
PECAN2_J3_Z07100505	S0330	07090539-N1016	21.1940 min, 07090539	21.2004		>4 scans	0.53	79 m/z	1.7e-05	0.0291	1167	0.5	1427	8388096	0.0485	383334339	383334339	637720910	21.19		99	98	97	99
OLIVE1_J3_Z07110503	S0330	07090539-N1017	21.2048 min, 07090539	21.1773		3.2 scans	0.55	117 m/z (84)	1.6e-05	0.0177	1166	0.5	1236	9115109	0.0196	304232435	302862911	336884250	21.2		85	91	82	92
PECAN1_Z07090537	S0330	07090539-N1017	21.2048 min, 07090539	21.1895		>4 scans	0.44	73 m/z	1.9e-05	0.0194	1166	0.5	1242	7986105	0.0365	246080783	230571415	461301787	21.2		95	95	94	96
PECAN3_J2_Z07090539	S0330	07090539-N1017	21.2048 min, 07090539	21.1894		>4 scans	0.38	75 m/z	2.1e-05	0.0173	1167	0.8	1195	6944725	0.0356	229009386	229009386	469778897	21.2		99	100	98	100
PECAN3_J2_Z07090539	S0330	07090539-N1017	21.2048 min, 07090539	21.194		>4 scans	0.45	335 m/z	1.9e-05	0.0219	1167	0.7	1309	7382007	0.0389	289860911	289860911	513325817	21.2		96	93	98	100
PECAN3_J2_Z07090539	S0330	07090539-N1017	21.2048 min, 07090539	21.2048		>4 scans	0.47	339 m/z	1.7e-05	0.0244	1167	0.5	1336	8388096	0.0398	322108277	322108277	525202250	21.2		100	100	100	100
PECAN2_J3_Z07100505	S0330	07090539-N1017	21.2048 min, 07090539	21.1896		>5 scans	0.43	75 m/z	1.9e-05	0.0212	1166	0.8	1220	7263623	0.0372	279416232	279416232	489138513	21.2		97	99	95	99
PECAN2_J3_Z07100505	S0330	07090539-N1017	21.2048 min, 07090539	21.2004		>4 scans	0.53	79 m/z	1.7e-05	0.0291	1167	0.5	1427	8388096	0.0485	383334339	383334339	637720910	21.2		96	94	97	99
PECAN2_J3_Z07100505	S0330	07090539-N1017	21.2048 min, 07090539	21.2265		5.6 scans	0.49	79 m/z	1.8e-05	0.0155	1169	1.6	1391	7913292	0.0365	204933505	172695330	479934293	21.2		83	88	70	84
OLIVE1_J3_Z07110503	S0330	07100505-N1013	21.1896 min, 07100505	21.1773		3.2 scans	0.55	117 m/z (84)	1.6e-05	0.0177	1166	0.5	1236	9115109	0.0196	304232435	302862911	336884250	21.19		84	92	86	94
PECAN1_Z07090537	S0330	07100505-N1013	21.1896 min, 07100505	21.1895		>4 scans	0.44	73 m/z	1.9e-05	0.0194	1166	0.5	1242	7986105	0.0365	246080783	230571415	461301787	21.19		98	98	98	99
PECAN3_J2_Z07090539	S0330	07100505-N1013	21.1896 min, 07100505	21.1894		>4 scans	0.38	75 m/z	2.1e-05	0.0173	1167	0.8	1195	6944725	0.0356	229009386	229009386	469778897	21.19		97	96	96	99
PECAN3_J2_Z07090539	S0330	07100505-N1013	21.1896 min, 07100505	21.194		>4 scans	0.45	335 m/z	1.9e-05	0.0219	1167	0.7	1309	7382007	0.0389	289860911	289860911	513325817	21.19		92	88	93	100
PECAN3_J2_Z07090539	S0330	07100505-N1013	21.1896 min, 07100505	21.2048		>4 scans	0.47	339 m/z	1.7e-05	0.0244	1167	0.5	1336	8388096	0.0398	322108277	322108277	525202250	21.19		96	94	95	100
PECAN2_J3_Z07100505	S0330	07100505-N1013	21.1896 min, 07100505	21.1896		>5 scans	0.43	75 m/z	1.9e-05	0.0212	1166	0.8	1220	7263623	0.0372	279416232	279416232	489138513	21.19		100	100	100	100
PECAN2_J3_Z07100505	S0330	07100505-N1013	21.1896 min, 07100505	21.2004		>4 scans	0.53	79 m/z	1.7e-05	0.0291	1167	0.5	1427	8388096	0.0485	383334339	383334339	637720910	21.19		94	90	95	100
PECAN2_J3_Z07100505	S0330	07100505-N1013	21.1896 min, 07100505	21.2265		5.6 scans	0.49	79 m/z	1.8e-05	0.0155	1169	1.6	1391	7913292	0.0365	204933505	172695330	479934293	21.19		84	91	71	87
ALDER1_Z07090519	S0330	07100505-N1014	21.2004 min, 07100505	21.1236		2.8 scans	0.74	TIC	0.00012	0.00344	1162	1	556	1323399	0.00752	40866373	37317864	89153757	21.2		80	91	74	88
ALDER1_Z07090519	S0330	07100505-N1014	21.2004 min, 07100505	21.1266		2.8 scans	0.68	75 m/z	0.00012	0.0033	1162	0.9	535	1343541	0.00673	39150303	39150303	79787870	21.2		80	93	76	88
ALDER2_Z07090520	S0330	07100505-N1014	21.2004 min, 07100505	21.1265		2.8 scans	0.55	75 m/z	0.00055	0.00159	1162	1	246	303061	0.00318	7523848	7229777	14980354	21.2		80	94	72	87
ALDER3_Z07090521	S0330	07100505-N1014	21.2004 min, 07100505	21.1188		2.9 scans	0.65	TIC	0.00028	0.00217	1162	1	372	649307	0.00464	17483768	16293115	37242633	21.2		80	90	62	89
ALDER3_Z07090521	S0330	07100505-N1014	21.2004 min, 07100505	21.1218		2.8 scans	0.66	73 m/z	0.00027	0.00221	1162	1	374	660628	0.00448	17773091	16802024	35958404	21.2		81	94	74	89
COTTONWOOD1_Z07090534	S0330	07100505-N1014	21.2004 min, 07100505	21.1803		4.5 scans	0.79	TIC	1.8e-05	0.0192	1166	0.4	1645	8611146		600215599	582295078		21.2		81	91	76	90
COTTONWOOD2_Z07090535	S0330	07100505-N1014	21.2004 min, 07100505	21.1634		3.9 scans	0.82	75 m/z	1.8e-05	0.0259	1165	0.6	1594	8599569		464608981	453333839		21.2		82	90	74	92
COTTONWOOD2_Z07090535	S0330	07100505-N1014	21.2004 min, 07100505	21.1681		3.8 scans	0.63	79 m/z	1.8e-05	0.02	1165	0.5	1404	8688753		358628185	351354790		21.2		83	97	75	92
COTTONWOOD3_Z07090536	S0330	07100505-N1014	21.2004 min, 07100505	21.1682		3.2 scans	0.4	339 m/z	2e-05	0.00805	1165	0.6	1124	7845549		210999530	199877904		21.2		80	81	17	90
COTTONWOOD3_Z07090536	S0330	07100505-N1014	21.2004 min, 07100505	21.1758		3.9 scans	0.8	TIC	1.8e-05	0.0198	1166	0.5	1622	8747750		520082039	510089252		21.2		82	90	75	92
COTTONWOOD3_Z07090536	S0330	07100505-N1014	21.2004 min, 07100505	21.1805		4.0 scans	0.72	79 m/z	1.7e-05	0.0171	1166	0.4	1540	9068743		448610407	448610407		21.2		84	97	77	92
OLIVE1_J3_Z07110503	S0330	07100505-N1014	21.2004 min, 07100505	21.1773		3.2 scans	0.55	117 m/z (84)	1.6e-05	0.0177	1166	0.5	1236	9115109	0.0196	304232435	302862911	336884250	21.2		82	89	85	88
PECAN1_Z07090537	S0330	07100505-N1014	21.2004 min, 07100505	21.1895		>4 scans	0.44	73 m/z	1.9e-05	0.0194	1166	0.5	1242	7986105	0.0365	246080783	230571415	461301787	21.2		91	91	94	91
PECAN3_J2_Z07090539	S0330	07100505-N1014	21.2004 min, 07100505	21.1894		>4 scans	0.38	75 m/z	2.1e-05	0.0173	1167	0.8	1195	6944725	0.0356	229009386	229009386	469778897	21.2		98	99	95	98
PECAN3_J2_Z07090539	S0330	07100505-N1014	21.2004 min, 07100505	21.194		>4 scans	0.45	335 m/z	1.9e-05	0.0219	1167	0.7	1309	7382007	0.0389	289860911	289860911	513325817	21.2		98	98	97	99
PECAN3_J2_Z07090539	S0330	07100505-N1014	21.2004 min, 07100505	21.2048		>4 scans	0.47	339 m/z	1.7e-05	0.0244	1167	0.5	1336	8388096	0.0398	322108277	322108277	525202250	21.2		98	99	97	99
PECAN2_J3_Z07100505	S0330	07100505-N1014	21.2004 min, 07100505	21.1896		>5 scans	0.43	75 m/z	1.9e-05	0.0212	1166	0.8	1220	7263623	0.0372	279416232	279416232	489138513	21.2		99	99	95	99
PECAN2_J3_Z07100505	S0330	07100505-N1014	21.2004 min, 07100505	21.2004		>4 scans	0.53	79 m/z	1.7e-05	0.0291	1167	0.5	1427	8388096	0.0485	383334339	383334339	637720910	21.2		100	100	100	100
PECAN2_J3_Z07100505	S0330	07100505-N1014	21.2004 min, 07100505	21.2265		5.6 scans	0.49	79 m/z	1.8e-05	0.0155	1169	1.6	1391	7913292	0.0365	204933505	172695330	479934293	21.2		81	86	69	82
ALDER1_Z07090519	S0331	07090537-N1012	21.2064 min, 07090537	21.2265		3.1 scans	0.37	TIC	0.0013	0.000212	1169	1.6	147	122886		2520825	1714490		21.21		84	88	66	89
ALDER2_Z07090520	S0331	07090537-N1012	21.2064 min, 07090537	21.1158		2.8 scans	0.32	339 m/z	0.001	0.000906	1162	1	188	158245	0.00146	4269048	4168435	6877773	21.21		91	97	82	96
ALDER3_Z07090521	S0331	07090537-N1012	21.2064 min, 07090537	21.1111		2.8 scans	0.27	339 m/z (73)	0.00059	0.000751	1161	1.1	210	310457	0.00117	6035253	6035253	9390922	21.21		90	95	77	94
ALDER3_Z07090521	S0331	07090537-N1012	21.2064 min, 07090537	21.1111		2.8 scans	0.3	339 m/z	0.0006	0.000783	1161	1.1	222	301255	0.00121	6292310	6292310	9711980	21.21		90	97	69	96
ASH1_Z06220509	S0331	07090537-N1012	21.2064 min, 07090537	21.1513		2.8 scans	0.8	339 m/z	1.8e-05	0.014	1164	0.9	1402	8202521	0.018	250452753	250452753	321377276	21.21		96	93	84	98
ASH1_Z06220509	S0331	07090537-N1012	21.2064 min, 07090537	21.1528		2.9 scans	0.82	TIC	1.9e-05	0.0149	1164	0.8	1423	7996872	0.0212	267123621	265410458	378511014	21.21		95	92	80	98
ASH1_Z06220509	S0331	07090537-N1012	21.2064 min, 07090537	21.245		3.6 scans	0.36	TIC	0.00039	0.000205	1170	1.7	278	394054	0.00688	3660890	3660890	122837536	21.21		91	91	72	94
ASH1_Z06220509	S0331	07090537-N1012	21.2064 min, 07090537	21.245		3.8 scans	0.34	339 m/z	0.00039	0.000234	1170	2	272	391393	0.00606	4187466	4187466	108197016	21.21		90	91	70	93
ASH1_Z06220509	S0331	07090537-N1012	21.2064 min, 07090537	21.245		3.8 scans	0.37	339 m/z (71)	0.00039	0.000563	1170	2	282	395195	0.0145	10060702	10060702	258887250	21.21		89	92	76	95
ASH2_Z06220510	S0331	07090537-N1012	21.2064 min, 07090537	21.1464		2.7 scans	0.84	339 m/z	2.4e-05	0.0158	1164	0.8	1293	6794380	0.0218	221520520	214487948	305176364	21.21		95	92	81	98
ASH2_Z06220510	S0331	07090537-N1012	21.2064 min, 07090537	21.2447		3.2 scans	0.69	TIC	0.00018	0.00203	1170	1.5	440	896165	0.0147	28418661	22285280	205784062	21.21		94	93	78	97
ASH2_Z06220510	S0331	07090537-N1012	21.2064 min, 07090537	21.2447		3.3 scans	0.67	339 m/z	0.00018	0.00196	1170	1.5	433	893490	0.0135	27442847	23799995	188985363	21.21		94	93	75	96
ASH3_Z06230501	S0331	07090537-N1012	21.2064 min, 07090537	21.1619		2.8 scans	0.82	339 m/z	1.6e-05	0.0167	1165	0.7	1443	8219638		285358509	265961742		21.21		94	91	79	98
ASH3_Z06230501	S0331	07090537-N1012	21.2064 min, 07090537	21.251		7.7 scans	0.38	TIC	0.00031	0.000264	1170	1.6	292	427237	0.00797	4516004	4516004	135956767	21.21		93	94	81	95
BERMUDA1_Z06220506	S0331	07090537-N1012	21.2064 min, 07090537	21.2404		2.7 scans	0.32	339 m/z	0.00093	0.000162	1170	1	163	176056	0.00145	2987937	2965037	26629180	21.21		88	91	62	91
BERMUDA1_Z06220506	S0331	07090537-N1012	21.2064 min, 07090537	21.2404		3.2 scans	0.33	TIC	0.0011	5.94e-05	1170	1.3	166	139287	0.000212	1091720	1091720	3893370	21.21		89	92	70	93
BERMUDA2_Z06220507	S0331	07090537-N1012	21.2064 min, 07090537	21.2403		3.2 scans	0.3	TIC	0.0013	5.08e-05	1170	1.2	149	124724	0.000193	881913	808129	3348681	21.21		88	92	68	92
BERMUDA3_Z06220508	S0331	07090537-N1012	21.2064 min, 07090537	21.2386		3.5 scans	0.31	TIC	0.0013	5.11e-05	1170	1.3	149	122982	0.000206	923268	923268	3717592	21.21		87	91	67	91
BIRCH1_Z08240503	S0331	07090537-N1012	21.2064 min, 07090537	21.0501		2.8 scans	0.33	117 m/z (75)	9e-05	0.000618	1157	1.1	516	1005306	0.00112	24272004	24272004	43942971	21.21		90	93	79	93
BIRCH1_Z08240503	S0331	07090537-N1012	21.2064 min, 07090537	21.0501		2.8 scans	0.43	117 m/z	9e-05	0.000742	1157	1.1	586	1002643	0.00135	29128319	29128319	52966974	21.21		92	94	84	95
BIRCH1_Z08240503	S0331	07090537-N1012	21.2064 min, 07090537	21.0563		2.8 scans	0.63	75 m/z (79)	4.3e-05	0.00134	1158	1	766	2107240	0.00308	52932790	51225005	120843171	21.21		87	86	77	93
BIRCH1_Z08240503	S0331	07090537-N1012	21.2064 min, 07090537	21.1592		3.2 scans	0.33	TIC	0.00048	4.9e-05	1164	1.6	234	187644	0.000111	1924994	1924994	4355062	21.21		85	88	63	91
BIRCH2_Z08240504	S0331	07090537-N1012	21.2064 min, 07090537	21.0592		2.8 scans	0.58	75 m/z (79)	4.8e-05	0.00126	1158	1	802	2145034	0.00274	57813431	54589252	125467659	21.21		89	88	81	94
BIRCH2_Z08240504	S0331	07090537-N1012	21.2064 min, 07090537	21.1606		3.0 scans	0.3	TIC	0.0005	3.98e-05	1165	1.4	237	203802	9.1e-05	1823683	1823683	4166992	21.21		84	87	65	90
BIRCH2_Z08240504	S0331	07090537-N1012	21.2064 min, 07090537	21.1621		2.7 scans	0.33	339 m/z (69)	0.00049	0.00013	1165	1	249	210245		5984883	5325710		21.21		81	83	66	92
BIRCH3_Z08240505	S0331	07090537-N1012	21.2064 min, 07090537	21.0563		2.8 scans	0.51	75 m/z (79)	6.8e-05	0.0011	1158	1	700	1572042	0.00239	42872382	41234363	92962956	21.21		88	89	80	94
BIRCH3_Z08240505	S0331	07090537-N1012	21.2064 min, 07090537	21.1608		2.9 scans	0.32	TIC	0.00066	4.02e-05	1165	1.2	224	161665	9.4e-05	1566260	1566260	3656284	21.21		83	86	67	90
BLUEGRASS1_Z06220503	S0331	07090537-N1012	21.2064 min, 07090537	21.2434		2.7 scans	0.45	339 m/z	0.00059	0.000482	1170	1.2	232	279405	0.00489	5813953	5785133	58973365	21.21		88	89	67	93
BLUEGRASS2_Z06220504	S0331	07090537-N1012	21.2064 min, 07090537	21.2418		2.7 scans	0.46	339 m/z	0.00062	0.000485	1170	1.2	231	274600	0.00512	5791425	5772660	61048719	21.21		86	87	65	92
BLUEGRASS2_Z06220504	S0331	07090537-N1012	21.2064 min, 07090537	21.2418		3.2 scans	0.44	TIC	0.00068	0.000235	1170	1.1	227	252200	0.0111	2809687	2809687	132351716	21.21		87	88	70	93
BLUEGRASS3_Z06220505	S0331	07090537-N1012	21.2064 min, 07090537	21.1541		3.2 scans	0.037	84 m/z (75)	0.00022	0.00077	1164	0.7	260	775488	0.000848	10282759	10279346	11312334	21.21		81	92	33	86
BLUEGRASS3_Z06220505	S0331	07090537-N1012	21.2064 min, 07090537	21.2417		2.6 scans	0.45	339 m/z	0.00059	0.000444	1170	1.2	235	298714	0.00467	5935177	5908526	62297875	21.21		88	91	67	93
BOX1_Z05260515	S0331	07090537-N1012	21.2064 min, 07090537	21.1806		2.5 scans	0.045	339 m/z	6.6e-05	0.000666	1166	0.7	378	2095726	0.000708	12387181	11532720	13160883	21.21		85	97	24	92
BOX1_Z05260515	S0331	07090537-N1012	21.2064 min, 07090537	21.1806		2.5 scans	0.053	339 m/z (79)	6.6e-05	0.000815	1166	0.7	411	2119148	0.000867	15165993	14119852	16116505	21.21		85	96	30	89
BOX1_Z05260515	S0331	07090537-N1012	21.2064 min, 07090537	21.1852		3.7 scans	0.27	129 m/z (79)	4.2e-05	0.0056	1166	0.4	929	3326527	0.00589	104175421	103322563	109488138	21.21		92	96	85	95
BOX1_Z05260515	S0331	07090537-N1012	21.2064 min, 07090537	21.2574		>2 scans	0.43	TIC	0.00082	0.000106	1171	1.8	237	169137	0.000329	1980857	1980857	6115721	21.21		87	88	73	94
BOX2_Z05260516	S0331	07090537-N1012	21.2064 min, 07090537	21.2022		4.3 scans	0.28	129 m/z (79)	3.4e-05	0.00588	1167	0.4	991	3900865	0.00639	133497997	133497997	144993137	21.21		93	96	85	96
BOX2_Z05260516	S0331	07090537-N1012	21.2064 min, 07090537	21.2591		>3 scans	0.36	117 m/z	0.00056	0.000191	1171	2	253	233063	0.00527	4354403	4354403	119579629	21.21		93	94	82	95
BOX2_Z05260516	S0331	07090537-N1012	21.2064 min, 07090537	21.2591		>3 scans	0.45	117 m/z (79)	0.00056	0.000307	1171	2	283	233063	0.00844	6973992	6973992	191508932	21.21		91	94	83	95
BOX3_Z05260517	S0331	07090537-N1012	21.2064 min, 07090537	21.1884		2.7 scans	0.06	339 m/z (75)	5.4e-05	0.000729	1166	0.7	426	2460256	0.000776	17094976	16448816	18176671	21.21		84	93	29	87
BOX3_Z05260517	S0331	07090537-N1012	21.2064 min, 07090537	21.193		4.3 scans	0.26	129 m/z (75)	3.5e-05	0.00524	1167	0.7	938	3757307	0.00547	122812739	120534308	128126788	21.21		93	96	82	95
BOX3_Z05260517	S0331	07090537-N1012	21.2064 min, 07090537	21.2591		>3 scans	0.5	TIC	0.00062	0.00015	1171	2	284	216162	0.0103	3517456	3517456	241262508	21.21		91	91	83	95
CEDAR1_Z07090540	S0331	07090537-N1012	21.2064 min, 07090537	21.1128		2.9 scans	0.87	339 m/z	0.00049	0.00303	1161	1.3	270	279207	0.00429	8810148	8727086	12465254	21.21		94	92	79	97
CEDAR2_Z07090541	S0331	07090537-N1012	21.2064 min, 07090537	21.1174		2.6 scans	0.94	339 m/z	4.7e-05	0.0105	1162	0.8	851	3180491	0.0149	88611919	88611919	125633543	21.21		95	93	81	98
CEDAR2_Z07090541	S0331	07090537-N1012	21.2064 min, 07090537	21.1174		2.6 scans	0.94	TIC	4.7e-05	0.0104	1162	0.8	853	3183458	0.0172	88237964	88237964	145026640	21.21		95	92	81	98
CEDAR2_Z07090541	S0331	07090537-N1012	21.2064 min, 07090537	21.2249		7.2 scans	0.33	TIC	0.002	8.74e-05	1169	1.5	114	72396	0.000278	737471	737471	2344035	21.21		85	90	67	90
CEDAR3_Z07090542	S0331	07090537-N1012	21.2064 min, 07090537	21.1096		2.7 scans	0.93	339 m/z	0.00015	0.0075	1161	1.1	493	946401	0.0109	28823388	28823388	41850571	21.21		95	93	80	98
COTTONWOOD1_Z07090534	S0331	07090537-N1012	21.2064 min, 07090537	21.1757		3.6 scans	0.35	339 m/z	2.1e-05	0.00746	1166	0.6	1092	7500701		232895938	225024110		21.21		96	99	82	98
COTTONWOOD2_Z07090535	S0331	07090537-N1012	21.2064 min, 07090537	21.1573		3.1 scans	0.29	339 m/z (75)	2.2e-05	0.00747	1164	0.7	922	7156320	0.0077	133872360	133275544	137981437	21.21		93	96	75	95
COTTONWOOD2_Z07090535	S0331	07090537-N1012	21.2064 min, 07090537	21.1573		3.1 scans	0.41	339 m/z	2.2e-05	0.0101	1164	0.7	1085	7002719	0.0104	181857065	181046328	186364538	21.21		96	98	83	98
COTTONWOOD2_Z07090535	S0331	07090537-N1012	21.2064 min, 07090537	21.1634		3.9 scans	0.58	75 m/z (79)	1.8e-05	0.0188	1165	0.6	1342	8677034		337513973	329323176		21.21		93	94	76	98
COTTONWOOD2_Z07090535	S0331	07090537-N1012	21.2064 min, 07090537	21.231		2.6 scans	0.49	339 m/z (335)	0.001	0.000296	1169	1.2	184	147075	0.0137	5318959	4517502	245499440	21.21		82	84	66	93
COTTONWOOD3_Z07090536	S0331	07090537-N1012	21.2064 min, 07090537	21.1682		3.2 scans	0.35	339 m/z (79)	1.9e-05	0.00735	1165	0.6	1057	8069146		192790127	182628305		21.21		95	98	85	97
COTTONWOOD3_Z07090536	S0331	07090537-N1012	21.2064 min, 07090537	21.1682		3.2 scans	0.4	339 m/z	2e-05	0.00805	1165	0.6	1124	7845549		210999530	199877904		21.21		96	98	83	98
ELM3_J1_Z07090527	S0331	07090537-N1012	21.2064 min, 07090537	21.1326		2.5 scans	0.038	339 m/z	0.00015	0.000731	1163	0.8	248	1089371	0.001	7543879	7533078	10315886	21.21		80	99	27	93
ELM3_J1_Z07090527	S0331	07090537-N1012	21.2064 min, 07090537	21.1326		2.5 scans	0.038	339 m/z (75)	0.00015	0.000745	1163	0.8	247	1105894	0.00102	7687312	7676305	10522203	21.21		83	95	29	88
ELM3_J1_Z07090527	S0331	07090537-N1012	21.2064 min, 07090537	21.2233		>4 scans	0.36	TIC	0.0019	0.00018	1169	2.2	126	90740	0.000206	1866616	1283562	2125072	21.21		83	88	68	89
ELM2_Z07100503	S0331	07090537-N1012	21.2064 min, 07090537	21.1203		2.5 scans	0.047	339 m/z	0.00024	0.000866	1162	0.9	200	656343	0.00116	4594053	4438589	6147675	21.21		80	98	28	93
ELM2_Z07100503	S0331	07090537-N1012	21.2064 min, 07090537	21.1203		2.5 scans	0.05	339 m/z (75)	0.00023	0.000937	1162	0.9	205	668608	0.00126	4970488	4802284	6677647	21.21		84	96	32	89
ELM2_Z07100503	S0331	07090537-N1012	21.2064 min, 07090537	21.2232		>4 scans	0.46	TIC	0.003	0.00028	1169	3.2	108	52915	0.000342	1487041	1464887	1812504	21.21		85	89	68	90
ELM1_J3_Z07110506	S0331	07090537-N1012	21.2064 min, 07090537	21.1524		2.5 scans	0.068	339 m/z	9.6e-05	0.00143	1164	0.8	315	2013866	0.00204	15133352	15133352	21566166	21.21		84	98	31	93
ELM1_J3_Z07110506	S0331	07090537-N1012	21.2064 min, 07090537	21.1524		2.5 scans	0.094	339 m/z (79)	9.4e-05	0.002	1164	0.8	370	2042098	0.00287	21243842	21243842	30340636	21.21		87	96	49	91
ELM1_J3_Z07110506	S0331	07090537-N1012	21.2064 min, 07090537	21.2415		>4 scans	0.5	TIC	0.0012	0.000536	1170	2.5	159	157269		5675479	4122315		21.21		88	90	72	92
JOHNSON1_Z07090522	S0331	07090537-N1012	21.2064 min, 07090537	21.1358		2.4 scans	0.034	339 m/z (75)	0.00014	0.000366	1163	0.9	229	1086262	0.000457	6702221	6552597	8351534	21.21		82	93	26	86
JOHNSON1_Z07090522	S0331	07090537-N1012	21.2064 min, 07090537	21.2279		2.6 scans	0.5	339 m/z	0.00054	0.000293	1169	1.1	218	288931	0.0036	5370586	5370586	65788888	21.21		90	91	73	93
JOHNSON2_Z07090523	S0331	07090537-N1012	21.2064 min, 07090537	21.1358		2.4 scans	0.035	339 m/z	0.00015	0.000359	1163	0.8	235	1040116	0.000549	6798990	6772977	10370309	21.21		84	98	26	91
JOHNSON2_Z07090523	S0331	07090537-N1012	21.2064 min, 07090537	21.1358		2.4 scans	0.035	339 m/z (79)	0.00014	0.000368	1163	0.8	235	1055262	0.000563	6968644	6941982	10634761	21.21		82	94	28	86
JOHNSON2_Z07090523	S0331	07090537-N1012	21.2064 min, 07090537	21.2265		2.6 scans	0.49	339 m/z	0.00056	0.000284	1169	1.2	217	277383	0.00346	5376074	5376074	65357501	21.21		91	92	73	95
JOHNSON3_Z07090524	S0331	07090537-N1012	21.2064 min, 07090537	21.1311		2.5 scans	0.027	339 m/z (75)	0.00019	0.000333	1163	0.9	203	812620	0.00049	5616608	5496274	8250300	21.21		81	93	27	86
JOHNSON3_Z07090524	S0331	07090537-N1012	21.2064 min, 07090537	21.2264		2.6 scans	0.48	339 m/z	0.00073	0.000252	1169	1.2	194	218474	0.00316	4259128	4259128	53206017	21.21		90	91	71	93
JOHNSON3_Z07090524	S0331	07090537-N1012	21.2064 min, 07090537	21.2264		2.8 scans	0.44	TIC	0.00079	0.000119	1169	1.2	185	202117	0.000299	2017160	2017160	5034367	21.21		90	92	70	93
MUGWORT2_J1_Z07080507	S0331	07090537-N1012	21.2064 min, 07090537	21.1359		2.7 scans	0.95	339 m/z	2.5e-05	0.00915	1163	0.9	1101	5925016	0.00969	159171294	157967590	168391746	21.21		95	93	82	98
MUGWORT2_J1_Z07080507	S0331	07090537-N1012	21.2064 min, 07090537	21.2419		3.0 scans	0.42	339 m/z	0.00053	0.000434	1170	1.3	216	286873	0.00647	7559019	5678746	112434943	21.21		88	89	64	92
MUGWORT2_J1_Z07080507	S0331	07090537-N1012	21.2064 min, 07090537	21.2419		3.0 scans	0.47	339 m/z (69)	0.00053	0.000602	1170	1.3	228	286907	0.00896	10467052	7863418	155705887	21.21		86	88	71	94
MUGWORT2_J1_Z07080507	S0331	07090537-N1012	21.2064 min, 07090537	21.2419		3.4 scans	0.45	TIC	0.00054	0.000197	1170	1.6	222	280487	0.000511	3433180	3433180	8880101	21.21		90	91	71	93
MUGWORT3_J2_Z07080508	S0331	07090537-N1012	21.2064 min, 07090537	21.1389		2.7 scans	0.92	339 m/z	2.7e-05	0.00892	1163	0.9	1071	5607353	0.00948	156726709	147077039	166426388	21.21		96	93	82	98
MUGWORT3_J2_Z07080508	S0331	07090537-N1012	21.2064 min, 07090537	21.2449		3.0 scans	0.38	339 m/z	0.00053	0.000389	1170	1.2	203	284281	0.00596	6832602	5120078	104630936	21.21		86	88	56	91
MUGWORT3_J2_Z07080508	S0331	07090537-N1012	21.2064 min, 07090537	21.2449		3.4 scans	0.44	TIC	0.00056	0.000174	1170	1.5	218	269782	0.00484	3069220	3069220	84968747	21.21		89	89	69	93
MUGWORT1_J3_Z07110504	S0331	07090537-N1012	21.2064 min, 07090537	21.1358		2.5 scans	0.95	339 m/z	2.7e-05	0.0097	1163	0.8	966	5801821	0.0103	147342191	145936418	156414390	21.21		95	93	82	98
MUGWORT1_J3_Z07110504	S0331	07090537-N1012	21.2064 min, 07090537	21.2402		3.0 scans	0.4	339 m/z	0.00066	0.000403	1170	1.2	174	240820	0.00667	6120991	4456301	101289707	21.21		85	87	63	90
MUGWORT1_J3_Z07110504	S0331	07090537-N1012	21.2064 min, 07090537	21.2402		3.0 scans	0.45	339 m/z (69)	0.00065	0.000561	1170	1.2	183	241406	0.00929	8522204	6204470	141076669	21.21		86	89	70	93
MUGWORT1_J3_Z07110504	S0331	07090537-N1012	21.2064 min, 07090537	21.2418		3.5 scans	0.44	TIC	0.00065	0.0002	1170	1.6	182	241792	0.000488	3047842	3047842	7410701	21.21		87	89	68	92
OLIVE2_J1_Z07080504	S0331	07090537-N1012	21.2064 min, 07090537	21.1756		3.3 scans	0.81	339 m/z	1.6e-05	0.0199	1166	0.6	1563	8534276	0.0226	378146168	378146168	428519915	21.21		97	94	83	100
OLIVE2_J1_Z07080504	S0331	07090537-N1012	21.2064 min, 07090537	21.1772		3.3 scans	0.84	TIC	1.6e-05	0.0207	1166	0.6	1593	8534276	0.0231	393474751	393474751	438000444	21.21		96	93	81	100
OLIVE2_J1_Z07080504	S0331	07090537-N1012	21.2064 min, 07090537	21.2555		2.6 scans	0.69	339 m/z	0.00011	0.00158	1171	1.1	489	1267520		30034573	23281686		21.21		94	93	81	97
OLIVE3_J2_Z07080505	S0331	07090537-N1012	21.2064 min, 07090537	21.1788		3.4 scans	0.77	TIC	1.7e-05	0.0193	1166	0.6	1581	8468106	0.0218	386757574	386746475	435715148	21.21		88	93	74	98
OLIVE3_J2_Z07080505	S0331	07090537-N1012	21.2064 min, 07090537	21.1788		3.4 scans	0.78	117 m/z (79)	1.6e-05	0.0207	1166	0.6	1596	8921372	0.0235	415484969	415484969	469692935	21.21		95	95	89	99
OLIVE3_J2_Z07080505	S0331	07090537-N1012	21.2064 min, 07090537	21.2587		2.7 scans	0.72	339 m/z	8.4e-05	0.00197	1171	1.3	548	1714098	0.0191	39500933	32686719	381750428	21.21		95	94	82	97
OLIVE3_J2_Z07080505	S0331	07090537-N1012	21.2064 min, 07090537	21.2587		2.8 scans	0.71	TIC	8.5e-05	0.00138	1171	1.1	547	1699648	0.00194	27609021	27609021	38774651	21.21		95	93	82	97
OLIVE1_J3_Z07110503	S0331	07090537-N1012	21.2064 min, 07090537	21.1773		3.2 scans	0.78	117 m/z	1.7e-05	0.0238	1166	0.5	1469	8643380	0.0264	409689700	407845453	453762460	21.21		89	92	73	99
OLIVE1_J3_Z07110503	S0331	07090537-N1012	21.2064 min, 07090537	21.2526		2.5 scans	0.69	339 m/z	0.00012	0.00161	1171	1.3	418	1206363	0.0215	27705193	23145632	369541397	21.21		94	93	82	96
ORCHARD2_J1_Z05260510	S0331	07090537-N1012	21.2064 min, 07090537	21.2619		>3 scans	0.64	339 m/z	0.00042	0.000453	1171	1.8	377	360798	0.00917	8713831	8713831	176332051	21.21		94	93	82	97
ORCHARD3_J2_Z05260511	S0331	07090537-N1012	21.2064 min, 07090537	21.1822		2.4 scans	0.016	339 m/z (75)	0.00017	0.000223	1166	0.9	229	810999	0.000319	4397333	4122121	6269374	21.21		80	94	22	85
ORCHARD3_J2_Z05260511	S0331	07090537-N1012	21.2064 min, 07090537	21.259		>2 scans	0.67	339 m/z	0.00032	0.000701	1171	1.8	413	422161	0.00886	13788193	11014477	174127431	21.21		93	91	80	96
ORCHARD1_J3_Z05260518	S0331	07090537-N1012	21.2064 min, 07090537	21.1804		2.3 scans	0.028	339 m/z	0.0001	0.000346	1166	0.7	292	1284254	0.000429	6609922	6174549	8191987	21.21		80	98	22	92
ORCHARD1_J3_Z05260518	S0331	07090537-N1012	21.2064 min, 07090537	21.2603		2.6 scans	0.28	339 m/z	0.00038	0.000265	1171	1.2	247	340393	0.002	5071838	4789972	38191080	21.21		90	92	65	91
ORCHARD1_J3_Z05260518	S0331	07090537-N1012	21.2064 min, 07090537	21.2618		>3 scans	0.5	TIC	0.00038	0.000265	1171	2.1	330	340393	0.0109	5063391	5063391	208141389	21.21		92	92	74	94
PECAN1_Z07090537	S0331	07090537-N1012	21.2064 min, 07090537	21.2064		5.0 scans	0.48	339 m/z	2e-05	0.0375	1168	0.4	1390	7891520		474580463	355562227		21.21		82	97	71	97
PECAN1_Z07090537	S0331	07090537-N1012	21.2064 min, 07090537	21.2064		5.0 scans	0.55	339 m/z (79)	1.8e-05	0.0498	1168	0.4	1496	8792650		630357452	472272495		21.21		99	100	100	100
PECAN1_Z07090537	S0331	07090537-N1012	21.2064 min, 07090537	21.2602		>2 scans	0.31	339 m/z	9e-05	0.00103	1171	1.7	363	1749121	0.0165	13142128	12830967	208533685	21.21		87	87	58	87
PECAN1_Z07090537	S0331	07090537-N1012	21.2064 min, 07090537	21.2602		>2 scans	0.73	339 m/z (79)	9.2e-05	0.00253	1171	1.7	553	1711787	0.0402	32013487	31255515	508063886	21.21		93	93	87	96
PECAN3_J2_Z07090539	S0331	07090537-N1012	21.2064 min, 07090537	21.2156		5.1 scans	0.34	340 m/z (339)	2.7e-05	0.0267	1168	0.5	1167	5259880		353008927	320810459		21.21		86	95	68	88
PECAN3_J2_Z07090539	S0331	07090537-N1012	21.2064 min, 07090537	21.2156		5.1 scans	0.57	340 m/z	1.7e-05	0.0417	1168	0.5	1502	8542766		550607861	500386101		21.21		87	97	83	97
PECAN3_J2_Z07090539	S0331	07090537-N1012	21.2064 min, 07090537	21.2217		5.7 scans	0.6	339 m/z (79)	1.7e-05	0.0598	1169	0.3	1582	8558746		790383514	601170808		21.21		98	99	95	100
PECAN3_J2_Z07090539	S0331	07090537-N1012	21.2064 min, 07090537	21.2724		>3 scans	0.44	339 m/z (335)	6.6e-05	0.00205	1172	0.7	468	2208914	0.023	27075771	25248193	303508838	21.21		89	91	88	92
PECAN2_J3_Z07100505	S0331	07090537-N1012	21.2064 min, 07090537	21.2096		4.9 scans	0.49	117 m/z (79)	1.7e-05	0.0376	1168	0.6	1396	8406684		494957319	468853362		21.21		95	99	86	98
PECAN2_J3_Z07100505	S0331	07090537-N1012	21.2064 min, 07090537	21.2649		2.3 scans	0.4	339 m/z (79)	7.6e-05	0.00187	1171	1.4	454	1907681	0.025	24659617	23683327	328722119	21.21		90	93	81	93
RAGWEED1_Z08240506	S0331	07090537-N1012	21.2064 min, 07090537	21.0498		3.0 scans	0.58	73 m/z (79)	0.0012	0.00065	1157	1	215	92021	0.00277	3719804	3719804	15840268	21.21		80	83	76	87
RAGWEED2_Z08240507	S0331	07090537-N1012	21.2064 min, 07090537	21.0468		2.9 scans	0.48	73 m/z	0.00082	0.00058	1157	1	202	123369	0.00225	2641631	2641631	10243753	21.21		80	84	61	90
RAGWEED2_Z08240507	S0331	07090537-N1012	21.2064 min, 07090537	21.0468		2.9 scans	0.56	73 m/z (79)	0.0011	0.000799	1157	1	218	87515	0.00311	3640108	3640108	14159144	21.21		81	85	75	88
RAGWEED3_Z08240508	S0331	07090537-N1012	21.2064 min, 07090537	21.0454		3.0 scans	0.51	73 m/z	0.00076	0.000677	1157	1	213	130716	0.00235	3046614	3046614	10564756	21.21		80	84	67	89
RAGWEED3_Z08240508	S0331	07090537-N1012	21.2064 min, 07090537	21.0454		3.0 scans	0.54	73 m/z (79)	0.0011	0.000842	1157	1	220	84991	0.00292	3789655	3789655	13127271	21.21		83	86	76	89
REDOAK1_Z06220512	S0331	07090537-N1012	21.2064 min, 07090537	21.1249		2.7 scans	0.84	339 m/z (79)	9.7e-05	0.00356	1162	1	672	1653930	0.00399	63478247	61498399	70991186	21.21		93	93	86	98
REDOAK1_Z06220512	S0331	07090537-N1012	21.2064 min, 07090537	21.1249		2.7 scans	0.86	339 m/z	8.1e-05	0.00339	1162	1	680	1975315	0.0038	60446480	58561191	67610653	21.21		95	93	81	98
REDOAK1_Z06220512	S0331	07090537-N1012	21.2064 min, 07090537	21.2432		2.9 scans	0.78	339 m/z (71)	8.8e-05	0.00324	1170	1.3	595	1813578	0.00668	57809038	49256982	118852412	21.21		90	90	74	96
REDOAK2_Z06220513	S0331	07090537-N1012	21.2064 min, 07090537	21.1248		2.6 scans	0.83	339 m/z	0.00013	0.00217	1162	1.1	543	1243094	0.00255	36771574	36135058	43025229	21.21		94	93	80	98
REDOAK2_Z06220513	S0331	07090537-N1012	21.2064 min, 07090537	21.1248		2.6 scans	0.83	339 m/z (79)	0.00015	0.00234	1162	1.1	543	1125037	0.00274	39533891	38849559	46231030	21.21		93	93	85	97
REDOAK2_Z06220513	S0331	07090537-N1012	21.2064 min, 07090537	21.1248		2.7 scans	0.83	TIC	0.00013	0.0021	1162	1.1	543	1237944	0.0027	35546224	35442329	45556125	21.21		94	93	80	98
REDOAK2_Z06220513	S0331	07090537-N1012	21.2064 min, 07090537	21.2416		2.7 scans	0.78	339 m/z (69)	0.00012	0.00236	1170	1.5	514	1375575		39927214	36830039		21.21		89	88	71	95
REDOAK3_Z06230502	S0331	07090537-N1012	21.2064 min, 07090537	21.1358		2.6 scans	0.88	339 m/z	4.4e-05	0.00551	1163	1	876	3464115	0.00605	97023784	89236522	106391252	21.21		95	93	81	98
REDOAK3_Z06230502	S0331	07090537-N1012	21.2064 min, 07090537	21.1358		2.7 scans	0.91	TIC	4.3e-05	0.00552	1163	1	888	3527678	0.00646	97124541	97124541	113601238	21.21		95	93	81	98
RYE1_Z07070504	S0331	07090537-N1012	21.2064 min, 07090537	21.1648		2.4 scans	0.021	339 m/z	0.00012	0.000528	1165	0.7	233	1286281	0.000587	6819234	6208519	7570228	21.21		80	98	22	91
RYE1_Z07070504	S0331	07090537-N1012	21.2064 min, 07090537	21.171		3.5 scans	0.079	199 m/z (79)	0.0001	0.00282	1165	0.5	448	1553973	0.00316	36398564	35221830	40752847	21.21		86	93	55	90
RYE1_Z07070504	S0331	07090537-N1012	21.2064 min, 07090537	21.2417		>3 scans	0.36	TIC	0.00096	0.000108	1170	1.8	176	169084	0.0144	1398079	1398079	185709177	21.21		84	86	69	90
RYE2_Z07080501	S0331	07090537-N1012	21.2064 min, 07090537	21.1667		2.5 scans	0.022	339 m/z	0.00011	0.000611	1165	0.7	234	1247397	0.000679	6599042	6300121	7328649	21.21		81	97	21	90
RYE2_Z07080501	S0331	07090537-N1012	21.2064 min, 07090537	21.1667		2.5 scans	0.025	339 m/z (79)	0.00011	0.000727	1165	0.7	252	1267787	0.000808	7857006	7501101	8720984	21.21		80	91	26	84
RYE2_Z07080501	S0331	07090537-N1012	21.2064 min, 07090537	21.245		>3 scans	0.4	TIC	0.00086	0.00015	1170	2	180	167708	0.0179	1628308	1628308	193200019	21.21		86	89	76	92
RYE3_Z07080502	S0331	07090537-N1012	21.2064 min, 07090537	21.1695		2.7 scans	0.026	339 m/z	0.0001	0.000732	1165	0.7	259	1442397	0.000811	8607341	8156142	9528572	21.21		80	98	23	91
RYE3_Z07080502	S0331	07090537-N1012	21.2064 min, 07090537	21.2463		>3 scans	0.39	TIC	0.00077	0.000159	1170	1.6	191	195325	0.018	1868408	1868408	211484963	21.21		88	90	80	93
SYCAMORE2_J1_Z07090517	S0331	07090537-N1012	21.2064 min, 07090537	21.1894		3.2 scans	0.12	339 m/z (335)	3.7e-05	0.00307	1166	0.6	607	4532142	0.00393	64373384	62241155	82182757	21.21		89	97	55	93
SYCAMORE2_J1_Z07090517	S0331	07090537-N1012	21.2064 min, 07090537	21.1894		3.2 scans	0.085	339 m/z	3.7e-05	0.00196	1166	0.6	502	4445489	0.0025	40990751	39633021	52279107	21.21		84	98	32	94
SYCAMORE3_J2_Z07110505	S0331	07090537-N1012	21.2064 min, 07090537	21.1973		3.0 scans	0.16	339 m/z (95)	3e-05	0.0047	1167	0.8	680	6078420	0.00555	94446475	85408448	111332934	21.21		91	97	63	94
SYCAMORE3_J2_Z07110505	S0331	07090537-N1012	21.2064 min, 07090537	21.1973		3.0 scans	0.17	339 m/z	3.3e-05	0.00464	1167	0.8	703	5662499	0.00547	93169811	84253954	109728135	21.21		88	99	56	97
SYCAMORE3_J2_Z07110505	S0331	07090537-N1012	21.2064 min, 07090537	21.2618		>2 scans	0.35	339 m/z	0.00016	0.000587	1171	1.6	282	1123395	0.00501	11775615	10717107	100500540	21.21		89	89	77	89
SYCAMORE3_J2_Z07110505	S0331	07090537-N1012	21.2064 min, 07090537	21.2618		>2 scans	0.52	339 m/z (95)	0.00016	0.000942	1171	1.6	345	1123395	0.00805	18910604	17210733	161482904	21.21		91	93	87	94
SYCAMORE1_J3_Z07110508	S0331	07090537-N1012	21.2064 min, 07090537	21.1942		3.3 scans	0.21	339 m/z (335)	3.6e-05	0.00704	1167	0.8	771	5212528	0.00814	128209977	128209977	148088048	21.21		93	98	78	97
SYCAMORE1_J3_Z07110508	S0331	07090537-N1012	21.2064 min, 07090537	21.2556		>2 scans	0.62	339 m/z	0.0002	0.000912	1171	1.9	334	925716	0.0115	16593715	15018746	209215301	21.21		94	93	86	95
TIMOTHY1_Z07090531	S0331	07090537-N1012	21.2064 min, 07090537	21.2217		2.6 scans	0.41	339 m/z	0.00099	0.000279	1169	1	153	149450	0.00222	3089909	2802477	24583681	21.21		89	93	72	93
TIMOTHY1_Z07090531	S0331	07090537-N1012	21.2064 min, 07090537	21.2233		3.1 scans	0.44	TIC	0.001	0.000303	1169	1.3	159	143132	0.00781	3361862	1681632	86485834	21.21		88	90	67	92
TIMOTHY3_J2_Z07090533	S0331	07090537-N1012	21.2064 min, 07090537	21.2188		2.7 scans	0.45	339 m/z	0.0011	0.000303	1168	1.1	147	120731	0.00373	2813549	2407046	34546689	21.21		89	92	70	93
TIMOTHY2_J3_Z07100504	S0331	07090537-N1012	21.2064 min, 07090537	21.2218		2.8 scans	0.39	339 m/z	0.0013	0.000245	1168	1.1	135	113005	0.00262	2604854	2355249	27819097	21.21		87	92	74	91
WALNUT1_Z08240510	S0331	07090537-N1012	21.2064 min, 07090537	21.0621		2.8 scans	0.35	117 m/z (79)	4.9e-05	0.00673	1158	1	885	2066908	0.00968	57597421	55136499	82779134	21.21		93	96	89	95
WALNUT1_Z08240510	S0331	07090537-N1012	21.2064 min, 07090537	21.1589		2.9 scans	0.49	73 m/z	0.00058	0.00041	1164	1.2	248	175998	0.00077	3508067	3508067	6584704	21.21		89	90	71	93
WALNUT1_Z08240510	S0331	07090537-N1012	21.2064 min, 07090537	21.1589		3.0 scans	0.48	TIC	0.00061	0.000265	1164	1.1	244	165896	0.000899	2267990	2267990	7687856	21.21		90	90	69	94
WALNUT2_Z08240511	S0331	07090537-N1012	21.2064 min, 07090537	21.0607		2.8 scans	0.25	117 m/z (75)	5.3e-05	0.00482	1158	1	737	1964437	0.00695	40421540	38012195	58194455	21.21		90	94	77	93
WALNUT2_Z08240511	S0331	07090537-N1012	21.2064 min, 07090537	21.0607		2.8 scans	0.45	117 m/z	2.7e-05	0.00807	1158	1	979	3884439	0.0116	67579941	63551808	97130313	21.21		80	89	81	91
WALNUT2_Z08240511	S0331	07090537-N1012	21.2064 min, 07090537	21.0653		3.0 scans	0.56	75 m/z (79)	2.7e-05	0.0111	1158	0.9	1091	3879328	0.0169	92967788	92871069	141508818	21.21		88	88	79	93
WALNUT2_Z08240511	S0331	07090537-N1012	21.2064 min, 07090537	21.159		2.8 scans	0.48	339 m/z	0.00066	0.00045	1164	1.1	240	158599	0.00697	3773944	3752965	58361921	21.21		89	90	69	93
WALNUT2_Z08240511	S0331	07090537-N1012	21.2064 min, 07090537	21.159		3.0 scans	0.5	TIC	0.00071	0.000268	1164	0.9	245	148619	0.00092	2249234	2249234	7703439	21.21		90	91	76	94
WALNUT3_Z08240512	S0331	07090537-N1012	21.2064 min, 07090537	21.0655		2.8 scans	0.31	117 m/z (75)	4.8e-05	0.00536	1158	0.9	840	2260802	0.00768	54500761	54435980	78007445	21.21		93	97	83	95
WALNUT3_Z08240512	S0331	07090537-N1012	21.2064 min, 07090537	21.0655		2.8 scans	0.38	117 m/z	4.7e-05	0.00632	1158	0.9	925	2297913	0.00906	64276421	64200020	92024407	21.21		92	94	82	94
WALNUT3_Z08240512	S0331	07090537-N1012	21.2064 min, 07090537	21.1592		2.8 scans	0.47	73 m/z	0.00055	0.000306	1164	1.1	261	194965	0.00099	3117615	3117615	10055647	21.21		91	91	72	94
WALNUT3_Z08240512	S0331	07090537-N1012	21.2064 min, 07090537	21.1592		2.9 scans	0.52	TIC	0.00057	0.000292	1164	1	274	189183	0.00107	2968774	2968774	10868225	21.21		92	92	78	95
WHITEOAK1_Z07090513	S0331	07090537-N1012	21.2064 min, 07090537	21.1159		2.7 scans	0.7	339 m/z	0.0001	0.00307	1162	1	561	1415437	0.00579	42227530	42227530	79477267	21.21		96	95	86	98
WHITEOAK1_Z07090513	S0331	07090537-N1012	21.2064 min, 07090537	21.119		2.8 scans	0.75	TIC	9.7e-05	0.00316	1162	1	578	1455394	0.00758	43462185	43462185	104047959	21.21		94	93	78	98
WHITEOAK1_Z07090513	S0331	07090537-N1012	21.2064 min, 07090537	21.2296		2.7 scans	0.85	339 m/z	7.9e-05	0.00339	1169	1.1	582	1790165		46597857	42643027		21.21		94	92	78	97
WHITEOAK2_Z07090514	S0331	07090537-N1012	21.2064 min, 07090537	21.1173		2.7 scans	0.7	339 m/z	8.9e-05	0.00302	1162	0.9	612	1742022	0.00598	50520809	50520809	99847381	21.21		96	95	85	98
WHITEOAK2_Z07090514	S0331	07090537-N1012	21.2064 min, 07090537	21.1188		2.8 scans	0.74	TIC	8.7e-05	0.00311	1162	1	629	1776161	0.00735	51991649	51991649	122722115	21.21		94	93	78	98
WHITEOAK2_Z07090514	S0331	07090537-N1012	21.2064 min, 07090537	21.2295		2.6 scans	0.87	TIC	7e-05	0.00294	1169	1.3	634	2205541	0.00355	49211347	49211347	59273947	21.21		94	92	80	97
WHITEOAK3_Z07090515	S0331	07090537-N1012	21.2064 min, 07090537	21.1096	2233.7	2.7 scans	0.7	339 m/z	0.00024	0.00213	1161	1.1	379	642535	0.00355	18665602	18665602	31082995	21.21		85	95	84	97
WHITEOAK3_Z07090515	S0331	07090537-N1012	21.2064 min, 07090537	21.1126	2233.9	3.0 scans	0.73	TIC	0.00025	0.00225	1161	1.1	388	618659	0.00521	19762151	19762151	45617578	21.21		83	92	78	97
WHITEOAK3_Z07090515	S0331	07090537-N1012	21.2064 min, 07090537	21.2263	2240.3	2.7 scans	0.84	339 m/z	0.00015	0.00318	1169	1.4	447	1002898		27846430	25279321		21.21		84	93	80	97
ALDER2_Z07090520	S0332	07090537-N1013	21.2156 min, 07090537	21.1265		2.8 scans	0.49	75 m/z (339)	0.00079	0.00152	1162	1	231	211745	0.00305	7204842	6923239	14367950	21.22		83	82	75	95
ALDER3_Z07090521	S0332	07090537-N1013	21.2156 min, 07090537	21.1218		2.8 scans	0.63	73 m/z (339)	0.00034	0.00225	1162	1	364	523870	0.00457	18115140	17125385	36680783	21.22		80	75	67	96
ASH1_Z06220509	S0332	07090537-N1013	21.2156 min, 07090537	21.1621		3.1 scans	0.29	79 m/z	6.1e-05	0.00437	1165	0.6	731	2499740	0.00647	78132608	77697911	115517276	21.22		95	96	88	97
BIRCH1_Z08240503	S0332	07090537-N1013	21.2156 min, 07090537	21.0609		2.7 scans	0.32	79 m/z (75)	7.5e-05	0.000639	1158	1	544	1203279	0.00133	25098184	23895281	52182278	21.22		82	83	83	89
BIRCH2_Z08240504	S0332	07090537-N1013	21.2156 min, 07090537	21.0638		2.7 scans	0.31	79 m/z (75)	7.6e-05	0.000674	1158	1	588	1350467	0.0014	30894535	29123357	64107563	21.22		82	83	82	89
BLUEGRASS1_Z06220503	S0332	07090537-N1013	21.2156 min, 07090537	21.1619		2.9 scans	0.94	75 m/z (339)	2.8e-05	0.0218	1165	0.7	1369	5940425		263965440	257725052		21.22		80	74	64	98
BLUEGRASS1_Z06220503	S0332	07090537-N1013	21.2156 min, 07090537	21.1619		2.9 scans	0.95	75 m/z	2.7e-05	0.0216	1165	0.7	1375	6115525		260584408	254423951		21.22		81	72	62	98
BLUEGRASS2_Z06220504	S0332	07090537-N1013	21.2156 min, 07090537	21.1619		2.8 scans	0.95	TIC	2.6e-05	0.0226	1165	0.6	1417	6456417		269783049	262849311		21.22		81	72	62	98
BLUEGRASS2_Z06220504	S0332	07090537-N1013	21.2156 min, 07090537	21.1634		2.8 scans	0.92	75 m/z (339)	2.8e-05	0.0229	1165	0.6	1397	6049135		273603409	246701345		21.22		81	74	64	99
BLUEGRASS3_Z06220505	S0332	07090537-N1013	21.2156 min, 07090537	21.1633		2.9 scans	0.9	75 m/z (84)	2.8e-05	0.0205	1165	0.6	1399	6316745		274004482	270775836		21.22		82	76	67	98
BLUEGRASS3_Z06220505	S0332	07090537-N1013	21.2156 min, 07090537	21.1633		2.9 scans	0.95	75 m/z	2.6e-05	0.0213	1165	0.6	1440	6824713		284897497	281540498		21.22		81	72	62	98
BOX1_Z05260515	S0332	07090537-N1013	21.2156 min, 07090537	21.1914		3.7 scans	0.9	TIC	2.3e-05	0.0186	1167	0.4	1713	5984437		347188003	337541344		21.22		80	70	60	99
BOX1_Z05260515	S0332	07090537-N1013	21.2156 min, 07090537	21.1929		3.7 scans	0.68	79 m/z (129)	2.4e-05	0.014	1167	0.4	1485	5766237		260757897	252242432		21.22		93	92	86	99
BOX1_Z05260515	S0332	07090537-N1013	21.2156 min, 07090537	21.1929		3.7 scans	0.9	79 m/z	2.1e-05	0.0178	1167	0.4	1704	6384711		332005626	321163452		21.22		82	74	65	99
BOX2_Z05260516	S0332	07090537-N1013	21.2156 min, 07090537	21.2068		4.2 scans	0.89	TIC	2e-05	0.0192	1168	0.3	1808	6519183		437429537	407913510		21.22		81	72	61	99
BOX2_Z05260516	S0332	07090537-N1013	21.2156 min, 07090537	21.2084		4.2 scans	0.68	79 m/z (129)	2e-05	0.0149	1168	0.3	1579	6345378		338140253	315854260		21.22		94	93	85	99
BOX2_Z05260516	S0332	07090537-N1013	21.2156 min, 07090537	21.2084		4.2 scans	0.88	79 m/z	1.8e-05	0.0186	1168	0.3	1804	7016820		422883070	395011886		21.22		84	76	66	99
BOX3_Z05260517	S0332	07090537-N1013	21.2156 min, 07090537	21.2069		4.2 scans	0.37	335 m/z (75)	3.6e-05	0.00734	1167	0.3	1121	3670734		172104601	171972441		21.22		93	95	81	98
BOX3_Z05260517	S0332	07090537-N1013	21.2156 min, 07090537	21.2069		4.2 scans	0.83	335 m/z	2.1e-05	0.0159	1167	0.3	1665	6155559		373194614	372908037		21.22		83	75	65	99
COTTONWOOD1_Z07090534	S0332	07090537-N1013	21.2156 min, 07090537	21.191		4.3 scans	0.63	335 m/z	2.1e-05	0.012	1167	0.3	1350	7451737		376421953	374400988		21.22		91	87	75	99
COTTONWOOD1_Z07090534	S0332	07090537-N1013	21.2156 min, 07090537	21.191		4.3 scans	0.73	335 m/z (339)	2.1e-05	0.0141	1167	0.3	1450	7280524		440796324	438429740		21.22		89	86	75	100
COTTONWOOD2_Z07090535	S0332	07090537-N1013	21.2156 min, 07090537	21.1681		3.8 scans	0.36	79 m/z (75)	2.7e-05	0.0116	1165	0.5	1062	5910816		209059547	204819578		21.22		96	99	91	99
COTTONWOOD2_Z07090535	S0332	07090537-N1013	21.2156 min, 07090537	21.1681		3.8 scans	0.63	79 m/z	1.8e-05	0.02	1165	0.5	1404	8688753		358628185	351354790		21.22		85	78	70	98
COTTONWOOD2_Z07090535	S0332	07090537-N1013	21.2156 min, 07090537	21.1757		3.5 scans	0.3	335 m/z	4.5e-05	0.00593	1166	0.3	794	3491221		106280203	104118255		21.22		92	99	55	99
COTTONWOOD3_Z07090536	S0332	07090537-N1013	21.2156 min, 07090537	21.1805		4.0 scans	0.62	79 m/z (339)	2.1e-05	0.0151	1166	0.4	1434	7410997		395696213	395696213		21.22		89	87	77	99
COTTONWOOD3_Z07090536	S0332	07090537-N1013	21.2156 min, 07090537	21.1805		4.0 scans	0.72	79 m/z	1.7e-05	0.0171	1166	0.4	1540	9068743		448610407	448610407		21.22		83	77	66	98
ELM3_J1_Z07090527	S0332	07090537-N1013	21.2156 min, 07090537	21.1465		2.9 scans	0.91	TIC	3e-05	0.0226	1164	0.6	1282	5687798		234140723	215300064		21.22		80	70	60	98
ELM3_J1_Z07090527	S0332	07090537-N1013	21.2156 min, 07090537	21.148		2.8 scans	0.91	75 m/z (339)	3.1e-05	0.0234	1164	0.6	1282	5481431		241857888	221548185		21.22		81	75	64	99
ELM3_J1_Z07090527	S0332	07090537-N1013	21.2156 min, 07090537	21.148		2.8 scans	0.92	75 m/z	2.9e-05	0.0225	1164	0.6	1287	5818800		232761845	213215970		21.22		80	71	61	98
ELM2_Z07100503	S0332	07090537-N1013	21.2156 min, 07090537	21.1326		2.6 scans	0.91	75 m/z	4.8e-05	0.021	1163	0.8	940	3267128		111576127	111296780		21.22		80	71	62	97
ELM1_J3_Z07110506	S0332	07090537-N1013	21.2156 min, 07090537	21.1647		2.7 scans	0.89	79 m/z	2.5e-05	0.0264	1165	0.6	1279	7679058		279623864	279103753		21.22		81	72	63	98
ELM1_J3_Z07110506	S0332	07090537-N1013	21.2156 min, 07090537	21.1647		2.7 scans	0.89	79 m/z (339)	2.7e-05	0.0268	1165	0.6	1279	7086198		283435611	282908410		21.22		80	73	64	98
JOHNSON1_Z07090522	S0332	07090537-N1013	21.2156 min, 07090537	21.1481		2.8 scans	0.94	TIC	2.4e-05	0.0141	1164	0.7	1359	6510330	0.0178	259286330	258010145	325289503	21.22		80	71	61	98
JOHNSON1_Z07090522	S0332	07090537-N1013	21.2156 min, 07090537	21.1496		2.7 scans	0.93	75 m/z (339)	2.4e-05	0.0142	1164	0.6	1350	6299016	0.017	259765970	258713495	310669750	21.22		80	73	64	98
JOHNSON2_Z07090523	S0332	07090537-N1013	21.2156 min, 07090537	21.1481		2.7 scans	0.94	TIC	2.3e-05	0.0138	1164	0.7	1367	6566111	0.0173	260738680	259433418	326787506	21.22		80	71	61	98
JOHNSON2_Z07090523	S0332	07090537-N1013	21.2156 min, 07090537	21.1497		2.7 scans	0.93	79 m/z (339)	2.4e-05	0.0138	1164	0.7	1359	6370162	0.0166	261742411	260591035	313564891	21.22		80	74	64	99
JOHNSON3_Z07090524	S0332	07090537-N1013	21.2156 min, 07090537	21.1419		3.0 scans	0.93	TIC	3.1e-05	0.0124	1163	0.6	1192	5053333	0.0156	210306415	205032284	262662617	21.22		80	71	60	98
JOHNSON3_Z07090524	S0332	07090537-N1013	21.2156 min, 07090537	21.1434		2.9 scans	0.88	75 m/z (339)	3.4e-05	0.0126	1163	0.7	1162	4646253	0.0151	212662498	199019865	254243944	21.22		81	75	64	99
OLIVE2_J1_Z07080504	S0332	07090537-N1013	21.2156 min, 07090537	21.1864		3.7 scans	0.12	335 m/z	5.6e-05	0.00348	1166	0.4	615	2523540		66090748	64923278		21.22		91	98	72	97
OLIVE3_J2_Z07080505	S0332	07090537-N1013	21.2156 min, 07090537	21.1865		4.0 scans	0.23	121 m/z	5.3e-05	0.00673	1166	0.5	867	2684031	0.00749	134690701	134464225	149702131	21.22		83	80	72	96
OLIVE3_J2_Z07080505	S0332	07090537-N1013	21.2156 min, 07090537	21.1927		3.9 scans	0.26	79 m/z	5.1e-05	0.00509	1167	0.4	738	2826647		101910595	94374918		21.22		94	97	84	97
ORCHARD2_J1_Z05260510	S0332	07090537-N1013	21.2156 min, 07090537	21.1943		3.9 scans	0.83	75 m/z (339)	2.4e-05	0.0185	1167	0.5	1713	6163268	0.0189	356220553	349937128	363432471	21.22		86	82	73	99
ORCHARD2_J1_Z05260510	S0332	07090537-N1013	21.2156 min, 07090537	21.1943		3.9 scans	0.94	75 m/z	2.3e-05	0.0202	1167	0.5	1818	6509867	0.0207	389416368	382547397	398045087	21.22		82	73	63	99
ORCHARD3_J2_Z05260511	S0332	07090537-N1013	21.2156 min, 07090537	21.1945		4.1 scans	0.91	TIC	2e-05	0.0202	1167	0.6	1821	6639840	0.0209	398417198	398417198	410752067	21.22		80	73	57	98
ORCHARD3_J2_Z05260511	S0332	07090537-N1013	21.2156 min, 07090537	21.1945		4.2 scans	0.82	75 m/z (339)	2.2e-05	0.0189	1167	0.5	1725	6270076	0.0195	371841721	371841721	383237574	21.22		83	81	63	98
ORCHARD3_J2_Z05260511	S0332	07090537-N1013	21.2156 min, 07090537	21.1945		4.2 scans	0.9	75 m/z	2e-05	0.0204	1167	0.5	1816	6659789	0.0211	401743673	401743673	414682709	21.22		80	73	56	98
ORCHARD1_J3_Z05260518	S0332	07090537-N1013	21.2156 min, 07090537	21.1927		3.5 scans	0.92	TIC	2e-05	0.0181	1167	0.5	1792	6364435	0.0187	346441700	335412854	357086602	21.22		81	72	62	99
ORCHARD1_J3_Z05260518	S0332	07090537-N1013	21.2156 min, 07090537	21.1942		3.5 scans	0.93	79 m/z (339)	2e-05	0.019	1167	0.5	1801	6343075	0.0198	363189170	358560572	378091697	21.22		81	75	65	99
PECAN1_Z07090537	S0332	07090537-N1013	21.2156 min, 07090537	21.2156		5.8 scans	0.31	79 m/z (339)	2.9e-05	0.0268	1168	0.3	1117	5442312		338891718	321836944		21.22		98	100	100	100
PECAN1_Z07090537	S0332	07090537-N1013	21.2156 min, 07090537	21.2249		4.8 scans	0.23	335 m/z	3.5e-05	0.00352	1169	1.5	761	4514561	0.00855	44538979	44538979	108058364	21.22		93	94	69	94
PECAN3_J2_Z07090539	S0332	07090537-N1013	21.2156 min, 07090537	21.2263		6.0 scans	0.38	79 m/z (339)	2.3e-05	0.0153	1169	2.6	1266	6363020	0.0338	202112110	191963130	446026032	21.22		84	92	74	96
PECAN2_J3_Z07100505	S0332	07090537-N1013	21.2156 min, 07090537	21.2265		5.6 scans	0.49	79 m/z	1.8e-05	0.0155	1169	1.6	1391	7913292	0.0365	204933505	172695330	479934293	21.22		94	91	85	98
RYE1_Z07070504	S0332	07090537-N1013	21.2156 min, 07090537	21.1771		3.3 scans	0.92	TIC	1.8e-05	0.035	1166	0.4	1667	8715587		451730436	413773784		21.22		82	73	62	99
RYE1_Z07070504	S0332	07090537-N1013	21.2156 min, 07090537	21.1787		3.3 scans	0.85	79 m/z (199)	1.9e-05	0.0335	1166	0.4	1598	8277816		432993057	399611442		21.22		86	81	71	99
RYE2_Z07080501	S0332	07090537-N1013	21.2156 min, 07090537	21.1789		3.2 scans	0.95	TIC	1.6e-05	0.0401	1166	0.5	1707	8931631	0.0405	433114467	429429003	437128536	21.22		82	73	62	99
RYE2_Z07080501	S0332	07090537-N1013	21.2156 min, 07090537	21.1805		3.2 scans	0.95	79 m/z (339)	1.7e-05	0.0406	1166	0.5	1704	8501468		439215014	438130610		21.22		81	74	64	99
RYE3_Z07080502	S0332	07090537-N1013	21.2156 min, 07090537	21.1817		3.7 scans	0.94	79 m/z (339)	1.8e-05	0.0423	1166	0.6	1708	8290558	0.0429	497314341	494698199	504039161	21.22		80	74	64	99
RYE3_Z07080502	S0332	07090537-N1013	21.2156 min, 07090537	21.1817		3.7 scans	0.95	79 m/z	1.7e-05	0.0421	1166	0.6	1721	8743301	0.0427	495334310	492728583	501689328	21.22		81	72	62	99
SYCAMORE2_J1_Z07090517	S0332	07090537-N1013	21.2156 min, 07090537	21.2063		4.4 scans	0.82	TIC	2e-05	0.0305	1168	0.4	1671	8237358		639204076	558516708		21.22		83	75	64	99
SYCAMORE2_J1_Z07090517	S0332	07090537-N1013	21.2156 min, 07090537	21.2079		4.0 scans	0.76	335 m/z	1.8e-05	0.0245	1168	0.3	1608	9156654		513977301	494265504		21.22		89	84	66	99
SYCAMORE2_J1_Z07090517	S0332	07090537-N1013	21.2156 min, 07090537	21.2079		4.0 scans	0.88	335 m/z (339)	1.8e-05	0.0292	1168	0.3	1729	9065592		610702744	587281381		21.22		83	78	67	99
SYCAMORE3_J2_Z07110505	S0332	07090537-N1013	21.2156 min, 07090537	21.2111		3.7 scans	0.78	95 m/z (339)	2.2e-05	0.0295	1168	0.4	1564	8391990		593746289	558702102		21.22		86	81	71	99
SYCAMORE3_J2_Z07110505	S0332	07090537-N1013	21.2156 min, 07090537	21.2111		3.7 scans	0.83	95 m/z	2e-05	0.0303	1168	0.4	1612	9086356		608050263	572161824		21.22		83	77	66	99
SYCAMORE1_J3_Z07110508	S0332	07090537-N1013	21.2156 min, 07090537	21.208		3.5 scans	0.73	335 m/z	2e-05	0.024	1168	0.4	1407	9020154		436803798	429606746		21.22		89	84	69	99
SYCAMORE1_J3_Z07110508	S0332	07090537-N1013	21.2156 min, 07090537	21.208		3.5 scans	0.76	335 m/z (339)	2.1e-05	0.0255	1168	0.4	1440	8940014		465577386	457906243		21.22		89	86	75	100
TIMOTHY1_Z07090531	S0332	07090537-N1013	21.2156 min, 07090537	21.1372		2.7 scans	0.97	75 m/z	3e-05	0.0161	1163	0.8	1194	4826730		178496221	178494293		21.22		81	72	62	98
TIMOTHY3_J2_Z07090533	S0332	07090537-N1013	21.2156 min, 07090537	21.1327		2.5 scans	0.97	75 m/z	3.5e-05	0.0156	1163	0.8	1094	4023972		145309575	143840854		21.22		80	71	62	98
TIMOTHY2_J3_Z07100504	S0332	07090537-N1013	21.2156 min, 07090537	21.1342		2.5 scans	0.96	75 m/z	4e-05	0.0128	1163	0.8	1043	3868749		136745008	135181087		21.22		80	71	61	98
WALNUT1_Z08240510	S0332	07090537-N1013	21.2156 min, 07090537	21.0729		2.7 scans	0.61	79 m/z (117)	2.9e-05	0.0118	1159	0.8	1197	3439925	0.0159	101601305	101065996	135969859	21.22		84	81	78	93
WALNUT1_Z08240510	S0332	07090537-N1013	21.2156 min, 07090537	21.0729		2.7 scans	0.64	79 m/z	2.3e-05	0.0122	1159	0.8	1226	4423394	0.0164	104565696	104014768	140245640	21.22		82	76	78	91
WALNUT2_Z08240511	S0332	07090537-N1013	21.2156 min, 07090537	21.0699		2.7 scans	0.46	79 m/z (75)	3.5e-05	0.00816	1159	0.8	960	2975933	0.0109	68357216	68246195	91269001	21.22		89	90	84	93
WALNUT2_Z08240511	S0332	07090537-N1013	21.2156 min, 07090537	21.0699		2.7 scans	0.66	79 m/z	2.6e-05	0.0113	1159	0.8	1143	3985086	0.0152	95002876	94848579	127274203	21.22		81	76	77	91
WALNUT3_Z08240512	S0332	07090537-N1013	21.2156 min, 07090537	21.0747		2.8 scans	0.62	75 m/z (117)	2.8e-05	0.0121	1159	0.8	1295	3804193	0.0168	122938161	122031823	170641285	21.22		82	80	77	93
WHITEOAK1_Z07090513	S0332	07090537-N1013	21.2156 min, 07090537	21.1251		2.9 scans	0.2	79 m/z	0.0003	0.000884	1162	1	299	472098	0.00236	12135333	11293288	32394879	21.22		87	92	85	94
WHITEOAK2_Z07090514	S0332	07090537-N1013	21.2156 min, 07090537	21.125		2.9 scans	0.18	79 m/z (339)	0.00025	0.000926	1162	1	314	613130	0.00252	15470528	14198407	42076154	21.22		88	91	87	94
BIRCH1_Z08240503	S0334	07090517-N1006	21.0712 min, 07090517	20.9503		2.7 scans	0.89	73 m/z	3.8e-05	0.00202	1151	1	987	2377909	0.00355	79500846	75008577	139283525	21.07		81	74	93	96
BIRCH2_Z08240504	S0334	07090517-N1006	21.0712 min, 07090517	20.9516		2.7 scans	0.89	75 m/z	3.6e-05	0.00205	1151	0.9	1092	2840678	0.00354	94050429	90191418	162100553	21.07		81	74	93	97
BIRCH3_Z08240505	S0334	07090517-N1006	21.0712 min, 07090517	20.9518		2.6 scans	0.89	75 m/z	4.3e-05	0.00204	1151	1	1023	2462272	0.00354	79578500	76886546	137694085	21.07		82	74	93	96
BOX1_Z05260515	S0334	07090517-N1006	21.0712 min, 07090517	21.0485		3.0 scans	0.92	73 m/z	4.7e-05	0.00713	1157	0.9	1148	2956025		132626782	123819964		21.07		80	71	93	99
BOX2_Z05260516	S0334	07090517-N1006	21.0712 min, 07090517	21.0578		3.2 scans	0.94	337 m/z	3.5e-05	0.00811	1158	0.8	1327	3751769		184104069	177911145		21.07		80	70	93	99
BOX3_Z05260517	S0334	07090517-N1006	21.0712 min, 07090517	21.0563		3.1 scans	0.93	337 m/z	3.9e-05	0.00682	1158	0.9	1235	3428802		159929714	155447462		21.07		80	70	93	99
OLIVE1_J3_Z07110503	S0334	07090517-N1006	21.0712 min, 07090517	21.059		3.2 scans	0.89	75 m/z	1.7e-05	0.0246	1158	0.7	1453	8602698		423401921	414987444		21.07		97	97	98	98
OLIVE1_J3_Z07110503	S0334	07090517-N1006	21.0712 min, 07090517	21.059		3.2 scans	0.89	75 m/z (337)	1.7e-05	0.0251	1158	0.7	1454	8480614		433100165	424492951		21.07		95	95	98	97
ORCHARD2_J1_Z05260510	S0334	07090517-N1006	21.0712 min, 07090517	21.0484		3.0 scans	0.9	73 m/z	0.00013	0.00253	1157	1.1	704	1161171		48806690	45987539		21.07		80	72	92	97
ORCHARD3_J2_Z05260511	S0334	07090517-N1006	21.0712 min, 07090517	21.0439		3.0 scans	0.89	TIC	0.00011	0.00245	1157	1.1	731	1221143		48315340	45110910		21.07		80	72	92	97
ORCHARD1_J3_Z05260518	S0334	07090517-N1006	21.0712 min, 07090517	21.0483		3.0 scans	0.92	75 m/z	8.7e-05	0.00343	1157	1.1	821	1478631		65569206	61723590		21.07		80	72	93	98
PECAN1_Z07090537	S0334	07090517-N1006	21.0712 min, 07090517	21.0682		4.3 scans	0.96	75 m/z	1.8e-05	0.0489	1159	0.4	1731	8593466	0.102	618462675	618462675	1289117323	21.07		81	73	93	99
PECAN3_J2_Z07090539	S0334	07090517-N1006	21.0712 min, 07090517	21.0727		5.0 scans	0.88	75 m/z (337)	2.6e-05	0.0518	1159	0.5	1689	5643564		684860163	684860163		21.07		98	99	100	99
PECAN2_J3_Z07100505	S0334	07090517-N1006	21.0712 min, 07090517	21.0713		4.8 scans	0.9	75 m/z (337)	2e-05	0.0532	1159	0.6	1711	7006607	0.113	699776608	699776608	1485823977	21.07		98	99	99	99
PECAN2_J3_Z07100505	S0334	07090517-N1006	21.0712 min, 07090517	21.0713		4.8 scans	0.95	75 m/z	1.6e-05	0.0552	1159	0.6	1754	8766075	0.118	726124399	726124399	1551568401	21.07		81	73	93	98
RAGWEED1_Z08240506	S0334	07090517-N1006	21.0712 min, 07090517	20.9438		2.7 scans	0.81	73 m/z	0.00029	0.00224	1150	1.1	426	388263	0.00278	12843314	12085596	15897453	21.07		80	73	88	94
RAGWEED2_Z08240507	S0334	07090517-N1006	21.0712 min, 07090517	20.9439		2.7 scans	0.85	73 m/z	0.00022	0.00322	1150	1.1	463	447849	0.00402	14701214	13867024	18302173	21.07		80	74	90	94
RAGWEED3_Z08240508	S0334	07090517-N1006	21.0712 min, 07090517	20.9424		2.6 scans	0.86	73 m/z	0.0002	0.00333	1150	1.1	473	476869	0.00419	14984151	14142484	18836735	21.07		80	74	90	94
RAGWEED3_Z08240508	S0334	07090517-N1006	21.0712 min, 07090517	20.9424		2.6 scans	0.89	TIC	0.0002	0.00333	1150	1.2	481	490092	0.00442	15009748	15009748	19870732	21.07		80	74	90	94
SYCAMORE2_J1_Z07090517	S0334	07090517-N1006	21.0712 min, 07090517	21.0712		4.6 scans	0.88	75 m/z	1.9e-05	0.0316	1159	0.5	1689	8625703		662883267	604044749		21.07		100	99	100	99
SYCAMORE2_J1_Z07090517	S0334	07090517-N1006	21.0712 min, 07090517	21.0712		4.6 scans	0.9	75 m/z (337)	2.4e-05	0.0338	1159	0.5	1703	6814345		707733869	644914344		21.07		99	100	100	100
SYCAMORE3_J2_Z07110505	S0334	07090517-N1006	21.0712 min, 07090517	21.0836		3.9 scans	0.89	TIC	2.1e-05	0.0322	1160	0.4	1591	8707906		647393403	586195601		21.07		100	99	99	100
SYCAMORE3_J2_Z07110505	S0334	07090517-N1006	21.0712 min, 07090517	21.0852		4.1 scans	0.91	75 m/z	2e-05	0.0341	1160	0.4	1612	9211111	0.0613	685384707	685384707	1229677266	21.07		100	99	99	99
SYCAMORE1_J3_Z07110508	S0334	07090517-N1006	21.0712 min, 07090517	21.0743		3.9 scans	0.89	75 m/z (337)	2.7e-05	0.033	1159	0.5	1554	6805684		602006531	602006531		21.07		98	99	99	99
SYCAMORE1_J3_Z07110508	S0334	07090517-N1006	21.0712 min, 07090517	21.0743		3.9 scans	0.96	75 m/z	2.1e-05	0.0353	1159	0.5	1614	8661320		642981081	642981081		21.07		84	76	94	99
SYCAMORE1_J3_Z07110508	S0334	07090517-N1006	21.0712 min, 07090517	21.0836		4.4 scans	0.97	337 m/z	2.2e-05	0.0317	1160	0.3	1429	8506004	0.0357	577796659	577269579	649477066	21.07		81	72	88	99
WALNUT1_Z08240510	S0334	07090517-N1006	21.0712 min, 07090517	20.95		2.7 scans	0.94	73 m/z	4.3e-05	0.00932	1151	1	1077	2340714		79770680	74909609		21.07		81	73	93	96
WALNUT2_Z08240511	S0334	07090517-N1006	21.0712 min, 07090517	20.9501		2.7 scans	0.93	73 m/z	5e-05	0.00856	1151	1	1018	2107628		71685979	66815621		21.07		81	73	93	96
WALNUT3_Z08240512	S0334	07090517-N1006	21.0712 min, 07090517	20.9518		2.6 scans	0.94	73 m/z	3.9e-05	0.009	1151	1	1158	2729252		91453985	86282571		21.07		81	73	93	96
BIRCH1_Z08240503	S0334	07090539-N1013	21.0727 min, 07090539	20.9503		2.7 scans	0.89	73 m/z	3.8e-05	0.00202	1151	1	987	2377909	0.00355	79500846	75008577	139283525	21.07		80	73	92	95
BIRCH2_Z08240504	S0334	07090539-N1013	21.0727 min, 07090539	20.9516		2.7 scans	0.89	75 m/z	3.6e-05	0.00205	1151	0.9	1092	2840678	0.00354	94050429	90191418	162100553	21.07		80	72	92	95
BIRCH3_Z08240505	S0334	07090539-N1013	21.0727 min, 07090539	20.9518		2.6 scans	0.89	75 m/z	4.3e-05	0.00204	1151	1	1023	2462272	0.00354	79578500	76886546	137694085	21.07		80	73	92	95
OLIVE1_J3_Z07110503	S0334	07090539-N1013	21.0727 min, 07090539	21.059		3.2 scans	0.89	75 m/z	1.7e-05	0.0246	1158	0.7	1453	8602698		423401921	414987444		21.07		98	96	98	99
OLIVE1_J3_Z07110503	S0334	07090539-N1013	21.0727 min, 07090539	21.059		3.2 scans	0.89	75 m/z (337)	1.7e-05	0.0251	1158	0.7	1454	8480614		433100165	424492951		21.07		93	94	98	97
PECAN1_Z07090537	S0334	07090539-N1013	21.0727 min, 07090539	21.0682		4.3 scans	0.96	75 m/z	1.8e-05	0.0489	1159	0.4	1731	8593466	0.102	618462675	618462675	1289117323	21.07		82	73	93	99
PECAN3_J2_Z07090539	S0334	07090539-N1013	21.0727 min, 07090539	21.0665		5.4 scans	0.78	337 m/z	1.8e-05	0.0502	1159	0.3	1593	8064411	0.0584	663708136	609150754	770648528	21.07		80	71	92	98
PECAN3_J2_Z07090539	S0334	07090539-N1013	21.0727 min, 07090539	21.0727		5.0 scans	0.88	75 m/z (337)	2.6e-05	0.0518	1159	0.5	1689	5643564		684860163	684860163		21.07		99	100	100	100
PECAN2_J3_Z07100505	S0334	07090539-N1013	21.0727 min, 07090539	21.0713		4.8 scans	0.9	75 m/z (337)	2e-05	0.0532	1159	0.6	1711	7006607	0.113	699776608	699776608	1485823977	21.07		98	100	99	99
PECAN2_J3_Z07100505	S0334	07090539-N1013	21.0727 min, 07090539	21.0713		4.8 scans	0.95	75 m/z	1.6e-05	0.0552	1159	0.6	1754	8766075	0.118	726124399	726124399	1551568401	21.07		82	73	93	98
SYCAMORE2_J1_Z07090517	S0334	07090539-N1013	21.0727 min, 07090539	21.0712		4.6 scans	0.88	75 m/z	1.9e-05	0.0316	1159	0.5	1689	8625703		662883267	604044749		21.07		100	99	99	100
SYCAMORE2_J1_Z07090517	S0334	07090539-N1013	21.0727 min, 07090539	21.0712		4.6 scans	0.9	75 m/z (337)	2.4e-05	0.0338	1159	0.5	1703	6814345		707733869	644914344		21.07		98	99	100	99
SYCAMORE3_J2_Z07110505	S0334	07090539-N1013	21.0727 min, 07090539	21.0836		3.9 scans	0.89	TIC	2.1e-05	0.0322	1160	0.4	1591	8707906		647393403	586195601		21.07		100	99	99	100
SYCAMORE3_J2_Z07110505	S0334	07090539-N1013	21.0727 min, 07090539	21.0852		4.1 scans	0.91	75 m/z	2e-05	0.0341	1160	0.4	1612	9211111	0.0613	685384707	685384707	1229677266	21.07		100	99	99	100
SYCAMORE1_J3_Z07110508	S0334	07090539-N1013	21.0727 min, 07090539	21.0743		3.9 scans	0.89	75 m/z (337)	2.7e-05	0.033	1159	0.5	1554	6805684		602006531	602006531		21.07		98	99	99	100
SYCAMORE1_J3_Z07110508	S0334	07090539-N1013	21.0727 min, 07090539	21.0743		3.9 scans	0.96	75 m/z	2.1e-05	0.0353	1159	0.5	1614	8661320		642981081	642981081		21.07		84	76	94	100
SYCAMORE1_J3_Z07110508	S0334	07090539-N1013	21.0727 min, 07090539	21.0836		4.4 scans	0.97	337 m/z	2.2e-05	0.0317	1160	0.3	1429	8506004	0.0357	577796659	577269579	649477066	21.07		81	73	87	99
WALNUT1_Z08240510	S0334	07090539-N1013	21.0727 min, 07090539	20.95		2.7 scans	0.94	73 m/z	4.3e-05	0.00932	1151	1	1077	2340714		79770680	74909609		21.07		80	72	92	95
BIRCH1_Z08240503	S0334	07100505-N1011	21.0713 min, 07100505	20.9503		2.7 scans	0.89	73 m/z	3.8e-05	0.00202	1151	1	987	2377909	0.00355	79500846	75008577	139283525	21.07		80	72	93	96
BIRCH2_Z08240504	S0334	07100505-N1011	21.0713 min, 07100505	20.9516		2.7 scans	0.89	75 m/z	3.6e-05	0.00205	1151	0.9	1092	2840678	0.00354	94050429	90191418	162100553	21.07		80	71	93	96
BIRCH3_Z08240505	S0334	07100505-N1011	21.0713 min, 07100505	20.9518		2.6 scans	0.89	75 m/z	4.3e-05	0.00204	1151	1	1023	2462272	0.00354	79578500	76886546	137694085	21.07		80	72	93	96
OLIVE1_J3_Z07110503	S0334	07100505-N1011	21.0713 min, 07100505	21.059		3.2 scans	0.89	75 m/z	1.7e-05	0.0246	1158	0.7	1453	8602698		423401921	414987444		21.07		96	94	98	99
OLIVE1_J3_Z07110503	S0334	07100505-N1011	21.0713 min, 07100505	21.059		3.2 scans	0.89	75 m/z (337)	1.7e-05	0.0251	1158	0.7	1454	8480614		433100165	424492951		21.07		92	91	97	97
PECAN1_Z07090537	S0334	07100505-N1011	21.0713 min, 07100505	21.0682		4.3 scans	0.96	75 m/z	1.8e-05	0.0489	1159	0.4	1731	8593466	0.102	618462675	618462675	1289117323	21.07		80	71	93	100
PECAN3_J2_Z07090539	S0334	07100505-N1011	21.0713 min, 07100505	21.0665		5.4 scans	0.78	337 m/z	1.8e-05	0.0502	1159	0.3	1593	8064411	0.0584	663708136	609150754	770648528	21.07		80	70	92	99
PECAN3_J2_Z07090539	S0334	07100505-N1011	21.0713 min, 07100505	21.0727		5.0 scans	0.88	75 m/z (337)	2.6e-05	0.0518	1159	0.5	1689	5643564		684860163	684860163		21.07		96	96	99	100
PECAN2_J3_Z07100505	S0334	07100505-N1011	21.0713 min, 07100505	21.0713		4.8 scans	0.9	75 m/z (337)	2e-05	0.0532	1159	0.6	1711	7006607	0.113	699776608	699776608	1485823977	21.07		99	100	100	100
PECAN2_J3_Z07100505	S0334	07100505-N1011	21.0713 min, 07100505	21.0713		4.8 scans	0.95	75 m/z	1.6e-05	0.0552	1159	0.6	1754	8766075	0.118	726124399	726124399	1551568401	21.07		82	74	94	99
SYCAMORE2_J1_Z07090517	S0334	07100505-N1011	21.0713 min, 07100505	21.0712		4.6 scans	0.88	75 m/z	1.9e-05	0.0316	1159	0.5	1689	8625703		662883267	604044749		21.07		98	96	99	100
SYCAMORE2_J1_Z07090517	S0334	07100505-N1011	21.0713 min, 07100505	21.0712		4.6 scans	0.9	75 m/z (337)	2.4e-05	0.0338	1159	0.5	1703	6814345		707733869	644914344		21.07		96	96	99	100
SYCAMORE3_J2_Z07110505	S0334	07100505-N1011	21.0713 min, 07100505	21.0836		3.9 scans	0.89	TIC	2.1e-05	0.0322	1160	0.4	1591	8707906		647393403	586195601		21.07		98	96	99	100
SYCAMORE3_J2_Z07110505	S0334	07100505-N1011	21.0713 min, 07100505	21.0852		4.1 scans	0.91	75 m/z	2e-05	0.0341	1160	0.4	1612	9211111	0.0613	685384707	685384707	1229677266	21.07		98	95	99	100
SYCAMORE1_J3_Z07110508	S0334	07100505-N1011	21.0713 min, 07100505	21.0743		3.9 scans	0.89	75 m/z (337)	2.7e-05	0.033	1159	0.5	1554	6805684		602006531	602006531		21.07		95	95	98	99
SYCAMORE1_J3_Z07110508	S0334	07100505-N1011	21.0713 min, 07100505	21.0743		3.9 scans	0.96	75 m/z	2.1e-05	0.0353	1159	0.5	1614	8661320		642981081	642981081		21.07		82	73	94	100
BIRCH1_Z08240503	S0334	07110503-N1010	21.0590 min, 07110503	20.9503		2.7 scans	0.89	73 m/z	3.8e-05	0.00202	1151	1	987	2377909	0.00355	79500846	75008577	139283525	21.06		80	72	94	94
BIRCH2_Z08240504	S0334	07110503-N1010	21.0590 min, 07110503	20.9516		2.7 scans	0.89	75 m/z	3.6e-05	0.00205	1151	0.9	1092	2840678	0.00354	94050429	90191418	162100553	21.06		80	73	94	95
BIRCH3_Z08240505	S0334	07110503-N1010	21.0590 min, 07110503	20.9518		2.6 scans	0.89	75 m/z	4.3e-05	0.00204	1151	1	1023	2462272	0.00354	79578500	76886546	137694085	21.06		80	73	94	95
OLIVE1_J3_Z07110503	S0334	07110503-N1010	21.0590 min, 07110503	21.059		3.2 scans	0.89	75 m/z	1.7e-05	0.0246	1158	0.7	1453	8602698		423401921	414987444		21.06		98	98	99	99
OLIVE1_J3_Z07110503	S0334	07110503-N1010	21.0590 min, 07110503	21.059		3.2 scans	0.89	75 m/z (337)	1.7e-05	0.0251	1158	0.7	1454	8480614		433100165	424492951		21.06		99	100	100	100
PECAN3_J2_Z07090539	S0334	07110503-N1010	21.0590 min, 07110503	21.0727		5.0 scans	0.88	75 m/z (337)	2.6e-05	0.0518	1159	0.5	1689	5643564		684860163	684860163		21.06		93	94	98	94
PECAN2_J3_Z07100505	S0334	07110503-N1010	21.0590 min, 07110503	21.0713		4.8 scans	0.9	75 m/z (337)	2e-05	0.0532	1159	0.6	1711	7006607	0.113	699776608	699776608	1485823977	21.06		93	94	97	95
SYCAMORE2_J1_Z07090517	S0334	07110503-N1010	21.0590 min, 07110503	21.0712		4.6 scans	0.88	75 m/z	1.9e-05	0.0316	1159	0.5	1689	8625703		662883267	604044749		21.06		95	94	98	94
SYCAMORE2_J1_Z07090517	S0334	07110503-N1010	21.0590 min, 07110503	21.0712		4.6 scans	0.9	75 m/z (337)	2.4e-05	0.0338	1159	0.5	1703	6814345		707733869	644914344		21.06		94	95	98	96
SYCAMORE3_J2_Z07110505	S0334	07110503-N1010	21.0590 min, 07110503	21.0836		3.9 scans	0.89	TIC	2.1e-05	0.0322	1160	0.4	1591	8707906		647393403	586195601		21.06		95	94	98	95
SYCAMORE3_J2_Z07110505	S0334	07110503-N1010	21.0590 min, 07110503	21.0852		4.1 scans	0.91	75 m/z	2e-05	0.0341	1160	0.4	1612	9211111	0.0613	685384707	685384707	1229677266	21.06		95	95	98	95
SYCAMORE1_J3_Z07110508	S0334	07110503-N1010	21.0590 min, 07110503	21.0743		3.9 scans	0.89	75 m/z (337)	2.7e-05	0.033	1159	0.5	1554	6805684		602006531	602006531		21.06		93	94	97	95
SYCAMORE1_J3_Z07110508	S0334	07110503-N1010	21.0590 min, 07110503	21.0743		3.9 scans	0.96	75 m/z	2.1e-05	0.0353	1159	0.5	1614	8661320		642981081	642981081		21.06		80	72	93	95
BIRCH1_Z08240503	S0334	07110505-N1008	21.0852 min, 07110505	20.9503		2.7 scans	0.89	73 m/z	3.8e-05	0.00202	1151	1	987	2377909	0.00355	79500846	75008577	139283525	21.09		81	74	94	96
BIRCH2_Z08240504	S0334	07110505-N1008	21.0852 min, 07110505	20.9516		2.7 scans	0.89	75 m/z	3.6e-05	0.00205	1151	0.9	1092	2840678	0.00354	94050429	90191418	162100553	21.09		81	73	94	96
BIRCH3_Z08240505	S0334	07110505-N1008	21.0852 min, 07110505	20.9518		2.6 scans	0.89	75 m/z	4.3e-05	0.00204	1151	1	1023	2462272	0.00354	79578500	76886546	137694085	21.09		81	74	94	96
BOX1_Z05260515	S0334	07110505-N1008	21.0852 min, 07110505	21.0485		3.0 scans	0.92	73 m/z	4.7e-05	0.00713	1157	0.9	1148	2956025		132626782	123819964		21.09		80	71	93	98
BOX2_Z05260516	S0334	07110505-N1008	21.0852 min, 07110505	21.0578		3.2 scans	0.94	337 m/z	3.5e-05	0.00811	1158	0.8	1327	3751769		184104069	177911145		21.09		80	70	93	99
BOX3_Z05260517	S0334	07110505-N1008	21.0852 min, 07110505	21.0563		3.1 scans	0.93	337 m/z	3.9e-05	0.00682	1158	0.9	1235	3428802		159929714	155447462		21.09		80	70	93	99
OLIVE1_J3_Z07110503	S0334	07110505-N1008	21.0852 min, 07110505	21.059		3.2 scans	0.89	75 m/z	1.7e-05	0.0246	1158	0.7	1453	8602698		423401921	414987444		21.09		98	97	99	99
OLIVE1_J3_Z07110503	S0334	07110505-N1008	21.0852 min, 07110505	21.059		3.2 scans	0.89	75 m/z (337)	1.7e-05	0.0251	1158	0.7	1454	8480614		433100165	424492951		21.09		94	94	98	97
ORCHARD2_J1_Z05260510	S0334	07110505-N1008	21.0852 min, 07110505	21.0484		3.0 scans	0.9	73 m/z	0.00013	0.00253	1157	1.1	704	1161171		48806690	45987539		21.09		80	72	93	97
ORCHARD3_J2_Z05260511	S0334	07110505-N1008	21.0852 min, 07110505	21.0439		3.0 scans	0.89	TIC	0.00011	0.00245	1157	1.1	731	1221143		48315340	45110910		21.09		80	72	93	97
ORCHARD1_J3_Z05260518	S0334	07110505-N1008	21.0852 min, 07110505	21.0483		3.0 scans	0.92	75 m/z	8.7e-05	0.00343	1157	1.1	821	1478631		65569206	61723590		21.09		80	72	94	97
PECAN1_Z07090537	S0334	07110505-N1008	21.0852 min, 07110505	21.0682		4.3 scans	0.96	75 m/z	1.8e-05	0.0489	1159	0.4	1731	8593466	0.102	618462675	618462675	1289117323	21.09		82	73	93	100
PECAN3_J2_Z07090539	S0334	07110505-N1008	21.0852 min, 07110505	21.0727		5.0 scans	0.88	75 m/z (337)	2.6e-05	0.0518	1159	0.5	1689	5643564		684860163	684860163		21.09		98	100	99	100
PECAN2_J3_Z07100505	S0334	07110505-N1008	21.0852 min, 07110505	21.0713		4.8 scans	0.9	75 m/z (337)	2e-05	0.0532	1159	0.6	1711	7006607	0.113	699776608	699776608	1485823977	21.09		98	100	99	99
PECAN2_J3_Z07100505	S0334	07110505-N1008	21.0852 min, 07110505	21.0713		4.8 scans	0.95	75 m/z	1.6e-05	0.0552	1159	0.6	1754	8766075	0.118	726124399	726124399	1551568401	21.09		81	73	93	98
RAGWEED2_Z08240507	S0334	07110505-N1008	21.0852 min, 07110505	20.9439		2.7 scans	0.85	73 m/z	0.00022	0.00322	1150	1.1	463	447849	0.00402	14701214	13867024	18302173	21.09		80	73	90	93
RAGWEED3_Z08240508	S0334	07110505-N1008	21.0852 min, 07110505	20.9424		2.6 scans	0.86	73 m/z	0.0002	0.00333	1150	1.1	473	476869	0.00419	14984151	14142484	18836735	21.09		80	73	91	93
RAGWEED3_Z08240508	S0334	07110505-N1008	21.0852 min, 07110505	20.9424		2.6 scans	0.89	TIC	0.0002	0.00333	1150	1.2	481	490092	0.00442	15009748	15009748	19870732	21.09		80	74	91	93
SYCAMORE2_J1_Z07090517	S0334	07110505-N1008	21.0852 min, 07110505	21.0712		4.6 scans	0.88	75 m/z	1.9e-05	0.0316	1159	0.5	1689	8625703		662883267	604044749		21.09		100	100	100	100
SYCAMORE2_J1_Z07090517	S0334	07110505-N1008	21.0852 min, 07110505	21.0712		4.6 scans	0.9	75 m/z (337)	2.4e-05	0.0338	1159	0.5	1703	6814345		707733869	644914344		21.09		98	99	99	99
SYCAMORE3_J2_Z07110505	S0334	07110505-N1008	21.0852 min, 07110505	21.0836		3.9 scans	0.89	TIC	2.1e-05	0.0322	1160	0.4	1591	8707906		647393403	586195601		21.09		100	100	100	100
SYCAMORE3_J2_Z07110505	S0334	07110505-N1008	21.0852 min, 07110505	21.0852		4.1 scans	0.91	75 m/z	2e-05	0.0341	1160	0.4	1612	9211111	0.0613	685384707	685384707	1229677266	21.09		100	100	100	100
SYCAMORE1_J3_Z07110508	S0334	07110505-N1008	21.0852 min, 07110505	21.0743		3.9 scans	0.89	75 m/z (337)	2.7e-05	0.033	1159	0.5	1554	6805684		602006531	602006531		21.09		98	99	99	99
SYCAMORE1_J3_Z07110508	S0334	07110505-N1008	21.0852 min, 07110505	21.0743		3.9 scans	0.96	75 m/z	2.1e-05	0.0353	1159	0.5	1614	8661320		642981081	642981081		21.09		84	76	95	100
SYCAMORE1_J3_Z07110508	S0334	07110505-N1008	21.0852 min, 07110505	21.0836		4.4 scans	0.97	337 m/z	2.2e-05	0.0317	1160	0.3	1429	8506004	0.0357	577796659	577269579	649477066	21.09		82	73	88	99
WALNUT1_Z08240510	S0334	07110505-N1008	21.0852 min, 07110505	20.95		2.7 scans	0.94	73 m/z	4.3e-05	0.00932	1151	1	1077	2340714		79770680	74909609		21.09		81	73	94	96
WALNUT2_Z08240511	S0334	07110505-N1008	21.0852 min, 07110505	20.9501		2.7 scans	0.93	73 m/z	5e-05	0.00856	1151	1	1018	2107628		71685979	66815621		21.09		81	73	94	95
WALNUT3_Z08240512	S0334	07110505-N1008	21.0852 min, 07110505	20.9518		2.6 scans	0.94	73 m/z	3.9e-05	0.009	1151	1	1158	2729252		91453985	86282571		21.09		81	73	94	96
BIRCH1_Z08240503	S0334	07110508-N1006	21.0743 min, 07110508	20.9503		2.7 scans	0.89	73 m/z	3.8e-05	0.00202	1151	1	987	2377909	0.00355	79500846	75008577	139283525	21.07		80	72	91	95
BIRCH2_Z08240504	S0334	07110508-N1006	21.0743 min, 07110508	20.9516		2.7 scans	0.89	75 m/z	3.6e-05	0.00205	1151	0.9	1092	2840678	0.00354	94050429	90191418	162100553	21.07		80	72	91	95
BIRCH3_Z08240505	S0334	07110508-N1006	21.0743 min, 07110508	20.9518		2.6 scans	0.89	75 m/z	4.3e-05	0.00204	1151	1	1023	2462272	0.00354	79578500	76886546	137694085	21.07		80	73	91	95
OLIVE1_J3_Z07110503	S0334	07110508-N1006	21.0743 min, 07110508	21.059		3.2 scans	0.89	75 m/z	1.7e-05	0.0246	1158	0.7	1453	8602698		423401921	414987444		21.07		97	96	97	98
OLIVE1_J3_Z07110503	S0334	07110508-N1006	21.0743 min, 07110508	21.059		3.2 scans	0.89	75 m/z (337)	1.7e-05	0.0251	1158	0.7	1454	8480614		433100165	424492951		21.07		93	94	97	97
ORCHARD2_J1_Z05260510	S0334	07110508-N1006	21.0743 min, 07110508	21.0484		3.0 scans	0.9	73 m/z	0.00013	0.00253	1157	1.1	704	1161171		48806690	45987539		21.07		80	71	90	96
ORCHARD1_J3_Z05260518	S0334	07110508-N1006	21.0743 min, 07110508	21.0483		3.0 scans	0.92	75 m/z	8.7e-05	0.00343	1157	1.1	821	1478631		65569206	61723590		21.07		80	71	92	97
PECAN1_Z07090537	S0334	07110508-N1006	21.0743 min, 07110508	21.0682		4.3 scans	0.96	75 m/z	1.8e-05	0.0489	1159	0.4	1731	8593466	0.102	618462675	618462675	1289117323	21.07		81	72	92	99
PECAN3_J2_Z07090539	S0334	07110508-N1006	21.0743 min, 07110508	21.0727		5.0 scans	0.88	75 m/z (337)	2.6e-05	0.0518	1159	0.5	1689	5643564		684860163	684860163		21.07		98	99	99	100
PECAN2_J3_Z07100505	S0334	07110508-N1006	21.0743 min, 07110508	21.0713		4.8 scans	0.9	75 m/z (337)	2e-05	0.0532	1159	0.6	1711	7006607	0.113	699776608	699776608	1485823977	21.07		98	99	98	99
PECAN2_J3_Z07100505	S0334	07110508-N1006	21.0743 min, 07110508	21.0713		4.8 scans	0.95	75 m/z	1.6e-05	0.0552	1159	0.6	1754	8766075	0.118	726124399	726124399	1551568401	21.07		80	73	91	97
SYCAMORE2_J1_Z07090517	S0334	07110508-N1006	21.0743 min, 07110508	21.0712		4.6 scans	0.88	75 m/z	1.9e-05	0.0316	1159	0.5	1689	8625703		662883267	604044749		21.07		100	99	98	99
SYCAMORE2_J1_Z07090517	S0334	07110508-N1006	21.0743 min, 07110508	21.0712		4.6 scans	0.9	75 m/z (337)	2.4e-05	0.0338	1159	0.5	1703	6814345		707733869	644914344		21.07		98	99	99	99
SYCAMORE3_J2_Z07110505	S0334	07110508-N1006	21.0743 min, 07110508	21.0836		3.9 scans	0.89	TIC	2.1e-05	0.0322	1160	0.4	1591	8707906		647393403	586195601		21.07		100	99	99	99
SYCAMORE3_J2_Z07110505	S0334	07110508-N1006	21.0743 min, 07110508	21.0852		4.1 scans	0.91	75 m/z	2e-05	0.0341	1160	0.4	1612	9211111	0.0613	685384707	685384707	1229677266	21.07		100	99	99	99
SYCAMORE1_J3_Z07110508	S0334	07110508-N1006	21.0743 min, 07110508	21.0743		3.9 scans	0.89	75 m/z (337)	2.7e-05	0.033	1159	0.5	1554	6805684		602006531	602006531		21.07		99	100	100	100
SYCAMORE1_J3_Z07110508	S0334	07110508-N1006	21.0743 min, 07110508	21.0743		3.9 scans	0.96	75 m/z	2.1e-05	0.0353	1159	0.5	1614	8661320		642981081	642981081		21.07		84	76	94	99
SYCAMORE1_J3_Z07110508	S0334	07110508-N1006	21.0743 min, 07110508	21.0836		4.4 scans	0.97	337 m/z	2.2e-05	0.0317	1160	0.3	1429	8506004	0.0357	577796659	577269579	649477066	21.07		81	72	86	99
WALNUT3_Z08240512	S0334	07110508-N1006	21.0743 min, 07110508	20.9518		2.6 scans	0.94	73 m/z	3.9e-05	0.009	1151	1	1158	2729252		91453985	86282571		21.07		80	72	91	95
OLIVE3_J2_Z07080505	S0339	07090539-N1018	21.2156 min, 07090539	21.1788		3.4 scans	0.77	TIC	1.7e-05	0.0193	1166	0.6	1581	8468106	0.0218	386757574	386746475	435715148	21.22		83	75	55	99
OLIVE1_J3_Z07110503	S0339	07090539-N1018	21.2156 min, 07090539	21.1773		3.2 scans	0.78	117 m/z	1.7e-05	0.0238	1166	0.5	1469	8643380	0.0264	409689700	407845453	453762460	21.22		83	74	55	99
PECAN3_J2_Z07090539	S0339	07090539-N1018	21.2156 min, 07090539	21.2156		5.1 scans	0.34	340 m/z (339)	2.7e-05	0.0267	1168	0.5	1167	5259880		353008927	320810459		21.22		98	100	100	100
PECAN3_J2_Z07090539	S0339	07090539-N1018	21.2156 min, 07090539	21.2156		5.1 scans	0.57	340 m/z	1.7e-05	0.0417	1168	0.5	1502	8542766		550607861	500386101		21.22		86	79	68	99
PECAN2_J3_Z07100505	S0339	07090539-N1018	21.2156 min, 07090539	21.2096		4.9 scans	0.49	117 m/z (79)	1.7e-05	0.0376	1168	0.6	1396	8406684		494957319	468853362		21.22		89	87	81	99
BIRCH2_Z08240504	S0340	07090539-N1019	21.2217 min, 07090539	21.0592		2.8 scans	0.61	75 m/z	4.5e-05	0.00119	1158	1	820	2286370	0.00259	54581870	51537911	118598992	21.22		80	87	77	94
COTTONWOOD2_Z07090535	S0340	07090539-N1019	21.2217 min, 07090539	21.1634		3.9 scans	0.82	75 m/z	1.8e-05	0.0259	1165	0.6	1594	8599569		464608981	453333839		21.22		81	84	83	97
PECAN1_Z07090537	S0340	07090539-N1019	21.2217 min, 07090539	21.2064		5.0 scans	0.48	339 m/z	2e-05	0.0375	1168	0.4	1390	7891520		474580463	355562227		21.22		87	99	67	98
PECAN1_Z07090537	S0340	07090539-N1019	21.2217 min, 07090539	21.208		5.2 scans	0.67	TIC	1.9e-05	0.0513	1168	0.5	1640	8137958		649184490	585464919		21.22		86	97	87	99
PECAN3_J2_Z07090539	S0340	07090539-N1019	21.2217 min, 07090539	21.2217		5.7 scans	0.68	339 m/z	1.9e-05	0.0583	1169	0.3	1685	7667242		769630102	585385629		21.22		100	100	100	100
ALDER1_Z07090519	S0343	07100505-N1012	21.0836 min, 07100505	21.0145		2.6 scans	0.94	73 m/z	9.4e-05	0.00552	1155	1.1	708	1774923	0.00914	65511103	63018837	108359753	21.08		80	71	84	96
ALDER2_Z07090520	S0343	07100505-N1012	21.0836 min, 07100505	21.0128		2.7 scans	0.9	73 m/z	0.00044	0.00304	1155	1.1	343	376120	0.00525	14366283	13211026	24731717	21.08		81	74	84	98
ALDER3_Z07090521	S0343	07100505-N1012	21.0836 min, 07100505	21.0097		2.7 scans	0.92	73 m/z	0.00022	0.00372	1155	1.1	483	813648	0.0064	29879831	28886588	51369149	21.08		81	73	84	97
ASH1_Z06220509	S0343	07100505-N1012	21.0836 min, 07100505	21.0345		2.8 scans	0.94	337 m/z	4.4e-05	0.00816	1156	0.9	1035	3452436		145824481	140411712		21.08		83	75	85	99
ASH2_Z06220510	S0343	07100505-N1012	21.0836 min, 07100505	21.0297		2.7 scans	0.93	75 m/z	7.5e-05	0.00586	1156	1	827	2239468		82139809	79161497		21.08		83	75	86	99
ASH3_Z06230501	S0343	07100505-N1012	21.0836 min, 07100505	21.042		2.8 scans	0.94	337 m/z	3.6e-05	0.00883	1157	0.9	1080	3708006		150760836	146230924		21.08		83	75	85	99
BERMUDA1_Z06220506	S0343	07100505-N1012	21.0836 min, 07100505	21.0268		2.8 scans	0.89	75 m/z	0.00011	0.00283	1156	1.1	639	1378968	0.00887	52082745	50289466	162897122	21.08		83	75	84	99
BERMUDA2_Z06220507	S0343	07100505-N1012	21.0836 min, 07100505	21.0268		2.7 scans	0.89	75 m/z	0.00013	0.00257	1156	1.1	602	1223313	0.00818	44625079	42786798	141928567	21.08		83	75	84	99
BERMUDA3_Z06220508	S0343	07100505-N1012	21.0836 min, 07100505	21.0251		2.7 scans	0.87	73 m/z	0.00014	0.00228	1156	1.1	574	1125391		41155669	38974151		21.08		82	74	84	99
BIRCH1_Z08240503	S0343	07100505-N1012	21.0836 min, 07100505	20.9503		2.7 scans	0.89	73 m/z	3.8e-05	0.00202	1151	1	987	2377909	0.00355	79500846	75008577	139283525	21.08		81	74	85	96
BIRCH2_Z08240504	S0343	07100505-N1012	21.0836 min, 07100505	20.9516		2.7 scans	0.89	75 m/z	3.6e-05	0.00205	1151	0.9	1092	2840678	0.00354	94050429	90191418	162100553	21.08		82	74	85	97
BIRCH3_Z08240505	S0343	07100505-N1012	21.0836 min, 07100505	20.9518		2.6 scans	0.89	75 m/z	4.3e-05	0.00204	1151	1	1023	2462272	0.00354	79578500	76886546	137694085	21.08		81	74	85	96
BLUEGRASS1_Z06220503	S0343	07100505-N1012	21.0836 min, 07100505	21.0267		2.8 scans	0.76	73 m/z	0.00031	0.00144	1156	1.3	377	530736		17369966	16754465		21.08		81	75	81	98
BLUEGRASS2_Z06220504	S0343	07100505-N1012	21.0836 min, 07100505	21.0267		2.8 scans	0.77	73 m/z	0.00033	0.00148	1156	1.2	376	517860		17735641	16851225		21.08		81	75	82	98
BLUEGRASS3_Z06220505	S0343	07100505-N1012	21.0836 min, 07100505	21.0266		2.8 scans	0.75	73 m/z	0.0003	0.00141	1156	1.2	387	579401		18882596	18071057		21.08		81	75	81	98
BOX1_Z05260515	S0343	07100505-N1012	21.0836 min, 07100505	21.0485		3.0 scans	0.92	73 m/z	4.7e-05	0.00713	1157	0.9	1148	2956025		132626782	123819964		21.08		82	74	85	99
BOX2_Z05260516	S0343	07100505-N1012	21.0836 min, 07100505	21.0578		3.2 scans	0.94	337 m/z	3.5e-05	0.00811	1158	0.8	1327	3751769		184104069	177911145		21.08		83	74	85	99
BOX3_Z05260517	S0343	07100505-N1012	21.0836 min, 07100505	21.0563		3.1 scans	0.93	337 m/z	3.9e-05	0.00682	1158	0.9	1235	3428802		159929714	155447462		21.08		83	74	85	99
CEDAR1_Z07090540	S0343	07100505-N1012	21.0836 min, 07100505	21.0129		2.7 scans	0.83	73 m/z	0.00098	0.00173	1155	1.2	211	139617	0.00416	5046474	4673230	12087519	21.08		81	75	83	97
CEDAR2_Z07090541	S0343	07100505-N1012	21.0836 min, 07100505	21.0129		2.6 scans	0.93	73 m/z	9.3e-05	0.00713	1155	1	697	1614912	0.0148	60133535	57714102	124790365	21.08		83	75	85	99
CEDAR3_Z07090542	S0343	07100505-N1012	21.0836 min, 07100505	21.0097		2.6 scans	0.91	73 m/z	0.00029	0.00485	1155	1.1	393	493530	0.0105	18629195	17793582	40314770	21.08		82	75	84	99
COTTONWOOD1_Z07090534	S0343	07100505-N1012	21.0836 min, 07100505	21.0343		3.7 scans	0.91	TIC	3.4e-05	0.0077	1156	1	1141	4629323		240322013	240322013		21.08		83	75	85	99
COTTONWOOD1_Z07090534	S0343	07100505-N1012	21.0836 min, 07100505	21.0359		3.7 scans	0.89	337 m/z (202)	3.4e-05	0.00829	1156	0.9	1131	4671787		258851263	253101389		21.08		80	74	85	99
COTTONWOOD2_Z07090535	S0343	07100505-N1012	21.0836 min, 07100505	21.0252		3.1 scans	0.95	337 m/z	4.6e-05	0.00917	1156	0.9	1036	3473600	0.0313	164377508	159145149	560885582	21.08		83	75	85	100
COTTONWOOD3_Z07090536	S0343	07100505-N1012	21.0836 min, 07100505	21.0314		3.3 scans	0.93	337 m/z	3.7e-05	0.00818	1156	0.9	1115	4215552		214521867	205072981		21.08		83	74	85	100
ELM3_J1_Z07090527	S0343	07100505-N1012	21.0836 min, 07100505	21.0159		2.7 scans	0.95	337 m/z	6.7e-05	0.00991	1155	1	870	2556220	0.0296	102324786	96972466	305350214	21.08		82	74	85	99
ELM2_Z07100503	S0343	07100505-N1012	21.0836 min, 07100505	21.0112		2.6 scans	0.95	337 m/z	0.00011	0.00985	1155	1	649	1374408		52204724	49391136		21.08		83	75	85	99
ELM1_J3_Z07110506	S0343	07100505-N1012	21.0836 min, 07100505	21.0326		2.7 scans	0.96	75 m/z	5.5e-05	0.0138	1156	1	910	3455455	0.0409	145926049	138496108	432380492	21.08		83	75	85	99
JOHNSON1_Z07090522	S0343	07100505-N1012	21.0836 min, 07100505	21.0159		2.8 scans	0.92	75 m/z	8.5e-05	0.00421	1155	1	728	1841299	0.016	76971085	73423934	292395059	21.08		83	74	85	99
JOHNSON2_Z07090523	S0343	07100505-N1012	21.0836 min, 07100505	21.016		2.8 scans	0.92	75 m/z	8.4e-05	0.0041	1155	1.1	735	1871778	0.0156	77510738	73506434	294675439	21.08		83	75	85	99
JOHNSON3_Z07090524	S0343	07100505-N1012	21.0836 min, 07100505	21.0144		2.7 scans	0.92	337 m/z	0.0001	0.00366	1155	1.1	672	1557628	0.0141	61644129	58572302	237406596	21.08		83	75	85	99
MUGWORT2_J1_Z07080507	S0343	07100505-N1012	21.0836 min, 07100505	21.0237		2.8 scans	0.7	73 m/z	0.00015	0.000922	1156	1.3	342	1006671	0.00635	16032235	14969817	110349596	21.08		81	77	79	95
MUGWORT2_J1_Z07080507	S0343	07100505-N1012	21.0836 min, 07100505	21.0237		2.8 scans	0.72	TIC	0.00015	0.000853	1156	1.1	347	993516		14830723	12768087		21.08		80	74	80	95
MUGWORT3_J2_Z07080508	S0343	07100505-N1012	21.0836 min, 07100505	21.0268		2.8 scans	0.73	TIC	0.00013	0.000869	1156	1.3	362	1121292		15263109	14477297		21.08		81	76	80	95
MUGWORT1_J3_Z07110504	S0343	07100505-N1012	21.0836 min, 07100505	21.0236		2.7 scans	0.72	73 m/z	0.00016	0.00109	1156	1.4	309	940331	0.00693	16562473	15317561	105238032	21.08		82	77	80	96
MUGWORT1_J3_Z07110504	S0343	07100505-N1012	21.0836 min, 07100505	21.0236		2.8 scans	0.73	TIC	0.00017	0.00101	1156	1	312	925918	0.00869	15385038	13230332	131965151	21.08		81	75	81	96
OLIVE2_J1_Z07080504	S0343	07100505-N1012	21.0836 min, 07100505	21.0604		3.3 scans	0.95	73 m/z	1.7e-05	0.0217	1158	0.7	1594	8347235	0.0425	412465385	412465385	805844973	21.08		81	71	84	100
OLIVE3_J2_Z07080505	S0343	07100505-N1012	21.0836 min, 07100505	21.0652		3.4 scans	0.94	337 m/z	1.6e-05	0.0222	1158	0.5	1595	8552001		444315773	444315773		21.08		81	72	84	100
ORCHARD2_J1_Z05260510	S0343	07100505-N1012	21.0836 min, 07100505	21.0484		3.0 scans	0.9	73 m/z	0.00013	0.00253	1157	1.1	704	1161171		48806690	45987539		21.08		82	74	85	98
ORCHARD3_J2_Z05260511	S0343	07100505-N1012	21.0836 min, 07100505	21.0439		3.0 scans	0.89	TIC	0.00011	0.00245	1157	1.1	731	1221143		48315340	45110910		21.08		82	74	85	98
ORCHARD1_J3_Z05260518	S0343	07100505-N1012	21.0836 min, 07100505	21.0483		3.0 scans	0.92	75 m/z	8.7e-05	0.00343	1157	1.1	821	1478631		65569206	61723590		21.08		82	74	85	98
PECAN1_Z07090537	S0343	07100505-N1012	21.0836 min, 07100505	21.0682		4.3 scans	0.96	75 m/z	1.8e-05	0.0489	1159	0.4	1731	8593466	0.102	618462675	618462675	1289117323	21.08		81	72	84	100
PECAN3_J2_Z07090539	S0343	07100505-N1012	21.0836 min, 07100505	21.0665		5.4 scans	0.78	337 m/z	1.8e-05	0.0502	1159	0.3	1593	8064411	0.0584	663708136	609150754	770648528	21.08		82	74	85	100
PECAN2_J3_Z07100505	S0343	07100505-N1012	21.0836 min, 07100505	21.0713		4.8 scans	0.95	75 m/z	1.6e-05	0.0552	1159	0.6	1754	8766075	0.118	726124399	726124399	1551568401	21.08		82	73	85	100
PECAN2_J3_Z07100505	S0343	07100505-N1012	21.0836 min, 07100505	21.0836		5.4 scans	0.92	337 m/z	1.7e-05	0.0434	1160	0.3	1459	8536154	0.0453	571920680	566473737	595644479	21.08		100	100	100	100
RAGWEED1_Z08240506	S0343	07100505-N1012	21.0836 min, 07100505	20.9438		2.7 scans	0.81	73 m/z	0.00029	0.00224	1150	1.1	426	388263	0.00278	12843314	12085596	15897453	21.08		80	74	83	95
RAGWEED2_Z08240507	S0343	07100505-N1012	21.0836 min, 07100505	20.9439		2.7 scans	0.85	73 m/z	0.00022	0.00322	1150	1.1	463	447849	0.00402	14701214	13867024	18302173	21.08		80	74	84	95
RAGWEED3_Z08240508	S0343	07100505-N1012	21.0836 min, 07100505	20.9424		2.6 scans	0.86	73 m/z	0.0002	0.00333	1150	1.1	473	476869	0.00419	14984151	14142484	18836735	21.08		80	73	83	94
RAGWEED3_Z08240508	S0343	07100505-N1012	21.0836 min, 07100505	20.9424		2.6 scans	0.89	TIC	0.0002	0.00333	1150	1.2	481	490092	0.00442	15009748	15009748	19870732	21.08		80	73	83	94
REDOAK3_Z06230502	S0343	07100505-N1012	21.0836 min, 07100505	21.0282		2.8 scans	0.72	TIC	0.00024	0.00102	1156	1.1	394	630067		18064630	16579443		21.08		80	74	81	97
RYE1_Z07070504	S0343	07100505-N1012	21.0836 min, 07100505	21.025		3.0 scans	0.87	73 m/z	0.00018	0.0028	1156	1.2	495	888855		36225908	35601000		21.08		82	75	84	99
RYE2_Z07080501	S0343	07100505-N1012	21.0836 min, 07100505	21.0299		2.8 scans	0.89	73 m/z	0.00014	0.00349	1156	1.2	536	973438		37702913	36639800		21.08		82	75	84	99
RYE3_Z07080502	S0343	07100505-N1012	21.0836 min, 07100505	21.0327		3.1 scans	0.9	75 m/z	0.00013	0.00415	1156	1.1	573	1096049		48759515	46177714		21.08		83	75	85	99
SYCAMORE2_J1_Z07090517	S0343	07100505-N1012	21.0836 min, 07100505	21.0835		5.3 scans	0.61	337 m/z	1.9e-05	0.0175	1160	0.3	1163	8431345	0.0181	367515925	360286783	378500736	21.08		87	96	58	99
SYCAMORE1_J3_Z07110508	S0343	07100505-N1012	21.0836 min, 07100505	21.0743		3.9 scans	0.96	75 m/z	2.1e-05	0.0353	1159	0.5	1614	8661320		642981081	642981081		21.08		80	70	83	99
SYCAMORE1_J3_Z07110508	S0343	07100505-N1012	21.0836 min, 07100505	21.0836		4.4 scans	0.97	337 m/z	2.2e-05	0.0317	1160	0.3	1429	8506004	0.0357	577796659	577269579	649477066	21.08		83	78	84	100
WALNUT1_Z08240510	S0343	07100505-N1012	21.0836 min, 07100505	20.95		2.7 scans	0.94	73 m/z	4.3e-05	0.00932	1151	1	1077	2340714		79770680	74909609		21.08		82	74	86	96
WALNUT2_Z08240511	S0343	07100505-N1012	21.0836 min, 07100505	20.9501		2.7 scans	0.93	73 m/z	5e-05	0.00856	1151	1	1018	2107628		71685979	66815621		21.08		81	74	86	96
WALNUT3_Z08240512	S0343	07100505-N1012	21.0836 min, 07100505	20.9518		2.6 scans	0.94	73 m/z	3.9e-05	0.009	1151	1	1158	2729252		91453985	86282571		21.08		82	74	86	97
WHITEOAK1_Z07090513	S0343	07100505-N1012	21.0836 min, 07100505	21.0145		2.6 scans	0.93	73 m/z	6.8e-05	0.00566	1155	1	764	2094087		77819022	75838834		21.08		82	74	85	99
WHITEOAK2_Z07090514	S0343	07100505-N1012	21.0836 min, 07100505	21.0144		2.7 scans	0.93	337 m/z	6.3e-05	0.00551	1155	1	814	2423909		92060151	89461088		21.08		82	74	85	99
COTTONWOOD2_Z07090535	S0346	07100505-N1015	21.2096 min, 07100505	21.1634		3.9 scans	0.58	75 m/z (79)	1.8e-05	0.0188	1165	0.6	1342	8677034		337513973	329323176		21.21		91	89	71	98
OLIVE3_J2_Z07080505	S0346	07100505-N1015	21.2096 min, 07100505	21.1788		3.4 scans	0.77	TIC	1.7e-05	0.0193	1166	0.6	1581	8468106	0.0218	386757574	386746475	435715148	21.21		93	89	72	99
OLIVE3_J2_Z07080505	S0346	07100505-N1015	21.2096 min, 07100505	21.1788		3.4 scans	0.78	117 m/z (79)	1.6e-05	0.0207	1166	0.6	1596	8921372	0.0235	415484969	415484969	469692935	21.21		81	75	76	100
OLIVE1_J3_Z07110503	S0346	07100505-N1015	21.2096 min, 07100505	21.1773		3.2 scans	0.78	117 m/z	1.7e-05	0.0238	1166	0.5	1469	8643380	0.0264	409689700	407845453	453762460	21.21		92	88	72	99
PECAN1_Z07090537	S0346	07100505-N1015	21.2096 min, 07100505	21.2064		5.0 scans	0.48	339 m/z	2e-05	0.0375	1168	0.4	1390	7891520		474580463	355562227		21.21		80	95	78	98
PECAN3_J2_Z07090539	S0346	07100505-N1015	21.2096 min, 07100505	21.2156		5.1 scans	0.34	340 m/z (339)	2.7e-05	0.0267	1168	0.5	1167	5259880		353008927	320810459		21.21		89	97	81	95
PECAN3_J2_Z07090539	S0346	07100505-N1015	21.2096 min, 07100505	21.2156		5.1 scans	0.57	340 m/z	1.7e-05	0.0417	1168	0.5	1502	8542766		550607861	500386101		21.21		97	95	91	99
PECAN2_J3_Z07100505	S0346	07100505-N1015	21.2096 min, 07100505	21.2096		4.9 scans	0.49	117 m/z (79)	1.7e-05	0.0376	1168	0.6	1396	8406684		494957319	468853362		21.21		99	100	100	100
BIRCH2_Z08240504	S0347	07100505-N1016	21.2173 min, 07100505	21.0592		2.8 scans	0.61	75 m/z	4.5e-05	0.00119	1158	1	820	2286370	0.00259	54581870	51537911	118598992	21.22		80	91	80	93
BIRCH2_Z08240504	S0347	07100505-N1016	21.2173 min, 07100505	21.0592		2.8 scans	0.65	TIC	4.5e-05	0.00122	1158	0.9	844	2287433	0.00265	56082683	52633971	121346459	21.22		86	93	88	94
BIRCH3_Z08240505	S0347	07100505-N1016	21.2173 min, 07100505	21.0593		2.7 scans	0.6	TIC	5.4e-05	0.00113	1158	1	760	1987852	0.00245	44084161	41929813	95296754	21.22		81	92	78	93
BOX1_Z05260515	S0347	07100505-N1016	21.2173 min, 07100505	21.1852		3.7 scans	0.88	129 m/z	2.3e-05	0.0173	1166	0.4	1667	5887288	0.0182	321886545	319251343	338316487	21.22		80	83	76	91
BOX2_Z05260516	S0347	07100505-N1016	21.2173 min, 07100505	21.2022		4.3 scans	0.81	129 m/z	2.1e-05	0.0156	1167	0.4	1676	6124499	0.017	355994666	355994666	385740740	21.22		80	84	81	91
COTTONWOOD2_Z07090535	S0347	07100505-N1016	21.2173 min, 07100505	21.1634		3.9 scans	0.82	75 m/z	1.8e-05	0.0259	1165	0.6	1594	8599569		464608981	453333839		21.22		82	91	80	97
COTTONWOOD3_Z07090536	S0347	07100505-N1016	21.2173 min, 07100505	21.1758		3.9 scans	0.8	TIC	1.8e-05	0.0198	1166	0.5	1622	8747750		520082039	510089252		21.22		81	92	79	97
PECAN1_Z07090537	S0347	07100505-N1016	21.2173 min, 07100505	21.208		5.2 scans	0.67	TIC	1.9e-05	0.0513	1168	0.5	1640	8137958		649184490	585464919		21.22		82	98	88	97
PECAN3_J2_Z07090539	S0347	07100505-N1016	21.2173 min, 07100505	21.2217		5.7 scans	0.68	339 m/z	1.9e-05	0.0583	1169	0.3	1685	7667242		769630102	585385629		21.22		80	90	81	97
PECAN2_J3_Z07100505	S0347	07100505-N1016	21.2173 min, 07100505	21.2173		5.7 scans	0.72	TIC	1.8e-05	0.0612	1168	0.4	1693	8053698		805077616	774303751		21.22		100	100	100	100
BIRCH2_Z08240504	S0350	07070504-N1014	21.1710 min, 07070504	21.0592		2.8 scans	0.61	75 m/z	4.5e-05	0.00119	1158	1	820	2286370	0.00259	54581870	51537911	118598992	21.17		82	82	84	95
PECAN1_Z07090537	S0350	07070504-N1014	21.1710 min, 07070504	21.208		5.2 scans	0.67	TIC	1.9e-05	0.0513	1168	0.5	1640	8137958		649184490	585464919		21.17		80	80	78	92
RYE1_Z07070504	S0350	07070504-N1014	21.1710 min, 07070504	21.171		3.5 scans	0.59	199 m/z	2e-05	0.0198	1165	0.5	1234	8059957	0.0222	255391780	247135182	286301648	21.17		100	100	100	100
PECAN2_J3_Z07100505	S0355	07090517-N1007	21.0835 min, 07090517	21.0836		5.4 scans	0.92	337 m/z	1.7e-05	0.0434	1160	0.3	1459	8536154	0.0453	571920680	566473737	595644479	21.08		81	76	58	99
SYCAMORE2_J1_Z07090517	S0355	07090517-N1007	21.0835 min, 07090517	21.0835		5.3 scans	0.61	337 m/z	1.9e-05	0.0175	1160	0.3	1163	8431345	0.0181	367515925	360286783	378500736	21.08		100	100	100	100
ALDER1_Z07090519	S0367	08240510-N1005	21.0621 min, 08240510	21.2265		3.1 scans	0.37	TIC	0.0013	0.000212	1169	1.6	147	122886		2520825	1714490		21.06		82	86	63	90
ALDER2_Z07090520	S0367	08240510-N1005	21.0621 min, 08240510	21.1158		2.8 scans	0.32	339 m/z	0.001	0.000906	1162	1	188	158245	0.00146	4269048	4168435	6877773	21.06		92	97	82	97
ALDER3_Z07090521	S0367	08240510-N1005	21.0621 min, 08240510	21.1111		2.8 scans	0.27	339 m/z (73)	0.00059	0.000751	1161	1.1	210	310457	0.00117	6035253	6035253	9390922	21.06		89	94	73	94
ALDER3_Z07090521	S0367	08240510-N1005	21.0621 min, 08240510	21.1111		2.8 scans	0.3	339 m/z	0.0006	0.000783	1161	1.1	222	301255	0.00121	6292310	6292310	9711980	21.06		89	97	65	97
ASH1_Z06220509	S0367	08240510-N1005	21.0621 min, 08240510	21.1513		2.8 scans	0.8	339 m/z	1.8e-05	0.014	1164	0.9	1402	8202521	0.018	250452753	250452753	321377276	21.06		92	89	76	97
ASH1_Z06220509	S0367	08240510-N1005	21.0621 min, 08240510	21.1528		2.9 scans	0.82	TIC	1.9e-05	0.0149	1164	0.8	1423	7996872	0.0212	267123621	265410458	378511014	21.06		91	87	73	97
ASH1_Z06220509	S0367	08240510-N1005	21.0621 min, 08240510	21.245		3.6 scans	0.36	TIC	0.00039	0.000205	1170	1.7	278	394054	0.00688	3660890	3660890	122837536	21.06		88	88	67	93
ASH1_Z06220509	S0367	08240510-N1005	21.0621 min, 08240510	21.245		3.8 scans	0.34	339 m/z	0.00039	0.000234	1170	2	272	391393	0.00606	4187466	4187466	108197016	21.06		87	87	65	92
ASH1_Z06220509	S0367	08240510-N1005	21.0621 min, 08240510	21.245		3.8 scans	0.37	339 m/z (71)	0.00039	0.000563	1170	2	282	395195	0.0145	10060702	10060702	258887250	21.06		86	87	71	94
ASH2_Z06220510	S0367	08240510-N1005	21.0621 min, 08240510	21.1464		2.7 scans	0.84	339 m/z	2.4e-05	0.0158	1164	0.8	1293	6794380	0.0218	221520520	214487948	305176364	21.06		91	88	74	97
ASH2_Z06220510	S0367	08240510-N1005	21.0621 min, 08240510	21.2447		3.2 scans	0.69	TIC	0.00018	0.00203	1170	1.5	440	896165	0.0147	28418661	22285280	205784062	21.06		91	89	71	96
ASH2_Z06220510	S0367	08240510-N1005	21.0621 min, 08240510	21.2447		3.3 scans	0.67	339 m/z	0.00018	0.00196	1170	1.5	433	893490	0.0135	27442847	23799995	188985363	21.06		90	89	68	95
ASH3_Z06230501	S0367	08240510-N1005	21.0621 min, 08240510	21.1619		2.8 scans	0.82	339 m/z	1.6e-05	0.0167	1165	0.7	1443	8219638		285358509	265961742		21.06		90	86	71	97
ASH3_Z06230501	S0367	08240510-N1005	21.0621 min, 08240510	21.251		7.7 scans	0.38	TIC	0.00031	0.000264	1170	1.6	292	427237	0.00797	4516004	4516004	135956767	21.06		91	90	75	95
BERMUDA1_Z06220506	S0367	08240510-N1005	21.0621 min, 08240510	21.2404		2.7 scans	0.32	339 m/z	0.00093	0.000162	1170	1	163	176056	0.00145	2987937	2965037	26629180	21.06		84	87	58	89
BERMUDA1_Z06220506	S0367	08240510-N1005	21.0621 min, 08240510	21.2404		3.2 scans	0.33	TIC	0.0011	5.94e-05	1170	1.3	166	139287	0.000212	1091720	1091720	3893370	21.06		86	88	66	93
BERMUDA2_Z06220507	S0367	08240510-N1005	21.0621 min, 08240510	21.2403		3.2 scans	0.3	TIC	0.0013	5.08e-05	1170	1.2	149	124724	0.000193	881913	808129	3348681	21.06		86	90	63	92
BERMUDA3_Z06220508	S0367	08240510-N1005	21.0621 min, 08240510	21.2386		3.5 scans	0.31	TIC	0.0013	5.11e-05	1170	1.3	149	122982	0.000206	923268	923268	3717592	21.06		85	88	63	92
BIRCH1_Z08240503	S0367	08240510-N1005	21.0621 min, 08240510	21.0501		2.8 scans	0.33	117 m/z (75)	9e-05	0.000618	1157	1.1	516	1005306	0.00112	24272004	24272004	43942971	21.06		93	96	81	97
BIRCH1_Z08240503	S0367	08240510-N1005	21.0621 min, 08240510	21.0501		2.8 scans	0.43	117 m/z	9e-05	0.000742	1157	1.1	586	1002643	0.00135	29128319	29128319	52966974	21.06		95	96	84	99
BIRCH1_Z08240503	S0367	08240510-N1005	21.0621 min, 08240510	21.0563		2.8 scans	0.63	75 m/z (79)	4.3e-05	0.00134	1158	1	766	2107240	0.00308	52932790	51225005	120843171	21.06		88	85	74	98
BIRCH1_Z08240503	S0367	08240510-N1005	21.0621 min, 08240510	21.1592		3.2 scans	0.33	TIC	0.00048	4.9e-05	1164	1.6	234	187644	0.000111	1924994	1924994	4355062	21.06		86	87	60	94
BIRCH2_Z08240504	S0367	08240510-N1005	21.0621 min, 08240510	21.0592		2.8 scans	0.58	75 m/z (79)	4.8e-05	0.00126	1158	1	802	2145034	0.00274	57813431	54589252	125467659	21.06		89	87	79	99
BIRCH2_Z08240504	S0367	08240510-N1005	21.0621 min, 08240510	21.1606		3.0 scans	0.3	TIC	0.0005	3.98e-05	1165	1.4	237	203802	9.1e-05	1823683	1823683	4166992	21.06		84	86	61	93
BIRCH2_Z08240504	S0367	08240510-N1005	21.0621 min, 08240510	21.1621		2.7 scans	0.33	339 m/z (69)	0.00049	0.00013	1165	1	249	210245		5984883	5325710		21.06		80	81	62	94
BIRCH3_Z08240505	S0367	08240510-N1005	21.0621 min, 08240510	21.0563		2.8 scans	0.51	75 m/z (79)	6.8e-05	0.0011	1158	1	700	1572042	0.00239	42872382	41234363	92962956	21.06		91	90	84	99
BIRCH3_Z08240505	S0367	08240510-N1005	21.0621 min, 08240510	21.1608		2.9 scans	0.32	TIC	0.00066	4.02e-05	1165	1.2	224	161665	9.4e-05	1566260	1566260	3656284	21.06		85	86	68	95
BLUEGRASS1_Z06220503	S0367	08240510-N1005	21.0621 min, 08240510	21.2434		2.7 scans	0.45	339 m/z	0.00059	0.000482	1170	1.2	232	279405	0.00489	5813953	5785133	58973365	21.06		84	85	60	91
BLUEGRASS2_Z06220504	S0367	08240510-N1005	21.0621 min, 08240510	21.2418		2.7 scans	0.46	339 m/z	0.00062	0.000485	1170	1.2	231	274600	0.00512	5791425	5772660	61048719	21.06		83	83	59	90
BLUEGRASS2_Z06220504	S0367	08240510-N1005	21.0621 min, 08240510	21.2418		3.2 scans	0.44	TIC	0.00068	0.000235	1170	1.1	227	252200	0.0111	2809687	2809687	132351716	21.06		84	84	64	92
BLUEGRASS3_Z06220505	S0367	08240510-N1005	21.0621 min, 08240510	21.1541		3.2 scans	0.037	84 m/z (75)	0.00022	0.00077	1164	0.7	260	775488	0.000848	10282759	10279346	11312334	21.06		80	94	26	87
BLUEGRASS3_Z06220505	S0367	08240510-N1005	21.0621 min, 08240510	21.2417		2.6 scans	0.45	339 m/z	0.00059	0.000444	1170	1.2	235	298714	0.00467	5935177	5908526	62297875	21.06		85	86	61	91
BOX1_Z05260515	S0367	08240510-N1005	21.0621 min, 08240510	21.1806		2.5 scans	0.053	339 m/z (79)	6.6e-05	0.000815	1166	0.7	411	2119148	0.000867	15165993	14119852	16116505	21.06		80	93	21	86
BOX1_Z05260515	S0367	08240510-N1005	21.0621 min, 08240510	21.1852		3.7 scans	0.27	129 m/z (79)	4.2e-05	0.0056	1166	0.4	929	3326527	0.00589	104175421	103322563	109488138	21.06		94	97	86	98
BOX1_Z05260515	S0367	08240510-N1005	21.0621 min, 08240510	21.2574		>2 scans	0.43	TIC	0.00082	0.000106	1171	1.8	237	169137	0.000329	1980857	1980857	6115721	21.06		86	86	69	95
BOX2_Z05260516	S0367	08240510-N1005	21.0621 min, 08240510	21.2022		4.3 scans	0.28	129 m/z (79)	3.4e-05	0.00588	1167	0.4	991	3900865	0.00639	133497997	133497997	144993137	21.06		92	95	80	97
BOX2_Z05260516	S0367	08240510-N1005	21.0621 min, 08240510	21.2591		>3 scans	0.36	117 m/z	0.00056	0.000191	1171	2	253	233063	0.00527	4354403	4354403	119579629	21.06		93	94	83	96
BOX2_Z05260516	S0367	08240510-N1005	21.0621 min, 08240510	21.2591		>3 scans	0.45	117 m/z (79)	0.00056	0.000307	1171	2	283	233063	0.00844	6973992	6973992	191508932	21.06		91	93	85	96
BOX3_Z05260517	S0367	08240510-N1005	21.0621 min, 08240510	21.193		4.3 scans	0.26	129 m/z (75)	3.5e-05	0.00524	1167	0.7	938	3757307	0.00547	122812739	120534308	128126788	21.06		93	96	80	97
BOX3_Z05260517	S0367	08240510-N1005	21.0621 min, 08240510	21.2591		>3 scans	0.5	TIC	0.00062	0.00015	1171	2	284	216162	0.0103	3517456	3517456	241262508	21.06		90	89	80	96
CEDAR1_Z07090540	S0367	08240510-N1005	21.0621 min, 08240510	21.1128		2.9 scans	0.87	339 m/z	0.00049	0.00303	1161	1.3	270	279207	0.00429	8810148	8727086	12465254	21.06		91	89	74	97
CEDAR2_Z07090541	S0367	08240510-N1005	21.0621 min, 08240510	21.1174		2.6 scans	0.94	339 m/z	4.7e-05	0.0105	1162	0.8	851	3180491	0.0149	88611919	88611919	125633543	21.06		92	88	75	97
CEDAR2_Z07090541	S0367	08240510-N1005	21.0621 min, 08240510	21.1174		2.6 scans	0.94	TIC	4.7e-05	0.0104	1162	0.8	853	3183458	0.0172	88237964	88237964	145026640	21.06		92	88	75	97
CEDAR2_Z07090541	S0367	08240510-N1005	21.0621 min, 08240510	21.2249		7.2 scans	0.33	TIC	0.002	8.74e-05	1169	1.5	114	72396	0.000278	737471	737471	2344035	21.06		83	88	63	91
CEDAR3_Z07090542	S0367	08240510-N1005	21.0621 min, 08240510	21.1096		2.7 scans	0.93	339 m/z	0.00015	0.0075	1161	1.1	493	946401	0.0109	28823388	28823388	41850571	21.06		92	89	74	97
COTTONWOOD1_Z07090534	S0367	08240510-N1005	21.0621 min, 08240510	21.1757		3.6 scans	0.35	339 m/z	2.1e-05	0.00746	1166	0.6	1092	7500701		232895938	225024110		21.06		94	97	77	97
COTTONWOOD2_Z07090535	S0367	08240510-N1005	21.0621 min, 08240510	21.1573		3.1 scans	0.29	339 m/z (75)	2.2e-05	0.00747	1164	0.7	922	7156320	0.0077	133872360	133275544	137981437	21.06		90	93	69	92
COTTONWOOD2_Z07090535	S0367	08240510-N1005	21.0621 min, 08240510	21.1573		3.1 scans	0.41	339 m/z	2.2e-05	0.0101	1164	0.7	1085	7002719	0.0104	181857065	181046328	186364538	21.06		94	96	77	97
COTTONWOOD2_Z07090535	S0367	08240510-N1005	21.0621 min, 08240510	21.1634		3.9 scans	0.58	75 m/z (79)	1.8e-05	0.0188	1165	0.6	1342	8677034		337513973	329323176		21.06		88	88	69	98
COTTONWOOD2_Z07090535	S0367	08240510-N1005	21.0621 min, 08240510	21.231		2.6 scans	0.49	339 m/z (335)	0.001	0.000296	1169	1.2	184	147075	0.0137	5318959	4517502	245499440	21.06		80	81	62	92
COTTONWOOD3_Z07090536	S0367	08240510-N1005	21.0621 min, 08240510	21.1682		3.2 scans	0.35	339 m/z (79)	1.9e-05	0.00735	1165	0.6	1057	8069146		192790127	182628305		21.06		92	95	81	95
COTTONWOOD3_Z07090536	S0367	08240510-N1005	21.0621 min, 08240510	21.1682		3.2 scans	0.4	339 m/z	2e-05	0.00805	1165	0.6	1124	7845549		210999530	199877904		21.06		94	96	76	97
ELM3_J1_Z07090527	S0367	08240510-N1005	21.0621 min, 08240510	21.1326		2.5 scans	0.038	339 m/z (75)	0.00015	0.000745	1163	0.8	247	1105894	0.00102	7687312	7676305	10522203	21.06		80	94	20	85
ELM3_J1_Z07090527	S0367	08240510-N1005	21.0621 min, 08240510	21.2233		>4 scans	0.36	TIC	0.0019	0.00018	1169	2.2	126	90740	0.000206	1866616	1283562	2125072	21.06		81	85	64	89
ELM2_Z07100503	S0367	08240510-N1005	21.0621 min, 08240510	21.1203		2.5 scans	0.05	339 m/z (75)	0.00023	0.000937	1162	0.9	205	668608	0.00126	4970488	4802284	6677647	21.06		81	94	23	87
ELM2_Z07100503	S0367	08240510-N1005	21.0621 min, 08240510	21.2232		>4 scans	0.46	TIC	0.003	0.00028	1169	3.2	108	52915	0.000342	1487041	1464887	1812504	21.06		85	88	65	91
ELM1_J3_Z07110506	S0367	08240510-N1005	21.0621 min, 08240510	21.1524		2.5 scans	0.094	339 m/z (79)	9.4e-05	0.002	1164	0.8	370	2042098	0.00287	21243842	21243842	30340636	21.06		85	94	42	89
ELM1_J3_Z07110506	S0367	08240510-N1005	21.0621 min, 08240510	21.2415		>4 scans	0.5	TIC	0.0012	0.000536	1170	2.5	159	157269		5675479	4122315		21.06		85	87	67	91
JOHNSON1_Z07090522	S0367	08240510-N1005	21.0621 min, 08240510	21.2279		2.6 scans	0.5	339 m/z	0.00054	0.000293	1169	1.1	218	288931	0.0036	5370586	5370586	65788888	21.06		87	87	66	92
JOHNSON2_Z07090523	S0367	08240510-N1005	21.0621 min, 08240510	21.2265		2.6 scans	0.49	339 m/z	0.00056	0.000284	1169	1.2	217	277383	0.00346	5376074	5376074	65357501	21.06		87	88	66	93
JOHNSON3_Z07090524	S0367	08240510-N1005	21.0621 min, 08240510	21.2264		2.6 scans	0.48	339 m/z	0.00073	0.000252	1169	1.2	194	218474	0.00316	4259128	4259128	53206017	21.06		86	87	64	92
JOHNSON3_Z07090524	S0367	08240510-N1005	21.0621 min, 08240510	21.2264		2.8 scans	0.44	TIC	0.00079	0.000119	1169	1.2	185	202117	0.000299	2017160	2017160	5034367	21.06		86	88	64	92
MUGWORT2_J1_Z07080507	S0367	08240510-N1005	21.0621 min, 08240510	21.1359		2.7 scans	0.95	339 m/z	2.5e-05	0.00915	1163	0.9	1101	5925016	0.00969	159171294	157967590	168391746	21.06		92	89	76	96
MUGWORT2_J1_Z07080507	S0367	08240510-N1005	21.0621 min, 08240510	21.2419		3.0 scans	0.42	339 m/z	0.00053	0.000434	1170	1.3	216	286873	0.00647	7559019	5678746	112434943	21.06		84	84	57	90
MUGWORT2_J1_Z07080507	S0367	08240510-N1005	21.0621 min, 08240510	21.2419		3.0 scans	0.47	339 m/z (69)	0.00053	0.000602	1170	1.3	228	286907	0.00896	10467052	7863418	155705887	21.06		82	83	63	92
MUGWORT2_J1_Z07080507	S0367	08240510-N1005	21.0621 min, 08240510	21.2419		3.4 scans	0.45	TIC	0.00054	0.000197	1170	1.6	222	280487	0.000511	3433180	3433180	8880101	21.06		86	86	64	92
MUGWORT3_J2_Z07080508	S0367	08240510-N1005	21.0621 min, 08240510	21.1389		2.7 scans	0.92	339 m/z	2.7e-05	0.00892	1163	0.9	1071	5607353	0.00948	156726709	147077039	166426388	21.06		92	89	76	96
MUGWORT3_J2_Z07080508	S0367	08240510-N1005	21.0621 min, 08240510	21.2449		3.0 scans	0.38	339 m/z	0.00053	0.000389	1170	1.2	203	284281	0.00596	6832602	5120078	104630936	21.06		83	84	49	89
MUGWORT3_J2_Z07080508	S0367	08240510-N1005	21.0621 min, 08240510	21.2449		3.4 scans	0.44	TIC	0.00056	0.000174	1170	1.5	218	269782	0.00484	3069220	3069220	84968747	21.06		85	86	63	92
MUGWORT1_J3_Z07110504	S0367	08240510-N1005	21.0621 min, 08240510	21.1358		2.5 scans	0.95	339 m/z	2.7e-05	0.0097	1163	0.8	966	5801821	0.0103	147342191	145936418	156414390	21.06		92	89	76	96
MUGWORT1_J3_Z07110504	S0367	08240510-N1005	21.0621 min, 08240510	21.2402		3.0 scans	0.4	339 m/z	0.00066	0.000403	1170	1.2	174	240820	0.00667	6120991	4456301	101289707	21.06		82	84	57	89
MUGWORT1_J3_Z07110504	S0367	08240510-N1005	21.0621 min, 08240510	21.2402		3.0 scans	0.45	339 m/z (69)	0.00065	0.000561	1170	1.2	183	241406	0.00929	8522204	6204470	141076669	21.06		82	84	63	91
MUGWORT1_J3_Z07110504	S0367	08240510-N1005	21.0621 min, 08240510	21.2418		3.5 scans	0.44	TIC	0.00065	0.0002	1170	1.6	182	241792	0.000488	3047842	3047842	7410701	21.06		84	85	63	91
OLIVE2_J1_Z07080504	S0367	08240510-N1005	21.0621 min, 08240510	21.1756		3.3 scans	0.81	339 m/z	1.6e-05	0.0199	1166	0.6	1563	8534276	0.0226	378146168	378146168	428519915	21.06		91	88	74	97
OLIVE2_J1_Z07080504	S0367	08240510-N1005	21.0621 min, 08240510	21.1772		3.3 scans	0.84	TIC	1.6e-05	0.0207	1166	0.6	1593	8534276	0.0231	393474751	393474751	438000444	21.06		90	86	72	97
OLIVE2_J1_Z07080504	S0367	08240510-N1005	21.0621 min, 08240510	21.2555		2.6 scans	0.69	339 m/z	0.00011	0.00158	1171	1.1	489	1267520		30034573	23281686		21.06		91	89	75	95
OLIVE3_J2_Z07080505	S0367	08240510-N1005	21.0621 min, 08240510	21.1788		3.4 scans	0.78	117 m/z (79)	1.6e-05	0.0207	1166	0.6	1596	8921372	0.0235	415484969	415484969	469692935	21.06		89	88	79	95
OLIVE3_J2_Z07080505	S0367	08240510-N1005	21.0621 min, 08240510	21.2587		2.7 scans	0.72	339 m/z	8.4e-05	0.00197	1171	1.3	548	1714098	0.0191	39500933	32686719	381750428	21.06		91	89	74	95
OLIVE3_J2_Z07080505	S0367	08240510-N1005	21.0621 min, 08240510	21.2587		2.8 scans	0.71	TIC	8.5e-05	0.00138	1171	1.1	547	1699648	0.00194	27609021	27609021	38774651	21.06		91	89	74	95
OLIVE1_J3_Z07110503	S0367	08240510-N1005	21.0621 min, 08240510	21.1773		3.2 scans	0.78	117 m/z	1.7e-05	0.0238	1166	0.5	1469	8643380	0.0264	409689700	407845453	453762460	21.06		80	83	66	95
OLIVE1_J3_Z07110503	S0367	08240510-N1005	21.0621 min, 08240510	21.2526		2.5 scans	0.69	339 m/z	0.00012	0.00161	1171	1.3	418	1206363	0.0215	27705193	23145632	369541397	21.06		90	88	75	95
ORCHARD2_J1_Z05260510	S0367	08240510-N1005	21.0621 min, 08240510	21.2619		>3 scans	0.64	339 m/z	0.00042	0.000453	1171	1.8	377	360798	0.00917	8713831	8713831	176332051	21.06		92	90	77	97
ORCHARD3_J2_Z05260511	S0367	08240510-N1005	21.0621 min, 08240510	21.259		>2 scans	0.67	339 m/z	0.00032	0.000701	1171	1.8	413	422161	0.00886	13788193	11014477	174127431	21.06		90	88	75	97
ORCHARD1_J3_Z05260518	S0367	08240510-N1005	21.0621 min, 08240510	21.2603		2.6 scans	0.28	339 m/z	0.00038	0.000265	1171	1.2	247	340393	0.002	5071838	4789972	38191080	21.06		88	90	58	90
ORCHARD1_J3_Z05260518	S0367	08240510-N1005	21.0621 min, 08240510	21.2618		>3 scans	0.5	TIC	0.00038	0.000265	1171	2.1	330	340393	0.0109	5063391	5063391	208141389	21.06		89	89	70	94
PECAN1_Z07090537	S0367	08240510-N1005	21.0621 min, 08240510	21.2064		5.0 scans	0.55	339 m/z (79)	1.8e-05	0.0498	1168	0.4	1496	8792650		630357452	472272495		21.06		92	93	89	96
PECAN1_Z07090537	S0367	08240510-N1005	21.0621 min, 08240510	21.2602		>2 scans	0.73	339 m/z (79)	9.2e-05	0.00253	1171	1.7	553	1711787	0.0402	32013487	31255515	508063886	21.06		89	88	80	94
PECAN3_J2_Z07090539	S0367	08240510-N1005	21.0621 min, 08240510	21.2217		5.7 scans	0.6	339 m/z (79)	1.7e-05	0.0598	1169	0.3	1582	8558746		790383514	601170808		21.06		92	92	85	97
PECAN3_J2_Z07090539	S0367	08240510-N1005	21.0621 min, 08240510	21.2724		>3 scans	0.44	339 m/z (335)	6.6e-05	0.00205	1172	0.7	468	2208914	0.023	27075771	25248193	303508838	21.06		85	87	83	88
PECAN2_J3_Z07100505	S0367	08240510-N1005	21.0621 min, 08240510	21.2096		4.9 scans	0.49	117 m/z (79)	1.7e-05	0.0376	1168	0.6	1396	8406684		494957319	468853362		21.06		87	90	75	93
PECAN2_J3_Z07100505	S0367	08240510-N1005	21.0621 min, 08240510	21.2649		2.3 scans	0.4	339 m/z (79)	7.6e-05	0.00187	1171	1.4	454	1907681	0.025	24659617	23683327	328722119	21.06		87	89	81	90
RAGWEED1_Z08240506	S0367	08240510-N1005	21.0621 min, 08240510	21.0498		3.0 scans	0.58	73 m/z (79)	0.0012	0.00065	1157	1	215	92021	0.00277	3719804	3719804	15840268	21.06		84	84	78	93
RAGWEED2_Z08240507	S0367	08240510-N1005	21.0621 min, 08240510	21.0468		2.9 scans	0.48	73 m/z	0.00082	0.00058	1157	1	202	123369	0.00225	2641631	2641631	10243753	21.06		81	84	58	96
RAGWEED2_Z08240507	S0367	08240510-N1005	21.0621 min, 08240510	21.0468		2.9 scans	0.56	73 m/z (79)	0.0011	0.000799	1157	1	218	87515	0.00311	3640108	3640108	14159144	21.06		84	86	79	93
RAGWEED3_Z08240508	S0367	08240510-N1005	21.0621 min, 08240510	21.0454		3.0 scans	0.51	73 m/z	0.00076	0.000677	1157	1	213	130716	0.00235	3046614	3046614	10564756	21.06		82	83	64	96
RAGWEED3_Z08240508	S0367	08240510-N1005	21.0621 min, 08240510	21.0454		3.0 scans	0.54	73 m/z (79)	0.0011	0.000842	1157	1	220	84991	0.00292	3789655	3789655	13127271	21.06		86	87	79	94
REDOAK1_Z06220512	S0367	08240510-N1005	21.0621 min, 08240510	21.1249		2.7 scans	0.84	339 m/z (79)	9.7e-05	0.00356	1162	1	672	1653930	0.00399	63478247	61498399	70991186	21.06		91	90	81	98
REDOAK1_Z06220512	S0367	08240510-N1005	21.0621 min, 08240510	21.1249		2.7 scans	0.86	339 m/z	8.1e-05	0.00339	1162	1	680	1975315	0.0038	60446480	58561191	67610653	21.06		92	89	75	97
REDOAK1_Z06220512	S0367	08240510-N1005	21.0621 min, 08240510	21.2432		2.9 scans	0.78	339 m/z (71)	8.8e-05	0.00324	1170	1.3	595	1813578	0.00668	57809038	49256982	118852412	21.06		86	85	66	94
REDOAK2_Z06220513	S0367	08240510-N1005	21.0621 min, 08240510	21.1248		2.6 scans	0.83	339 m/z	0.00013	0.00217	1162	1.1	543	1243094	0.00255	36771574	36135058	43025229	21.06		92	89	75	97
REDOAK2_Z06220513	S0367	08240510-N1005	21.0621 min, 08240510	21.1248		2.6 scans	0.83	339 m/z (79)	0.00015	0.00234	1162	1.1	543	1125037	0.00274	39533891	38849559	46231030	21.06		90	90	81	97
REDOAK2_Z06220513	S0367	08240510-N1005	21.0621 min, 08240510	21.1248		2.7 scans	0.83	TIC	0.00013	0.0021	1162	1.1	543	1237944	0.0027	35546224	35442329	45556125	21.06		92	89	74	97
REDOAK2_Z06220513	S0367	08240510-N1005	21.0621 min, 08240510	21.2416		2.7 scans	0.78	339 m/z (69)	0.00012	0.00236	1170	1.5	514	1375575		39927214	36830039		21.06		85	84	63	93
REDOAK3_Z06230502	S0367	08240510-N1005	21.0621 min, 08240510	21.1358		2.6 scans	0.88	339 m/z	4.4e-05	0.00551	1163	1	876	3464115	0.00605	97023784	89236522	106391252	21.06		92	89	75	97
REDOAK3_Z06230502	S0367	08240510-N1005	21.0621 min, 08240510	21.1358		2.7 scans	0.91	TIC	4.3e-05	0.00552	1163	1	888	3527678	0.00646	97124541	97124541	113601238	21.06		92	89	75	97
RYE1_Z07070504	S0367	08240510-N1005	21.0621 min, 08240510	21.171		3.5 scans	0.079	199 m/z (79)	0.0001	0.00282	1165	0.5	448	1553973	0.00316	36398564	35221830	40752847	21.06		87	96	51	92
RYE1_Z07070504	S0367	08240510-N1005	21.0621 min, 08240510	21.2417		>3 scans	0.36	TIC	0.00096	0.000108	1170	1.8	176	169084	0.0144	1398079	1398079	185709177	21.06		82	84	65	90
RYE2_Z07080501	S0367	08240510-N1005	21.0621 min, 08240510	21.245		>3 scans	0.4	TIC	0.00086	0.00015	1170	2	180	167708	0.0179	1628308	1628308	193200019	21.06		83	84	71	91
RYE3_Z07080502	S0367	08240510-N1005	21.0621 min, 08240510	21.2463		>3 scans	0.39	TIC	0.00077	0.000159	1170	1.6	191	195325	0.018	1868408	1868408	211484963	21.06		85	86	75	92
SYCAMORE2_J1_Z07090517	S0367	08240510-N1005	21.0621 min, 08240510	21.1894		3.2 scans	0.12	339 m/z (335)	3.7e-05	0.00307	1166	0.6	607	4532142	0.00393	64373384	62241155	82182757	21.06		84	94	48	89
SYCAMORE3_J2_Z07110505	S0367	08240510-N1005	21.0621 min, 08240510	21.1973		3.0 scans	0.16	339 m/z (95)	3e-05	0.0047	1167	0.8	680	6078420	0.00555	94446475	85408448	111332934	21.06		87	94	55	91
SYCAMORE3_J2_Z07110505	S0367	08240510-N1005	21.0621 min, 08240510	21.1973		3.0 scans	0.17	339 m/z	3.3e-05	0.00464	1167	0.8	703	5662499	0.00547	93169811	84253954	109728135	21.06		84	98	50	96
SYCAMORE3_J2_Z07110505	S0367	08240510-N1005	21.0621 min, 08240510	21.2618		>2 scans	0.52	339 m/z (95)	0.00016	0.000942	1171	1.6	345	1123395	0.00805	18910604	17210733	161482904	21.06		88	90	85	92
SYCAMORE1_J3_Z07110508	S0367	08240510-N1005	21.0621 min, 08240510	21.1942		3.3 scans	0.21	339 m/z (335)	3.6e-05	0.00704	1167	0.8	771	5212528	0.00814	128209977	128209977	148088048	21.06		91	97	75	96
SYCAMORE1_J3_Z07110508	S0367	08240510-N1005	21.0621 min, 08240510	21.2556		>2 scans	0.62	339 m/z	0.0002	0.000912	1171	1.9	334	925716	0.0115	16593715	15018746	209215301	21.06		90	88	80	93
TIMOTHY1_Z07090531	S0367	08240510-N1005	21.0621 min, 08240510	21.2217		2.6 scans	0.41	339 m/z	0.00099	0.000279	1169	1	153	149450	0.00222	3089909	2802477	24583681	21.06		87	90	72	92
TIMOTHY1_Z07090531	S0367	08240510-N1005	21.0621 min, 08240510	21.2233		3.1 scans	0.44	TIC	0.001	0.000303	1169	1.3	159	143132	0.00781	3361862	1681632	86485834	21.06		85	87	63	91
TIMOTHY3_J2_Z07090533	S0367	08240510-N1005	21.0621 min, 08240510	21.2188		2.7 scans	0.45	339 m/z	0.0011	0.000303	1168	1.1	147	120731	0.00373	2813549	2407046	34546689	21.06		86	88	66	92
TIMOTHY2_J3_Z07100504	S0367	08240510-N1005	21.0621 min, 08240510	21.2218		2.8 scans	0.39	339 m/z	0.0013	0.000245	1168	1.1	135	113005	0.00262	2604854	2355249	27819097	21.06		85	89	72	91
WALNUT1_Z08240510	S0367	08240510-N1005	21.0621 min, 08240510	21.0621		2.8 scans	0.35	117 m/z (79)	4.9e-05	0.00673	1158	1	885	2066908	0.00968	57597421	55136499	82779134	21.06		98	100	100	100
WALNUT1_Z08240510	S0367	08240510-N1005	21.0621 min, 08240510	21.1589		2.9 scans	0.49	73 m/z	0.00058	0.00041	1164	1.2	248	175998	0.00077	3508067	3508067	6584704	21.06		89	88	67	94
WALNUT1_Z08240510	S0367	08240510-N1005	21.0621 min, 08240510	21.1589		3.0 scans	0.48	TIC	0.00061	0.000265	1164	1.1	244	165896	0.000899	2267990	2267990	7687856	21.06		89	89	66	96
WALNUT2_Z08240511	S0367	08240510-N1005	21.0621 min, 08240510	21.0607		2.8 scans	0.25	117 m/z (75)	5.3e-05	0.00482	1158	1	737	1964437	0.00695	40421540	38012195	58194455	21.06		95	99	77	97
WALNUT2_Z08240511	S0367	08240510-N1005	21.0621 min, 08240510	21.0607		2.8 scans	0.45	117 m/z	2.7e-05	0.00807	1158	1	979	3884439	0.0116	67579941	63551808	97130313	21.06		85	90	85	98
WALNUT2_Z08240511	S0367	08240510-N1005	21.0621 min, 08240510	21.0653		3.0 scans	0.56	75 m/z (79)	2.7e-05	0.0111	1158	0.9	1091	3879328	0.0169	92967788	92871069	141508818	21.06		89	87	77	99
WALNUT2_Z08240511	S0367	08240510-N1005	21.0621 min, 08240510	21.159		2.8 scans	0.48	339 m/z	0.00066	0.00045	1164	1.1	240	158599	0.00697	3773944	3752965	58361921	21.06		88	88	65	95
WALNUT2_Z08240511	S0367	08240510-N1005	21.0621 min, 08240510	21.159		3.0 scans	0.5	TIC	0.00071	0.000268	1164	0.9	245	148619	0.00092	2249234	2249234	7703439	21.06		90	90	74	97
WALNUT3_Z08240512	S0367	08240510-N1005	21.0621 min, 08240510	21.0655		2.8 scans	0.31	117 m/z (75)	4.8e-05	0.00536	1158	0.9	840	2260802	0.00768	54500761	54435980	78007445	21.06		96	99	85	99
WALNUT3_Z08240512	S0367	08240510-N1005	21.0621 min, 08240510	21.0655		2.8 scans	0.38	117 m/z	4.7e-05	0.00632	1158	0.9	925	2297913	0.00906	64276421	64200020	92024407	21.06		96	97	83	99
WALNUT3_Z08240512	S0367	08240510-N1005	21.0621 min, 08240510	21.1592		2.8 scans	0.47	73 m/z	0.00055	0.000306	1164	1.1	261	194965	0.00099	3117615	3117615	10055647	21.06		90	90	68	96
WALNUT3_Z08240512	S0367	08240510-N1005	21.0621 min, 08240510	21.1592		2.9 scans	0.52	TIC	0.00057	0.000292	1164	1	274	189183	0.00107	2968774	2968774	10868225	21.06		92	91	76	98
WHITEOAK1_Z07090513	S0367	08240510-N1005	21.0621 min, 08240510	21.1159		2.7 scans	0.7	339 m/z	0.0001	0.00307	1162	1	561	1415437	0.00579	42227530	42227530	79477267	21.06		93	91	79	98
WHITEOAK1_Z07090513	S0367	08240510-N1005	21.0621 min, 08240510	21.119		2.8 scans	0.75	TIC	9.7e-05	0.00316	1162	1	578	1455394	0.00758	43462185	43462185	104047959	21.06		91	89	72	98
WHITEOAK1_Z07090513	S0367	08240510-N1005	21.0621 min, 08240510	21.2296		2.7 scans	0.85	339 m/z	7.9e-05	0.00339	1169	1.1	582	1790165		46597857	42643027		21.06		90	87	71	95
WHITEOAK2_Z07090514	S0367	08240510-N1005	21.0621 min, 08240510	21.1173		2.7 scans	0.7	339 m/z	8.9e-05	0.00302	1162	0.9	612	1742022	0.00598	50520809	50520809	99847381	21.06		93	90	78	97
WHITEOAK2_Z07090514	S0367	08240510-N1005	21.0621 min, 08240510	21.1188		2.8 scans	0.74	TIC	8.7e-05	0.00311	1162	1	629	1776161	0.00735	51991649	51991649	122722115	21.06		91	89	71	97
WHITEOAK2_Z07090514	S0367	08240510-N1005	21.0621 min, 08240510	21.2295		2.6 scans	0.87	TIC	7e-05	0.00294	1169	1.3	634	2205541	0.00355	49211347	49211347	59273947	21.06		91	88	73	95
WHITEOAK3_Z07090515	S0367	08240510-N1005	21.0621 min, 08240510	21.1096	2233.7	2.7 scans	0.7	339 m/z	0.00024	0.00213	1161	1.1	379	642535	0.00355	18665602	18665602	31082995	21.06		83	92	82	97
WHITEOAK3_Z07090515	S0367	08240510-N1005	21.0621 min, 08240510	21.1126	2233.9	3.0 scans	0.73	TIC	0.00025	0.00225	1161	1.1	388	618659	0.00521	19762151	19762151	45617578	21.06		81	89	72	97
WHITEOAK3_Z07090515	S0367	08240510-N1005	21.0621 min, 08240510	21.2263	2240.3	2.7 scans	0.84	339 m/z	0.00015	0.00318	1169	1.4	447	1002898		27846430	25279321		21.06		81	88	73	95
ALDER1_Z07090519	S0370	08240511-N1005	21.0653 min, 08240511	21.1236		2.8 scans	0.74	TIC	0.00012	0.00344	1162	1	556	1323399	0.00752	40866373	37317864	89153757	21.07		88	90	85	98
ALDER3_Z07090521	S0370	08240511-N1005	21.0653 min, 08240511	21.1188		2.9 scans	0.65	TIC	0.00028	0.00217	1162	1	372	649307	0.00464	17483768	16293115	37242633	21.07		85	90	88	97
BIRCH2_Z08240504	S0370	08240511-N1005	21.0653 min, 08240511	21.0592		2.8 scans	0.65	TIC	4.5e-05	0.00122	1158	0.9	844	2287433	0.00265	56082683	52633971	121346459	21.07		82	85	80	98
BIRCH3_Z08240505	S0370	08240511-N1005	21.0653 min, 08240511	21.0593		2.7 scans	0.6	TIC	5.4e-05	0.00113	1158	1	760	1987852	0.00245	44084161	41929813	95296754	21.07		83	92	85	98
BOX1_Z05260515	S0370	08240511-N1005	21.0653 min, 08240511	21.1852		3.7 scans	0.88	129 m/z	2.3e-05	0.0173	1166	0.4	1667	5887288	0.0182	321886545	319251343	338316487	21.07		88	84	80	96
BOX2_Z05260516	S0370	08240511-N1005	21.0653 min, 08240511	21.2022		4.3 scans	0.81	129 m/z	2.1e-05	0.0156	1167	0.4	1676	6124499	0.017	355994666	355994666	385740740	21.07		88	84	85	95
BOX3_Z05260517	S0370	08240511-N1005	21.0653 min, 08240511	21.193		4.3 scans	0.82	129 m/z	2.2e-05	0.0154	1167	0.7	1658	6029208	0.0161	362021814	355305557	377119066	21.07		83	84	79	96
BOX3_Z05260517	S0370	08240511-N1005	21.0653 min, 08240511	21.1976		4.2 scans	0.87	TIC	2.1e-05	0.0161	1167	0.4	1702	6163292	0.0167	378519523	377439583	391173193	21.07		85	79	80	96
BOX3_Z05260517	S0370	08240511-N1005	21.0653 min, 08240511	21.1992		4.5 scans	0.86	75 m/z	2.1e-05	0.0166	1167	0.4	1692	6179314	0.0173	389548577	388367118	405227320	21.07		89	85	81	96
COTTONWOOD1_Z07090534	S0370	08240511-N1005	21.0653 min, 08240511	21.1803		4.5 scans	0.79	TIC	1.8e-05	0.0192	1166	0.4	1645	8611146		600215599	582295078		21.07		83	84	80	96
COTTONWOOD2_Z07090535	S0370	08240511-N1005	21.0653 min, 08240511	21.1634		3.9 scans	0.82	75 m/z	1.8e-05	0.0259	1165	0.6	1594	8599569		464608981	453333839		21.07		81	80	79	97
COTTONWOOD3_Z07090536	S0370	08240511-N1005	21.0653 min, 08240511	21.1758		3.9 scans	0.8	TIC	1.8e-05	0.0198	1166	0.5	1622	8747750		520082039	510089252		21.07		81	82	80	96
ORCHARD3_J2_Z05260511	S0370	08240511-N1005	21.0653 min, 08240511	21.1945		4.1 scans	0.91	TIC	2e-05	0.0202	1167	0.6	1821	6639840	0.0209	398417198	398417198	410752067	21.07		84	78	79	95
ORCHARD3_J2_Z05260511	S0370	08240511-N1005	21.0653 min, 08240511	21.1945		4.2 scans	0.9	75 m/z	2e-05	0.0204	1167	0.5	1816	6659789	0.0211	401743673	401743673	414682709	21.07		87	82	80	95
SYCAMORE3_J2_Z07110505	S0370	08240511-N1005	21.0653 min, 08240511	21.2081		3.7 scans	0.72	TIC	2.1e-05	0.0279	1168	0.5	1506	8566912		561398785	477851349		21.07		85	89	75	95
SYCAMORE1_J3_Z07110508	S0370	08240511-N1005	21.0653 min, 08240511	21.2034		3.8 scans	0.8	TIC	2.2e-05	0.0279	1167	0.4	1492	8457715	0.0311	508654585	508654585	565790946	21.07		86	83	83	95
WALNUT1_Z08240510	S0370	08240511-N1005	21.0653 min, 08240511	21.0683		2.9 scans	0.76	TIC	2.3e-05	0.0156	1159	0.8	1333	4313350	0.0226	133885933	133837141	193265333	21.07		94	93	90	100
WALNUT2_Z08240511	S0370	08240511-N1005	21.0653 min, 08240511	21.0653		3.0 scans	0.74	75 m/z	2.6e-05	0.0141	1158	0.9	1248	3988607	0.0216	118427960	118304754	180863341	21.07		100	100	100	100
WALNUT3_Z08240512	S0370	08240511-N1005	21.0653 min, 08240511	21.0716		2.8 scans	0.8	TIC	2.1e-05	0.0154	1159	0.8	1463	4970731	0.0225	157410243	157335727	228537436	21.07		90	90	83	99
ALDER2_Z07090520	S0371	08240511-N1006	21.0699 min, 08240511	21.1265		2.8 scans	0.49	75 m/z (339)	0.00079	0.00152	1162	1	231	211745	0.00305	7204842	6923239	14367950	21.07		85	84	73	96
ALDER3_Z07090521	S0371	08240511-N1006	21.0699 min, 08240511	21.1218		2.8 scans	0.63	73 m/z (339)	0.00034	0.00225	1162	1	364	523870	0.00457	18115140	17125385	36680783	21.07		81	77	64	98
ASH1_Z06220509	S0371	08240511-N1006	21.0699 min, 08240511	21.1621		3.1 scans	0.29	79 m/z	6.1e-05	0.00437	1165	0.6	731	2499740	0.00647	78132608	77697911	115517276	21.07		94	96	91	97
BERMUDA1_Z06220506	S0371	08240511-N1006	21.0699 min, 08240511	21.1482		2.7 scans	0.93	75 m/z	4.6e-05	0.00698	1164	0.8	1011	3488808	0.00893	128351358	128304677	163999019	21.07		80	71	58	98
BERMUDA2_Z06220507	S0371	08240511-N1006	21.0699 min, 08240511	21.1451		2.8 scans	0.93	TIC	5.4e-05	0.00659	1164	0.8	943	3034891	0.0091	114380380	114124921	157891193	21.07		80	71	58	98
BERMUDA3_Z06220508	S0371	08240511-N1006	21.0699 min, 08240511	21.1465		2.7 scans	0.93	75 m/z	5.4e-05	0.00629	1164	0.9	941	3032436	0.00792	113550805	113523152	142928786	21.07		80	71	58	98
BIRCH1_Z08240503	S0371	08240511-N1006	21.0699 min, 08240511	21.0609		2.7 scans	0.32	79 m/z (75)	7.5e-05	0.000639	1158	1	544	1203279	0.00133	25098184	23895281	52182278	21.07		91	92	93	97
BIRCH1_Z08240503	S0371	08240511-N1006	21.0699 min, 08240511	21.0609		2.7 scans	0.4	79 m/z	7.9e-05	0.00076	1158	1	613	1148447	0.00159	29848943	28418346	62383325	21.07		87	84	86	98
BIRCH2_Z08240504	S0371	08240511-N1006	21.0699 min, 08240511	21.0638		2.7 scans	0.31	79 m/z (75)	7.6e-05	0.000674	1158	1	588	1350467	0.0014	30894535	29123357	64107563	21.07		90	93	95	97
BIRCH2_Z08240504	S0371	08240511-N1006	21.0699 min, 08240511	21.0638		2.7 scans	0.39	79 m/z	8e-05	0.000788	1158	1	658	1288489	0.00163	36102237	34032503	74639520	21.07		87	83	84	98
BIRCH3_Z08240505	S0371	08240511-N1006	21.0699 min, 08240511	21.0624		2.7 scans	0.36	75 m/z (73)	8.8e-05	0.000754	1158	1	590	1218613	0.00158	29358816	27444374	61456682	21.07		91	91	96	98
BIRCH3_Z08240505	S0371	08240511-N1006	21.0699 min, 08240511	21.0624		2.7 scans	0.49	75 m/z	5.7e-05	0.000953	1158	1	689	1898842	0.00199	37094066	34675220	77404302	21.07		83	76	71	98
BLUEGRASS1_Z06220503	S0371	08240511-N1006	21.0699 min, 08240511	21.1619		2.9 scans	0.95	75 m/z	2.7e-05	0.0216	1165	0.7	1375	6115525		260584408	254423951		21.07		80	71	59	97
BLUEGRASS2_Z06220504	S0371	08240511-N1006	21.0699 min, 08240511	21.1619		2.8 scans	0.95	TIC	2.6e-05	0.0226	1165	0.6	1417	6456417		269783049	262849311		21.07		80	71	59	97
BLUEGRASS3_Z06220505	S0371	08240511-N1006	21.0699 min, 08240511	21.1633		2.9 scans	0.9	75 m/z (84)	2.8e-05	0.0205	1165	0.6	1399	6316745		274004482	270775836		21.07		81	76	64	97
BLUEGRASS3_Z06220505	S0371	08240511-N1006	21.0699 min, 08240511	21.1633		2.9 scans	0.95	75 m/z	2.6e-05	0.0213	1165	0.6	1440	6824713		284897497	281540498		21.07		80	71	59	97
BOX1_Z05260515	S0371	08240511-N1006	21.0699 min, 08240511	21.1929		3.7 scans	0.68	79 m/z (129)	2.4e-05	0.014	1167	0.4	1485	5766237		260757897	252242432		21.07		91	91	83	97
BOX1_Z05260515	S0371	08240511-N1006	21.0699 min, 08240511	21.1929		3.7 scans	0.9	79 m/z	2.1e-05	0.0178	1167	0.4	1704	6384711		332005626	321163452		21.07		82	74	62	97
BOX2_Z05260516	S0371	08240511-N1006	21.0699 min, 08240511	21.2084		4.2 scans	0.68	79 m/z (129)	2e-05	0.0149	1168	0.3	1579	6345378		338140253	315854260		21.07		90	90	82	96
BOX2_Z05260516	S0371	08240511-N1006	21.0699 min, 08240511	21.2084		4.2 scans	0.88	79 m/z	1.8e-05	0.0186	1168	0.3	1804	7016820		422883070	395011886		21.07		82	74	62	96
BOX3_Z05260517	S0371	08240511-N1006	21.0699 min, 08240511	21.2069		4.2 scans	0.37	335 m/z (75)	3.6e-05	0.00734	1167	0.3	1121	3670734		172104601	171972441		21.07		87	90	77	91
BOX3_Z05260517	S0371	08240511-N1006	21.0699 min, 08240511	21.2069		4.2 scans	0.83	335 m/z	2.1e-05	0.0159	1167	0.3	1665	6155559		373194614	372908037		21.07		81	74	62	96
COTTONWOOD1_Z07090534	S0371	08240511-N1006	21.0699 min, 08240511	21.191		4.3 scans	0.63	335 m/z	2.1e-05	0.012	1167	0.3	1350	7451737		376421953	374400988		21.07		89	86	86	95
COTTONWOOD1_Z07090534	S0371	08240511-N1006	21.0699 min, 08240511	21.191		4.3 scans	0.73	335 m/z (339)	2.1e-05	0.0141	1167	0.3	1450	7280524		440796324	438429740		21.07		84	82	70	94
COTTONWOOD2_Z07090535	S0371	08240511-N1006	21.0699 min, 08240511	21.1681		3.8 scans	0.36	79 m/z (75)	2.7e-05	0.0116	1165	0.5	1062	5910816		209059547	204819578		21.07		92	95	92	95
COTTONWOOD2_Z07090535	S0371	08240511-N1006	21.0699 min, 08240511	21.1681		3.8 scans	0.63	79 m/z	1.8e-05	0.02	1165	0.5	1404	8688753		358628185	351354790		21.07		83	77	65	96
COTTONWOOD2_Z07090535	S0371	08240511-N1006	21.0699 min, 08240511	21.1757		3.5 scans	0.3	335 m/z	4.5e-05	0.00593	1166	0.3	794	3491221		106280203	104118255		21.07		81	92	45	92
COTTONWOOD3_Z07090536	S0371	08240511-N1006	21.0699 min, 08240511	21.1805		4.0 scans	0.62	79 m/z (339)	2.1e-05	0.0151	1166	0.4	1434	7410997		395696213	395696213		21.07		87	85	74	96
COTTONWOOD3_Z07090536	S0371	08240511-N1006	21.0699 min, 08240511	21.1805		4.0 scans	0.72	79 m/z	1.7e-05	0.0171	1166	0.4	1540	9068743		448610407	448610407		21.07		81	75	62	96
ELM3_J1_Z07090527	S0371	08240511-N1006	21.0699 min, 08240511	21.148		2.8 scans	0.91	75 m/z (339)	3.1e-05	0.0234	1164	0.6	1282	5481431		241857888	221548185		21.07		80	74	61	97
ELM3_J1_Z07090527	S0371	08240511-N1006	21.0699 min, 08240511	21.148		2.8 scans	0.92	75 m/z	2.9e-05	0.0225	1164	0.6	1287	5818800		232761845	213215970		21.07		80	71	58	97
ELM2_Z07100503	S0371	08240511-N1006	21.0699 min, 08240511	21.1326		2.6 scans	0.91	75 m/z	4.8e-05	0.021	1163	0.8	940	3267128		111576127	111296780		21.07		80	71	58	97
ELM1_J3_Z07110506	S0371	08240511-N1006	21.0699 min, 08240511	21.1647		2.7 scans	0.89	79 m/z	2.5e-05	0.0264	1165	0.6	1279	7679058		279623864	279103753		21.07		80	72	59	97
OLIVE2_J1_Z07080504	S0371	08240511-N1006	21.0699 min, 08240511	21.1864		3.7 scans	0.12	335 m/z	5.6e-05	0.00348	1166	0.4	615	2523540		66090748	64923278		21.07		86	96	72	95
OLIVE3_J2_Z07080505	S0371	08240511-N1006	21.0699 min, 08240511	21.1865		4.0 scans	0.23	121 m/z	5.3e-05	0.00673	1166	0.5	867	2684031	0.00749	134690701	134464225	149702131	21.07		86	84	87	95
OLIVE3_J2_Z07080505	S0371	08240511-N1006	21.0699 min, 08240511	21.1927		3.9 scans	0.26	79 m/z	5.1e-05	0.00509	1167	0.4	738	2826647		101910595	94374918		21.07		92	96	85	96
ORCHARD2_J1_Z05260510	S0371	08240511-N1006	21.0699 min, 08240511	21.1943		3.9 scans	0.83	75 m/z (339)	2.4e-05	0.0185	1167	0.5	1713	6163268	0.0189	356220553	349937128	363432471	21.07		84	80	69	96
ORCHARD2_J1_Z05260510	S0371	08240511-N1006	21.0699 min, 08240511	21.1943		3.9 scans	0.94	75 m/z	2.3e-05	0.0202	1167	0.5	1818	6509867	0.0207	389416368	382547397	398045087	21.07		80	72	60	96
PECAN1_Z07090537	S0371	08240511-N1006	21.0699 min, 08240511	21.2156		5.8 scans	0.31	79 m/z (339)	2.9e-05	0.0268	1168	0.3	1117	5442312		338891718	321836944		21.07		88	91	84	92
PECAN3_J2_Z07090539	S0371	08240511-N1006	21.0699 min, 08240511	21.2263		6.0 scans	0.38	79 m/z (339)	2.3e-05	0.0153	1169	2.6	1266	6363020	0.0338	202112110	191963130	446026032	21.07		80	88	78	94
PECAN2_J3_Z07100505	S0371	08240511-N1006	21.0699 min, 08240511	21.2265		5.6 scans	0.49	79 m/z	1.8e-05	0.0155	1169	1.6	1391	7913292	0.0365	204933505	172695330	479934293	21.07		93	90	82	97
RYE1_Z07070504	S0371	08240511-N1006	21.0699 min, 08240511	21.1787		3.3 scans	0.85	79 m/z (199)	1.9e-05	0.0335	1166	0.4	1598	8277816		432993057	399611442		21.07		83	79	68	95
RYE2_Z07080501	S0371	08240511-N1006	21.0699 min, 08240511	21.1789		3.2 scans	0.95	TIC	1.6e-05	0.0401	1166	0.5	1707	8931631	0.0405	433114467	429429003	437128536	21.07		80	71	59	96
SYCAMORE2_J1_Z07090517	S0371	08240511-N1006	21.0699 min, 08240511	21.2063		4.4 scans	0.82	TIC	2e-05	0.0305	1168	0.4	1671	8237358		639204076	558516708		21.07		80	72	61	95
SYCAMORE2_J1_Z07090517	S0371	08240511-N1006	21.0699 min, 08240511	21.2079		4.0 scans	0.76	335 m/z	1.8e-05	0.0245	1168	0.3	1608	9156654		513977301	494265504		21.07		87	82	74	95
SYCAMORE2_J1_Z07090517	S0371	08240511-N1006	21.0699 min, 08240511	21.2079		4.0 scans	0.88	335 m/z (339)	1.8e-05	0.0292	1168	0.3	1729	9065592		610702744	587281381		21.07		80	75	64	95
SYCAMORE3_J2_Z07110505	S0371	08240511-N1006	21.0699 min, 08240511	21.2111		3.7 scans	0.78	95 m/z (339)	2.2e-05	0.0295	1168	0.4	1564	8391990		593746289	558702102		21.07		82	79	69	95
SYCAMORE3_J2_Z07110505	S0371	08240511-N1006	21.0699 min, 08240511	21.2111		3.7 scans	0.83	95 m/z	2e-05	0.0303	1168	0.4	1612	9086356		608050263	572161824		21.07		80	74	63	95
SYCAMORE1_J3_Z07110508	S0371	08240511-N1006	21.0699 min, 08240511	21.208		3.5 scans	0.73	335 m/z	2e-05	0.024	1168	0.4	1407	9020154		436803798	429606746		21.07		87	83	77	95
SYCAMORE1_J3_Z07110508	S0371	08240511-N1006	21.0699 min, 08240511	21.208		3.5 scans	0.76	335 m/z (339)	2.1e-05	0.0255	1168	0.4	1440	8940014		465577386	457906243		21.07		84	82	71	94
TIMOTHY1_Z07090531	S0371	08240511-N1006	21.0699 min, 08240511	21.1372		2.7 scans	0.97	75 m/z	3e-05	0.0161	1163	0.8	1194	4826730		178496221	178494293		21.07		80	71	59	97
TIMOTHY3_J2_Z07090533	S0371	08240511-N1006	21.0699 min, 08240511	21.1327		2.5 scans	0.97	75 m/z	3.5e-05	0.0156	1163	0.8	1094	4023972		145309575	143840854		21.07		80	71	59	97
TIMOTHY2_J3_Z07100504	S0371	08240511-N1006	21.0699 min, 08240511	21.1342		2.5 scans	0.96	75 m/z	4e-05	0.0128	1163	0.8	1043	3868749		136745008	135181087		21.07		80	71	58	97
WALNUT1_Z08240510	S0371	08240511-N1006	21.0699 min, 08240511	21.0729		2.7 scans	0.61	79 m/z (117)	2.9e-05	0.0118	1159	0.8	1197	3439925	0.0159	101601305	101065996	135969859	21.07		90	88	78	100
WALNUT1_Z08240510	S0371	08240511-N1006	21.0699 min, 08240511	21.0729		2.7 scans	0.64	79 m/z	2.3e-05	0.0122	1159	0.8	1226	4423394	0.0164	104565696	104014768	140245640	21.07		88	83	76	99
WALNUT2_Z08240511	S0371	08240511-N1006	21.0699 min, 08240511	21.0699		2.7 scans	0.46	79 m/z (75)	3.5e-05	0.00816	1159	0.8	960	2975933	0.0109	68357216	68246195	91269001	21.07		99	100	100	100
WALNUT2_Z08240511	S0371	08240511-N1006	21.0699 min, 08240511	21.0699		2.7 scans	0.66	79 m/z	2.6e-05	0.0113	1159	0.8	1143	3985086	0.0152	95002876	94848579	127274203	21.07		88	82	75	99
WALNUT3_Z08240512	S0371	08240511-N1006	21.0699 min, 08240511	21.0747		2.8 scans	0.62	75 m/z (117)	2.8e-05	0.0121	1159	0.8	1295	3804193	0.0168	122938161	122031823	170641285	21.07		89	86	76	99
WHITEOAK1_Z07090513	S0371	08240511-N1006	21.0699 min, 08240511	21.1251		2.9 scans	0.2	79 m/z	0.0003	0.000884	1162	1	299	472098	0.00236	12135333	11293288	32394879	21.07		90	94	90	96
WHITEOAK2_Z07090514	S0371	08240511-N1006	21.0699 min, 08240511	21.125		2.9 scans	0.18	79 m/z (339)	0.00025	0.000926	1162	1	314	613130	0.00252	15470528	14198407	42076154	21.07		90	94	91	95
ALDER1_Z07090519	S0373	08240512-N1005	21.0655 min, 08240512	21.2265		3.1 scans	0.37	TIC	0.0013	0.000212	1169	1.6	147	122886		2520825	1714490		21.07		81	83	49	90
ALDER2_Z07090520	S0373	08240512-N1005	21.0655 min, 08240512	21.1158		2.8 scans	0.32	339 m/z	0.001	0.000906	1162	1	188	158245	0.00146	4269048	4168435	6877773	21.07		93	96	89	98
ALDER3_Z07090521	S0373	08240512-N1005	21.0655 min, 08240512	21.1111		2.8 scans	0.27	339 m/z (73)	0.00059	0.000751	1161	1.1	210	310457	0.00117	6035253	6035253	9390922	21.07		91	95	86	95
ALDER3_Z07090521	S0373	08240512-N1005	21.0655 min, 08240512	21.1111		2.8 scans	0.3	339 m/z	0.0006	0.000783	1161	1.1	222	301255	0.00121	6292310	6292310	9711980	21.07		91	97	76	98
ASH1_Z06220509	S0373	08240512-N1005	21.0655 min, 08240512	21.1513		2.8 scans	0.8	339 m/z	1.8e-05	0.014	1164	0.9	1402	8202521	0.018	250452753	250452753	321377276	21.07		91	86	66	97
ASH1_Z06220509	S0373	08240512-N1005	21.0655 min, 08240512	21.1528		2.9 scans	0.82	TIC	1.9e-05	0.0149	1164	0.8	1423	7996872	0.0212	267123621	265410458	378511014	21.07		90	85	62	97
ASH1_Z06220509	S0373	08240512-N1005	21.0655 min, 08240512	21.245		3.6 scans	0.36	TIC	0.00039	0.000205	1170	1.7	278	394054	0.00688	3660890	3660890	122837536	21.07		87	86	56	94
ASH1_Z06220509	S0373	08240512-N1005	21.0655 min, 08240512	21.245		3.8 scans	0.34	339 m/z	0.00039	0.000234	1170	2	272	391393	0.00606	4187466	4187466	108197016	21.07		86	85	54	92
ASH1_Z06220509	S0373	08240512-N1005	21.0655 min, 08240512	21.245		3.8 scans	0.37	339 m/z (71)	0.00039	0.000563	1170	2	282	395195	0.0145	10060702	10060702	258887250	21.07		85	85	60	94
ASH2_Z06220510	S0373	08240512-N1005	21.0655 min, 08240512	21.1464		2.7 scans	0.84	339 m/z	2.4e-05	0.0158	1164	0.8	1293	6794380	0.0218	221520520	214487948	305176364	21.07		90	86	64	97
ASH2_Z06220510	S0373	08240512-N1005	21.0655 min, 08240512	21.2447		3.2 scans	0.69	TIC	0.00018	0.00203	1170	1.5	440	896165	0.0147	28418661	22285280	205784062	21.07		90	87	60	96
ASH2_Z06220510	S0373	08240512-N1005	21.0655 min, 08240512	21.2447		3.3 scans	0.67	339 m/z	0.00018	0.00196	1170	1.5	433	893490	0.0135	27442847	23799995	188985363	21.07		89	87	57	95
ASH3_Z06230501	S0373	08240512-N1005	21.0655 min, 08240512	21.1619		2.8 scans	0.82	339 m/z	1.6e-05	0.0167	1165	0.7	1443	8219638		285358509	265961742		21.07		89	84	61	97
ASH3_Z06230501	S0373	08240512-N1005	21.0655 min, 08240512	21.251		7.7 scans	0.38	TIC	0.00031	0.000264	1170	1.6	292	427237	0.00797	4516004	4516004	135956767	21.07		90	89	65	95
BERMUDA1_Z06220506	S0373	08240512-N1005	21.0655 min, 08240512	21.2404		2.7 scans	0.32	339 m/z	0.00093	0.000162	1170	1	163	176056	0.00145	2987937	2965037	26629180	21.07		84	86	45	89
BERMUDA1_Z06220506	S0373	08240512-N1005	21.0655 min, 08240512	21.2404		3.2 scans	0.33	TIC	0.0011	5.94e-05	1170	1.3	166	139287	0.000212	1091720	1091720	3893370	21.07		85	87	55	93
BERMUDA2_Z06220507	S0373	08240512-N1005	21.0655 min, 08240512	21.2403		3.2 scans	0.3	TIC	0.0013	5.08e-05	1170	1.2	149	124724	0.000193	881913	808129	3348681	21.07		85	89	52	93
BERMUDA3_Z06220508	S0373	08240512-N1005	21.0655 min, 08240512	21.2386		3.5 scans	0.31	TIC	0.0013	5.11e-05	1170	1.3	149	122982	0.000206	923268	923268	3717592	21.07		84	87	51	92
BIRCH1_Z08240503	S0373	08240512-N1005	21.0655 min, 08240512	21.0501		2.8 scans	0.33	117 m/z (75)	9e-05	0.000618	1157	1.1	516	1005306	0.00112	24272004	24272004	43942971	21.07		94	96	94	98
BIRCH1_Z08240503	S0373	08240512-N1005	21.0655 min, 08240512	21.0501		2.8 scans	0.43	117 m/z	9e-05	0.000742	1157	1.1	586	1002643	0.00135	29128319	29128319	52966974	21.07		95	94	88	99
BIRCH1_Z08240503	S0373	08240512-N1005	21.0655 min, 08240512	21.0563		2.8 scans	0.63	75 m/z (79)	4.3e-05	0.00134	1158	1	766	2107240	0.00308	52932790	51225005	120843171	21.07		84	80	59	99
BIRCH1_Z08240503	S0373	08240512-N1005	21.0655 min, 08240512	21.1592		3.2 scans	0.33	TIC	0.00048	4.9e-05	1164	1.6	234	187644	0.000111	1924994	1924994	4355062	21.07		83	84	47	94
BIRCH2_Z08240504	S0373	08240512-N1005	21.0655 min, 08240512	21.0592		2.8 scans	0.58	75 m/z (79)	4.8e-05	0.00126	1158	1	802	2145034	0.00274	57813431	54589252	125467659	21.07		86	83	64	99
BIRCH2_Z08240504	S0373	08240512-N1005	21.0655 min, 08240512	21.1606		3.0 scans	0.3	TIC	0.0005	3.98e-05	1165	1.4	237	203802	9.1e-05	1823683	1823683	4166992	21.07		83	84	48	93
BIRCH3_Z08240505	S0373	08240512-N1005	21.0655 min, 08240512	21.0563		2.8 scans	0.51	75 m/z (79)	6.8e-05	0.0011	1158	1	700	1572042	0.00239	42872382	41234363	92962956	21.07		88	86	69	99
BIRCH3_Z08240505	S0373	08240512-N1005	21.0655 min, 08240512	21.1608		2.9 scans	0.32	TIC	0.00066	4.02e-05	1165	1.2	224	161665	9.4e-05	1566260	1566260	3656284	21.07		82	83	54	95
BLUEGRASS1_Z06220503	S0373	08240512-N1005	21.0655 min, 08240512	21.2434		2.7 scans	0.45	339 m/z	0.00059	0.000482	1170	1.2	232	279405	0.00489	5813953	5785133	58973365	21.07		83	83	48	92
BLUEGRASS2_Z06220504	S0373	08240512-N1005	21.0655 min, 08240512	21.2418		2.7 scans	0.46	339 m/z	0.00062	0.000485	1170	1.2	231	274600	0.00512	5791425	5772660	61048719	21.07		82	81	46	91
BLUEGRASS2_Z06220504	S0373	08240512-N1005	21.0655 min, 08240512	21.2418		3.2 scans	0.44	TIC	0.00068	0.000235	1170	1.1	227	252200	0.0111	2809687	2809687	132351716	21.07		83	82	52	92
BLUEGRASS3_Z06220505	S0373	08240512-N1005	21.0655 min, 08240512	21.1541		3.2 scans	0.037	84 m/z (75)	0.00022	0.00077	1164	0.7	260	775488	0.000848	10282759	10279346	11312334	21.07		80	95	31	88
BLUEGRASS3_Z06220505	S0373	08240512-N1005	21.0655 min, 08240512	21.2417		2.6 scans	0.45	339 m/z	0.00059	0.000444	1170	1.2	235	298714	0.00467	5935177	5908526	62297875	21.07		84	85	48	92
BOX1_Z05260515	S0373	08240512-N1005	21.0655 min, 08240512	21.1806		2.5 scans	0.045	339 m/z	6.6e-05	0.000666	1166	0.7	378	2095726	0.000708	12387181	11532720	13160883	21.07		80	98	18	93
BOX1_Z05260515	S0373	08240512-N1005	21.0655 min, 08240512	21.1806		2.5 scans	0.053	339 m/z (79)	6.6e-05	0.000815	1166	0.7	411	2119148	0.000867	15165993	14119852	16116505	21.07		81	95	26	87
BOX1_Z05260515	S0373	08240512-N1005	21.0655 min, 08240512	21.1852		3.7 scans	0.27	129 m/z (79)	4.2e-05	0.0056	1166	0.4	929	3326527	0.00589	104175421	103322563	109488138	21.07		94	95	93	98
BOX1_Z05260515	S0373	08240512-N1005	21.0655 min, 08240512	21.2574		>2 scans	0.43	TIC	0.00082	0.000106	1171	1.8	237	169137	0.000329	1980857	1980857	6115721	21.07		85	84	58	95
BOX2_Z05260516	S0373	08240512-N1005	21.0655 min, 08240512	21.2022		4.3 scans	0.28	129 m/z (79)	3.4e-05	0.00588	1167	0.4	991	3900865	0.00639	133497997	133497997	144993137	21.07		93	93	92	98
BOX2_Z05260516	S0373	08240512-N1005	21.0655 min, 08240512	21.2591		>3 scans	0.36	117 m/z	0.00056	0.000191	1171	2	253	233063	0.00527	4354403	4354403	119579629	21.07		93	93	78	96
BOX2_Z05260516	S0373	08240512-N1005	21.0655 min, 08240512	21.2591		>3 scans	0.45	117 m/z (79)	0.00056	0.000307	1171	2	283	233063	0.00844	6973992	6973992	191508932	21.07		90	91	75	97
BOX3_Z05260517	S0373	08240512-N1005	21.0655 min, 08240512	21.1884		2.7 scans	0.06	339 m/z (75)	5.4e-05	0.000729	1166	0.7	426	2460256	0.000776	17094976	16448816	18176671	21.07		81	91	23	85
BOX3_Z05260517	S0373	08240512-N1005	21.0655 min, 08240512	21.193		4.3 scans	0.26	129 m/z (75)	3.5e-05	0.00524	1167	0.7	938	3757307	0.00547	122812739	120534308	128126788	21.07		94	95	88	98
BOX3_Z05260517	S0373	08240512-N1005	21.0655 min, 08240512	21.2591		>3 scans	0.5	TIC	0.00062	0.00015	1171	2	284	216162	0.0103	3517456	3517456	241262508	21.07		89	87	70	97
CEDAR1_Z07090540	S0373	08240512-N1005	21.0655 min, 08240512	21.1128		2.9 scans	0.87	339 m/z	0.00049	0.00303	1161	1.3	270	279207	0.00429	8810148	8727086	12465254	21.07		90	87	64	97
CEDAR2_Z07090541	S0373	08240512-N1005	21.0655 min, 08240512	21.1174		2.6 scans	0.94	339 m/z	4.7e-05	0.0105	1162	0.8	851	3180491	0.0149	88611919	88611919	125633543	21.07		91	86	65	97
CEDAR2_Z07090541	S0373	08240512-N1005	21.0655 min, 08240512	21.1174		2.6 scans	0.94	TIC	4.7e-05	0.0104	1162	0.8	853	3183458	0.0172	88237964	88237964	145026640	21.07		91	86	65	97
CEDAR2_Z07090541	S0373	08240512-N1005	21.0655 min, 08240512	21.2249		7.2 scans	0.33	TIC	0.002	8.74e-05	1169	1.5	114	72396	0.000278	737471	737471	2344035	21.07		83	87	53	91
CEDAR3_Z07090542	S0373	08240512-N1005	21.0655 min, 08240512	21.1096		2.7 scans	0.93	339 m/z	0.00015	0.0075	1161	1.1	493	946401	0.0109	28823388	28823388	41850571	21.07		90	86	64	97
COTTONWOOD1_Z07090534	S0373	08240512-N1005	21.0655 min, 08240512	21.1757		3.6 scans	0.35	339 m/z	2.1e-05	0.00746	1166	0.6	1092	7500701		232895938	225024110		21.07		96	96	89	98
COTTONWOOD2_Z07090535	S0373	08240512-N1005	21.0655 min, 08240512	21.1573		3.1 scans	0.29	339 m/z (75)	2.2e-05	0.00747	1164	0.7	922	7156320	0.0077	133872360	133275544	137981437	21.07		92	95	82	94
COTTONWOOD2_Z07090535	S0373	08240512-N1005	21.0655 min, 08240512	21.1573		3.1 scans	0.41	339 m/z	2.2e-05	0.0101	1164	0.7	1085	7002719	0.0104	181857065	181046328	186364538	21.07		96	95	89	98
COTTONWOOD2_Z07090535	S0373	08240512-N1005	21.0655 min, 08240512	21.1634		3.9 scans	0.58	75 m/z (79)	1.8e-05	0.0188	1165	0.6	1342	8677034		337513973	329323176		21.07		86	85	56	98
COTTONWOOD3_Z07090536	S0373	08240512-N1005	21.0655 min, 08240512	21.1682		3.2 scans	0.35	339 m/z (79)	1.9e-05	0.00735	1165	0.6	1057	8069146		192790127	182628305		21.07		94	96	95	96
COTTONWOOD3_Z07090536	S0373	08240512-N1005	21.0655 min, 08240512	21.1682		3.2 scans	0.4	339 m/z	2e-05	0.00805	1165	0.6	1124	7845549		210999530	199877904		21.07		96	95	88	98
ELM3_J1_Z07090527	S0373	08240512-N1005	21.0655 min, 08240512	21.1326		2.5 scans	0.038	339 m/z (75)	0.00015	0.000745	1163	0.8	247	1105894	0.00102	7687312	7676305	10522203	21.07		81	95	25	87
ELM3_J1_Z07090527	S0373	08240512-N1005	21.0655 min, 08240512	21.2233		>4 scans	0.36	TIC	0.0019	0.00018	1169	2.2	126	90740	0.000206	1866616	1283562	2125072	21.07		81	84	53	90
ELM2_Z07100503	S0373	08240512-N1005	21.0655 min, 08240512	21.1203		2.5 scans	0.05	339 m/z (75)	0.00023	0.000937	1162	0.9	205	668608	0.00126	4970488	4802284	6677647	21.07		81	95	29	88
ELM2_Z07100503	S0373	08240512-N1005	21.0655 min, 08240512	21.2232		>4 scans	0.46	TIC	0.003	0.00028	1169	3.2	108	52915	0.000342	1487041	1464887	1812504	21.07		84	86	55	92
ELM1_J3_Z07110506	S0373	08240512-N1005	21.0655 min, 08240512	21.1524		2.5 scans	0.094	339 m/z (79)	9.4e-05	0.002	1164	0.8	370	2042098	0.00287	21243842	21243842	30340636	21.07		85	95	51	90
ELM1_J3_Z07110506	S0373	08240512-N1005	21.0655 min, 08240512	21.2415		>4 scans	0.5	TIC	0.0012	0.000536	1170	2.5	159	157269		5675479	4122315		21.07		84	85	55	92
JOHNSON1_Z07090522	S0373	08240512-N1005	21.0655 min, 08240512	21.2279		2.6 scans	0.5	339 m/z	0.00054	0.000293	1169	1.1	218	288931	0.0036	5370586	5370586	65788888	21.07		86	86	55	93
JOHNSON2_Z07090523	S0373	08240512-N1005	21.0655 min, 08240512	21.1358		2.4 scans	0.035	339 m/z (79)	0.00014	0.000368	1163	0.8	235	1055262	0.000563	6968644	6941982	10634761	21.07		80	94	24	86
JOHNSON2_Z07090523	S0373	08240512-N1005	21.0655 min, 08240512	21.2265		2.6 scans	0.49	339 m/z	0.00056	0.000284	1169	1.2	217	277383	0.00346	5376074	5376074	65357501	21.07		87	87	55	94
JOHNSON3_Z07090524	S0373	08240512-N1005	21.0655 min, 08240512	21.2264		2.6 scans	0.48	339 m/z	0.00073	0.000252	1169	1.2	194	218474	0.00316	4259128	4259128	53206017	21.07		86	86	54	93
JOHNSON3_Z07090524	S0373	08240512-N1005	21.0655 min, 08240512	21.2264		2.8 scans	0.44	TIC	0.00079	0.000119	1169	1.2	185	202117	0.000299	2017160	2017160	5034367	21.07		86	87	54	92
MUGWORT2_J1_Z07080507	S0373	08240512-N1005	21.0655 min, 08240512	21.1359		2.7 scans	0.95	339 m/z	2.5e-05	0.00915	1163	0.9	1101	5925016	0.00969	159171294	157967590	168391746	21.07		91	87	66	97
MUGWORT2_J1_Z07080507	S0373	08240512-N1005	21.0655 min, 08240512	21.2419		3.0 scans	0.42	339 m/z	0.00053	0.000434	1170	1.3	216	286873	0.00647	7559019	5678746	112434943	21.07		83	84	47	91
MUGWORT2_J1_Z07080507	S0373	08240512-N1005	21.0655 min, 08240512	21.2419		3.0 scans	0.47	339 m/z (69)	0.00053	0.000602	1170	1.3	228	286907	0.00896	10467052	7863418	155705887	21.07		82	82	53	92
MUGWORT2_J1_Z07080507	S0373	08240512-N1005	21.0655 min, 08240512	21.2419		3.4 scans	0.45	TIC	0.00054	0.000197	1170	1.6	222	280487	0.000511	3433180	3433180	8880101	21.07		86	85	54	92
MUGWORT3_J2_Z07080508	S0373	08240512-N1005	21.0655 min, 08240512	21.1389		2.7 scans	0.92	339 m/z	2.7e-05	0.00892	1163	0.9	1071	5607353	0.00948	156726709	147077039	166426388	21.07		91	87	67	97
MUGWORT3_J2_Z07080508	S0373	08240512-N1005	21.0655 min, 08240512	21.2449		3.0 scans	0.38	339 m/z	0.00053	0.000389	1170	1.2	203	284281	0.00596	6832602	5120078	104630936	21.07		82	84	39	90
MUGWORT3_J2_Z07080508	S0373	08240512-N1005	21.0655 min, 08240512	21.2449		3.4 scans	0.44	TIC	0.00056	0.000174	1170	1.5	218	269782	0.00484	3069220	3069220	84968747	21.07		85	84	52	92
MUGWORT1_J3_Z07110504	S0373	08240512-N1005	21.0655 min, 08240512	21.1358		2.5 scans	0.95	339 m/z	2.7e-05	0.0097	1163	0.8	966	5801821	0.0103	147342191	145936418	156414390	21.07		91	87	66	97
MUGWORT1_J3_Z07110504	S0373	08240512-N1005	21.0655 min, 08240512	21.2402		3.0 scans	0.4	339 m/z	0.00066	0.000403	1170	1.2	174	240820	0.00667	6120991	4456301	101289707	21.07		82	83	46	89
MUGWORT1_J3_Z07110504	S0373	08240512-N1005	21.0655 min, 08240512	21.2402		3.0 scans	0.45	339 m/z (69)	0.00065	0.000561	1170	1.2	183	241406	0.00929	8522204	6204470	141076669	21.07		82	83	53	92
MUGWORT1_J3_Z07110504	S0373	08240512-N1005	21.0655 min, 08240512	21.2418		3.5 scans	0.44	TIC	0.00065	0.0002	1170	1.6	182	241792	0.000488	3047842	3047842	7410701	21.07		84	84	52	91
OLIVE2_J1_Z07080504	S0373	08240512-N1005	21.0655 min, 08240512	21.1756		3.3 scans	0.81	339 m/z	1.6e-05	0.0199	1166	0.6	1563	8534276	0.0226	378146168	378146168	428519915	21.07		90	85	65	97
OLIVE2_J1_Z07080504	S0373	08240512-N1005	21.0655 min, 08240512	21.1772		3.3 scans	0.84	TIC	1.6e-05	0.0207	1166	0.6	1593	8534276	0.0231	393474751	393474751	438000444	21.07		89	84	63	97
OLIVE2_J1_Z07080504	S0373	08240512-N1005	21.0655 min, 08240512	21.2555		2.6 scans	0.69	339 m/z	0.00011	0.00158	1171	1.1	489	1267520		30034573	23281686		21.07		90	87	65	96
OLIVE3_J2_Z07080505	S0373	08240512-N1005	21.0655 min, 08240512	21.1788		3.4 scans	0.78	117 m/z (79)	1.6e-05	0.0207	1166	0.6	1596	8921372	0.0235	415484969	415484969	469692935	21.07		88	86	71	96
OLIVE3_J2_Z07080505	S0373	08240512-N1005	21.0655 min, 08240512	21.2587		2.7 scans	0.72	339 m/z	8.4e-05	0.00197	1171	1.3	548	1714098	0.0191	39500933	32686719	381750428	21.07		90	88	64	95
OLIVE3_J2_Z07080505	S0373	08240512-N1005	21.0655 min, 08240512	21.2587		2.8 scans	0.71	TIC	8.5e-05	0.00138	1171	1.1	547	1699648	0.00194	27609021	27609021	38774651	21.07		90	87	64	95
OLIVE1_J3_Z07110503	S0373	08240512-N1005	21.0655 min, 08240512	21.2526		2.5 scans	0.69	339 m/z	0.00012	0.00161	1171	1.3	418	1206363	0.0215	27705193	23145632	369541397	21.07		89	87	65	95
ORCHARD2_J1_Z05260510	S0373	08240512-N1005	21.0655 min, 08240512	21.2619		>3 scans	0.64	339 m/z	0.00042	0.000453	1171	1.8	377	360798	0.00917	8713831	8713831	176332051	21.07		91	88	66	98
ORCHARD3_J2_Z05260511	S0373	08240512-N1005	21.0655 min, 08240512	21.259		>2 scans	0.67	339 m/z	0.00032	0.000701	1171	1.8	413	422161	0.00886	13788193	11014477	174127431	21.07		89	86	64	97
ORCHARD1_J3_Z05260518	S0373	08240512-N1005	21.0655 min, 08240512	21.2603		2.6 scans	0.28	339 m/z	0.00038	0.000265	1171	1.2	247	340393	0.002	5071838	4789972	38191080	21.07		92	93	70	93
ORCHARD1_J3_Z05260518	S0373	08240512-N1005	21.0655 min, 08240512	21.2618		>3 scans	0.5	TIC	0.00038	0.000265	1171	2.1	330	340393	0.0109	5063391	5063391	208141389	21.07		88	87	58	95
PECAN1_Z07090537	S0373	08240512-N1005	21.0655 min, 08240512	21.2064		5.0 scans	0.55	339 m/z (79)	1.8e-05	0.0498	1168	0.4	1496	8792650		630357452	472272495		21.07		92	92	83	97
PECAN1_Z07090537	S0373	08240512-N1005	21.0655 min, 08240512	21.2602		>2 scans	0.31	339 m/z	9e-05	0.00103	1171	1.7	363	1749121	0.0165	13142128	12830967	208533685	21.07		85	86	58	86
PECAN1_Z07090537	S0373	08240512-N1005	21.0655 min, 08240512	21.2602		>2 scans	0.73	339 m/z (79)	9.2e-05	0.00253	1171	1.7	553	1711787	0.0402	32013487	31255515	508063886	21.07		88	87	70	95
PECAN3_J2_Z07090539	S0373	08240512-N1005	21.0655 min, 08240512	21.2156		5.1 scans	0.34	340 m/z (339)	2.7e-05	0.0267	1168	0.5	1167	5259880		353008927	320810459		21.07		81	90	77	84
PECAN3_J2_Z07090539	S0373	08240512-N1005	21.0655 min, 08240512	21.2217		5.7 scans	0.6	339 m/z (79)	1.7e-05	0.0598	1169	0.3	1582	8558746		790383514	601170808		21.07		91	91	78	97
PECAN3_J2_Z07090539	S0373	08240512-N1005	21.0655 min, 08240512	21.2724		>3 scans	0.44	339 m/z (335)	6.6e-05	0.00205	1172	0.7	468	2208914	0.023	27075771	25248193	303508838	21.07		87	87	81	90
PECAN2_J3_Z07100505	S0373	08240512-N1005	21.0655 min, 08240512	21.2096		4.9 scans	0.49	117 m/z (79)	1.7e-05	0.0376	1168	0.6	1396	8406684		494957319	468853362		21.07		87	90	81	94
PECAN2_J3_Z07100505	S0373	08240512-N1005	21.0655 min, 08240512	21.2649		2.3 scans	0.4	339 m/z (79)	7.6e-05	0.00187	1171	1.4	454	1907681	0.025	24659617	23683327	328722119	21.07		88	89	78	91
RAGWEED1_Z08240506	S0373	08240512-N1005	21.0655 min, 08240512	21.0498		3.0 scans	0.58	73 m/z (79)	0.0012	0.00065	1157	1	215	92021	0.00277	3719804	3719804	15840268	21.07		81	81	68	93
RAGWEED2_Z08240507	S0373	08240512-N1005	21.0655 min, 08240512	21.0468		2.9 scans	0.56	73 m/z (79)	0.0011	0.000799	1157	1	218	87515	0.00311	3640108	3640108	14159144	21.07		82	83	69	93
RAGWEED3_Z08240508	S0373	08240512-N1005	21.0655 min, 08240512	21.0454		3.0 scans	0.51	73 m/z	0.00076	0.000677	1157	1	213	130716	0.00235	3046614	3046614	10564756	21.07		80	80	49	96
RAGWEED3_Z08240508	S0373	08240512-N1005	21.0655 min, 08240512	21.0454		3.0 scans	0.54	73 m/z (79)	0.0011	0.000842	1157	1	220	84991	0.00292	3789655	3789655	13127271	21.07		84	84	70	94
REDOAK1_Z06220512	S0373	08240512-N1005	21.0655 min, 08240512	21.1249		2.7 scans	0.84	339 m/z (79)	9.7e-05	0.00356	1162	1	672	1653930	0.00399	63478247	61498399	70991186	21.07		89	87	71	98
REDOAK1_Z06220512	S0373	08240512-N1005	21.0655 min, 08240512	21.1249		2.7 scans	0.86	339 m/z	8.1e-05	0.00339	1162	1	680	1975315	0.0038	60446480	58561191	67610653	21.07		91	87	65	98
REDOAK1_Z06220512	S0373	08240512-N1005	21.0655 min, 08240512	21.2432		2.9 scans	0.78	339 m/z (71)	8.8e-05	0.00324	1170	1.3	595	1813578	0.00668	57809038	49256982	118852412	21.07		85	83	55	95
REDOAK2_Z06220513	S0373	08240512-N1005	21.0655 min, 08240512	21.1248		2.6 scans	0.83	339 m/z	0.00013	0.00217	1162	1.1	543	1243094	0.00255	36771574	36135058	43025229	21.07		91	87	65	98
REDOAK2_Z06220513	S0373	08240512-N1005	21.0655 min, 08240512	21.1248		2.6 scans	0.83	339 m/z (79)	0.00015	0.00234	1162	1.1	543	1125037	0.00274	39533891	38849559	46231030	21.07		89	88	70	98
REDOAK2_Z06220513	S0373	08240512-N1005	21.0655 min, 08240512	21.1248		2.7 scans	0.83	TIC	0.00013	0.0021	1162	1.1	543	1237944	0.0027	35546224	35442329	45556125	21.07		90	87	64	98
REDOAK2_Z06220513	S0373	08240512-N1005	21.0655 min, 08240512	21.2416		2.7 scans	0.78	339 m/z (69)	0.00012	0.00236	1170	1.5	514	1375575		39927214	36830039		21.07		83	82	52	94
REDOAK3_Z06230502	S0373	08240512-N1005	21.0655 min, 08240512	21.1358		2.6 scans	0.88	339 m/z	4.4e-05	0.00551	1163	1	876	3464115	0.00605	97023784	89236522	106391252	21.07		91	87	66	97
REDOAK3_Z06230502	S0373	08240512-N1005	21.0655 min, 08240512	21.1358		2.7 scans	0.91	TIC	4.3e-05	0.00552	1163	1	888	3527678	0.00646	97124541	97124541	113601238	21.07		91	87	65	97
RYE1_Z07070504	S0373	08240512-N1005	21.0655 min, 08240512	21.171		3.5 scans	0.079	199 m/z (79)	0.0001	0.00282	1165	0.5	448	1553973	0.00316	36398564	35221830	40752847	21.07		87	97	61	93
RYE1_Z07070504	S0373	08240512-N1005	21.0655 min, 08240512	21.2417		>3 scans	0.36	TIC	0.00096	0.000108	1170	1.8	176	169084	0.0144	1398079	1398079	185709177	21.07		81	83	55	91
RYE2_Z07080501	S0373	08240512-N1005	21.0655 min, 08240512	21.245		>3 scans	0.4	TIC	0.00086	0.00015	1170	2	180	167708	0.0179	1628308	1628308	193200019	21.07		83	83	61	92
RYE3_Z07080502	S0373	08240512-N1005	21.0655 min, 08240512	21.2463		>3 scans	0.39	TIC	0.00077	0.000159	1170	1.6	191	195325	0.018	1868408	1868408	211484963	21.07		85	86	66	93
SYCAMORE2_J1_Z07090517	S0373	08240512-N1005	21.0655 min, 08240512	21.1894		3.2 scans	0.12	339 m/z (335)	3.7e-05	0.00307	1166	0.6	607	4532142	0.00393	64373384	62241155	82182757	21.07		85	95	58	91
SYCAMORE3_J2_Z07110505	S0373	08240512-N1005	21.0655 min, 08240512	21.1973		3.0 scans	0.16	339 m/z (95)	3e-05	0.0047	1167	0.8	680	6078420	0.00555	94446475	85408448	111332934	21.07		88	95	66	93
SYCAMORE3_J2_Z07110505	S0373	08240512-N1005	21.0655 min, 08240512	21.1973		3.0 scans	0.17	339 m/z	3.3e-05	0.00464	1167	0.8	703	5662499	0.00547	93169811	84253954	109728135	21.07		87	98	60	97
SYCAMORE3_J2_Z07110505	S0373	08240512-N1005	21.0655 min, 08240512	21.2618		>2 scans	0.35	339 m/z	0.00016	0.000587	1171	1.6	282	1123395	0.00501	11775615	10717107	100500540	21.07		88	89	84	90
SYCAMORE3_J2_Z07110505	S0373	08240512-N1005	21.0655 min, 08240512	21.2618		>2 scans	0.52	339 m/z (95)	0.00016	0.000942	1171	1.6	345	1123395	0.00805	18910604	17210733	161482904	21.07		88	89	78	93
SYCAMORE1_J3_Z07110508	S0373	08240512-N1005	21.0655 min, 08240512	21.1942		3.3 scans	0.21	339 m/z (335)	3.6e-05	0.00704	1167	0.8	771	5212528	0.00814	128209977	128209977	148088048	21.07		93	97	88	97
SYCAMORE1_J3_Z07110508	S0373	08240512-N1005	21.0655 min, 08240512	21.2556		>2 scans	0.62	339 m/z	0.0002	0.000912	1171	1.9	334	925716	0.0115	16593715	15018746	209215301	21.07		89	87	71	94
TIMOTHY1_Z07090531	S0373	08240512-N1005	21.0655 min, 08240512	21.2217		2.6 scans	0.41	339 m/z	0.00099	0.000279	1169	1	153	149450	0.00222	3089909	2802477	24583681	21.07		86	89	60	92
TIMOTHY1_Z07090531	S0373	08240512-N1005	21.0655 min, 08240512	21.2233		3.1 scans	0.44	TIC	0.001	0.000303	1169	1.3	159	143132	0.00781	3361862	1681632	86485834	21.07		84	86	53	92
TIMOTHY3_J2_Z07090533	S0373	08240512-N1005	21.0655 min, 08240512	21.2188		2.7 scans	0.45	339 m/z	0.0011	0.000303	1168	1.1	147	120731	0.00373	2813549	2407046	34546689	21.07		86	87	55	92
TIMOTHY2_J3_Z07100504	S0373	08240512-N1005	21.0655 min, 08240512	21.2218		2.8 scans	0.39	339 m/z	0.0013	0.000245	1168	1.1	135	113005	0.00262	2604854	2355249	27819097	21.07		84	88	60	91
WALNUT1_Z08240510	S0373	08240512-N1005	21.0655 min, 08240512	21.0621		2.8 scans	0.35	117 m/z (79)	4.9e-05	0.00673	1158	1	885	2066908	0.00968	57597421	55136499	82779134	21.07		95	96	85	100
WALNUT1_Z08240510	S0373	08240512-N1005	21.0655 min, 08240512	21.1589		2.9 scans	0.49	73 m/z	0.00058	0.00041	1164	1.2	248	175998	0.00077	3508067	3508067	6584704	21.07		87	85	53	94
WALNUT1_Z08240510	S0373	08240512-N1005	21.0655 min, 08240512	21.1589		3.0 scans	0.48	TIC	0.00061	0.000265	1164	1.1	244	165896	0.000899	2267990	2267990	7687856	21.07		87	86	52	96
WALNUT2_Z08240511	S0373	08240512-N1005	21.0655 min, 08240512	21.0607		2.8 scans	0.25	117 m/z (75)	5.3e-05	0.00482	1158	1	737	1964437	0.00695	40421540	38012195	58194455	21.07		96	99	90	99
WALNUT2_Z08240511	S0373	08240512-N1005	21.0655 min, 08240512	21.0607		2.8 scans	0.45	117 m/z	2.7e-05	0.00807	1158	1	979	3884439	0.0116	67579941	63551808	97130313	21.07		80	83	65	98
WALNUT2_Z08240511	S0373	08240512-N1005	21.0655 min, 08240512	21.0653		3.0 scans	0.56	75 m/z (79)	2.7e-05	0.0111	1158	0.9	1091	3879328	0.0169	92967788	92871069	141508818	21.07		86	82	60	99
WALNUT2_Z08240511	S0373	08240512-N1005	21.0655 min, 08240512	21.159		2.8 scans	0.48	339 m/z	0.00066	0.00045	1164	1.1	240	158599	0.00697	3773944	3752965	58361921	21.07		86	85	52	95
WALNUT2_Z08240511	S0373	08240512-N1005	21.0655 min, 08240512	21.159		3.0 scans	0.5	TIC	0.00071	0.000268	1164	0.9	245	148619	0.00092	2249234	2249234	7703439	21.07		88	87	61	97
WALNUT3_Z08240512	S0373	08240512-N1005	21.0655 min, 08240512	21.0655		2.8 scans	0.31	117 m/z (75)	4.8e-05	0.00536	1158	0.9	840	2260802	0.00768	54500761	54435980	78007445	21.07		98	100	100	100
WALNUT3_Z08240512	S0373	08240512-N1005	21.0655 min, 08240512	21.0655		2.8 scans	0.38	117 m/z	4.7e-05	0.00632	1158	0.9	925	2297913	0.00906	64276421	64200020	92024407	21.07		96	95	89	99
WALNUT3_Z08240512	S0373	08240512-N1005	21.0655 min, 08240512	21.1592		2.8 scans	0.47	73 m/z	0.00055	0.000306	1164	1.1	261	194965	0.00099	3117615	3117615	10055647	21.07		88	87	54	96
WALNUT3_Z08240512	S0373	08240512-N1005	21.0655 min, 08240512	21.1592		2.9 scans	0.52	TIC	0.00057	0.000292	1164	1	274	189183	0.00107	2968774	2968774	10868225	21.07		90	88	63	98
WHITEOAK1_Z07090513	S0373	08240512-N1005	21.0655 min, 08240512	21.1159		2.7 scans	0.7	339 m/z	0.0001	0.00307	1162	1	561	1415437	0.00579	42227530	42227530	79477267	21.07		91	88	67	98
WHITEOAK1_Z07090513	S0373	08240512-N1005	21.0655 min, 08240512	21.119		2.8 scans	0.75	TIC	9.7e-05	0.00316	1162	1	578	1455394	0.00758	43462185	43462185	104047959	21.07		89	86	60	98
WHITEOAK1_Z07090513	S0373	08240512-N1005	21.0655 min, 08240512	21.2296		2.7 scans	0.85	339 m/z	7.9e-05	0.00339	1169	1.1	582	1790165		46597857	42643027		21.07		89	86	61	96
WHITEOAK2_Z07090514	S0373	08240512-N1005	21.0655 min, 08240512	21.1173		2.7 scans	0.7	339 m/z	8.9e-05	0.00302	1162	0.9	612	1742022	0.00598	50520809	50520809	99847381	21.07		91	88	66	98
WHITEOAK2_Z07090514	S0373	08240512-N1005	21.0655 min, 08240512	21.1188		2.8 scans	0.74	TIC	8.7e-05	0.00311	1162	1	629	1776161	0.00735	51991649	51991649	122722115	21.07		89	86	59	98
WHITEOAK2_Z07090514	S0373	08240512-N1005	21.0655 min, 08240512	21.2295		2.6 scans	0.87	TIC	7e-05	0.00294	1169	1.3	634	2205541	0.00355	49211347	49211347	59273947	21.07		90	86	62	96
[truncated: 23,107 more rows]
