# Supplementary material for: Pollen Lipidomics: Lipid Profiling Exposes a Notable Diversity in 22 Allergenic Pollen and Potential Biomarkers of the Allergic Immune Response
Source: PLoS One. 2013 Feb 28;8(2):e57566. doi: 10.1371/journal.pone.0057566 (PMC3585183; doi:10.1371/journal.pone.0057566)
Supplement: Table S3 — (XLS) [file pone.0057566.s003.xls]

## Sheet: Supplementary Dataset S3
FileName	SSet	CAS	Name	RT	RI	Width	Purity	Model	Min. Abund.	Amount	Scan	Peak Tailing	S/N (total)	Base Peak	Max. Amount	Area	Intgr.Signal	Max. Area	Expec. RT	RI-RI(lib)	Net	Weighted	Simple	Reverse
ASH1_Z06220509	S0677	07080508-N1010	22.6553 min, 07080508	22.6216		3.1 scans	0.94	57 m/z	1.7e-05	0.00941	1260	0.5	1070	9029840		168031521	166948797		22.66		99	98	97	98
ASH2_Z06220510	S0677	07080508-N1010	22.6553 min, 07080508	22.6044		2.7 scans	0.93	57 m/z	3e-05	0.00571	1259	0.8	780	5633041		80060520	80060520		22.66		97	96	96	96
ASH3_Z06230501	S0677	07080508-N1010	22.6553 min, 07080508	22.6245		2.9 scans	0.94	71 m/z	1.5e-05	0.00937	1260	0.7	1084	8973233		159882124	159713275		22.66		99	98	97	98
ASH3_Z06230501	S0677	07080508-N1010	22.6553 min, 07080508	25.8954		4.8 scans	0.76	85 m/z	1.4e-05	0.0215	1473	0.4	1321	9037955		367877692	367620441		22.66		82	82	87	87
BERMUDA1_Z06220506	S0677	07080508-N1010	22.6553 min, 07080508	22.5954		3.0 scans	0.75	TIC	0.0002	0.000521	1258	1	288	797552	0.000631	9584791	9278657	11588285	22.66		92	92	93	94
BERMUDA1_Z06220506	S0677	07080508-N1010	22.6553 min, 07080508	28.9667		8.9 scans	0.84	55 m/z (380)	1.8e-05	0.0457	1673	0.2	1511	9003896		839983469	837550578		22.66		81	87	94	84
BERMUDA1_Z06220506	S0677	07080508-N1010	22.6553 min, 07080508	28.9667		9.0 scans	0.88	TIC	1.9e-05	0.0144	1673	2.5	1554	8524460	0.0489	266254725	266254725	898046140	22.66		85	91	96	91
BERMUDA2_Z06220507	S0677	07080508-N1010	22.6553 min, 07080508	22.5939		3.1 scans	0.72	TIC	0.00024	0.000456	1258	0.9	266	670028	0.000554	7915550	7593233	9612277	22.66		91	92	92	94
BERMUDA3_Z06220508	S0677	07080508-N1010	22.6553 min, 07080508	22.5937		3.0 scans	0.7	TIC	0.00027	0.000376	1258	0.9	252	607123	0.000487	6792178	6261459	8788677	22.66		92	94	92	94
BERMUDA3_Z06220508	S0677	07080508-N1010	22.6553 min, 07080508	28.9512		7.5 scans	0.67	99 m/z (381)	1.8e-05	0.0327	1672	0.2	1349	9076932		591579875	568791591		22.66		81	87	74	83
BERMUDA3_Z06220508	S0677	07080508-N1010	22.6553 min, 07080508	28.9512		7.9 scans	0.91	TIC	1.9e-05	0.0145	1672	2.4	1568	8568491	0.0453	262905670	262905670	817509343	22.66		89	87	97	90
BIRCH1_Z08240503	S0677	07080508-N1010	22.6553 min, 07080508	22.5158		2.7 scans	0.81	57 m/z	3.4e-05	0.000755	1253	1.1	593	2613958		29635586	28253166		22.66		88	87	91	88
BIRCH1_Z08240503	S0677	07080508-N1010	22.6553 min, 07080508	25.7545		2.8 scans	0.92	57 m/z	1.2e-05	0.00259	1464	0.8	1062	7581655		101731423	101680336		22.66		80	77	92	82
BIRCH2_Z08240504	S0677	07080508-N1010	22.6553 min, 07080508	22.5187		2.6 scans	0.82	57 m/z	2.7e-05	0.000932	1253	1	717	3775036		42701877	39344580		22.66		89	88	91	89
BIRCH2_Z08240504	S0677	07080508-N1010	22.6553 min, 07080508	25.762		2.9 scans	0.9	71 m/z	1.1e-05	0.003	1464	0.8	1226	8771352		137583984	132915381		22.66		80	78	93	84
BIRCH2_Z08240504	S0677	07080508-N1010	22.6553 min, 07080508	28.7794		3.4 scans	0.77	71 m/z	1.1e-05	0.00398	1661	0.5	1294	8755598		182652433	174559512		22.66		80	76	86	87
BIRCH2_Z08240504	S0677	07080508-N1010	22.6553 min, 07080508	28.7809		3.4 scans	0.78	TIC	1.1e-05	0.00378	1661	0.5	1295	8735384		173331292	164183159		22.66		80	76	86	87
BIRCH3_Z08240505	S0677	07080508-N1010	22.6553 min, 07080508	22.5189		2.7 scans	0.8	57 m/z	3.9e-05	0.000791	1253	1	612	2709611		30773806	28378426		22.66		88	87	91	88
BIRCH3_Z08240505	S0677	07080508-N1010	22.6553 min, 07080508	25.7591		2.7 scans	0.91	57 m/z	1.3e-05	0.00266	1464	0.8	1109	8037270		103771891	101147774		22.66		80	77	92	83
BLUEGRASS1_Z06220503	S0677	07080508-N1010	22.6553 min, 07080508	22.5938		2.8 scans	0.54	57 m/z	0.00054	0.000288	1258	1.1	179	306694		3477979	3129043		22.66		89	93	92	92
BLUEGRASS2_Z06220504	S0677	07080508-N1010	22.6553 min, 07080508	22.5938		2.7 scans	0.57	57 m/z	0.00047	0.00034	1258	1.1	194	359855		4061399	3737044		22.66		91	93	92	93
BLUEGRASS3_Z06220505	S0677	07080508-N1010	22.6553 min, 07080508	22.5937		2.8 scans	0.57	TIC	0.00046	0.000257	1258	0.9	197	385082	0.000308	3437028	3003635	4108725	22.66		89	92	91	93
BOX1_Z05260515	S0677	07080508-N1010	22.6553 min, 07080508	22.6079		2.6 scans	0.87	57 m/z	6.3e-05	0.00149	1259	1.1	565	2227564		27862730	26825068		22.66		94	93	94	93
BOX1_Z05260515	S0677	07080508-N1010	22.6553 min, 07080508	25.8772		3.7 scans	0.81	TIC	1.5e-05	0.0109	1472	0.4	1319	9004020		203571870	201834675		22.66		80	76	86	87
BOX1_Z05260515	S0677	07080508-N1010	22.6553 min, 07080508	25.8772		3.8 scans	0.92	71 m/z (259)	1.5e-05	0.013	1472	0.4	1403	9258581		242726356	239697093		22.66		84	86	96	88
BOX1_Z05260515	S0677	07080508-N1010	22.6553 min, 07080508	25.8772		3.8 scans	0.94	71 m/z	1.5e-05	0.0131	1472	0.4	1418	9258581		244460465	241409560		22.66		85	82	96	87
BOX2_Z05260516	S0677	07080508-N1010	22.6553 min, 07080508	22.6126		2.7 scans	0.89	57 m/z	3.7e-05	0.00194	1259	0.9	719	3555375		44231196	42305245		22.66		95	94	94	94
BOX2_Z05260516	S0677	07080508-N1010	22.6553 min, 07080508	25.8943		4.2 scans	0.81	TIC	1.4e-05	0.0117	1473	0.4	1428	9113078		267315628	243461579		22.66		80	76	86	88
BOX2_Z05260516	S0677	07080508-N1010	22.6553 min, 07080508	25.8943		4.4 scans	0.8	85 m/z	1.4e-05	0.0122	1473	0.4	1415	9158061		277371227	277371227		22.66		82	82	86	87
BOX2_Z05260516	S0677	07080508-N1010	22.6553 min, 07080508	28.9363		6.9 scans	0.89	85 m/z	1.4e-05	0.0227	1671	0.2	1602	9215817		516074144	486193818		22.66		84	81	96	88
BOX3_Z05260517	S0677	07080508-N1010	22.6553 min, 07080508	22.6126		2.7 scans	0.87	57 m/z	4.7e-05	0.0015	1259	0.9	635	2850716		35153677	33734547		22.66		94	93	94	93
BOX3_Z05260517	S0677	07080508-N1010	22.6553 min, 07080508	25.8943		4.3 scans	0.92	71 m/z	1.4e-05	0.0125	1473	0.3	1467	9272029		294448166	281913066		22.66		84	82	96	87
BOX3_Z05260517	S0677	07080508-N1010	22.6553 min, 07080508	28.9363		6.6 scans	0.87	85 m/z (131)	1.4e-05	0.0207	1671	0.2	1554	9353930		486875715	479794467		22.66		82	85	96	90
BOX3_Z05260517	S0677	07080508-N1010	22.6553 min, 07080508	28.9363		6.6 scans	0.91	85 m/z	1.4e-05	0.0213	1671	0.2	1593	9353930		499071723	491813093		22.66		83	80	96	87
COTTONWOOD1_Z07090534	S0677	07080508-N1010	22.6553 min, 07080508	22.583		2.7 scans	0.81	57 m/z	6.1e-05	0.00108	1257	1.1	499	2582757		33867132	33113073		22.66		96	96	95	96
COTTONWOOD1_Z07090534	S0677	07080508-N1010	22.6553 min, 07080508	22.583		2.7 scans	0.82	TIC	6.1e-05	0.00096	1257	1	500	2605937	0.00103	29983716	29983716	32137295	22.66		96	96	95	96
COTTONWOOD2_Z07090535	S0677	07080508-N1010	22.6553 min, 07080508	22.58		2.7 scans	0.86	57 m/z	9.6e-05	0.00119	1257	1	409	1655821		21473299	20626050		22.66		97	96	95	96
COTTONWOOD3_Z07090536	S0677	07080508-N1010	22.6553 min, 07080508	22.5832		2.7 scans	0.82	57 m/z	7.2e-05	0.0011	1257	1	467	2203433		29059714	28360826		22.66		96	96	95	96
ELM3_J1_Z07090527	S0677	07080508-N1010	22.6553 min, 07080508	22.5768		2.7 scans	0.67	57 m/z	0.00048	0.000428	1257	1	188	360388		4415470	4137470		22.66		93	95	92	94
ELM2_Z07100503	S0677	07080508-N1010	22.6553 min, 07080508	22.5783		2.7 scans	0.72	57 m/z	0.00064	0.000556	1257	1.1	157	249729		2949185	2839787		22.66		93	95	92	95
ELM2_Z07100503	S0677	07080508-N1010	22.6553 min, 07080508	22.5798		2.8 scans	0.73	TIC	0.00062	0.000548	1257	1.3	158	255873		2908472	2451281		22.66		94	96	91	94
ELM1_J3_Z07110506	S0677	07080508-N1010	22.6553 min, 07080508	22.592		2.7 scans	0.79	57 m/z	0.00022	0.00106	1258	1.1	257	858634		11214046	10236806		22.66		96	96	94	96
JOHNSON1_Z07090522	S0677	07080508-N1010	22.6553 min, 07080508	22.583		2.8 scans	0.83	57 m/z	0.00011	0.000953	1257	1.2	362	1323037		17416341	17252327		22.66		97	96	95	96
JOHNSON1_Z07090522	S0677	07080508-N1010	22.6553 min, 07080508	28.9359		7.2 scans	0.66	85 m/z (381)	1.6e-05	0.0327	1671	0.2	1334	9273161		598037234	575552194		22.66		82	89	94	87
JOHNSON2_Z07090523	S0677	07080508-N1010	22.6553 min, 07080508	22.5831		2.8 scans	0.83	57 m/z	0.00011	0.000922	1257	1.1	364	1370453		17419101	17305342		22.66		96	96	94	96
JOHNSON2_Z07090523	S0677	07080508-N1010	22.6553 min, 07080508	28.9359		6.2 scans	0.77	99 m/z (381)	2.3e-05	0.0346	1671	0.2	1431	6704468		654690389	588814860		22.66		82	87	93	86
JOHNSON3_Z07090524	S0677	07080508-N1010	22.6553 min, 07080508	22.5814		2.8 scans	0.83	57 m/z	0.00013	0.000894	1257	1.1	341	1189151		15061473	14835871		22.66		97	96	95	96
MUGWORT2_J1_Z07080507	S0677	07080508-N1010	22.6553 min, 07080508	22.6338		5.4 scans	0.2	57 m/z	1.8e-05	0.00536	1261	0.4	575	8305647		93305225	93305225		22.66		89	100	20	89
MUGWORT2_J1_Z07080507	S0677	07080508-N1010	22.6553 min, 07080508	22.6538		4.0 scans	0.73	TIC	1.6e-05	0.0156	1262	0.4	1173	9178928	0.0169	271579652	243709145	293686327	22.66		100	100	80	99
MUGWORT2_J1_Z07080507	S0677	07080508-N1010	22.6553 min, 07080508	22.6538		4.1 scans	0.82	85 m/z	1.6e-05	0.0179	1262	0.4	1239	9178928		311494371	285437654		22.66		100	100	90	100
MUGWORT3_J2_Z07080508	S0677	07080508-N1010	22.6553 min, 07080508	22.6553		4.4 scans	0.8	85 m/z	1.7e-05	0.0177	1262	0.4	1219	8890183		311687812	311448014		22.66		100	100	88	99
MUGWORT1_J3_Z07110504	S0677	07080508-N1010	22.6553 min, 07080508	22.6537		3.7 scans	0.74	TIC	1.7e-05	0.0176	1262	0.3	1081	9268698	0.0187	268597545	252261433	283975641	22.66		100	100	80	99
MUGWORT1_J3_Z07110504	S0677	07080508-N1010	22.6553 min, 07080508	22.6537		3.8 scans	0.82	85 m/z	1.7e-05	0.0201	1262	0.3	1135	9268698		306700546	288158862		22.66		100	100	90	100
MUGWORT1_J3_Z07110504	S0677	07080508-N1010	22.6553 min, 07080508	22.6537		3.8 scans	0.85	85 m/z (227)	1.8e-05	0.0216	1262	0.3	1157	8785716		329308191	309399754		22.66		98	100	90	100
OLIVE2_J1_Z07080504	S0677	07080508-N1010	22.6553 min, 07080508	22.6014		2.7 scans	0.85	57 m/z	4.3e-05	0.00226	1258	1	569	3268584		43022688	42900646		22.66		97	96	95	96
OLIVE3_J2_Z07080505	S0677	07080508-N1010	22.6553 min, 07080508	22.603		2.8 scans	0.86	57 m/z	4.2e-05	0.00237	1258	0.9	580	3369012		47559607	47394718		22.66		97	97	95	96
OLIVE1_J3_Z07110503	S0677	07080508-N1010	22.6553 min, 07080508	22.5969		2.6 scans	0.84	57 m/z	4.3e-05	0.00245	1258	1	515	3441009		42201978	40511996		22.66		97	96	95	96
ORCHARD2_J1_Z05260510	S0677	07080508-N1010	22.6553 min, 07080508	22.6231		2.6 scans	0.94	57 m/z	2.6e-05	0.00411	1260	0.8	951	5798474		79088063	78012239		22.66		96	95	95	95
ORCHARD2_J1_Z05260510	S0677	07080508-N1010	22.6553 min, 07080508	25.8986		4.9 scans	0.82	TIC	1.7e-05	0.0151	1473	0.3	1412	8676531		291640241	291478017		22.66		83	82	87	86
ORCHARD2_J1_Z05260510	S0677	07080508-N1010	22.6553 min, 07080508	28.9207		5.1 scans	0.81	TIC	1.6e-05	0.0176	1670	0.3	1493	9117022		339247799	338638488		22.66		84	83	87	88
ORCHARD2_J1_Z05260510	S0677	07080508-N1010	22.6553 min, 07080508	28.9207		5.4 scans	0.9	85 m/z	1.6e-05	0.0208	1670	0.3	1579	9123802		400379673	399541424		22.66		88	86	97	90
ORCHARD2_J1_Z05260510	S0677	07080508-N1010	22.6553 min, 07080508	31.7076		4.5 scans	0.78	85 m/z (119)	1.8e-05	0.0144	1851	0.4	1408	8275007		277839643	277839643		22.66		82	84	86	90
ORCHARD2_J1_Z05260510	S0677	07080508-N1010	22.6553 min, 07080508	31.7076		4.5 scans	0.8	85 m/z	1.7e-05	0.0144	1851	0.4	1428	8761008		277528083	277528083		22.66		80	79	86	88
ORCHARD3_J2_Z05260511	S0677	07080508-N1010	22.6553 min, 07080508	22.6202		2.7 scans	0.95	57 m/z	2.1e-05	0.00478	1260	0.8	1022	6445530		94018082	94012403		22.66		96	95	95	95
ORCHARD3_J2_Z05260511	S0677	07080508-N1010	22.6553 min, 07080508	25.9096		5.3 scans	0.93	85 m/z	1.4e-05	0.0199	1474	0.3	1583	9323887		392052320	380367170		22.66		85	83	97	87
ORCHARD3_J2_Z05260511	S0677	07080508-N1010	22.6553 min, 07080508	28.9346		6.1 scans	0.81	TIC	1.5e-05	0.0198	1671	0.2	1474	8733741		389990417	389557872		22.66		82	80	86	87
ORCHARD3_J2_Z05260511	S0677	07080508-N1010	22.6553 min, 07080508	28.9346		6.4 scans	0.93	71 m/z	1.5e-05	0.0234	1671	0.2	1582	9215505		461131231	460739931		22.66		88	86	97	91
ORCHARD1_J3_Z05260518	S0677	07080508-N1010	22.6553 min, 07080508	22.6184		2.8 scans	0.93	57 m/z	3e-05	0.00307	1259	0.9	798	4220777		58661595	58628252		22.66		95	94	94	94
ORCHARD1_J3_Z05260518	S0677	07080508-N1010	22.6553 min, 07080508	25.8939		4.2 scans	0.9	85 m/z (159)	1.4e-05	0.0154	1473	0.3	1477	9206926		295813916	273531265		22.66		82	83	96	88
ORCHARD1_J3_Z05260518	S0677	07080508-N1010	22.6553 min, 07080508	25.8939		4.2 scans	0.91	85 m/z	1.4e-05	0.015	1473	0.3	1487	9180107		286935543	265321669		22.66		84	82	96	87
ORCHARD1_J3_Z05260518	S0677	07080508-N1010	22.6553 min, 07080508	28.919		5.1 scans	0.89	71 m/z	1.4e-05	0.0189	1670	0.3	1539	9257524		362678256	354130207		22.66		85	85	96	90
ORCHARD1_J3_Z05260518	S0677	07080508-N1010	22.6553 min, 07080508	31.7029		4.2 scans	0.89	85 m/z	1.4e-05	0.0155	1851	0.4	1524	9072907		296376627	295727012		22.66		81	76	95	90
PECAN1_Z07090537	S0677	07080508-N1010	22.6553 min, 07080508	22.5784		2.8 scans	0.44	57 m/z	0.00071	0.000204	1257	0.9	143	223581		2580928	2328559		22.66		83	87	82	87
PECAN1_Z07090537	S0677	07080508-N1010	22.6553 min, 07080508	22.5799		3.5 scans	0.16	TIC	0.0028	7.31e-05	1257	1.1	87	54961		924180	703458		22.66		82	92	41	87
PECAN3_J2_Z07090539	S0677	07080508-N1010	22.6553 min, 07080508	22.5798		2.7 scans	0.52	57 m/z	0.00048	0.000278	1257	1.1	170	301779		3670306	3249426		22.66		87	89	86	88
PECAN3_J2_Z07090539	S0677	07080508-N1010	22.6553 min, 07080508	22.5814		3.3 scans	0.4	TIC	0.00061	0.000218	1257	1.2	150	239083		2880024	2350251		22.66		87	91	71	89
PECAN2_J3_Z07100505	S0677	07080508-N1010	22.6553 min, 07080508	22.5785		3.4 scans	0.53	TIC	0.00047	0.000291	1257	1.2	164	304784		3829658	2475143		22.66		88	91	83	91
REDOAK1_Z06220512	S0677	07080508-N1010	22.6553 min, 07080508	22.5937		2.7 scans	0.72	57 m/z	0.00013	0.000809	1258	1	340	1210626		14405953	13754612		22.66		94	95	93	95
REDOAK1_Z06220512	S0677	07080508-N1010	22.6553 min, 07080508	22.5937		2.8 scans	0.75	TIC	0.00012	0.000832	1258	0.9	346	1268234		14816345	12881529		22.66		94	94	92	94
REDOAK2_Z06220513	S0677	07080508-N1010	22.6553 min, 07080508	22.5936		2.7 scans	0.73	57 m/z	0.00015	0.000785	1258	1.1	324	1106932		13256801	12375306		22.66		95	95	94	95
REDOAK2_Z06220513	S0677	07080508-N1010	22.6553 min, 07080508	22.5936		2.8 scans	0.76	TIC	0.00014	0.00079	1258	0.8	331	1165363		13340221	12302751		22.66		94	95	92	94
REDOAK3_Z06230502	S0677	07080508-N1010	22.6553 min, 07080508	22.5968		2.6 scans	0.69	57 m/z	0.00013	0.000713	1258	1.2	321	1097351		12548195	11793551		22.66		94	94	93	94
REDOAK3_Z06230502	S0677	07080508-N1010	22.6553 min, 07080508	22.5968		2.9 scans	0.72	TIC	0.00013	0.00084	1258	1	328	1150613		14785337	10857170		22.66		94	95	91	94
RYE1_Z07070504	S0677	07080508-N1010	22.6553 min, 07080508	22.589		2.8 scans	0.42	57 m/z	0.00096	0.000154	1258	1	124	170168		1992846	1834767		22.66		83	89	85	87
RYE2_Z07080501	S0677	07080508-N1010	22.6553 min, 07080508	22.5955		2.7 scans	0.56	57 m/z	0.00051	0.000307	1258	1	171	284137		3321756	2862282		22.66		90	94	91	93
RYE2_Z07080501	S0677	07080508-N1010	22.6553 min, 07080508	22.5955		2.8 scans	0.61	TIC	0.00046	0.000277	1258	1	178	311185		2996883	2897433		22.66		89	92	90	91
RYE3_Z07080502	S0677	07080508-N1010	22.6553 min, 07080508	22.5952		2.7 scans	0.6	57 m/z	0.0004	0.000383	1258	1.1	196	370512		4500163	3940610		22.66		92	94	92	94
RYE3_Z07080502	S0677	07080508-N1010	22.6553 min, 07080508	22.5952		2.8 scans	0.63	TIC	0.00038	0.000327	1258	1.1	200	394594		3852158	3296716		22.66		92	93	91	93
SYCAMORE2_J1_Z07090517	S0677	07080508-N1010	22.6553 min, 07080508	22.5906		2.7 scans	0.91	57 m/z	4.1e-05	0.00272	1258	0.8	626	4048831		56974515	56128757		22.66		98	97	96	97
SYCAMORE3_J2_Z07110505	S0677	07080508-N1010	22.6553 min, 07080508	22.6015		2.6 scans	0.91	57 m/z	4.7e-05	0.00265	1258	1	551	3951187		53297654	52488839		22.66		97	97	96	97
SYCAMORE1_J3_Z07110508	S0677	07080508-N1010	22.6553 min, 07080508	22.5984		2.6 scans	0.91	57 m/z	5.2e-05	0.00253	1258	1	521	3550414		46099766	44817892		22.66		97	96	95	96
SYCAMORE1_J3_Z07110508	S0677	07080508-N1010	22.6553 min, 07080508	22.5984		2.6 scans	0.91	57 m/z (298)	5.2e-05	0.00261	1258	1	522	3546032		47604299	46280589		22.66		95	96	96	96
TIMOTHY1_Z07090531	S0677	07080508-N1010	22.6553 min, 07080508	22.5783		2.7 scans	0.86	57 m/z	0.00014	0.00116	1257	1	323	1024170		12954289	12479402		22.66		97	96	95	96
TIMOTHY3_J2_Z07090533	S0677	07080508-N1010	22.6553 min, 07080508	22.5785		2.6 scans	0.87	57 m/z	0.00016	0.00117	1257	1	301	874798		10873651	10406192		22.66		96	96	95	96
TIMOTHY2_J3_Z07100504	S0677	07080508-N1010	22.6553 min, 07080508	22.5784		2.7 scans	0.78	57 m/z	0.00026	0.000701	1257	1.1	240	589806		7450787	7098902		22.66		95	95	94	95
WALNUT1_Z08240510	S0677	07080508-N1010	22.6553 min, 07080508	22.514		2.7 scans	0.84	57 m/z	0.00011	0.0012	1253	1.1	380	903573		10273225	9822976		22.66		89	88	90	88
WALNUT2_Z08240511	S0677	07080508-N1010	22.6553 min, 07080508	22.5125		2.8 scans	0.8	57 m/z	0.00014	0.00103	1253	1.1	346	747418		8650378	8306745		22.66		88	88	90	87
WALNUT3_Z08240512	S0677	07080508-N1010	22.6553 min, 07080508	22.5127		2.7 scans	0.84	57 m/z	9.2e-05	0.00133	1253	1.1	431	1173157		13510789	12997309		22.66		88	87	91	87
WHITEOAK1_Z07090513	S0677	07080508-N1010	22.6553 min, 07080508	22.58		2.7 scans	0.79	57 m/z	0.00013	0.000959	1257	1.1	319	1082819		13176787	12829764		22.66		96	96	95	96
WHITEOAK2_Z07090514	S0677	07080508-N1010	22.6553 min, 07080508	22.5799		2.7 scans	0.77	57 m/z	0.00011	0.000954	1257	1.1	346	1295677		15932158	15124574		22.66		96	95	95	96
WHITEOAK3_Z07090515	S0677	07080508-N1010	22.6553 min, 07080508	22.5783	2317	2.7 scans	0.7	57 m/z	0.00033	0.00067	1257	1.2	216	477523		5870117	5555727		22.66		84	95	93	95
WHITEOAK3_Z07090515	S0677	07080508-N1010	22.6553 min, 07080508	22.5783	2317	2.9 scans	0.71	TIC	0.00032	0.000664	1257	1.2	218	493988		5815820	4888253		22.66		83	94	91	94
ASH1_Z06220509	S0679	06220509-N1010	24.4453 min, 06220509	24.4453		2.9 scans	0.89	367 m/z	3.9e-05	0.00772	1378	1	934	3907238		137995334	109913559		24.45		100	100	100	100
ASH2_Z06220510	S0679	06220509-N1010	24.4453 min, 06220509	24.4404		2.8 scans	0.9	367 m/z	6.3e-05	0.00611	1378	1.2	796	2678060	0.00696	85672855	75306002	97432454	24.45		100	100	100	100
ASH3_Z06230501	S0679	06220509-N1010	24.4453 min, 06220509	24.4528		2.7 scans	0.91	367 m/z	3e-05	0.00719	1379	0.9	994	4424565	0.00736	122727346	118935667	125551042	24.45		100	100	100	100
BIRCH1_Z08240503	S0679	06220509-N1010	24.4453 min, 06220509	24.3533		2.9 scans	0.22	367 m/z	0.00072	7.77e-05	1372	0.8	170	125994	7.99e-05	3049881	2403330	3134860	24.45		83	86	62	85
BIRCH2_Z08240504	S0679	06220509-N1010	24.4453 min, 06220509	24.3531		>4 scans	0.4	TIC	0.00051	7.32e-05	1372	1.2	252	199435	0.000176	3353231	3353231	8059237	24.45		84	86	82	86
BIRCH3_Z08240505	S0679	06220509-N1010	24.4453 min, 06220509	24.3533		8.6 scans	0.36	TIC	0.00065	6.34e-05	1372	1.4	226	165432	0.000152	2467908	2467908	5912288	24.45		84	86	78	87
BLUEGRASS1_Z06220503	S0679	06220509-N1010	24.4453 min, 06220509	24.4375		3.4 scans	0.4	TIC	0.0011	0.000214	1378	1	181	143788	0.000359	2583397	2583397	4329537	24.45		87	91	81	90
BLUEGRASS2_Z06220504	S0679	06220509-N1010	24.4453 min, 06220509	24.4389		2.8 scans	0.38	367 m/z	0.0011	0.000372	1378	1.3	180	147919		4436380	3798272		24.45		89	92	81	91
BLUEGRASS3_Z06220505	S0679	06220509-N1010	24.4453 min, 06220509	24.4373		2.7 scans	0.4	367 m/z	0.001	0.000382	1378	1.1	193	167242		5103613	4393503		24.45		88	91	84	90
BOX1_Z05260515	S0679	06220509-N1010	24.4453 min, 06220509	24.4469		2.8 scans	0.69	367 m/z	0.00025	0.00108	1379	1.3	464	559593	0.0011	20182330	20049386	20447700	24.45		95	95	91	95
BOX2_Z05260516	S0679	06220509-N1010	24.4453 min, 06220509	24.4516		2.8 scans	0.69	367 m/z	0.00016	0.00126	1379	1.2	547	800947		28800874	25408800		24.45		96	97	88	96
BOX2_Z05260516	S0679	06220509-N1010	24.4453 min, 06220509	24.4516		2.8 scans	0.73	367 m/z (79)	0.00016	0.00144	1379	1.2	562	780878		32771252	28911560		24.45		96	97	95	98
BOX3_Z05260517	S0679	06220509-N1010	24.4453 min, 06220509	24.4532		2.8 scans	0.66	367 m/z	0.00018	0.00108	1379	1.1	513	734966		25446382	22217467		24.45		97	97	88	97
CEDAR2_Z07090541	S0679	06220509-N1010	24.4453 min, 06220509	24.4221		3.0 scans	0.5	TIC	0.001	0.000338	1377	0.9	173	137624	0.000777	2851851	2645953	6551494	24.45		91	94	83	94
CEDAR3_Z07090542	S0679	06220509-N1010	24.4453 min, 06220509	24.4266		3.0 scans	0.35	TIC	0.0037	0.000128	1377	1.3	88	39010	0.000336	492045	492045	1290073	24.45		85	91	73	91
COTTONWOOD1_Z07090534	S0679	06220509-N1010	24.4453 min, 06220509	24.4251		3.2 scans	0.68	TIC	0.00014	0.000957	1377	1.2	479	1080802	0.00112	29874800	27196720	34945408	24.45		90	90	92	91
COTTONWOOD2_Z07090535	S0679	06220509-N1010	24.4453 min, 06220509	24.4251		2.9 scans	0.75	367 m/z (183)	0.00019	0.0016	1377	1	424	813816	0.00169	28705158	25672845	30284237	24.45		91	93	95	94
COTTONWOOD3_Z07090536	S0679	06220509-N1010	24.4453 min, 06220509	24.4252		2.8 scans	0.66	367 m/z	0.00016	0.00109	1377	1	453	983954	0.00118	28757941	27483168	30914140	24.45		90	90	90	91
COTTONWOOD3_Z07090536	S0679	06220509-N1010	24.4453 min, 06220509	24.4252		2.8 scans	0.69	367 m/z (183)	0.00016	0.00123	1377	1	462	986060	0.00133	32421361	30984196	34843904	24.45		90	92	94	94
ELM3_J1_Z07090527	S0679	06220509-N1010	24.4453 min, 06220509	24.4158		8.6 scans	0.37	TIC	0.0034	0.000153	1376	1.2	118	50617	0.000211	1580870	1580870	2176652	24.45		84	89	80	89
ELM2_Z07100503	S0679	06220509-N1010	24.4453 min, 06220509	24.4189		9.1 scans	0.29	TIC	0.0052	0.000116	1377	1.2	75	30277	0.000186	616761	603458	985748	24.45		82	90	68	88
ELM1_J3_Z07110506	S0679	06220509-N1010	24.4453 min, 06220509	24.431		>5 scans	0.39	TIC	0.0026	0.000182	1377	1.8	119	73778	0.000318	1926214	1926214	3361785	24.45		87	91	78	90
MUGWORT2_J1_Z07080507	S0679	06220509-N1010	24.4453 min, 06220509	24.439		2.9 scans	0.25	367 m/z	0.0011	0.000213	1378	1.2	148	130328		3704682	3102654		24.45		86	91	73	89
MUGWORT3_J2_Z07080508	S0679	06220509-N1010	24.4453 min, 06220509	24.4421		2.9 scans	0.28	367 m/z	0.0012	0.000202	1378	1.2	154	123022		3561793	3274736		24.45		88	91	81	90
MUGWORT1_J3_Z07110504	S0679	06220509-N1010	24.4453 min, 06220509	24.4343		2.5 scans	0.3	367 m/z	0.0012	0.000211	1378	1	135	125644		3212883	2931399		24.45		88	92	77	91
OLIVE2_J1_Z07080504	S0679	06220509-N1010	24.4453 min, 06220509	24.4389		3.2 scans	0.48	TIC	0.00057	0.000261	1378	1.1	233	249102	0.000433	4960894	4622657	8210138	24.45		94	96	89	95
OLIVE3_J2_Z07080505	S0679	06220509-N1010	24.4453 min, 06220509	24.439		3.1 scans	0.51	TIC	0.00048	0.000291	1378	1.2	249	296855	0.000508	5835219	5801053	10153362	24.45		95	97	89	96
OLIVE1_J3_Z07110503	S0679	06220509-N1010	24.4453 min, 06220509	24.4329		3.3 scans	0.48	TIC	0.00057	0.000329	1378	1.1	207	261331	0.000583	5666449	5437695	10020588	24.45		92	94	88	93
ORCHARD2_J1_Z05260510	S0679	06220509-N1010	24.4453 min, 06220509	24.4529		2.7 scans	0.17	367 m/z	0.0019	9.23e-05	1379	1	140	79201		1776143	1539232		24.45		81	86	51	84
ORCHARD3_J2_Z05260511	S0679	06220509-N1010	24.4453 min, 06220509	24.45		2.8 scans	0.11	367 m/z	0.0016	7.42e-05	1379	1	124	81771		1458862	1316706		24.45		81	87	35	85
PECAN1_Z07090537	S0679	06220509-N1010	24.4453 min, 06220509	24.4205		2.8 scans	0.31	367 m/z	0.0014	0.000212	1377	0.9	144	109111	0.00022	2684174	2472350	2780449	24.45		89	93	80	91
PECAN3_J2_Z07090539	S0679	06220509-N1010	24.4453 min, 06220509	24.4235		2.6 scans	0.38	367 m/z	0.0011	0.000252	1377	0.9	165	131138	0.000268	3335072	3092144	3536538	24.45		91	94	86	93
PECAN2_J3_Z07100505	S0679	06220509-N1010	24.4453 min, 06220509	24.419		3.5 scans	0.43	TIC	0.0011	0.000184	1377	1.2	168	122371	0.000561	2430181	2430181	7376524	24.45		89	92	86	91
REDOAK1_Z06220512	S0679	06220509-N1010	24.4453 min, 06220509	24.4296		3.0 scans	0.28	75 m/z	0.00059	0.000458	1377	1.2	242	269163	0.000684	8162038	5836332	12169918	24.45		91	96	78	96
REDOAK2_Z06220513	S0679	06220509-N1010	24.4453 min, 06220509	24.4357		2.7 scans	0.2	367 m/z (259)	0.0012	0.000236	1378	1.1	160	137495	0.000296	3983091	3497036	4994301	24.45		85	91	77	93
REDOAK3_Z06230502	S0679	06220509-N1010	24.4453 min, 06220509	24.4389		2.9 scans	0.52	367 m/z	0.00022	0.0012	1378	1	381	684542	0.00181	21122132	18385287	31829449	24.45		97	98	86	98
SYCAMORE2_J1_Z07090517	S0679	06220509-N1010	24.4453 min, 06220509	24.4235		2.7 scans	0.35	367 m/z (369)	0.00071	0.000329	1377	0.8	199	235144		6887076	5581712		24.45		85	88	82	94
SYCAMORE3_J2_Z07110505	S0679	06220509-N1010	24.4453 min, 06220509	24.4283		>5 scans	0.46	TIC	0.00097	0.000305	1377	1.8	194	191595	0.000698	6129427	6129427	14001872	24.45		84	85	76	90
SYCAMORE1_J3_Z07110508	S0679	06220509-N1010	24.4453 min, 06220509	24.4267		>4 scans	0.44	TIC	0.0011	0.000273	1377	1.8	180	170608	0.000629	4973951	4973951	11443167	24.45		83	85	74	89
TIMOTHY1_Z07090531	S0679	06220509-N1010	24.4453 min, 06220509	24.4204		3.4 scans	0.29	TIC	0.0031	6.36e-05	1377	1.1	97	46685	7.39e-05	704485	612595	818349	24.45		85	91	75	89
TIMOTHY1_Z07090531	S0679	06220509-N1010	24.4453 min, 06220509	24.4235		2.6 scans	0.22	367 m/z	0.003	8e-05	1377	1	85	49279	8.29e-05	885983	847166	918012	24.45		84	90	62	88
TIMOTHY3_J2_Z07090533	S0679	06220509-N1010	24.4453 min, 06220509	24.419		3.5 scans	0.29	TIC	0.0038	6.01e-05	1377	0.9	86	36669	7.31e-05	556954	556954	677041	24.45		85	91	74	89
TIMOTHY3_J2_Z07090533	S0679	06220509-N1010	24.4453 min, 06220509	24.4221		2.8 scans	0.2	367 m/z	0.0038	7.89e-05	1377	0.9	72	37104		731171	628348		24.45		82	89	58	87
TIMOTHY2_J3_Z07100504	S0679	06220509-N1010	24.4453 min, 06220509	24.4205		3.6 scans	0.23	TIC	0.0043	3.75e-05	1377	1.2	82	35510	4.65e-05	398449	398449	493736	24.45		84	90	72	88
WHITEOAK1_Z07090513	S0679	06220509-N1010	24.4453 min, 06220509	24.4206		3.1 scans	0.25	129 m/z	0.001	0.000242	1377	1	163	142554	0.000342	3331219	3329407	4694512	24.45		89	96	71	94
WHITEOAK2_Z07090514	S0679	06220509-N1010	24.4453 min, 06220509	24.4159		3.4 scans	0.3	129 m/z (259)	0.00077	0.000492	1376	0.9	209	199206	0.000747	8219886	8209908	12472574	24.45		87	92	82	93
ASH1_Z06220509	S0679	06220510-N1011	24.4404 min, 06220510	24.4453		2.9 scans	0.89	367 m/z	3.9e-05	0.00772	1378	1	934	3907238		137995334	109913559		24.44		100	100	100	100
ASH2_Z06220510	S0679	06220510-N1011	24.4404 min, 06220510	24.4404		2.8 scans	0.9	367 m/z	6.3e-05	0.00611	1378	1.2	796	2678060	0.00696	85672855	75306002	97432454	24.44		100	100	100	100
ASH3_Z06230501	S0679	06220510-N1011	24.4404 min, 06220510	24.4528		2.7 scans	0.91	367 m/z	3e-05	0.00719	1379	0.9	994	4424565	0.00736	122727346	118935667	125551042	24.44		100	99	100	100
BIRCH1_Z08240503	S0679	06220510-N1011	24.4404 min, 06220510	24.3533		2.9 scans	0.22	367 m/z	0.00072	7.77e-05	1372	0.8	170	125994	7.99e-05	3049881	2403330	3134860	24.44		83	86	62	85
BIRCH2_Z08240504	S0679	06220510-N1011	24.4404 min, 06220510	24.3531		>4 scans	0.4	TIC	0.00051	7.32e-05	1372	1.2	252	199435	0.000176	3353231	3353231	8059237	24.44		84	86	82	87
BIRCH3_Z08240505	S0679	06220510-N1011	24.4404 min, 06220510	24.3533		8.6 scans	0.36	TIC	0.00065	6.34e-05	1372	1.4	226	165432	0.000152	2467908	2467908	5912288	24.44		84	86	79	87
BLUEGRASS1_Z06220503	S0679	06220510-N1011	24.4404 min, 06220510	24.4375		3.4 scans	0.4	TIC	0.0011	0.000214	1378	1	181	143788	0.000359	2583397	2583397	4329537	24.44		87	91	81	90
BLUEGRASS2_Z06220504	S0679	06220510-N1011	24.4404 min, 06220510	24.4389		2.8 scans	0.38	367 m/z	0.0011	0.000372	1378	1.3	180	147919		4436380	3798272		24.44		88	92	82	90
BLUEGRASS3_Z06220505	S0679	06220510-N1011	24.4404 min, 06220510	24.4373		2.7 scans	0.4	367 m/z	0.001	0.000382	1378	1.1	193	167242		5103613	4393503		24.44		88	91	84	90
BOX1_Z05260515	S0679	06220510-N1011	24.4404 min, 06220510	24.4469		2.8 scans	0.69	367 m/z	0.00025	0.00108	1379	1.3	464	559593	0.0011	20182330	20049386	20447700	24.44		95	95	91	95
BOX2_Z05260516	S0679	06220510-N1011	24.4404 min, 06220510	24.4516		2.8 scans	0.69	367 m/z	0.00016	0.00126	1379	1.2	547	800947		28800874	25408800		24.44		97	97	88	96
BOX2_Z05260516	S0679	06220510-N1011	24.4404 min, 06220510	24.4516		2.8 scans	0.73	367 m/z (79)	0.00016	0.00144	1379	1.2	562	780878		32771252	28911560		24.44		96	97	95	98
BOX3_Z05260517	S0679	06220510-N1011	24.4404 min, 06220510	24.4532		2.8 scans	0.66	367 m/z	0.00018	0.00108	1379	1.1	513	734966		25446382	22217467		24.44		97	97	88	97
CEDAR2_Z07090541	S0679	06220510-N1011	24.4404 min, 06220510	24.4221		3.0 scans	0.5	TIC	0.001	0.000338	1377	0.9	173	137624	0.000777	2851851	2645953	6551494	24.44		91	94	83	94
CEDAR3_Z07090542	S0679	06220510-N1011	24.4404 min, 06220510	24.4266		3.0 scans	0.35	TIC	0.0037	0.000128	1377	1.3	88	39010	0.000336	492045	492045	1290073	24.44		85	91	73	91
COTTONWOOD1_Z07090534	S0679	06220510-N1011	24.4404 min, 06220510	24.4251		3.2 scans	0.68	TIC	0.00014	0.000957	1377	1.2	479	1080802	0.00112	29874800	27196720	34945408	24.44		90	90	91	91
COTTONWOOD2_Z07090535	S0679	06220510-N1011	24.4404 min, 06220510	24.4251		2.9 scans	0.75	367 m/z (183)	0.00019	0.0016	1377	1	424	813816	0.00169	28705158	25672845	30284237	24.44		91	93	95	94
COTTONWOOD3_Z07090536	S0679	06220510-N1011	24.4404 min, 06220510	24.4252		2.8 scans	0.66	367 m/z	0.00016	0.00109	1377	1	453	983954	0.00118	28757941	27483168	30914140	24.44		90	89	90	91
COTTONWOOD3_Z07090536	S0679	06220510-N1011	24.4404 min, 06220510	24.4252		2.8 scans	0.69	367 m/z (183)	0.00016	0.00123	1377	1	462	986060	0.00133	32421361	30984196	34843904	24.44		90	92	94	94
ELM3_J1_Z07090527	S0679	06220510-N1011	24.4404 min, 06220510	24.4158		8.6 scans	0.37	TIC	0.0034	0.000153	1376	1.2	118	50617	0.000211	1580870	1580870	2176652	24.44		84	89	80	89
ELM2_Z07100503	S0679	06220510-N1011	24.4404 min, 06220510	24.4189		9.1 scans	0.29	TIC	0.0052	0.000116	1377	1.2	75	30277	0.000186	616761	603458	985748	24.44		82	90	68	88
ELM1_J3_Z07110506	S0679	06220510-N1011	24.4404 min, 06220510	24.431		>5 scans	0.39	TIC	0.0026	0.000182	1377	1.8	119	73778	0.000318	1926214	1926214	3361785	24.44		87	92	78	90
MUGWORT2_J1_Z07080507	S0679	06220510-N1011	24.4404 min, 06220510	24.439		2.9 scans	0.25	367 m/z	0.0011	0.000213	1378	1.2	148	130328		3704682	3102654		24.44		86	91	73	89
MUGWORT3_J2_Z07080508	S0679	06220510-N1011	24.4404 min, 06220510	24.4421		2.9 scans	0.28	367 m/z	0.0012	0.000202	1378	1.2	154	123022		3561793	3274736		24.44		87	91	82	90
MUGWORT1_J3_Z07110504	S0679	06220510-N1011	24.4404 min, 06220510	24.4343		2.5 scans	0.3	367 m/z	0.0012	0.000211	1378	1	135	125644		3212883	2931399		24.44		88	92	77	90
OLIVE2_J1_Z07080504	S0679	06220510-N1011	24.4404 min, 06220510	24.4389		3.2 scans	0.48	TIC	0.00057	0.000261	1378	1.1	233	249102	0.000433	4960894	4622657	8210138	24.44		94	96	90	95
OLIVE3_J2_Z07080505	S0679	06220510-N1011	24.4404 min, 06220510	24.439		3.1 scans	0.51	TIC	0.00048	0.000291	1378	1.2	249	296855	0.000508	5835219	5801053	10153362	24.44		95	97	89	96
OLIVE1_J3_Z07110503	S0679	06220510-N1011	24.4404 min, 06220510	24.4329		3.3 scans	0.48	TIC	0.00057	0.000329	1378	1.1	207	261331	0.000583	5666449	5437695	10020588	24.44		92	94	88	93
ORCHARD2_J1_Z05260510	S0679	06220510-N1011	24.4404 min, 06220510	24.4529		2.7 scans	0.17	367 m/z	0.0019	9.23e-05	1379	1	140	79201		1776143	1539232		24.44		81	86	50	84
ORCHARD3_J2_Z05260511	S0679	06220510-N1011	24.4404 min, 06220510	24.45		2.8 scans	0.11	367 m/z	0.0016	7.42e-05	1379	1	124	81771		1458862	1316706		24.44		80	86	35	85
PECAN1_Z07090537	S0679	06220510-N1011	24.4404 min, 06220510	24.4205		2.8 scans	0.31	367 m/z	0.0014	0.000212	1377	0.9	144	109111	0.00022	2684174	2472350	2780449	24.44		89	93	80	91
PECAN3_J2_Z07090539	S0679	06220510-N1011	24.4404 min, 06220510	24.4235		2.6 scans	0.38	367 m/z	0.0011	0.000252	1377	0.9	165	131138	0.000268	3335072	3092144	3536538	24.44		91	94	86	93
PECAN2_J3_Z07100505	S0679	06220510-N1011	24.4404 min, 06220510	24.419		3.5 scans	0.43	TIC	0.0011	0.000184	1377	1.2	168	122371	0.000561	2430181	2430181	7376524	24.44		89	92	86	91
REDOAK1_Z06220512	S0679	06220510-N1011	24.4404 min, 06220510	24.4296		3.0 scans	0.28	75 m/z	0.00059	0.000458	1377	1.2	242	269163	0.000684	8162038	5836332	12169918	24.44		91	96	78	96
REDOAK2_Z06220513	S0679	06220510-N1011	24.4404 min, 06220510	24.4357		2.7 scans	0.2	367 m/z (259)	0.0012	0.000236	1378	1.1	160	137495	0.000296	3983091	3497036	4994301	24.44		84	91	77	92
REDOAK3_Z06230502	S0679	06220510-N1011	24.4404 min, 06220510	24.4389		2.9 scans	0.52	367 m/z	0.00022	0.0012	1378	1	381	684542	0.00181	21122132	18385287	31829449	24.44		97	98	86	98
SYCAMORE2_J1_Z07090517	S0679	06220510-N1011	24.4404 min, 06220510	24.4235		2.7 scans	0.35	367 m/z (369)	0.00071	0.000329	1377	0.8	199	235144		6887076	5581712		24.44		85	88	82	93
SYCAMORE3_J2_Z07110505	S0679	06220510-N1011	24.4404 min, 06220510	24.4283		>5 scans	0.46	TIC	0.00097	0.000305	1377	1.8	194	191595	0.000698	6129427	6129427	14001872	24.44		84	85	77	89
SYCAMORE1_J3_Z07110508	S0679	06220510-N1011	24.4404 min, 06220510	24.4267		>4 scans	0.44	TIC	0.0011	0.000273	1377	1.8	180	170608	0.000629	4973951	4973951	11443167	24.44		83	86	75	88
TIMOTHY1_Z07090531	S0679	06220510-N1011	24.4404 min, 06220510	24.4204		3.4 scans	0.29	TIC	0.0031	6.36e-05	1377	1.1	97	46685	7.39e-05	704485	612595	818349	24.44		85	91	76	89
TIMOTHY1_Z07090531	S0679	06220510-N1011	24.4404 min, 06220510	24.4235		2.6 scans	0.22	367 m/z	0.003	8e-05	1377	1	85	49279	8.29e-05	885983	847166	918012	24.44		85	90	62	88
TIMOTHY3_J2_Z07090533	S0679	06220510-N1011	24.4404 min, 06220510	24.419		3.5 scans	0.29	TIC	0.0038	6.01e-05	1377	0.9	86	36669	7.31e-05	556954	556954	677041	24.44		85	91	74	89
TIMOTHY3_J2_Z07090533	S0679	06220510-N1011	24.4404 min, 06220510	24.4221		2.8 scans	0.2	367 m/z	0.0038	7.89e-05	1377	0.9	72	37104		731171	628348		24.44		83	89	58	87
TIMOTHY2_J3_Z07100504	S0679	06220510-N1011	24.4404 min, 06220510	24.4205		2.5 scans	0.11	367 m/z	0.0041	4.23e-05	1377	0.9	57	37562		449500	383053		24.44		80	86	39	84
TIMOTHY2_J3_Z07100504	S0679	06220510-N1011	24.4404 min, 06220510	24.4205		3.6 scans	0.23	TIC	0.0043	3.75e-05	1377	1.2	82	35510	4.65e-05	398449	398449	493736	24.44		84	90	72	88
WHITEOAK1_Z07090513	S0679	06220510-N1011	24.4404 min, 06220510	24.4206		3.1 scans	0.25	129 m/z	0.001	0.000242	1377	1	163	142554	0.000342	3331219	3329407	4694512	24.44		88	96	71	94
WHITEOAK2_Z07090514	S0679	06220510-N1011	24.4404 min, 06220510	24.4159		3.4 scans	0.3	129 m/z (259)	0.00077	0.000492	1376	0.9	209	199206	0.000747	8219886	8209908	12472574	24.44		87	92	82	93
ASH1_Z06220509	S0679	06230501-N1011	24.4528 min, 06230501	24.4453		2.9 scans	0.89	367 m/z	3.9e-05	0.00772	1378	1	934	3907238		137995334	109913559		24.45		100	100	100	100
ASH2_Z06220510	S0679	06230501-N1011	24.4528 min, 06230501	24.4404		2.8 scans	0.9	367 m/z	6.3e-05	0.00611	1378	1.2	796	2678060	0.00696	85672855	75306002	97432454	24.45		100	100	100	100
ASH3_Z06230501	S0679	06230501-N1011	24.4528 min, 06230501	24.4528		2.7 scans	0.91	367 m/z	3e-05	0.00719	1379	0.9	994	4424565	0.00736	122727346	118935667	125551042	24.45		100	100	100	100
BIRCH1_Z08240503	S0679	06230501-N1011	24.4528 min, 06230501	24.3533		2.9 scans	0.22	367 m/z	0.00072	7.77e-05	1372	0.8	170	125994	7.99e-05	3049881	2403330	3134860	24.45		83	86	62	84
BIRCH2_Z08240504	S0679	06230501-N1011	24.4528 min, 06230501	24.3531		>4 scans	0.4	TIC	0.00051	7.32e-05	1372	1.2	252	199435	0.000176	3353231	3353231	8059237	24.45		84	86	82	86
BIRCH3_Z08240505	S0679	06230501-N1011	24.4528 min, 06230501	24.3533		8.6 scans	0.36	TIC	0.00065	6.34e-05	1372	1.4	226	165432	0.000152	2467908	2467908	5912288	24.45		84	86	79	86
BLUEGRASS1_Z06220503	S0679	06230501-N1011	24.4528 min, 06230501	24.4375		3.4 scans	0.4	TIC	0.0011	0.000214	1378	1	181	143788	0.000359	2583397	2583397	4329537	24.45		87	91	81	90
BLUEGRASS2_Z06220504	S0679	06230501-N1011	24.4528 min, 06230501	24.4389		2.8 scans	0.38	367 m/z	0.0011	0.000372	1378	1.3	180	147919		4436380	3798272		24.45		88	91	81	90
BLUEGRASS3_Z06220505	S0679	06230501-N1011	24.4528 min, 06230501	24.4373		2.7 scans	0.4	367 m/z	0.001	0.000382	1378	1.1	193	167242		5103613	4393503		24.45		88	91	84	90
BOX1_Z05260515	S0679	06230501-N1011	24.4528 min, 06230501	24.4469		2.8 scans	0.69	367 m/z	0.00025	0.00108	1379	1.3	464	559593	0.0011	20182330	20049386	20447700	24.45		94	95	91	95
BOX2_Z05260516	S0679	06230501-N1011	24.4528 min, 06230501	24.4516		2.8 scans	0.69	367 m/z	0.00016	0.00126	1379	1.2	547	800947		28800874	25408800		24.45		96	96	88	96
BOX2_Z05260516	S0679	06230501-N1011	24.4528 min, 06230501	24.4516		2.8 scans	0.73	367 m/z (79)	0.00016	0.00144	1379	1.2	562	780878		32771252	28911560		24.45		95	97	95	97
BOX3_Z05260517	S0679	06230501-N1011	24.4528 min, 06230501	24.4532		2.8 scans	0.66	367 m/z	0.00018	0.00108	1379	1.1	513	734966		25446382	22217467		24.45		96	97	88	97
CEDAR2_Z07090541	S0679	06230501-N1011	24.4528 min, 06230501	24.4221		3.0 scans	0.5	TIC	0.001	0.000338	1377	0.9	173	137624	0.000777	2851851	2645953	6551494	24.45		91	94	83	94
CEDAR3_Z07090542	S0679	06230501-N1011	24.4528 min, 06230501	24.4266		3.0 scans	0.35	TIC	0.0037	0.000128	1377	1.3	88	39010	0.000336	492045	492045	1290073	24.45		85	91	73	91
COTTONWOOD1_Z07090534	S0679	06230501-N1011	24.4528 min, 06230501	24.4251		3.2 scans	0.68	TIC	0.00014	0.000957	1377	1.2	479	1080802	0.00112	29874800	27196720	34945408	24.45		90	90	92	91
COTTONWOOD2_Z07090535	S0679	06230501-N1011	24.4528 min, 06230501	24.4251		2.9 scans	0.75	367 m/z (183)	0.00019	0.0016	1377	1	424	813816	0.00169	28705158	25672845	30284237	24.45		91	93	95	94
COTTONWOOD3_Z07090536	S0679	06230501-N1011	24.4528 min, 06230501	24.4252		2.8 scans	0.66	367 m/z	0.00016	0.00109	1377	1	453	983954	0.00118	28757941	27483168	30914140	24.45		90	90	90	91
COTTONWOOD3_Z07090536	S0679	06230501-N1011	24.4528 min, 06230501	24.4252		2.8 scans	0.69	367 m/z (183)	0.00016	0.00123	1377	1	462	986060	0.00133	32421361	30984196	34843904	24.45		91	92	94	94
ELM3_J1_Z07090527	S0679	06230501-N1011	24.4528 min, 06230501	24.4158		8.6 scans	0.37	TIC	0.0034	0.000153	1376	1.2	118	50617	0.000211	1580870	1580870	2176652	24.45		84	89	80	89
ELM2_Z07100503	S0679	06230501-N1011	24.4528 min, 06230501	24.4189		9.1 scans	0.29	TIC	0.0052	0.000116	1377	1.2	75	30277	0.000186	616761	603458	985748	24.45		82	90	68	88
ELM1_J3_Z07110506	S0679	06230501-N1011	24.4528 min, 06230501	24.431		>5 scans	0.39	TIC	0.0026	0.000182	1377	1.8	119	73778	0.000318	1926214	1926214	3361785	24.45		86	91	78	90
MUGWORT2_J1_Z07080507	S0679	06230501-N1011	24.4528 min, 06230501	24.439		2.9 scans	0.25	367 m/z	0.0011	0.000213	1378	1.2	148	130328		3704682	3102654		24.45		86	91	73	89
MUGWORT3_J2_Z07080508	S0679	06230501-N1011	24.4528 min, 06230501	24.4421		2.9 scans	0.28	367 m/z	0.0012	0.000202	1378	1.2	154	123022		3561793	3274736		24.45		88	91	81	90
MUGWORT1_J3_Z07110504	S0679	06230501-N1011	24.4528 min, 06230501	24.4343		2.5 scans	0.3	367 m/z	0.0012	0.000211	1378	1	135	125644		3212883	2931399		24.45		88	92	77	91
OLIVE2_J1_Z07080504	S0679	06230501-N1011	24.4528 min, 06230501	24.4389		3.2 scans	0.48	TIC	0.00057	0.000261	1378	1.1	233	249102	0.000433	4960894	4622657	8210138	24.45		94	96	89	95
OLIVE3_J2_Z07080505	S0679	06230501-N1011	24.4528 min, 06230501	24.439		3.1 scans	0.51	TIC	0.00048	0.000291	1378	1.2	249	296855	0.000508	5835219	5801053	10153362	24.45		95	97	89	96
OLIVE1_J3_Z07110503	S0679	06230501-N1011	24.4528 min, 06230501	24.4329		3.3 scans	0.48	TIC	0.00057	0.000329	1378	1.1	207	261331	0.000583	5666449	5437695	10020588	24.45		92	94	88	93
ORCHARD2_J1_Z05260510	S0679	06230501-N1011	24.4528 min, 06230501	24.4529		2.7 scans	0.17	367 m/z	0.0019	9.23e-05	1379	1	140	79201		1776143	1539232		24.45		81	85	50	85
PECAN1_Z07090537	S0679	06230501-N1011	24.4528 min, 06230501	24.4205		2.8 scans	0.31	367 m/z	0.0014	0.000212	1377	0.9	144	109111	0.00022	2684174	2472350	2780449	24.45		89	93	79	91
PECAN3_J2_Z07090539	S0679	06230501-N1011	24.4528 min, 06230501	24.4235		2.6 scans	0.38	367 m/z	0.0011	0.000252	1377	0.9	165	131138	0.000268	3335072	3092144	3536538	24.45		91	94	86	92
PECAN2_J3_Z07100505	S0679	06230501-N1011	24.4528 min, 06230501	24.419		3.5 scans	0.43	TIC	0.0011	0.000184	1377	1.2	168	122371	0.000561	2430181	2430181	7376524	24.45		89	92	86	91
REDOAK1_Z06220512	S0679	06230501-N1011	24.4528 min, 06230501	24.4296		3.0 scans	0.28	75 m/z	0.00059	0.000458	1377	1.2	242	269163	0.000684	8162038	5836332	12169918	24.45		91	96	78	96
REDOAK2_Z06220513	S0679	06230501-N1011	24.4528 min, 06230501	24.4357		2.7 scans	0.2	367 m/z (259)	0.0012	0.000236	1378	1.1	160	137495	0.000296	3983091	3497036	4994301	24.45		85	91	77	92
REDOAK3_Z06230502	S0679	06230501-N1011	24.4528 min, 06230501	24.4389		2.9 scans	0.52	367 m/z	0.00022	0.0012	1378	1	381	684542	0.00181	21122132	18385287	31829449	24.45		97	98	86	98
SYCAMORE2_J1_Z07090517	S0679	06230501-N1011	24.4528 min, 06230501	24.4235		2.7 scans	0.35	367 m/z (369)	0.00071	0.000329	1377	0.8	199	235144		6887076	5581712		24.45		85	88	82	94
SYCAMORE3_J2_Z07110505	S0679	06230501-N1011	24.4528 min, 06230501	24.4283		>5 scans	0.46	TIC	0.00097	0.000305	1377	1.8	194	191595	0.000698	6129427	6129427	14001872	24.45		84	85	77	89
SYCAMORE1_J3_Z07110508	S0679	06230501-N1011	24.4528 min, 06230501	24.4267		>4 scans	0.44	TIC	0.0011	0.000273	1377	1.8	180	170608	0.000629	4973951	4973951	11443167	24.45		83	85	74	89
TIMOTHY1_Z07090531	S0679	06230501-N1011	24.4528 min, 06230501	24.4204		3.4 scans	0.29	TIC	0.0031	6.36e-05	1377	1.1	97	46685	7.39e-05	704485	612595	818349	24.45		85	91	75	89
TIMOTHY1_Z07090531	S0679	06230501-N1011	24.4528 min, 06230501	24.4235		2.6 scans	0.22	367 m/z	0.003	8e-05	1377	1	85	49279	8.29e-05	885983	847166	918012	24.45		84	90	62	88
TIMOTHY3_J2_Z07090533	S0679	06230501-N1011	24.4528 min, 06230501	24.419		3.5 scans	0.29	TIC	0.0038	6.01e-05	1377	0.9	86	36669	7.31e-05	556954	556954	677041	24.45		84	91	74	89
TIMOTHY3_J2_Z07090533	S0679	06230501-N1011	24.4528 min, 06230501	24.4221		2.8 scans	0.2	367 m/z	0.0038	7.89e-05	1377	0.9	72	37104		731171	628348		24.45		82	89	58	87
TIMOTHY2_J3_Z07100504	S0679	06230501-N1011	24.4528 min, 06230501	24.4205		3.6 scans	0.23	TIC	0.0043	3.75e-05	1377	1.2	82	35510	4.65e-05	398449	398449	493736	24.45		84	90	72	88
WHITEOAK1_Z07090513	S0679	06230501-N1011	24.4528 min, 06230501	24.4206		3.1 scans	0.25	129 m/z	0.001	0.000242	1377	1	163	142554	0.000342	3331219	3329407	4694512	24.45		88	96	71	94
WHITEOAK2_Z07090514	S0679	06230501-N1011	24.4528 min, 06230501	24.4159		3.4 scans	0.3	129 m/z (259)	0.00077	0.000492	1376	0.9	209	199206	0.000747	8219886	8209908	12472574	24.45		87	92	82	93
ASH1_Z06220509	S0680	05260510-N1009	25.8986 min, 05260510	25.894		5.0 scans	0.77	85 m/z	1.6e-05	0.022	1473	0.3	1350	9308469		393854880	379819225		25.9		100	99	99	100
ASH1_Z06220509	S0680	05260510-N1009	25.8986 min, 05260510	28.8592		3.3 scans	0.94	71 m/z	1.6e-05	0.0128	1666	0.6	1212	9128786		230037770	228299239		25.9		80	74	83	90
ASH2_Z06220510	S0680	05260510-N1009	25.8986 min, 05260510	25.8646		3.5 scans	0.8	85 m/z	1.8e-05	0.0162	1471	0.5	1196	9185335		227562762	227532642		25.9		100	99	99	100
ASH2_Z06220510	S0680	05260510-N1009	25.8986 min, 05260510	25.8646		3.5 scans	0.92	85 m/z (361)	1.8e-05	0.0187	1471	0.5	1276	9185335		262090736	262056046		25.9		96	97	87	100
ASH2_Z06220510	S0680	05260510-N1009	25.8986 min, 05260510	28.8436		2.8 scans	0.94	57 m/z	2.1e-05	0.00903	1665	0.7	973	7904419		126521019	126448486		25.9		80	74	78	90
ASH3_Z06230501	S0680	05260510-N1009	25.8986 min, 05260510	25.8954		4.5 scans	0.71	TIC	1.4e-05	0.0188	1473	0.4	1276	9037955		321291644	317631985		25.9		98	99	86	99
ASH3_Z06230501	S0680	05260510-N1009	25.8986 min, 05260510	25.8954		4.8 scans	0.76	85 m/z	1.4e-05	0.0215	1473	0.4	1321	9037955		367877692	367620441		25.9		96	100	98	99
ASH3_Z06230501	S0680	05260510-N1009	25.8986 min, 05260510	25.8954		4.8 scans	0.76	85 m/z (159)	1.4e-05	0.0216	1473	0.4	1316	9037955		369535316	369276906		25.9		96	97	99	100
ASH3_Z06230501	S0680	05260510-N1009	25.8986 min, 05260510	28.8636		3.4 scans	0.8	85 m/z	1.5e-05	0.0111	1666	0.6	1114	8825437		190190594	188119613		25.9		81	76	96	90
BERMUDA1_Z06220506	S0680	05260510-N1009	25.8986 min, 05260510	25.8955		5.3 scans	0.77	85 m/z	1.8e-05	0.0213	1473	0.4	1315	8684005		392675289	392467312		25.9		99	99	86	99
BERMUDA1_Z06220506	S0680	05260510-N1009	25.8986 min, 05260510	25.8955		5.3 scans	0.78	85 m/z (57)	2.6e-05	0.0218	1473	0.4	1322	6245349		401635657	401422935		25.9		95	97	84	97
BERMUDA1_Z06220506	S0680	05260510-N1009	25.8986 min, 05260510	25.9093		7.1 scans	0.24	57 m/z	1.7e-05	0.0064	1474	0.2	630	9284015		117643714	117643714		25.9		81	98	6	87
BERMUDA1_Z06220506	S0680	05260510-N1009	25.8986 min, 05260510	28.9667		8.9 scans	0.88	55 m/z	1.8e-05	0.0476	1673	0.2	1552	9003896		874436408	871903729		25.9		86	82	96	90
BERMUDA1_Z06220506	S0680	05260510-N1009	25.8986 min, 05260510	28.9667		9.0 scans	0.88	TIC	1.9e-05	0.0144	1673	2.5	1554	8524460	0.0489	266254725	266254725	898046140	25.9		82	89	87	90
BERMUDA2_Z06220507	S0680	05260510-N1009	25.8986 min, 05260510	25.894		4.7 scans	0.76	TIC	1.7e-05	0.0201	1473	0.3	1310	9274868		349151418	332321430		25.9		99	100	86	100
BERMUDA2_Z06220507	S0680	05260510-N1009	25.8986 min, 05260510	25.894		4.9 scans	0.84	85 m/z	1.7e-05	0.0232	1473	0.3	1376	9274868		403440076	383455381		25.9		100	100	99	100
BERMUDA2_Z06220507	S0680	05260510-N1009	25.8986 min, 05260510	25.894		4.9 scans	0.89	85 m/z (131)	1.7e-05	0.0252	1473	0.3	1411	9274868		438538272	416814962		25.9		97	98	90	100
BERMUDA2_Z06220507	S0680	05260510-N1009	25.8986 min, 05260510	28.9651		9.6 scans	1	85 m/z	1.7e-05	0.0543	1673	0.1	1578	9372936		943104374	943104374		25.9		80	74	87	90
BERMUDA3_Z06220508	S0680	05260510-N1009	25.8986 min, 05260510	25.8923		5.0 scans	0.85	85 m/z	1.7e-05	0.0218	1473	0.3	1336	9339792		395036379	386445913		25.9		100	100	100	100
BERMUDA3_Z06220508	S0680	05260510-N1009	25.8986 min, 05260510	25.8923		5.0 scans	0.96	85 m/z (361)	1.9e-05	0.0251	1473	0.3	1418	8734794		453602669	443738620		25.9		97	98	90	100
BERMUDA3_Z06220508	S0680	05260510-N1009	25.8986 min, 05260510	28.9512		7.5 scans	0.71	99 m/z	2.7e-05	0.0337	1672	0.2	1389	5980186		608564433	585121885		25.9		82	84	71	89
BERMUDA3_Z06220508	S0680	05260510-N1009	25.8986 min, 05260510	28.9512		7.9 scans	0.91	TIC	1.9e-05	0.0145	1672	2.4	1568	8568491	0.0453	262905670	262905670	817509343	25.9		86	89	89	91
BIRCH1_Z08240503	S0680	05260510-N1009	25.8986 min, 05260510	25.7545		2.8 scans	0.92	57 m/z	1.2e-05	0.00259	1464	0.8	1062	7581655		101731423	101680336		25.9		89	86	75	93
BIRCH1_Z08240503	S0680	05260510-N1009	25.8986 min, 05260510	28.7688		2.9 scans	0.93	71 m/z	1e-05	0.0043	1660	0.7	1334	8972413		168930326	164805787		25.9		81	77	80	88
BIRCH2_Z08240504	S0680	05260510-N1009	25.8986 min, 05260510	25.762		2.9 scans	0.9	71 m/z	1.1e-05	0.003	1464	0.8	1226	8771352		137583984	132915381		25.9		92	89	78	95
BIRCH2_Z08240504	S0680	05260510-N1009	25.8986 min, 05260510	28.7794		3.4 scans	0.77	71 m/z	1.1e-05	0.00398	1661	0.5	1294	8755598		182652433	174559512		25.9		83	80	96	89
BIRCH2_Z08240504	S0680	05260510-N1009	25.8986 min, 05260510	28.7809		3.4 scans	0.78	TIC	1.1e-05	0.00378	1661	0.5	1295	8735384		173331292	164183159		25.9		83	80	96	89
BIRCH3_Z08240505	S0680	05260510-N1009	25.8986 min, 05260510	25.7591		2.7 scans	0.91	57 m/z	1.3e-05	0.00266	1464	0.8	1109	8037270		103771891	101147774		25.9		90	87	75	94
BIRCH3_Z08240505	S0680	05260510-N1009	25.8986 min, 05260510	28.7719		3.0 scans	0.9	71 m/z	1.2e-05	0.00433	1660	0.8	1352	8716145		168435890	161831625		25.9		81	77	81	88
BLUEGRASS1_Z06220503	S0680	05260510-N1009	25.8986 min, 05260510	25.8248		2.8 scans	0.8	57 m/z	0.0001	0.0018	1468	1.1	416	1585898		21787735	19452112		25.9		92	89	77	97
BLUEGRASS1_Z06220503	S0680	05260510-N1009	25.8986 min, 05260510	28.8407		3.0 scans	0.92	57 m/z	2.5e-05	0.00917	1664	0.8	886	6646533		110613237	108872257		25.9		80	74	78	90
BLUEGRASS2_Z06220504	S0680	05260510-N1009	25.8986 min, 05260510	25.8232		2.7 scans	0.83	57 m/z	9.2e-05	0.00204	1468	1	444	1849478		24434876	22324718		25.9		93	90	77	98
BLUEGRASS2_Z06220504	S0680	05260510-N1009	25.8986 min, 05260510	28.8421		3.0 scans	0.92	57 m/z	2.4e-05	0.00998	1665	0.8	921	7083043		119103280	119091083		25.9		80	74	78	90
BLUEGRASS3_Z06220505	S0680	05260510-N1009	25.8986 min, 05260510	25.8231		2.8 scans	0.82	57 m/z	9.1e-05	0.00186	1468	1	451	1942422	0.00189	24910985	23986028	25212630	25.9		93	90	77	98
BOX1_Z05260515	S0680	05260510-N1009	25.8986 min, 05260510	25.8772		3.7 scans	0.81	TIC	1.5e-05	0.0109	1472	0.4	1319	9004020		203571870	201834675		25.9		100	99	100	100
BOX1_Z05260515	S0680	05260510-N1009	25.8986 min, 05260510	25.8772		3.8 scans	0.92	71 m/z (259)	1.5e-05	0.013	1472	0.4	1403	9258581		242726356	239697093		25.9		95	96	82	99
BOX1_Z05260515	S0680	05260510-N1009	25.8986 min, 05260510	25.8772		3.8 scans	0.94	71 m/z	1.5e-05	0.0131	1472	0.4	1418	9258581		244460465	241409560		25.9		96	96	84	99
BOX1_Z05260515	S0680	05260510-N1009	25.8986 min, 05260510	28.9085		5.5 scans	0.84	85 m/z	1.5e-05	0.0198	1669	0.3	1467	8924466		369156818	369062494		25.9		86	83	97	91
BOX2_Z05260516	S0680	05260510-N1009	25.8986 min, 05260510	25.8943		4.2 scans	0.81	TIC	1.4e-05	0.0117	1473	0.4	1428	9113078		267315628	243461579		25.9		100	100	100	100
BOX2_Z05260516	S0680	05260510-N1009	25.8986 min, 05260510	25.8943		4.4 scans	0.8	85 m/z	1.4e-05	0.0122	1473	0.4	1415	9158061		277371227	277371227		25.9		98	100	97	99
BOX2_Z05260516	S0680	05260510-N1009	25.8986 min, 05260510	28.9363		6.5 scans	0.82	TIC	1.4e-05	0.0196	1671	0.2	1537	9233022		446331081	425061364		25.9		86	83	97	91
BOX2_Z05260516	S0680	05260510-N1009	25.8986 min, 05260510	28.9363		6.9 scans	0.89	85 m/z	1.4e-05	0.0227	1671	0.2	1602	9215817		516074144	486193818		25.9		87	86	87	91
BOX2_Z05260516	S0680	05260510-N1009	25.8986 min, 05260510	31.671		3.4 scans	0.91	71 m/z	1.4e-05	0.00907	1849	0.5	1373	9114880		205854817	205418524		25.9		80	73	81	92
BOX3_Z05260517	S0680	05260510-N1009	25.8986 min, 05260510	25.8943		4.2 scans	0.93	TIC	1.4e-05	0.0121	1473	0.3	1473	9220994		283950568	272355406		25.9		99	97	87	100
BOX3_Z05260517	S0680	05260510-N1009	25.8986 min, 05260510	25.8943		4.3 scans	0.92	71 m/z	1.4e-05	0.0125	1473	0.3	1467	9272029		294448166	281913066		25.9		96	97	85	100
BOX3_Z05260517	S0680	05260510-N1009	25.8986 min, 05260510	28.9363		6.3 scans	0.83	TIC	1.4e-05	0.0183	1671	0.2	1523	9353930		430749408	415450849		25.9		81	76	96	91
BOX3_Z05260517	S0680	05260510-N1009	25.8986 min, 05260510	28.9363		6.6 scans	0.87	85 m/z (131)	1.4e-05	0.0207	1671	0.2	1554	9353930		486875715	479794467		25.9		82	87	84	91
BOX3_Z05260517	S0680	05260510-N1009	25.8986 min, 05260510	28.9363		6.6 scans	0.91	85 m/z	1.4e-05	0.0213	1671	0.2	1593	9353930		499071723	491813093		25.9		87	85	86	91
COTTONWOOD1_Z07090534	S0680	05260510-N1009	25.8986 min, 05260510	25.8523		3.6 scans	0.67	85 m/z	1.8e-05	0.00783	1470	0.5	1146	8639794		244571968	238046500		25.9		99	99	99	100
COTTONWOOD1_Z07090534	S0680	05260510-N1009	25.8986 min, 05260510	25.8554		3.7 scans	0.57	TIC	1.8e-05	0.00701	1470	0.7	1060	8415764		219001065	204871154		25.9		96	97	85	99
COTTONWOOD1_Z07090534	S0680	05260510-N1009	25.8986 min, 05260510	25.8616		4.6 scans	0.57	57 m/z	1.7e-05	0.00745	1471	0.3	1007	8868070		232590923	232052448		25.9		90	97	59	97
COTTONWOOD2_Z07090535	S0680	05260510-N1009	25.8986 min, 05260510	25.8386		3.2 scans	0.92	71 m/z	1.8e-05	0.0109	1469	0.7	1126	8702453		195386075	188460516		25.9		82	74	80	99
COTTONWOOD2_Z07090535	S0680	05260510-N1009	25.8986 min, 05260510	28.8882		4.6 scans	0.83	TIC	1.7e-05	0.0196	1668	0.3	1291	9119444		352803839	344521925		25.9		80	74	95	91
COTTONWOOD2_Z07090535	S0680	05260510-N1009	25.8986 min, 05260510	28.8882		4.9 scans	0.83	85 m/z	1.7e-05	0.0206	1668	0.3	1292	9358034		369287389	366553051		25.9		85	81	97	91
COTTONWOOD3_Z07090536	S0680	05260510-N1009	25.8986 min, 05260510	25.851		3.5 scans	0.68	85 m/z	1.7e-05	0.00824	1470	0.6	1117	8915804		216020785	212278883		25.9		99	98	99	100
COTTONWOOD3_Z07090536	S0680	05260510-N1009	25.8986 min, 05260510	25.851		3.5 scans	0.74	85 m/z (361)	1.7e-05	0.00911	1470	0.6	1165	8915804		238784425	234648212		25.9		94	95	86	99
COTTONWOOD3_Z07090536	S0680	05260510-N1009	25.8986 min, 05260510	25.8525		3.4 scans	0.7	TIC	1.7e-05	0.00829	1470	0.7	1129	8915804		217431458	203143593		25.9		98	97	98	100
COTTONWOOD3_Z07090536	S0680	05260510-N1009	25.8986 min, 05260510	28.9053		5.1 scans	0.81	85 m/z	1.7e-05	0.0176	1669	0.3	1375	9322921		462123788	447502247		25.9		80	76	95	91
ELM3_J1_Z07090527	S0680	05260510-N1009	25.8986 min, 05260510	25.8062		2.8 scans	0.6	57 m/z	0.00031	0.000556	1467	1.1	232	553819	0.000819	5735616	5735616	8448710	25.9		91	92	74	97
ELM2_Z07100503	S0680	05260510-N1009	25.8986 min, 05260510	25.8077		2.7 scans	0.63	57 m/z	0.00038	0.000708	1467	1.2	195	412008	0.00115	3754303	3754303	6094678	25.9		89	91	64	95
ELM1_J3_Z07110506	S0680	05260510-N1009	25.8986 min, 05260510	25.8214		2.8 scans	0.73	57 m/z	0.00014	0.00134	1468	1.1	320	1341316	0.00203	14213479	14213479	21460450	25.9		93	92	72	97
JOHNSON1_Z07090522	S0680	05260510-N1009	25.8986 min, 05260510	25.8631		3.8 scans	0.83	85 m/z	1.6e-05	0.0148	1471	0.4	1193	9279706		270770404	258757575		25.9		100	99	100	100
JOHNSON1_Z07090522	S0680	05260510-N1009	25.8986 min, 05260510	25.8631		3.8 scans	0.92	85 m/z (159)	1.6e-05	0.017	1471	0.4	1262	9279706		311081576	297280327		25.9		96	96	88	100
JOHNSON1_Z07090522	S0680	05260510-N1009	25.8986 min, 05260510	28.9359		7.2 scans	0.66	85 m/z (381)	1.6e-05	0.0327	1671	0.2	1334	9273161		598037234	575552194		25.9		81	87	83	86
JOHNSON1_Z07090522	S0680	05260510-N1009	25.8986 min, 05260510	28.9359		7.2 scans	0.93	85 m/z	1.6e-05	0.0447	1671	0.2	1584	9273161		818336529	787568662		25.9		80	75	88	90
JOHNSON2_Z07090523	S0680	05260510-N1009	25.8986 min, 05260510	25.8632		3.8 scans	0.82	85 m/z	1.7e-05	0.0145	1471	0.4	1207	9261788		274284998	259946184		25.9		100	100	100	100
JOHNSON2_Z07090523	S0680	05260510-N1009	25.8986 min, 05260510	25.8632		3.8 scans	0.91	85 m/z (159)	1.7e-05	0.0164	1471	0.4	1267	9261788		311352173	295075596		25.9		96	96	88	100
JOHNSON2_Z07090523	S0680	05260510-N1009	25.8986 min, 05260510	28.9359		6.2 scans	0.72	99 m/z	2.4e-05	0.0307	1671	0.2	1383	6514337		581785910	523246094		25.9		81	82	71	89
JOHNSON2_Z07090523	S0680	05260510-N1009	25.8986 min, 05260510	28.9359		6.2 scans	0.77	99 m/z (381)	2.3e-05	0.0346	1671	0.2	1431	6704468		654690389	588814860		25.9		80	84	88	83
JOHNSON3_Z07090524	S0680	05260510-N1009	25.8986 min, 05260510	25.8523		3.4 scans	0.84	85 m/z	1.8e-05	0.0132	1470	0.6	1152	8727169		223458242	223325322		25.9		100	99	100	100
JOHNSON3_Z07090524	S0680	05260510-N1009	25.8986 min, 05260510	25.8523		3.4 scans	0.84	85 m/z (159)	1.8e-05	0.0133	1470	0.6	1147	8727169		224632423	224498805		25.9		98	99	99	100
JOHNSON3_Z07090524	S0680	05260510-N1009	25.8986 min, 05260510	28.9205		5.3 scans	0.72	99 m/z	2.5e-05	0.0291	1670	0.2	1369	6279520		489984856	451042155		25.9		81	82	71	89
MUGWORT2_J1_Z07080507	S0680	05260510-N1009	25.8986 min, 05260510	25.8356		2.7 scans	0.9	57 m/z	3e-05	0.00395	1469	0.8	709	4950293		68771996	66778247		25.9		96	93	79	98
MUGWORT3_J2_Z07080508	S0680	05260510-N1009	25.8986 min, 05260510	22.6553		4.4 scans	0.8	85 m/z	1.7e-05	0.0177	1262	0.4	1219	8890183		311687812	311448014		25.9		81	80	96	83
MUGWORT3_J2_Z07080508	S0680	05260510-N1009	25.8986 min, 05260510	25.8386		2.8 scans	0.89	57 m/z	3.1e-05	0.00388	1469	0.9	703	4820401		68261946	64622513		25.9		96	93	79	98
MUGWORT1_J3_Z07110504	S0680	05260510-N1009	25.8986 min, 05260510	25.8355		2.7 scans	0.9	57 m/z	3.6e-05	0.00392	1469	0.8	595	4394202		59646156	59272314		25.9		95	93	79	98
OLIVE2_J1_Z07080504	S0680	05260510-N1009	25.8986 min, 05260510	25.8323		2.8 scans	0.85	57 m/z	4.3e-05	0.00258	1469	0.9	590	3309157		49007639	48105249		25.9		95	92	79	98
OLIVE2_J1_Z07080504	S0680	05260510-N1009	25.8986 min, 05260510	25.8323		2.8 scans	0.86	57 m/z (159)	4.3e-05	0.00272	1469	0.9	592	3289291		51606777	50656528		25.9		91	90	78	98
OLIVE3_J2_Z07080505	S0680	05260510-N1009	25.8986 min, 05260510	25.8325		2.7 scans	0.86	57 m/z	3.9e-05	0.00267	1469	0.9	620	3681873		53394461	52165961		25.9		95	92	79	98
OLIVE3_J2_Z07080505	S0680	05260510-N1009	25.8986 min, 05260510	25.8325		2.7 scans	0.87	57 m/z (159)	3.9e-05	0.0028	1469	0.9	622	3681218		56068378	54778357		25.9		92	91	78	99
OLIVE1_J3_Z07110503	S0680	05260510-N1009	25.8986 min, 05260510	25.8279		2.7 scans	0.86	57 m/z	4.4e-05	0.00281	1468	0.9	529	3428475		48316229	48316229		25.9		95	92	78	98
ORCHARD2_J1_Z05260510	S0680	05260510-N1009	25.8986 min, 05260510	25.8986		4.6 scans	0.84	85 m/z	1.7e-05	0.0151	1473	0.4	1437	8676531		291952901	291789217		25.9		100	100	100	100
ORCHARD2_J1_Z05260510	S0680	05260510-N1009	25.8986 min, 05260510	25.8986		4.9 scans	0.82	TIC	1.7e-05	0.0151	1473	0.3	1412	8676531		291640241	291478017		25.9		98	100	99	100
ORCHARD2_J1_Z05260510	S0680	05260510-N1009	25.8986 min, 05260510	25.9094		5.6 scans	0.71	57 m/z	1.6e-05	0.0138	1474	0.3	1250	8995826		267130843	267059778		25.9		92	97	54	94
ORCHARD2_J1_Z05260510	S0680	05260510-N1009	25.8986 min, 05260510	28.9207		5.1 scans	0.81	TIC	1.6e-05	0.0176	1670	0.3	1493	9117022		339247799	338638488		25.9		90	89	98	91
ORCHARD2_J1_Z05260510	S0680	05260510-N1009	25.8986 min, 05260510	28.9207		5.4 scans	0.9	85 m/z	1.6e-05	0.0208	1670	0.3	1579	9123802		400379673	399541424		25.9		88	88	87	92
ORCHARD2_J1_Z05260510	S0680	05260510-N1009	25.8986 min, 05260510	28.9207		5.4 scans	0.95	85 m/z (73)	1.6e-05	0.0221	1670	0.3	1618	9106685		425989626	425097760		25.9		83	81	86	91
ORCHARD2_J1_Z05260510	S0680	05260510-N1009	25.8986 min, 05260510	31.7076		4.5 scans	0.78	85 m/z (119)	1.8e-05	0.0144	1851	0.4	1408	8275007		277839643	277839643		25.9		83	90	96	93
ORCHARD2_J1_Z05260510	S0680	05260510-N1009	25.8986 min, 05260510	31.7076		4.5 scans	0.8	85 m/z	1.7e-05	0.0144	1851	0.4	1428	8761008		277528083	277528083		25.9		89	89	98	93
ORCHARD3_J2_Z05260511	S0680	05260510-N1009	25.8986 min, 05260510	25.9096		5.1 scans	0.84	TIC	1.4e-05	0.0171	1474	0.3	1503	9323887		336957756	326853605		25.9		100	100	100	100
ORCHARD3_J2_Z05260511	S0680	05260510-N1009	25.8986 min, 05260510	25.9096		5.3 scans	0.93	85 m/z	1.4e-05	0.0199	1474	0.3	1583	9323887		392052320	380367170		25.9		99	97	87	99
ORCHARD3_J2_Z05260511	S0680	05260510-N1009	25.8986 min, 05260510	28.9285		5.8 scans	0.85	99 m/z	1.5e-05	0.0199	1670	0.3	1505	8945488		391472210	390869314		25.9		87	83	97	91
ORCHARD3_J2_Z05260511	S0680	05260510-N1009	25.8986 min, 05260510	28.9346		6.1 scans	0.81	TIC	1.5e-05	0.0198	1671	0.2	1474	8733741		389990417	389557872		25.9		88	87	98	92
ORCHARD3_J2_Z05260511	S0680	05260510-N1009	25.8986 min, 05260510	28.9346		6.4 scans	0.93	71 m/z	1.5e-05	0.0234	1671	0.2	1582	9215505		461131231	460739931		25.9		87	88	86	92
ORCHARD3_J2_Z05260511	S0680	05260510-N1009	25.8986 min, 05260510	31.717		4.7 scans	0.81	TIC	1.4e-05	0.016	1852	0.3	1520	9267342		314593462	293559547		25.9		85	81	97	92
ORCHARD1_J3_Z05260518	S0680	05260510-N1009	25.8986 min, 05260510	25.8939		4.1 scans	0.81	TIC	1.4e-05	0.0127	1473	0.3	1403	9202687		244068596	227222348		25.9		100	100	100	100
ORCHARD1_J3_Z05260518	S0680	05260510-N1009	25.8986 min, 05260510	25.8939		4.2 scans	0.9	85 m/z (159)	1.4e-05	0.0154	1473	0.3	1477	9206926		295813916	273531265		25.9		94	96	84	99
ORCHARD1_J3_Z05260518	S0680	05260510-N1009	25.8986 min, 05260510	25.8939		4.2 scans	0.91	85 m/z	1.4e-05	0.015	1473	0.3	1487	9180107		286935543	265321669		25.9		96	97	85	99
ORCHARD1_J3_Z05260518	S0680	05260510-N1009	25.8986 min, 05260510	28.919		4.9 scans	0.8	TIC	1.4e-05	0.0161	1670	0.3	1459	9112542		309140768	300313686		25.9		86	83	97	91
ORCHARD1_J3_Z05260518	S0680	05260510-N1009	25.8986 min, 05260510	28.919		5.1 scans	0.89	71 m/z	1.4e-05	0.0189	1670	0.3	1539	9257524		362678256	354130207		25.9		85	87	84	91
ORCHARD1_J3_Z05260518	S0680	05260510-N1009	25.8986 min, 05260510	31.7029		4.0 scans	0.81	TIC	1.4e-05	0.0132	1851	0.4	1452	9072907		252230180	251146976		25.9		82	77	96	92
ORCHARD1_J3_Z05260518	S0680	05260510-N1009	25.8986 min, 05260510	31.7029		4.2 scans	0.89	85 m/z	1.4e-05	0.0155	1851	0.4	1524	9072907		296376627	295727012		25.9		85	82	85	92
PECAN1_Z07090537	S0680	05260510-N1009	25.8986 min, 05260510	25.8078		2.8 scans	0.45	57 m/z	0.00051	0.000337	1467	0.8	176	308545		4262919	3539761		25.9		81	86	70	94
PECAN1_Z07090537	S0680	05260510-N1009	25.8986 min, 05260510	25.8078		3.0 scans	0.45	TIC	0.0005	0.000222	1467	0.8	176	312283	0.000292	2806958	2155200	3690414	25.9		80	86	70	94
PECAN3_J2_Z07090539	S0680	05260510-N1009	25.8986 min, 05260510	25.8093		2.7 scans	0.54	57 m/z	0.00033	0.000456	1467	0.9	213	437631		6030091	4983021		25.9		87	87	74	96
PECAN3_J2_Z07090539	S0680	05260510-N1009	25.8986 min, 05260510	25.8093		2.9 scans	0.53	TIC	0.00033	0.000346	1467	0.9	212	441140	0.000444	4576844	3490076	5859040	25.9		85	87	72	96
PECAN2_J3_Z07100505	S0680	05260510-N1009	25.8986 min, 05260510	25.8063		2.8 scans	0.54	57 m/z	0.00034	0.000467	1467	0.8	205	425337		6150509	4974692		25.9		83	85	72	95
PECAN2_J3_Z07100505	S0680	05260510-N1009	25.8986 min, 05260510	25.8063		3.0 scans	0.55	TIC	0.00033	0.000329	1467	0.8	207	435480	0.000436	4330662	3854305	5732914	25.9		83	85	71	95
REDOAK2_Z06220513	S0680	05260510-N1009	25.8986 min, 05260510	25.823		2.7 scans	0.62	57 m/z	0.00017	0.000697	1468	1	310	983054	0.000782	11773619	10685097	13194404	25.9		83	79	75	97
RYE1_Z07070504	S0680	05260510-N1009	25.8986 min, 05260510	25.8477		2.9 scans	0.95	57 m/z	1.8e-05	0.0131	1470	0.6	1064	9044252		169086570	166901171		25.9		97	95	83	99
RYE1_Z07070504	S0680	05260510-N1009	25.8986 min, 05260510	28.8896		4.3 scans	0.75	TIC	1.7e-05	0.0242	1668	0.3	1244	9310764		312315434	299697566		25.9		80	76	82	91
RYE1_Z07070504	S0680	05260510-N1009	25.8986 min, 05260510	28.8896		4.5 scans	0.81	85 m/z	1.7e-05	0.0277	1668	0.3	1292	9310764		358178455	343936341		25.9		84	83	96	91
RYE2_Z07080501	S0680	05260510-N1009	25.8986 min, 05260510	25.851		2.9 scans	0.96	71 m/z	1.6e-05	0.0163	1470	0.7	1131	8957415		176532097	174706676		25.9		98	95	84	99
RYE2_Z07080501	S0680	05260510-N1009	25.8986 min, 05260510	28.8884		4.5 scans	0.85	85 m/z	1.5e-05	0.0319	1668	0.3	1298	9301797		344751899	337698687		25.9		82	77	96	91
RYE3_Z07080502	S0680	05260510-N1009	25.8986 min, 05260510	25.8538		3.2 scans	0.95	71 m/z	1.7e-05	0.0167	1470	0.7	1147	8657250		196970967	192088635		25.9		98	96	85	100
RYE3_Z07080502	S0680	05260510-N1009	25.8986 min, 05260510	28.8897		4.1 scans	0.76	TIC	1.6e-05	0.0273	1668	0.4	1307	9157436		321333130	321333130		25.9		80	76	82	91
RYE3_Z07080502	S0680	05260510-N1009	25.8986 min, 05260510	28.8912		4.4 scans	0.82	85 m/z	1.6e-05	0.0314	1668	0.4	1359	9157436		369748156	369748156		25.9		86	83	97	91
SYCAMORE2_J1_Z07090517	S0680	05260510-N1009	25.8986 min, 05260510	25.8231		2.7 scans	0.9	57 m/z	3.1e-05	0.00363	1468	0.9	732	5285495		76079844	71659572		25.9		96	93	79	99
SYCAMORE2_J1_Z07090517	S0680	05260510-N1009	25.8986 min, 05260510	28.8328		2.8 scans	0.91	57 m/z	2.7e-05	0.0045	1664	0.8	807	6175494		94294093	89549999		25.9		80	74	78	90
SYCAMORE3_J2_Z07110505	S0680	05260510-N1009	25.8986 min, 05260510	25.8356		2.8 scans	0.91	57 m/z	3.6e-05	0.0037	1469	0.9	643	5137911		74418394	73206600		25.9		96	93	79	99
SYCAMORE1_J3_Z07110508	S0680	05260510-N1009	25.8986 min, 05260510	25.8325		2.7 scans	0.91	57 m/z	4.2e-05	0.00347	1469	0.8	598	4438260		63302746	63302746		25.9		96	93	79	99
SYCAMORE1_J3_Z07110508	S0680	05260510-N1009	25.8986 min, 05260510	28.8406		2.8 scans	0.92	57 m/z	3.7e-05	0.00429	1664	0.8	644	4987936		78061097	77888134		25.9		80	74	77	90
TIMOTHY1_Z07090531	S0680	05260510-N1009	25.8986 min, 05260510	25.82		2.7 scans	0.9	57 m/z	2.6e-05	0.00711	1468	0.8	782	5538237		78814404	78251273		25.9		96	93	79	99
TIMOTHY1_Z07090531	S0680	05260510-N1009	25.8986 min, 05260510	28.8421		2.9 scans	0.95	57 m/z	1.8e-05	0.0131	1665	0.6	998	8106624		145984695	144936745		25.9		80	74	79	90
TIMOTHY3_J2_Z07090533	S0680	05260510-N1009	25.8986 min, 05260510	25.8186		2.7 scans	0.85	57 m/z	2.8e-05	0.00792	1468	0.8	758	5080018		73420897	72890936		25.9		96	94	79	99
TIMOTHY3_J2_Z07090533	S0680	05260510-N1009	25.8986 min, 05260510	28.836		3.0 scans	0.96	57 m/z	1.7e-05	0.0159	1664	0.7	1016	8244368		147948362	143919938		25.9		80	74	79	90
TIMOTHY2_J3_Z07100504	S0680	05260510-N1009	25.8986 min, 05260510	25.8186		2.7 scans	0.71	57 m/z	3.8e-05	0.00537	1468	0.8	649	4000573		57039729	56625143		25.9		95	94	77	98
TIMOTHY2_J3_Z07100504	S0680	05260510-N1009	25.8986 min, 05260510	25.8186		2.7 scans	0.72	57 m/z (361)	3.8e-05	0.00549	1468	0.8	652	4000573		58293795	57870094		25.9		93	93	79	99
TIMOTHY2_J3_Z07100504	S0680	05260510-N1009	25.8986 min, 05260510	28.8406		3.0 scans	0.96	57 m/z	2e-05	0.0124	1664	0.7	924	7438413		131915974	130602175		25.9		80	74	78	90
WALNUT1_Z08240510	S0680	05260510-N1009	25.8986 min, 05260510	25.7419		2.7 scans	0.83	57 m/z	6.3e-05	0.00218	1463	0.9	512	1625285		18722246	17523336		25.9		86	83	70	91
WALNUT2_Z08240511	S0680	05260510-N1009	25.8986 min, 05260510	25.7435		2.7 scans	0.81	57 m/z	7.7e-05	0.00184	1463	1	473	1374471		15454526	14593105		25.9		86	83	70	90
WALNUT3_Z08240512	S0680	05260510-N1009	25.8986 min, 05260510	25.7452		2.7 scans	0.87	57 m/z	5.1e-05	0.0024	1463	0.9	589	2136216		24378491	22670089		25.9		87	84	72	91
WHITEOAK1_Z07090513	S0680	05260510-N1009	25.8986 min, 05260510	25.8095		2.7 scans	0.61	57 m/z	0.00022	0.000599	1467	1	246	625515	0.000671	8232331	7440403	9210578	25.9		80	77	75	96
WHITEOAK1_Z07090513	S0680	05260510-N1009	25.8986 min, 05260510	25.8095		2.8 scans	0.62	TIC	0.00022	0.000537	1467	1.2	249	643130	0.00199	7374342	6043919	27316021	25.9		80	77	74	96
WHITEOAK2_Z07090514	S0680	05260510-N1009	25.8986 min, 05260510	25.8094		2.8 scans	0.58	57 m/z	0.00021	0.000538	1467	1	259	716308	0.00057	8988478	8329524	9517225	25.9		88	85	76	97
ASH1_Z06220509	S0680	05260516-N1007	25.8943 min, 05260516	25.894		5.0 scans	0.77	85 m/z	1.6e-05	0.022	1473	0.3	1350	9308469		393854880	379819225		25.89		89	84	97	100
ASH1_Z06220509	S0680	05260516-N1007	25.8943 min, 05260516	27.3582		2.8 scans	0.75	57 m/z	6.8e-05	0.00173	1568	0.9	490	2249115		31031578	26638361		25.89		82	76	76	94
ASH1_Z06220509	S0680	05260516-N1007	25.8943 min, 05260516	28.8592		3.3 scans	0.94	71 m/z	1.6e-05	0.0128	1666	0.6	1212	9128786		230037770	228299239		25.89		81	74	83	95
ASH1_Z06220509	S0680	05260516-N1007	25.8943 min, 05260516	30.2465		2.9 scans	0.42	57 m/z	0.00028	0.000365	1756	1.2	238	537748		6527800	5428057		25.89		80	76	74	93
ASH2_Z06220510	S0680	05260516-N1007	25.8943 min, 05260516	25.8646		3.5 scans	0.8	85 m/z	1.8e-05	0.0162	1471	0.5	1196	9185335		227562762	227532642		25.89		90	85	97	100
ASH2_Z06220510	S0680	05260516-N1007	25.8943 min, 05260516	25.8646		3.5 scans	0.92	85 m/z (361)	1.8e-05	0.0187	1471	0.5	1276	9185335		262090736	262056046		25.89		87	83	85	100
ASH2_Z06220510	S0680	05260516-N1007	25.8943 min, 05260516	27.3533		2.8 scans	0.72	TIC	0.00014	0.000827	1568	1	352	1159914	0.000921	11586266	11586266	12893001	25.89		82	76	75	94
ASH2_Z06220510	S0680	05260516-N1007	25.8943 min, 05260516	28.8436		2.8 scans	0.94	57 m/z	2.1e-05	0.00903	1665	0.7	973	7904419		126521019	126448486		25.89		81	74	78	95
ASH3_Z06230501	S0680	05260516-N1007	25.8943 min, 05260516	25.8954		4.5 scans	0.71	TIC	1.4e-05	0.0188	1473	0.4	1276	9037955		321291644	317631985		25.89		86	84	82	99
ASH3_Z06230501	S0680	05260516-N1007	25.8943 min, 05260516	25.8954		4.8 scans	0.76	85 m/z	1.4e-05	0.0215	1473	0.4	1321	9037955		367877692	367620441		25.89		96	93	98	100
ASH3_Z06230501	S0680	05260516-N1007	25.8943 min, 05260516	25.8954		4.8 scans	0.76	85 m/z (159)	1.4e-05	0.0216	1473	0.4	1316	9037955		369535316	369276906		25.89		86	82	96	100
ASH3_Z06230501	S0680	05260516-N1007	25.8943 min, 05260516	27.3642		2.8 scans	0.77	57 m/z	5.9e-05	0.00197	1568	1.1	496	2257624		33690122	29005996		25.89		81	75	76	94
ASH3_Z06230501	S0680	05260516-N1007	25.8943 min, 05260516	28.8636		3.4 scans	0.8	85 m/z	1.5e-05	0.0111	1666	0.6	1114	8825437		190190594	188119613		25.89		82	76	96	95
BERMUDA1_Z06220506	S0680	05260516-N1007	25.8943 min, 05260516	25.8955		5.3 scans	0.77	85 m/z	1.8e-05	0.0213	1473	0.4	1315	8684005		392675289	392467312		25.89		87	83	82	99
BERMUDA1_Z06220506	S0680	05260516-N1007	25.8943 min, 05260516	25.8955		5.3 scans	0.78	85 m/z (57)	2.6e-05	0.0218	1473	0.4	1322	6245349		401635657	401422935		25.89		89	91	83	97
BERMUDA1_Z06220506	S0680	05260516-N1007	25.8943 min, 05260516	27.3689		2.9 scans	0.91	57 m/z	2.3e-05	0.00587	1569	0.8	892	6880646		107885007	103699074		25.89		82	76	78	95
BERMUDA1_Z06220506	S0680	05260516-N1007	25.8943 min, 05260516	28.9667		8.9 scans	0.84	55 m/z (380)	1.8e-05	0.0457	1673	0.2	1511	9003896		839983469	837550578		25.89		85	92	87	90
BERMUDA1_Z06220506	S0680	05260516-N1007	25.8943 min, 05260516	28.9667		8.9 scans	0.88	55 m/z	1.8e-05	0.0476	1673	0.2	1552	9003896		874436408	871903729		25.89		86	80	94	95
BERMUDA1_Z06220506	S0680	05260516-N1007	25.8943 min, 05260516	28.9667		9.0 scans	0.88	TIC	1.9e-05	0.0144	1673	2.5	1554	8524460	0.0489	266254725	266254725	898046140	25.89		89	93	89	95
BERMUDA1_Z06220506	S0680	05260516-N1007	25.8943 min, 05260516	30.2618		2.9 scans	0.88	57 m/z	3.1e-05	0.00407	1757	0.9	773	5196036		74809460	73942692		25.89		80	72	77	96
BERMUDA2_Z06220507	S0680	05260516-N1007	25.8943 min, 05260516	25.894		4.7 scans	0.76	TIC	1.7e-05	0.0201	1473	0.3	1310	9274868		349151418	332321430		25.89		88	84	83	99
BERMUDA2_Z06220507	S0680	05260516-N1007	25.8943 min, 05260516	25.894		4.9 scans	0.84	85 m/z	1.7e-05	0.0232	1473	0.3	1376	9274868		403440076	383455381		25.89		89	84	97	100
BERMUDA2_Z06220507	S0680	05260516-N1007	25.8943 min, 05260516	25.894		4.9 scans	0.89	85 m/z (131)	1.7e-05	0.0252	1473	0.3	1411	9274868		438538272	416814962		25.89		87	83	87	100
BERMUDA2_Z06220507	S0680	05260516-N1007	25.8943 min, 05260516	27.3673		3.0 scans	0.9	57 m/z	2.8e-05	0.00541	1569	0.8	815	5823424		93925868	90719602		25.89		82	75	77	95
BERMUDA2_Z06220507	S0680	05260516-N1007	25.8943 min, 05260516	28.9651		9.6 scans	1	85 m/z	1.7e-05	0.0543	1673	0.1	1578	9372936		943104374	943104374		25.89		80	72	86	95
BERMUDA2_Z06220507	S0680	05260516-N1007	25.8943 min, 05260516	30.2603		2.8 scans	0.86	57 m/z	3.6e-05	0.00372	1757	0.9	718	4498294		64670744	63570405		25.89		80	72	77	96
BERMUDA3_Z06220508	S0680	05260516-N1007	25.8943 min, 05260516	25.8923		5.0 scans	0.85	85 m/z	1.7e-05	0.0218	1473	0.3	1336	9339792		395036379	386445913		25.89		90	84	97	100
BERMUDA3_Z06220508	S0680	05260516-N1007	25.8943 min, 05260516	25.8923		5.0 scans	0.96	85 m/z (361)	1.9e-05	0.0251	1473	0.3	1418	8734794		453602669	443738620		25.89		86	81	87	100
BERMUDA3_Z06220508	S0680	05260516-N1007	25.8943 min, 05260516	27.3656		3.0 scans	0.9	57 m/z	3e-05	0.00486	1568	0.8	786	5493472		87833273	85181893		25.89		82	75	77	95
BERMUDA3_Z06220508	S0680	05260516-N1007	25.8943 min, 05260516	28.9312		>6 scans	0.71	TIC	1.9e-05	0.0271	1670	0.3	1344	8388096	0.0355	490322161	490322161	640653017	25.89		82	76	85	96
BERMUDA3_Z06220508	S0680	05260516-N1007	25.8943 min, 05260516	28.9512		7.5 scans	0.67	99 m/z (381)	1.8e-05	0.0327	1672	0.2	1349	9076932		591579875	568791591		25.89		84	92	80	89
BERMUDA3_Z06220508	S0680	05260516-N1007	25.8943 min, 05260516	28.9512		7.5 scans	0.71	99 m/z	2.7e-05	0.0337	1672	0.2	1389	5980186		608564433	585121885		25.89		82	83	69	94
BERMUDA3_Z06220508	S0680	05260516-N1007	25.8943 min, 05260516	28.9512		7.9 scans	0.91	TIC	1.9e-05	0.0145	1672	2.4	1568	8568491	0.0453	262905670	262905670	817509343	25.89		88	87	89	96
BERMUDA3_Z06220508	S0680	05260516-N1007	25.8943 min, 05260516	30.2586		2.9 scans	0.86	57 m/z	3.9e-05	0.00342	1757	0.9	689	4172333		61887393	60671506		25.89		80	72	77	96
BIRCH1_Z08240503	S0680	05260516-N1007	25.8943 min, 05260516	25.7545		2.8 scans	0.92	57 m/z	1.2e-05	0.00259	1464	0.8	1062	7581655		101731423	101680336		25.89		85	80	75	94
BIRCH1_Z08240503	S0680	05260516-N1007	25.8943 min, 05260516	28.7688		2.9 scans	0.93	71 m/z	1e-05	0.0043	1660	0.7	1334	8972413		168930326	164805787		25.89		85	79	80	94
BIRCH2_Z08240504	S0680	05260516-N1007	25.8943 min, 05260516	25.762		2.9 scans	0.9	71 m/z	1.1e-05	0.003	1464	0.8	1226	8771352		137583984	132915381		25.89		87	82	78	96
BIRCH2_Z08240504	S0680	05260516-N1007	25.8943 min, 05260516	28.7794		3.4 scans	0.77	71 m/z	1.1e-05	0.00398	1661	0.5	1294	8755598		182652433	174559512		25.89		87	82	97	95
BIRCH2_Z08240504	S0680	05260516-N1007	25.8943 min, 05260516	28.7809		3.4 scans	0.78	TIC	1.1e-05	0.00378	1661	0.5	1295	8735384		173331292	164183159		25.89		87	82	97	95
BIRCH3_Z08240505	S0680	05260516-N1007	25.8943 min, 05260516	25.7591		2.7 scans	0.91	57 m/z	1.3e-05	0.00266	1464	0.8	1109	8037270		103771891	101147774		25.89		86	81	75	95
BIRCH3_Z08240505	S0680	05260516-N1007	25.8943 min, 05260516	28.7719		3.0 scans	0.9	71 m/z	1.2e-05	0.00433	1660	0.8	1352	8716145		168435890	161831625		25.89		85	79	81	94
BLUEGRASS1_Z06220503	S0680	05260516-N1007	25.8943 min, 05260516	25.8248		2.8 scans	0.8	57 m/z	0.0001	0.0018	1468	1.1	416	1585898		21787735	19452112		25.89		84	78	76	97
BLUEGRASS1_Z06220503	S0680	05260516-N1007	25.8943 min, 05260516	28.8407		3.0 scans	0.92	57 m/z	2.5e-05	0.00917	1664	0.8	886	6646533		110613237	108872257		25.89		81	74	78	95
BLUEGRASS2_Z06220504	S0680	05260516-N1007	25.8943 min, 05260516	25.8232		2.7 scans	0.83	57 m/z	9.2e-05	0.00204	1468	1	444	1849478		24434876	22324718		25.89		85	79	76	98
BLUEGRASS2_Z06220504	S0680	05260516-N1007	25.8943 min, 05260516	28.8421		3.0 scans	0.92	57 m/z	2.4e-05	0.00998	1665	0.8	921	7083043		119103280	119091083		25.89		81	74	78	95
BLUEGRASS3_Z06220505	S0680	05260516-N1007	25.8943 min, 05260516	25.8231		2.8 scans	0.82	57 m/z	9.1e-05	0.00186	1468	1	451	1942422	0.00189	24910985	23986028	25212630	25.89		85	79	76	98
BLUEGRASS3_Z06220505	S0680	05260516-N1007	25.8943 min, 05260516	28.842		2.9 scans	0.92	57 m/z	2.3e-05	0.00948	1665	0.8	949	7629330		126533223	126398290		25.89		81	73	78	95
BOX1_Z05260515	S0680	05260516-N1007	25.8943 min, 05260516	25.8772		3.7 scans	0.81	TIC	1.5e-05	0.0109	1472	0.4	1319	9004020		203571870	201834675		25.89		91	87	98	100
BOX1_Z05260515	S0680	05260516-N1007	25.8943 min, 05260516	25.8772		3.8 scans	0.92	71 m/z (259)	1.5e-05	0.013	1472	0.4	1403	9258581		242726356	239697093		25.89		91	93	84	100
BOX1_Z05260515	S0680	05260516-N1007	25.8943 min, 05260516	25.8772		3.8 scans	0.94	71 m/z	1.5e-05	0.0131	1472	0.4	1418	9258581		244460465	241409560		25.89		94	90	84	100
BOX1_Z05260515	S0680	05260516-N1007	25.8943 min, 05260516	27.366		>3 scans	0.78	TIC	0.00011	0.000664	1568	1.2	425	1195804	0.00171	12344468	12344468	31786879	25.89		82	76	75	93
BOX1_Z05260515	S0680	05260516-N1007	25.8943 min, 05260516	28.9085		5.5 scans	0.84	85 m/z	1.5e-05	0.0198	1669	0.3	1467	8924466		369156818	369062494		25.89		87	82	97	96
BOX1_Z05260515	S0680	05260516-N1007	25.8943 min, 05260516	28.9192		6.5 scans	0.78	57 m/z	1.5e-05	0.0195	1670	0.2	1358	9131033		363390888	362803928		25.89		80	94	67	95
BOX1_Z05260515	S0680	05260516-N1007	25.8943 min, 05260516	31.6586		3.1 scans	0.92	57 m/z	1.6e-05	0.00803	1848	0.7	1235	8338327		149356245	148922471		25.89		80	72	79	95
BOX2_Z05260516	S0680	05260516-N1007	25.8943 min, 05260516	25.8943		4.2 scans	0.81	TIC	1.4e-05	0.0117	1473	0.4	1428	9113078		267315628	243461579		25.89		91	85	97	100
BOX2_Z05260516	S0680	05260516-N1007	25.8943 min, 05260516	25.8943		4.4 scans	0.8	85 m/z	1.4e-05	0.0122	1473	0.4	1415	9158061		277371227	277371227		25.89		100	100	100	100
BOX2_Z05260516	S0680	05260516-N1007	25.8943 min, 05260516	27.3707		>3 scans	0.78	TIC	7.7e-05	0.00078	1569	1.1	511	1707042	0.00182	17714431	17714431	41296950	25.89		82	77	75	93
BOX2_Z05260516	S0680	05260516-N1007	25.8943 min, 05260516	28.9363		6.5 scans	0.82	TIC	1.4e-05	0.0196	1671	0.2	1537	9233022		446331081	425061364		25.89		86	81	96	96
BOX2_Z05260516	S0680	05260516-N1007	25.8943 min, 05260516	28.9363		6.9 scans	0.82	85 m/z (131)	1.4e-05	0.0218	1671	0.2	1533	9121356		495813673	467106413		25.89		81	76	85	96
BOX2_Z05260516	S0680	05260516-N1007	25.8943 min, 05260516	28.9363		6.9 scans	0.89	85 m/z	1.4e-05	0.0227	1671	0.2	1602	9215817		516074144	486193818		25.89		88	84	86	96
BOX2_Z05260516	S0680	05260516-N1007	25.8943 min, 05260516	31.671		3.4 scans	0.91	71 m/z	1.4e-05	0.00907	1849	0.5	1373	9114880		205854817	205418524		25.89		80	72	81	96
BOX3_Z05260517	S0680	05260516-N1007	25.8943 min, 05260516	25.8943		4.2 scans	0.93	TIC	1.4e-05	0.0121	1473	0.3	1473	9220994		283950568	272355406		25.89		89	83	85	100
BOX3_Z05260517	S0680	05260516-N1007	25.8943 min, 05260516	25.8943		4.3 scans	0.92	71 m/z	1.4e-05	0.0125	1473	0.3	1467	9272029		294448166	281913066		25.89		95	91	86	100
BOX3_Z05260517	S0680	05260516-N1007	25.8943 min, 05260516	27.3722		>3 scans	0.76	TIC	8.7e-05	0.000602	1569	1	476	1542399	0.00168	14108796	14108796	39351555	25.89		81	76	75	93
BOX3_Z05260517	S0680	05260516-N1007	25.8943 min, 05260516	28.9363		6.3 scans	0.83	TIC	1.4e-05	0.0183	1671	0.2	1523	9353930		430749408	415450849		25.89		82	75	95	96
BOX3_Z05260517	S0680	05260516-N1007	25.8943 min, 05260516	28.9363		6.6 scans	0.87	85 m/z (131)	1.4e-05	0.0207	1671	0.2	1554	9353930		486875715	479794467		25.89		88	91	86	96
BOX3_Z05260517	S0680	05260516-N1007	25.8943 min, 05260516	28.9363		6.6 scans	0.91	85 m/z	1.4e-05	0.0213	1671	0.2	1593	9353930		499071723	491813093		25.89		87	83	86	96
BOX3_Z05260517	S0680	05260516-N1007	25.8943 min, 05260516	31.671		3.3 scans	0.88	57 m/z	1.5e-05	0.00775	1849	0.5	1292	8607993		181752890	170560176		25.89		80	71	80	96
COTTONWOOD1_Z07090534	S0680	05260516-N1007	25.8943 min, 05260516	25.8523		3.6 scans	0.67	85 m/z	1.8e-05	0.00783	1470	0.5	1146	8639794		244571968	238046500		25.89		89	84	97	99
COTTONWOOD1_Z07090534	S0680	05260516-N1007	25.8943 min, 05260516	25.8554		3.7 scans	0.57	TIC	1.8e-05	0.00701	1470	0.7	1060	8415764		219001065	204871154		25.89		85	83	82	99
COTTONWOOD1_Z07090534	S0680	05260516-N1007	25.8943 min, 05260516	25.8616		4.6 scans	0.57	57 m/z	1.7e-05	0.00745	1471	0.3	1007	8868070		232590923	232052448		25.89		84	96	61	98
COTTONWOOD2_Z07090535	S0680	05260516-N1007	25.8943 min, 05260516	28.8882		4.6 scans	0.83	TIC	1.7e-05	0.0196	1668	0.3	1291	9119444		352803839	344521925		25.89		80	73	95	96
COTTONWOOD2_Z07090535	S0680	05260516-N1007	25.8943 min, 05260516	28.8882		4.9 scans	0.83	85 m/z	1.7e-05	0.0206	1668	0.3	1292	9358034		369287389	366553051		25.89		85	79	96	96
COTTONWOOD3_Z07090536	S0680	05260516-N1007	25.8943 min, 05260516	25.851		3.5 scans	0.68	85 m/z	1.7e-05	0.00824	1470	0.6	1117	8915804		216020785	212278883		25.89		89	84	97	100
COTTONWOOD3_Z07090536	S0680	05260516-N1007	25.8943 min, 05260516	25.851		3.5 scans	0.74	85 m/z (361)	1.7e-05	0.00911	1470	0.6	1165	8915804		238784425	234648212		25.89		86	83	84	99
COTTONWOOD3_Z07090536	S0680	05260516-N1007	25.8943 min, 05260516	25.8525		3.4 scans	0.7	TIC	1.7e-05	0.00829	1470	0.7	1129	8915804		217431458	203143593		25.89		88	82	96	99
COTTONWOOD3_Z07090536	S0680	05260516-N1007	25.8943 min, 05260516	28.9053		5.1 scans	0.81	85 m/z	1.7e-05	0.0176	1669	0.3	1375	9322921		462123788	447502247		25.89		80	74	94	96
ELM3_J1_Z07090527	S0680	05260516-N1007	25.8943 min, 05260516	25.8062		2.8 scans	0.6	57 m/z	0.00031	0.000556	1467	1.1	232	553819	0.000819	5735616	5735616	8448710	25.89		82	79	72	96
ELM2_Z07100503	S0680	05260516-N1007	25.8943 min, 05260516	25.8077		2.7 scans	0.63	57 m/z	0.00038	0.000708	1467	1.2	195	412008	0.00115	3754303	3754303	6094678	25.89		80	78	63	95
ELM1_J3_Z07110506	S0680	05260516-N1007	25.8943 min, 05260516	25.8214		2.8 scans	0.73	57 m/z	0.00014	0.00134	1468	1.1	320	1341316	0.00203	14213479	14213479	21460450	25.89		84	80	71	97
ELM1_J3_Z07110506	S0680	05260516-N1007	25.8943 min, 05260516	28.8265		2.9 scans	0.78	57 m/z	0.00014	0.00192	1664	1	329	1323509		20305294	17825429		25.89		81	74	76	95
JOHNSON1_Z07090522	S0680	05260516-N1007	25.8943 min, 05260516	25.8631		3.8 scans	0.83	85 m/z	1.6e-05	0.0148	1471	0.4	1193	9279706		270770404	258757575		25.89		90	85	97	100
JOHNSON1_Z07090522	S0680	05260516-N1007	25.8943 min, 05260516	25.8631		3.8 scans	0.92	85 m/z (159)	1.6e-05	0.017	1471	0.4	1262	9279706		311081576	297280327		25.89		87	82	86	100
JOHNSON1_Z07090522	S0680	05260516-N1007	25.8943 min, 05260516	27.358		2.8 scans	0.89	57 m/z	2.7e-05	0.00475	1568	0.9	787	5774147	0.00483	86832405	82617366	88266759	25.89		82	75	78	95
JOHNSON1_Z07090522	S0680	05260516-N1007	25.8943 min, 05260516	28.9359		7.2 scans	0.66	85 m/z (381)	1.6e-05	0.0327	1671	0.2	1334	9273161		598037234	575552194		25.89		87	93	85	93
JOHNSON1_Z07090522	S0680	05260516-N1007	25.8943 min, 05260516	28.9359		7.2 scans	0.93	85 m/z	1.6e-05	0.0447	1671	0.2	1584	9273161		818336529	787568662		25.89		81	73	86	95
JOHNSON2_Z07090523	S0680	05260516-N1007	25.8943 min, 05260516	25.8632		3.8 scans	0.82	85 m/z	1.7e-05	0.0145	1471	0.4	1207	9261788		274284998	259946184		25.89		90	85	97	100
JOHNSON2_Z07090523	S0680	05260516-N1007	25.8943 min, 05260516	25.8632		3.8 scans	0.91	85 m/z (159)	1.7e-05	0.0164	1471	0.4	1267	9261788		311352173	295075596		25.89		87	83	86	100
JOHNSON2_Z07090523	S0680	05260516-N1007	25.8943 min, 05260516	27.3581		2.8 scans	0.89	57 m/z	2.6e-05	0.00467	1568	0.8	804	6053039	0.00471	88350304	87026220	88969315	25.89		82	75	78	95
JOHNSON2_Z07090523	S0680	05260516-N1007	25.8943 min, 05260516	28.9359		6.2 scans	0.72	99 m/z	2.4e-05	0.0307	1671	0.2	1383	6514337		581785910	523246094		25.89		80	80	68	94
JOHNSON2_Z07090523	S0680	05260516-N1007	25.8943 min, 05260516	28.9359		6.2 scans	0.77	99 m/z (381)	2.3e-05	0.0346	1671	0.2	1431	6704468		654690389	588814860		25.89		87	92	90	92
JOHNSON3_Z07090524	S0680	05260516-N1007	25.8943 min, 05260516	25.8523		3.4 scans	0.84	85 m/z	1.8e-05	0.0132	1470	0.6	1152	8727169		223458242	223325322		25.89		90	85	97	100
JOHNSON3_Z07090524	S0680	05260516-N1007	25.8943 min, 05260516	25.8523		3.4 scans	0.84	85 m/z (159)	1.8e-05	0.0133	1470	0.6	1147	8727169		224632423	224498805		25.89		88	85	97	100
JOHNSON3_Z07090524	S0680	05260516-N1007	25.8943 min, 05260516	27.3549		2.8 scans	0.88	57 m/z	3.3e-05	0.00427	1568	0.9	717	4792227	0.00431	71899284	70241669	72568967	25.89		82	75	78	95
JOHNSON3_Z07090524	S0680	05260516-N1007	25.8943 min, 05260516	28.9205		5.3 scans	0.72	99 m/z	2.5e-05	0.0291	1670	0.2	1369	6279520		489984856	451042155		25.89		80	80	68	93
MUGWORT2_J1_Z07080507	S0680	05260516-N1007	25.8943 min, 05260516	22.6538		4.1 scans	0.82	85 m/z	1.6e-05	0.0179	1262	0.4	1239	9178928		311494371	285437654		25.89		81	79	96	84
MUGWORT2_J1_Z07080507	S0680	05260516-N1007	25.8943 min, 05260516	25.8356		2.7 scans	0.9	57 m/z	3e-05	0.00395	1469	0.8	709	4950293		68771996	66778247		25.89		87	81	78	98
MUGWORT2_J1_Z07080507	S0680	05260516-N1007	25.8943 min, 05260516	28.833		2.8 scans	0.77	57 m/z	5.5e-05	0.00195	1664	1	532	2762249	0.00261	33905556	33692013	45356291	25.89		81	74	77	95
MUGWORT3_J2_Z07080508	S0680	05260516-N1007	25.8943 min, 05260516	22.6553		4.4 scans	0.8	85 m/z	1.7e-05	0.0177	1262	0.4	1219	8890183		311687812	311448014		25.89		87	85	97	91
MUGWORT3_J2_Z07080508	S0680	05260516-N1007	25.8943 min, 05260516	25.8386		2.8 scans	0.89	57 m/z	3.1e-05	0.00388	1469	0.9	703	4820401		68261946	64622513		25.89		87	81	78	98
MUGWORT3_J2_Z07080508	S0680	05260516-N1007	25.8943 min, 05260516	28.8346		2.7 scans	0.77	57 m/z	5.6e-05	0.00188	1664	1	527	2709360	0.00251	33102123	33094823	44064371	25.89		81	74	77	95
MUGWORT1_J3_Z07110504	S0680	05260516-N1007	25.8943 min, 05260516	22.6537		3.8 scans	0.82	85 m/z	1.7e-05	0.0201	1262	0.3	1135	9268698		306700546	288158862		25.89		80	78	96	84
MUGWORT1_J3_Z07110504	S0680	05260516-N1007	25.8943 min, 05260516	25.8355		2.7 scans	0.9	57 m/z	3.6e-05	0.00392	1469	0.8	595	4394202		59646156	59272314		25.89		87	81	77	98
MUGWORT1_J3_Z07110504	S0680	05260516-N1007	25.8943 min, 05260516	28.8329		2.7 scans	0.78	57 m/z	6.4e-05	0.00202	1664	1	446	2469913	0.00266	30795796	30352720	40394396	25.89		81	74	77	95
OLIVE2_J1_Z07080504	S0680	05260516-N1007	25.8943 min, 05260516	25.8323		2.8 scans	0.85	57 m/z	4.3e-05	0.00258	1469	0.9	590	3309157		49007639	48105249		25.89		86	81	77	98
OLIVE2_J1_Z07080504	S0680	05260516-N1007	25.8943 min, 05260516	25.8323		2.8 scans	0.86	57 m/z (159)	4.3e-05	0.00272	1469	0.9	592	3289291		51606777	50656528		25.89		84	79	77	99
OLIVE2_J1_Z07080504	S0680	05260516-N1007	25.8943 min, 05260516	28.8328		2.7 scans	0.84	57 m/z	4.1e-05	0.00253	1664	0.9	604	3439290		47996240	45298177		25.89		81	74	77	95
OLIVE3_J2_Z07080505	S0680	05260516-N1007	25.8943 min, 05260516	25.8325		2.7 scans	0.86	57 m/z	3.9e-05	0.00267	1469	0.9	620	3681873		53394461	52165961		25.89		86	80	78	98
OLIVE3_J2_Z07080505	S0680	05260516-N1007	25.8943 min, 05260516	25.8325		2.7 scans	0.87	57 m/z (159)	3.9e-05	0.0028	1469	0.9	622	3681218		56068378	54778357		25.89		84	80	77	99
OLIVE3_J2_Z07080505	S0680	05260516-N1007	25.8943 min, 05260516	28.8345		2.8 scans	0.84	57 m/z	3.9e-05	0.0026	1664	1	627	3683265		52136013	48450703		25.89		81	74	77	95
OLIVE1_J3_Z07110503	S0680	05260516-N1007	25.8943 min, 05260516	25.8279		2.7 scans	0.86	57 m/z	4.4e-05	0.00281	1468	0.9	529	3428475		48316229	48316229		25.89		87	80	77	98
OLIVE1_J3_Z07110503	S0680	05260516-N1007	25.8943 min, 05260516	28.8299		2.8 scans	0.85	57 m/z	4.4e-05	0.00282	1664	0.9	530	3364923		48555095	46768088		25.89		81	74	77	95
ORCHARD2_J1_Z05260510	S0680	05260516-N1007	25.8943 min, 05260516	25.8986		4.6 scans	0.84	85 m/z	1.7e-05	0.0151	1473	0.4	1437	8676531		291952901	291789217		25.89		91	85	97	100
ORCHARD2_J1_Z05260510	S0680	05260516-N1007	25.8943 min, 05260516	25.8986		4.9 scans	0.82	TIC	1.7e-05	0.0151	1473	0.3	1412	8676531		291640241	291478017		25.89		97	94	99	100
ORCHARD2_J1_Z05260510	S0680	05260516-N1007	25.8943 min, 05260516	25.9094		5.6 scans	0.71	57 m/z	1.6e-05	0.0138	1474	0.3	1250	8995826		267130843	267059778		25.89		84	97	56	95
ORCHARD2_J1_Z05260510	S0680	05260516-N1007	25.8943 min, 05260516	27.3751		2.8 scans	0.8	57 m/z	6.7e-05	0.00157	1569	1	586	2249706		30235252	26921477		25.89		83	78	76	93
ORCHARD2_J1_Z05260510	S0680	05260516-N1007	25.8943 min, 05260516	28.9207		5.1 scans	0.81	TIC	1.6e-05	0.0176	1670	0.3	1493	9117022		339247799	338638488		25.89		91	88	97	97
ORCHARD2_J1_Z05260510	S0680	05260516-N1007	25.8943 min, 05260516	28.9207		5.4 scans	0.9	85 m/z	1.6e-05	0.0208	1670	0.3	1579	9123802		400379673	399541424		25.89		89	87	86	97
ORCHARD2_J1_Z05260510	S0680	05260516-N1007	25.8943 min, 05260516	28.9207		5.4 scans	0.95	85 m/z (73)	1.6e-05	0.0221	1670	0.3	1618	9106685		425989626	425097760		25.89		83	80	86	96
ORCHARD2_J1_Z05260510	S0680	05260516-N1007	25.8943 min, 05260516	30.2742		2.9 scans	0.67	57 m/z	7.4e-05	0.00142	1758	0.9	554	2047326		27308174	26456666		25.89		81	79	74	94
ORCHARD2_J1_Z05260510	S0680	05260516-N1007	25.8943 min, 05260516	31.7076		4.5 scans	0.78	85 m/z (119)	1.8e-05	0.0144	1851	0.4	1408	8275007		277839643	277839643		25.89		89	90	97	97
ORCHARD2_J1_Z05260510	S0680	05260516-N1007	25.8943 min, 05260516	31.7076		4.5 scans	0.8	85 m/z	1.7e-05	0.0144	1851	0.4	1428	8761008		277528083	277528083		25.89		92	89	98	96
ORCHARD3_J2_Z05260511	S0680	05260516-N1007	25.8943 min, 05260516	25.9096		5.1 scans	0.84	TIC	1.4e-05	0.0171	1474	0.3	1503	9323887		336957756	326853605		25.89		90	85	97	100
ORCHARD3_J2_Z05260511	S0680	05260516-N1007	25.8943 min, 05260516	25.9096		5.3 scans	0.93	85 m/z	1.4e-05	0.0199	1474	0.3	1583	9323887		392052320	380367170		25.89		94	91	87	100
ORCHARD3_J2_Z05260511	S0680	05260516-N1007	25.8943 min, 05260516	27.3722		2.8 scans	0.82	57 m/z	5.3e-05	0.00181	1569	1	640	2594027		35582246	31822238		25.89		83	78	76	94
ORCHARD3_J2_Z05260511	S0680	05260516-N1007	25.8943 min, 05260516	28.9285		5.8 scans	0.85	99 m/z	1.5e-05	0.0199	1670	0.3	1505	8945488		391472210	390869314		25.89		87	82	96	96
ORCHARD3_J2_Z05260511	S0680	05260516-N1007	25.8943 min, 05260516	28.9346		6.1 scans	0.81	TIC	1.5e-05	0.0198	1671	0.2	1474	8733741		389990417	389557872		25.89		89	85	97	97
ORCHARD3_J2_Z05260511	S0680	05260516-N1007	25.8943 min, 05260516	28.9346		6.4 scans	0.93	71 m/z	1.5e-05	0.0234	1671	0.2	1582	9215505		461131231	460739931		25.89		90	89	86	97
ORCHARD3_J2_Z05260511	S0680	05260516-N1007	25.8943 min, 05260516	30.2713		3.1 scans	0.66	57 m/z	6.3e-05	0.00158	1757	0.9	584	2173382		31146901	30228631		25.89		81	77	75	94
ORCHARD3_J2_Z05260511	S0680	05260516-N1007	25.8943 min, 05260516	31.717		4.7 scans	0.81	TIC	1.4e-05	0.016	1852	0.3	1520	9267342		314593462	293559547		25.89		85	79	96	96
ORCHARD1_J3_Z05260518	S0680	05260516-N1007	25.8943 min, 05260516	25.8939		4.1 scans	0.81	TIC	1.4e-05	0.0127	1473	0.3	1403	9202687		244068596	227222348		25.89		91	86	98	100
ORCHARD1_J3_Z05260518	S0680	05260516-N1007	25.8943 min, 05260516	25.8939		4.2 scans	0.9	85 m/z (159)	1.4e-05	0.0154	1473	0.3	1477	9206926		295813916	273531265		25.89		95	96	86	100
ORCHARD1_J3_Z05260518	S0680	05260516-N1007	25.8943 min, 05260516	25.8939		4.2 scans	0.91	85 m/z	1.4e-05	0.015	1473	0.3	1487	9180107		286935543	265321669		25.89		97	94	86	100
ORCHARD1_J3_Z05260518	S0680	05260516-N1007	25.8943 min, 05260516	27.375		2.8 scans	0.81	57 m/z	5.2e-05	0.00173	1569	1	619	2470003		33200181	29569844		25.89		83	78	76	94
ORCHARD1_J3_Z05260518	S0680	05260516-N1007	25.8943 min, 05260516	28.919		4.9 scans	0.8	TIC	1.4e-05	0.0161	1670	0.3	1459	9112542		309140768	300313686		25.89		87	82	97	96
ORCHARD1_J3_Z05260518	S0680	05260516-N1007	25.8943 min, 05260516	28.919		5.1 scans	0.89	71 m/z	1.4e-05	0.0189	1670	0.3	1539	9257524		362678256	354130207		25.89		91	91	86	97
ORCHARD1_J3_Z05260518	S0680	05260516-N1007	25.8943 min, 05260516	30.2695		3.2 scans	0.67	TIC	6.1e-05	0.00144	1757	1	570	2104304		27674258	26357840		25.89		82	78	76	95
ORCHARD1_J3_Z05260518	S0680	05260516-N1007	25.8943 min, 05260516	31.7029		4.0 scans	0.81	TIC	1.4e-05	0.0132	1851	0.4	1452	9072907		252230180	251146976		25.89		82	75	95	96
ORCHARD1_J3_Z05260518	S0680	05260516-N1007	25.8943 min, 05260516	31.7029		4.2 scans	0.89	85 m/z	1.4e-05	0.0155	1851	0.4	1524	9072907		296376627	295727012		25.89		84	80	84	96
PECAN1_Z07090537	S0680	05260516-N1007	25.8943 min, 05260516	28.8129		3.1 scans	0.55	TIC	0.00031	0.000442	1663	1.4	233	499032		5592810	4927308		25.89		80	76	76	94
PECAN2_J3_Z07100505	S0680	05260516-N1007	25.8943 min, 05260516	28.8115		2.9 scans	0.6	57 m/z	0.00022	0.000682	1663	1.2	258	643667		8967978	8460637		25.89		80	75	76	94
REDOAK2_Z06220513	S0680	05260516-N1007	25.8943 min, 05260516	28.8281		2.8 scans	0.63	57 m/z	0.00012	0.00105	1664	1	366	1327462		17747907	16065310		25.89		80	74	76	94
RYE1_Z07070504	S0680	05260516-N1007	25.8943 min, 05260516	25.8477		2.9 scans	0.95	57 m/z	1.8e-05	0.0131	1470	0.6	1064	9044252		169086570	166901171		25.89		88	82	81	99
RYE1_Z07070504	S0680	05260516-N1007	25.8943 min, 05260516	27.3487		2.8 scans	0.69	57 m/z	0.00015	0.0012	1567	1.1	330	1087354		15521479	13697829		25.89		81	75	75	94
RYE1_Z07070504	S0680	05260516-N1007	25.8943 min, 05260516	28.8896		4.3 scans	0.75	TIC	1.7e-05	0.0242	1668	0.3	1244	9310764		312315434	299697566		25.89		80	74	81	96
RYE1_Z07070504	S0680	05260516-N1007	25.8943 min, 05260516	28.8896		4.5 scans	0.81	85 m/z	1.7e-05	0.0277	1668	0.3	1292	9310764		358178455	343936341		25.89		87	84	97	96
RYE2_Z07080501	S0680	05260516-N1007	25.8943 min, 05260516	25.851		2.9 scans	0.96	71 m/z	1.6e-05	0.0163	1470	0.7	1131	8957415		176532097	174706676		25.89		88	82	82	99
RYE2_Z07080501	S0680	05260516-N1007	25.8943 min, 05260516	27.3536		2.9 scans	0.75	TIC	0.00011	0.00149	1568	0.8	368	1264546	0.00159	16153185	14347793	17161343	25.89		82	76	76	94
RYE2_Z07080501	S0680	05260516-N1007	25.8943 min, 05260516	28.8884		4.5 scans	0.85	85 m/z	1.5e-05	0.0319	1668	0.3	1298	9301797		344751899	337698687		25.89		82	75	95	96
RYE2_Z07080501	S0680	05260516-N1007	25.8943 min, 05260516	28.8884		4.5 scans	0.91	85 m/z (131)	1.6e-05	0.035	1668	0.3	1348	9110710		378172908	370435942		25.89		80	74	85	96
RYE3_Z07080502	S0680	05260516-N1007	25.8943 min, 05260516	25.8538		3.2 scans	0.95	71 m/z	1.7e-05	0.0167	1470	0.7	1147	8657250		196970967	192088635		25.89		89	83	83	100
RYE3_Z07080502	S0680	05260516-N1007	25.8943 min, 05260516	27.3548		2.8 scans	0.73	57 m/z	0.0001	0.00175	1568	1	393	1467502		20677707	17425854		25.89		82	76	76	94
RYE3_Z07080502	S0680	05260516-N1007	25.8943 min, 05260516	28.8897		4.1 scans	0.76	TIC	1.6e-05	0.0273	1668	0.4	1307	9157436		321333130	321333130		25.89		80	74	81	95
RYE3_Z07080502	S0680	05260516-N1007	25.8943 min, 05260516	28.8912		4.4 scans	0.8	85 m/z (131)	1.6e-05	0.0308	1668	0.4	1340	9157436		363041028	363041028		25.89		80	75	95	96
RYE3_Z07080502	S0680	05260516-N1007	25.8943 min, 05260516	28.8912		4.4 scans	0.82	85 m/z	1.6e-05	0.0314	1668	0.4	1359	9157436		369748156	369748156		25.89		87	81	96	96
SYCAMORE2_J1_Z07090517	S0680	05260516-N1007	25.8943 min, 05260516	25.8231		2.7 scans	0.9	57 m/z	3.1e-05	0.00363	1468	0.9	732	5285495		76079844	71659572		25.89		87	81	78	99
SYCAMORE2_J1_Z07090517	S0680	05260516-N1007	25.8943 min, 05260516	28.8328		2.8 scans	0.91	57 m/z	2.7e-05	0.0045	1664	0.8	807	6175494		94294093	89549999		25.89		81	74	78	95
SYCAMORE3_J2_Z07110505	S0680	05260516-N1007	25.8943 min, 05260516	25.8356		2.8 scans	0.91	57 m/z	3.6e-05	0.0037	1469	0.9	643	5137911		74418394	73206600		25.89		87	81	78	99
SYCAMORE3_J2_Z07110505	S0680	05260516-N1007	25.8943 min, 05260516	27.3535		2.9 scans	0.66	57 m/z	0.00018	0.000716	1568	1.1	278	1005192		14369339	12775701		25.89		80	75	75	94
SYCAMORE3_J2_Z07110505	S0680	05260516-N1007	25.8943 min, 05260516	28.8438		2.8 scans	0.91	57 m/z	3.1e-05	0.00444	1665	0.8	697	5841536		89247614	89120360		25.89		80	73	77	95
SYCAMORE1_J3_Z07110508	S0680	05260516-N1007	25.8943 min, 05260516	25.8325		2.7 scans	0.91	57 m/z	4.2e-05	0.00347	1469	0.8	598	4438260		63302746	63302746		25.89		87	81	78	99
SYCAMORE1_J3_Z07110508	S0680	05260516-N1007	25.8943 min, 05260516	27.3519		2.8 scans	0.69	57 m/z	0.00018	0.000841	1568	1	285	1038959		15316043	13418106		25.89		81	75	75	94
SYCAMORE1_J3_Z07110508	S0680	05260516-N1007	25.8943 min, 05260516	28.8406		2.8 scans	0.92	57 m/z	3.7e-05	0.00429	1664	0.8	644	4987936		78061097	77888134		25.89		81	74	78	95
TIMOTHY1_Z07090531	S0680	05260516-N1007	25.8943 min, 05260516	25.82		2.7 scans	0.9	57 m/z	2.6e-05	0.00711	1468	0.8	782	5538237		78814404	78251273		25.89		87	81	78	99
TIMOTHY1_Z07090531	S0680	05260516-N1007	25.8943 min, 05260516	28.8421		2.9 scans	0.95	57 m/z	1.8e-05	0.0131	1665	0.6	998	8106624		145984695	144936745		25.89		81	73	79	95
TIMOTHY3_J2_Z07090533	S0680	05260516-N1007	25.8943 min, 05260516	25.8186		2.7 scans	0.85	57 m/z	2.8e-05	0.00792	1468	0.8	758	5080018		73420897	72890936		25.89		87	81	78	99
TIMOTHY3_J2_Z07090533	S0680	05260516-N1007	25.8943 min, 05260516	28.836		3.0 scans	0.96	57 m/z	1.7e-05	0.0159	1664	0.7	1016	8244368		147948362	143919938		25.89		81	74	79	95
TIMOTHY2_J3_Z07100504	S0680	05260516-N1007	25.8943 min, 05260516	25.8186		2.7 scans	0.71	57 m/z	3.8e-05	0.00537	1468	0.8	649	4000573		57039729	56625143		25.89		86	81	76	98
TIMOTHY2_J3_Z07100504	S0680	05260516-N1007	25.8943 min, 05260516	25.8186		2.7 scans	0.72	57 m/z (361)	3.8e-05	0.00549	1468	0.8	652	4000573		58293795	57870094		25.89		85	81	78	99
TIMOTHY2_J3_Z07100504	S0680	05260516-N1007	25.8943 min, 05260516	28.8406		3.0 scans	0.96	57 m/z	2e-05	0.0124	1664	0.7	924	7438413		131915974	130602175		25.89		81	73	78	95
WALNUT1_Z08240510	S0680	05260516-N1007	25.8943 min, 05260516	25.7419		2.7 scans	0.83	57 m/z	6.3e-05	0.00218	1463	0.9	512	1625285		18722246	17523336		25.89		83	78	70	92
WALNUT1_Z08240510	S0680	05260516-N1007	25.8943 min, 05260516	28.7439		2.8 scans	0.76	57 m/z	0.00012	0.00106	1658	1	366	802293	0.00119	9080927	8850748	10176360	25.89		80	77	71	90
WALNUT2_Z08240511	S0680	05260516-N1007	25.8943 min, 05260516	25.7435		2.7 scans	0.81	57 m/z	7.7e-05	0.00184	1463	1	473	1374471		15454526	14593105		25.89		82	78	70	91
WALNUT2_Z08240511	S0680	05260516-N1007	25.8943 min, 05260516	28.744		2.8 scans	0.73	57 m/z	0.00015	0.000923	1658	1	340	683959	0.00104	7732037	7565783	8708235	25.89		80	76	72	89
WALNUT3_Z08240512	S0680	05260516-N1007	25.8943 min, 05260516	25.7452		2.7 scans	0.87	57 m/z	5.1e-05	0.0024	1463	0.9	589	2136216		24378491	22670089		25.89		84	79	72	93
WALNUT3_Z08240512	S0680	05260516-N1007	25.8943 min, 05260516	28.7458		2.7 scans	0.76	57 m/z	0.0001	0.00115	1658	1	414	1042131	0.00129	11742952	11416741	13102813	25.89		81	76	71	91
WALNUT3_Z08240512	S0680	05260516-N1007	25.8943 min, 05260516	28.7458		2.7 scans	0.77	TIC	0.0001	0.000986	1658	1.2	415	1037163		10018158	9841056		25.89		81	76	72	91
WHITEOAK1_Z07090513	S0680	05260516-N1007	25.8943 min, 05260516	28.8161		3.1 scans	0.71	TIC	0.00013	0.00108	1663	2.1	322	1064413	0.00126	14945561	13876243	17295571	25.89		80	74	75	94
WHITEOAK2_Z07090514	S0680	05260516-N1007	25.8943 min, 05260516	25.8094		2.8 scans	0.58	57 m/z	0.00021	0.000538	1467	1	259	716308	0.00057	8988478	8329524	9517225	25.89		80	75	75	97
WHITEOAK2_Z07090514	S0680	05260516-N1007	25.8943 min, 05260516	28.8175		2.8 scans	0.66	57 m/z	0.00012	0.000973	1663	1.2	341	1228781		16248582	15339147		25.89		80	74	75	94
ASH1_Z06220509	S0680	06220507-N1009	25.8940 min, 06220507	25.894		5.0 scans	0.77	85 m/z	1.6e-05	0.022	1473	0.3	1350	9308469		393854880	379819225		25.89		100	100	100	100
ASH2_Z06220510	S0680	06220507-N1009	25.8940 min, 06220507	25.8646		3.5 scans	0.8	85 m/z	1.8e-05	0.0162	1471	0.5	1196	9185335		227562762	227532642		25.89		100	99	99	99
ASH2_Z06220510	S0680	06220507-N1009	25.8940 min, 06220507	25.8646		3.5 scans	0.92	85 m/z (361)	1.8e-05	0.0187	1471	0.5	1276	9185335		262090736	262056046		25.89		96	96	87	99
ASH3_Z06230501	S0680	06220507-N1009	25.8940 min, 06220507	25.8954		4.5 scans	0.71	TIC	1.4e-05	0.0188	1473	0.4	1276	9037955		321291644	317631985		25.89		99	100	89	100
ASH3_Z06230501	S0680	06220507-N1009	25.8940 min, 06220507	25.8954		4.8 scans	0.76	85 m/z	1.4e-05	0.0215	1473	0.4	1321	9037955		367877692	367620441		25.89		96	100	98	99
ASH3_Z06230501	S0680	06220507-N1009	25.8940 min, 06220507	25.8954		4.8 scans	0.76	85 m/z (159)	1.4e-05	0.0216	1473	0.4	1316	9037955		369535316	369276906		25.89		97	97	99	100
ASH3_Z06230501	S0680	06220507-N1009	25.8940 min, 06220507	28.8636		3.4 scans	0.8	85 m/z	1.5e-05	0.0111	1666	0.6	1114	8825437		190190594	188119613		25.89		80	76	96	87
BERMUDA1_Z06220506	S0680	06220507-N1009	25.8940 min, 06220507	25.8955		5.3 scans	0.77	85 m/z	1.8e-05	0.0213	1473	0.4	1315	8684005		392675289	392467312		25.89		100	100	89	100
BERMUDA1_Z06220506	S0680	06220507-N1009	25.8940 min, 06220507	25.8955		5.3 scans	0.78	85 m/z (57)	2.6e-05	0.0218	1473	0.4	1322	6245349		401635657	401422935		25.89		96	99	87	98
BERMUDA1_Z06220506	S0680	06220507-N1009	25.8940 min, 06220507	25.9093		7.1 scans	0.24	57 m/z	1.7e-05	0.0064	1474	0.2	630	9284015		117643714	117643714		25.89		84	98	5	87
BERMUDA1_Z06220506	S0680	06220507-N1009	25.8940 min, 06220507	28.9667		8.9 scans	0.88	55 m/z	1.8e-05	0.0476	1673	0.2	1552	9003896		874436408	871903729		25.89		85	83	97	88
BERMUDA1_Z06220506	S0680	06220507-N1009	25.8940 min, 06220507	28.9667		9.0 scans	0.88	TIC	1.9e-05	0.0144	1673	2.5	1554	8524460	0.0489	266254725	266254725	898046140	25.89		82	89	88	89
BERMUDA2_Z06220507	S0680	06220507-N1009	25.8940 min, 06220507	25.894		4.7 scans	0.76	TIC	1.7e-05	0.0201	1473	0.3	1310	9274868		349151418	332321430		25.89		100	100	89	100
BERMUDA2_Z06220507	S0680	06220507-N1009	25.8940 min, 06220507	25.894		4.9 scans	0.84	85 m/z	1.7e-05	0.0232	1473	0.3	1376	9274868		403440076	383455381		25.89		100	100	100	100
BERMUDA2_Z06220507	S0680	06220507-N1009	25.8940 min, 06220507	25.894		4.9 scans	0.89	85 m/z (131)	1.7e-05	0.0252	1473	0.3	1411	9274868		438538272	416814962		25.89		97	98	90	100
BERMUDA3_Z06220508	S0680	06220507-N1009	25.8940 min, 06220507	25.8923		5.0 scans	0.85	85 m/z	1.7e-05	0.0218	1473	0.3	1336	9339792		395036379	386445913		25.89		100	100	100	100
BERMUDA3_Z06220508	S0680	06220507-N1009	25.8940 min, 06220507	25.8923		5.0 scans	0.96	85 m/z (361)	1.9e-05	0.0251	1473	0.3	1418	8734794		453602669	443738620		25.89		98	98	91	100
BERMUDA3_Z06220508	S0680	06220507-N1009	25.8940 min, 06220507	28.9512		7.5 scans	0.71	99 m/z	2.7e-05	0.0337	1672	0.2	1389	5980186		608564433	585121885		25.89		83	85	76	88
BERMUDA3_Z06220508	S0680	06220507-N1009	25.8940 min, 06220507	28.9512		7.9 scans	0.91	TIC	1.9e-05	0.0145	1672	2.4	1568	8568491	0.0453	262905670	262905670	817509343	25.89		86	88	90	90
BIRCH1_Z08240503	S0680	06220507-N1009	25.8940 min, 06220507	25.7545		2.8 scans	0.92	57 m/z	1.2e-05	0.00259	1464	0.8	1062	7581655		101731423	101680336		25.89		88	85	74	92
BIRCH2_Z08240504	S0680	06220507-N1009	25.8940 min, 06220507	25.762		2.9 scans	0.9	71 m/z	1.1e-05	0.003	1464	0.8	1226	8771352		137583984	132915381		25.89		90	88	77	93
BIRCH2_Z08240504	S0680	06220507-N1009	25.8940 min, 06220507	28.7794		3.4 scans	0.77	71 m/z	1.1e-05	0.00398	1661	0.5	1294	8755598		182652433	174559512		25.89		82	79	95	86
BIRCH2_Z08240504	S0680	06220507-N1009	25.8940 min, 06220507	28.7809		3.4 scans	0.78	TIC	1.1e-05	0.00378	1661	0.5	1295	8735384		173331292	164183159		25.89		82	79	95	86
BIRCH3_Z08240505	S0680	06220507-N1009	25.8940 min, 06220507	25.7591		2.7 scans	0.91	57 m/z	1.3e-05	0.00266	1464	0.8	1109	8037270		103771891	101147774		25.89		88	85	74	92
BIRCH3_Z08240505	S0680	06220507-N1009	25.8940 min, 06220507	28.7719		3.0 scans	0.9	71 m/z	1.2e-05	0.00433	1660	0.8	1352	8716145		168435890	161831625		25.89		80	76	80	85
BLUEGRASS1_Z06220503	S0680	06220507-N1009	25.8940 min, 06220507	25.8248		2.8 scans	0.8	57 m/z	0.0001	0.0018	1468	1.1	416	1585898		21787735	19452112		25.89		91	88	77	97
BLUEGRASS2_Z06220504	S0680	06220507-N1009	25.8940 min, 06220507	25.8232		2.7 scans	0.83	57 m/z	9.2e-05	0.00204	1468	1	444	1849478		24434876	22324718		25.89		92	89	76	97
BLUEGRASS3_Z06220505	S0680	06220507-N1009	25.8940 min, 06220507	25.8231		2.8 scans	0.82	57 m/z	9.1e-05	0.00186	1468	1	451	1942422	0.00189	24910985	23986028	25212630	25.89		92	89	76	97
BOX1_Z05260515	S0680	06220507-N1009	25.8940 min, 06220507	25.8772		3.7 scans	0.81	TIC	1.5e-05	0.0109	1472	0.4	1319	9004020		203571870	201834675		25.89		100	99	99	99
BOX1_Z05260515	S0680	06220507-N1009	25.8940 min, 06220507	25.8772		3.8 scans	0.92	71 m/z (259)	1.5e-05	0.013	1472	0.4	1403	9258581		242726356	239697093		25.89		95	96	81	98
BOX1_Z05260515	S0680	06220507-N1009	25.8940 min, 06220507	25.8772		3.8 scans	0.94	71 m/z	1.5e-05	0.0131	1472	0.4	1418	9258581		244460465	241409560		25.89		95	95	83	99
BOX1_Z05260515	S0680	06220507-N1009	25.8940 min, 06220507	28.9085		5.5 scans	0.84	85 m/z	1.5e-05	0.0198	1669	0.3	1467	8924466		369156818	369062494		25.89		85	83	97	88
BOX2_Z05260516	S0680	06220507-N1009	25.8940 min, 06220507	25.8943		4.2 scans	0.81	TIC	1.4e-05	0.0117	1473	0.4	1428	9113078		267315628	243461579		25.89		100	100	99	100
BOX2_Z05260516	S0680	06220507-N1009	25.8940 min, 06220507	25.8943		4.4 scans	0.8	85 m/z	1.4e-05	0.0122	1473	0.4	1415	9158061		277371227	277371227		25.89		98	100	97	99
BOX2_Z05260516	S0680	06220507-N1009	25.8940 min, 06220507	28.9363		6.5 scans	0.82	TIC	1.4e-05	0.0196	1671	0.2	1537	9233022		446331081	425061364		25.89		85	83	97	88
BOX2_Z05260516	S0680	06220507-N1009	25.8940 min, 06220507	28.9363		6.9 scans	0.89	85 m/z	1.4e-05	0.0227	1671	0.2	1602	9215817		516074144	486193818		25.89		87	85	86	90
BOX3_Z05260517	S0680	06220507-N1009	25.8940 min, 06220507	25.8943		4.2 scans	0.93	TIC	1.4e-05	0.0121	1473	0.3	1473	9220994		283950568	272355406		25.89		98	97	86	99
BOX3_Z05260517	S0680	06220507-N1009	25.8940 min, 06220507	25.8943		4.3 scans	0.92	71 m/z	1.4e-05	0.0125	1473	0.3	1467	9272029		294448166	281913066		25.89		96	97	85	99
BOX3_Z05260517	S0680	06220507-N1009	25.8940 min, 06220507	28.9363		6.3 scans	0.83	TIC	1.4e-05	0.0183	1671	0.2	1523	9353930		430749408	415450849		25.89		80	76	95	88
BOX3_Z05260517	S0680	06220507-N1009	25.8940 min, 06220507	28.9363		6.6 scans	0.87	85 m/z (131)	1.4e-05	0.0207	1671	0.2	1554	9353930		486875715	479794467		25.89		81	86	84	90
BOX3_Z05260517	S0680	06220507-N1009	25.8940 min, 06220507	28.9363		6.6 scans	0.91	85 m/z	1.4e-05	0.0213	1671	0.2	1593	9353930		499071723	491813093		25.89		86	84	86	90
COTTONWOOD1_Z07090534	S0680	06220507-N1009	25.8940 min, 06220507	25.8523		3.6 scans	0.67	85 m/z	1.8e-05	0.00783	1470	0.5	1146	8639794		244571968	238046500		25.89		99	99	99	99
COTTONWOOD1_Z07090534	S0680	06220507-N1009	25.8940 min, 06220507	25.8554		3.7 scans	0.57	TIC	1.8e-05	0.00701	1470	0.7	1060	8415764		219001065	204871154		25.89		96	97	88	99
COTTONWOOD1_Z07090534	S0680	06220507-N1009	25.8940 min, 06220507	25.8616		4.6 scans	0.57	57 m/z	1.7e-05	0.00745	1471	0.3	1007	8868070		232590923	232052448		25.89		89	97	58	97
COTTONWOOD2_Z07090535	S0680	06220507-N1009	25.8940 min, 06220507	25.8386		3.2 scans	0.92	71 m/z	1.8e-05	0.0109	1469	0.7	1126	8702453		195386075	188460516		25.89		82	73	79	98
COTTONWOOD2_Z07090535	S0680	06220507-N1009	25.8940 min, 06220507	28.8882		4.9 scans	0.83	85 m/z	1.7e-05	0.0206	1668	0.3	1292	9358034		369287389	366553051		25.89		84	81	97	88
COTTONWOOD3_Z07090536	S0680	06220507-N1009	25.8940 min, 06220507	25.851		3.5 scans	0.68	85 m/z	1.7e-05	0.00824	1470	0.6	1117	8915804		216020785	212278883		25.89		98	98	99	99
COTTONWOOD3_Z07090536	S0680	06220507-N1009	25.8940 min, 06220507	25.851		3.5 scans	0.74	85 m/z (361)	1.7e-05	0.00911	1470	0.6	1165	8915804		238784425	234648212		25.89		94	94	85	98
COTTONWOOD3_Z07090536	S0680	06220507-N1009	25.8940 min, 06220507	25.8525		3.4 scans	0.7	TIC	1.7e-05	0.00829	1470	0.7	1129	8915804		217431458	203143593		25.89		97	96	98	99
COTTONWOOD3_Z07090536	S0680	06220507-N1009	25.8940 min, 06220507	28.9053		5.1 scans	0.81	85 m/z	1.7e-05	0.0176	1669	0.3	1375	9322921		462123788	447502247		25.89		80	76	95	89
ELM3_J1_Z07090527	S0680	06220507-N1009	25.8940 min, 06220507	25.8062		2.8 scans	0.6	57 m/z	0.00031	0.000556	1467	1.1	232	553819	0.000819	5735616	5735616	8448710	25.89		91	91	73	96
ELM2_Z07100503	S0680	06220507-N1009	25.8940 min, 06220507	25.8077		2.7 scans	0.63	57 m/z	0.00038	0.000708	1467	1.2	195	412008	0.00115	3754303	3754303	6094678	25.89		89	90	63	95
ELM1_J3_Z07110506	S0680	06220507-N1009	25.8940 min, 06220507	25.8214		2.8 scans	0.73	57 m/z	0.00014	0.00134	1468	1.1	320	1341316	0.00203	14213479	14213479	21460450	25.89		92	92	71	97
JOHNSON1_Z07090522	S0680	06220507-N1009	25.8940 min, 06220507	25.8631		3.8 scans	0.83	85 m/z	1.6e-05	0.0148	1471	0.4	1193	9279706		270770404	258757575		25.89		100	100	100	100
JOHNSON1_Z07090522	S0680	06220507-N1009	25.8940 min, 06220507	25.8631		3.8 scans	0.92	85 m/z (159)	1.6e-05	0.017	1471	0.4	1262	9279706		311081576	297280327		25.89		96	96	88	100
JOHNSON1_Z07090522	S0680	06220507-N1009	25.8940 min, 06220507	28.9359		7.2 scans	0.66	85 m/z (381)	1.6e-05	0.0327	1671	0.2	1334	9273161		598037234	575552194		25.89		80	86	82	84
JOHNSON1_Z07090522	S0680	06220507-N1009	25.8940 min, 06220507	28.9359		7.2 scans	0.93	85 m/z	1.6e-05	0.0447	1671	0.2	1584	9273161		818336529	787568662		25.89		80	75	88	88
JOHNSON2_Z07090523	S0680	06220507-N1009	25.8940 min, 06220507	25.8632		3.8 scans	0.82	85 m/z	1.7e-05	0.0145	1471	0.4	1207	9261788		274284998	259946184		25.89		100	100	100	100
JOHNSON2_Z07090523	S0680	06220507-N1009	25.8940 min, 06220507	25.8632		3.8 scans	0.91	85 m/z (159)	1.7e-05	0.0164	1471	0.4	1267	9261788		311352173	295075596		25.89		96	97	88	100
JOHNSON2_Z07090523	S0680	06220507-N1009	25.8940 min, 06220507	28.9359		6.2 scans	0.72	99 m/z	2.4e-05	0.0307	1671	0.2	1383	6514337		581785910	523246094		25.89		81	83	75	88
JOHNSON3_Z07090524	S0680	06220507-N1009	25.8940 min, 06220507	25.8523		3.4 scans	0.84	85 m/z	1.8e-05	0.0132	1470	0.6	1152	8727169		223458242	223325322		25.89		100	99	99	100
JOHNSON3_Z07090524	S0680	06220507-N1009	25.8940 min, 06220507	25.8523		3.4 scans	0.84	85 m/z (159)	1.8e-05	0.0133	1470	0.6	1147	8727169		224632423	224498805		25.89		98	99	99	99
JOHNSON3_Z07090524	S0680	06220507-N1009	25.8940 min, 06220507	28.9205		5.3 scans	0.72	99 m/z	2.5e-05	0.0291	1670	0.2	1369	6279520		489984856	451042155		25.89		81	82	75	87
MUGWORT2_J1_Z07080507	S0680	06220507-N1009	25.8940 min, 06220507	25.8356		2.7 scans	0.9	57 m/z	3e-05	0.00395	1469	0.8	709	4950293		68771996	66778247		25.89		95	93	78	98
MUGWORT3_J2_Z07080508	S0680	06220507-N1009	25.8940 min, 06220507	25.8386		2.8 scans	0.89	57 m/z	3.1e-05	0.00388	1469	0.9	703	4820401		68261946	64622513		25.89		95	93	78	98
MUGWORT1_J3_Z07110504	S0680	06220507-N1009	25.8940 min, 06220507	25.8355		2.7 scans	0.9	57 m/z	3.6e-05	0.00392	1469	0.8	595	4394202		59646156	59272314		25.89		95	92	78	98
OLIVE2_J1_Z07080504	S0680	06220507-N1009	25.8940 min, 06220507	25.8323		2.8 scans	0.85	57 m/z	4.3e-05	0.00258	1469	0.9	590	3309157		49007639	48105249		25.89		94	92	78	98
OLIVE2_J1_Z07080504	S0680	06220507-N1009	25.8940 min, 06220507	25.8323		2.8 scans	0.86	57 m/z (159)	4.3e-05	0.00272	1469	0.9	592	3289291		51606777	50656528		25.89		91	90	78	97
OLIVE3_J2_Z07080505	S0680	06220507-N1009	25.8940 min, 06220507	25.8325		2.7 scans	0.86	57 m/z	3.9e-05	0.00267	1469	0.9	620	3681873		53394461	52165961		25.89		94	92	78	98
OLIVE3_J2_Z07080505	S0680	06220507-N1009	25.8940 min, 06220507	25.8325		2.7 scans	0.87	57 m/z (159)	3.9e-05	0.0028	1469	0.9	622	3681218		56068378	54778357		25.89		92	91	78	98
OLIVE1_J3_Z07110503	S0680	06220507-N1009	25.8940 min, 06220507	25.8279		2.7 scans	0.86	57 m/z	4.4e-05	0.00281	1468	0.9	529	3428475		48316229	48316229		25.89		94	92	78	98
ORCHARD2_J1_Z05260510	S0680	06220507-N1009	25.8940 min, 06220507	25.8986		4.6 scans	0.84	85 m/z	1.7e-05	0.0151	1473	0.4	1437	8676531		291952901	291789217		25.89		100	100	99	100
ORCHARD2_J1_Z05260510	S0680	06220507-N1009	25.8940 min, 06220507	25.8986		4.9 scans	0.82	TIC	1.7e-05	0.0151	1473	0.3	1412	8676531		291640241	291478017		25.89		98	100	98	99
ORCHARD2_J1_Z05260510	S0680	06220507-N1009	25.8940 min, 06220507	25.9094		5.6 scans	0.71	57 m/z	1.6e-05	0.0138	1474	0.3	1250	8995826		267130843	267059778		25.89		91	97	52	94
ORCHARD2_J1_Z05260510	S0680	06220507-N1009	25.8940 min, 06220507	28.9207		5.1 scans	0.81	TIC	1.6e-05	0.0176	1670	0.3	1493	9117022		339247799	338638488		25.89		89	88	97	90
ORCHARD2_J1_Z05260510	S0680	06220507-N1009	25.8940 min, 06220507	28.9207		5.4 scans	0.9	85 m/z	1.6e-05	0.0208	1670	0.3	1579	9123802		400379673	399541424		25.89		87	87	86	90
ORCHARD2_J1_Z05260510	S0680	06220507-N1009	25.8940 min, 06220507	28.9207		5.4 scans	0.95	85 m/z (73)	1.6e-05	0.0221	1670	0.3	1618	9106685		425989626	425097760		25.89		82	81	86	88
ORCHARD2_J1_Z05260510	S0680	06220507-N1009	25.8940 min, 06220507	31.7076		4.5 scans	0.78	85 m/z (119)	1.8e-05	0.0144	1851	0.4	1408	8275007		277839643	277839643		25.89		82	89	95	92
ORCHARD2_J1_Z05260510	S0680	06220507-N1009	25.8940 min, 06220507	31.7076		4.5 scans	0.8	85 m/z	1.7e-05	0.0144	1851	0.4	1428	8761008		277528083	277528083		25.89		88	88	97	92
ORCHARD3_J2_Z05260511	S0680	06220507-N1009	25.8940 min, 06220507	25.9096		5.1 scans	0.84	TIC	1.4e-05	0.0171	1474	0.3	1503	9323887		336957756	326853605		25.89		100	100	99	100
ORCHARD3_J2_Z05260511	S0680	06220507-N1009	25.8940 min, 06220507	25.9096		5.3 scans	0.93	85 m/z	1.4e-05	0.0199	1474	0.3	1583	9323887		392052320	380367170		25.89		98	97	86	99
ORCHARD3_J2_Z05260511	S0680	06220507-N1009	25.8940 min, 06220507	28.9285		5.8 scans	0.85	99 m/z	1.5e-05	0.0199	1670	0.3	1505	8945488		391472210	390869314		25.89		86	83	97	89
ORCHARD3_J2_Z05260511	S0680	06220507-N1009	25.8940 min, 06220507	28.9346		6.1 scans	0.81	TIC	1.5e-05	0.0198	1671	0.2	1474	8733741		389990417	389557872		25.89		87	86	97	91
ORCHARD3_J2_Z05260511	S0680	06220507-N1009	25.8940 min, 06220507	28.9346		6.4 scans	0.93	71 m/z	1.5e-05	0.0234	1671	0.2	1582	9215505		461131231	460739931		25.89		86	87	85	91
ORCHARD3_J2_Z05260511	S0680	06220507-N1009	25.8940 min, 06220507	31.717		4.7 scans	0.81	TIC	1.4e-05	0.016	1852	0.3	1520	9267342		314593462	293559547		25.89		84	81	96	89
ORCHARD1_J3_Z05260518	S0680	06220507-N1009	25.8940 min, 06220507	25.8939		4.1 scans	0.81	TIC	1.4e-05	0.0127	1473	0.3	1403	9202687		244068596	227222348		25.89		100	99	99	99
ORCHARD1_J3_Z05260518	S0680	06220507-N1009	25.8940 min, 06220507	25.8939		4.2 scans	0.9	85 m/z (159)	1.4e-05	0.0154	1473	0.3	1477	9206926		295813916	273531265		25.89		93	96	83	98
ORCHARD1_J3_Z05260518	S0680	06220507-N1009	25.8940 min, 06220507	25.8939		4.2 scans	0.91	85 m/z	1.4e-05	0.015	1473	0.3	1487	9180107		286935543	265321669		25.89		96	97	84	99
ORCHARD1_J3_Z05260518	S0680	06220507-N1009	25.8940 min, 06220507	28.919		4.9 scans	0.8	TIC	1.4e-05	0.0161	1670	0.3	1459	9112542		309140768	300313686		25.89		85	83	97	89
ORCHARD1_J3_Z05260518	S0680	06220507-N1009	25.8940 min, 06220507	28.919		5.1 scans	0.89	71 m/z	1.4e-05	0.0189	1670	0.3	1539	9257524		362678256	354130207		25.89		84	86	84	90
ORCHARD1_J3_Z05260518	S0680	06220507-N1009	25.8940 min, 06220507	31.7029		4.0 scans	0.81	TIC	1.4e-05	0.0132	1851	0.4	1452	9072907		252230180	251146976		25.89		81	77	96	89
ORCHARD1_J3_Z05260518	S0680	06220507-N1009	25.8940 min, 06220507	31.7029		4.2 scans	0.89	85 m/z	1.4e-05	0.0155	1851	0.4	1524	9072907		296376627	295727012		25.89		84	82	84	89
PECAN1_Z07090537	S0680	06220507-N1009	25.8940 min, 06220507	25.8078		2.8 scans	0.45	57 m/z	0.00051	0.000337	1467	0.8	176	308545		4262919	3539761		25.89		81	86	70	93
PECAN1_Z07090537	S0680	06220507-N1009	25.8940 min, 06220507	25.8078		3.0 scans	0.45	TIC	0.0005	0.000222	1467	0.8	176	312283	0.000292	2806958	2155200	3690414	25.89		81	85	69	93
PECAN3_J2_Z07090539	S0680	06220507-N1009	25.8940 min, 06220507	25.8093		2.7 scans	0.54	57 m/z	0.00033	0.000456	1467	0.9	213	437631		6030091	4983021		25.89		86	87	73	95
PECAN3_J2_Z07090539	S0680	06220507-N1009	25.8940 min, 06220507	25.8093		2.9 scans	0.53	TIC	0.00033	0.000346	1467	0.9	212	441140	0.000444	4576844	3490076	5859040	25.89		85	86	71	95
PECAN2_J3_Z07100505	S0680	06220507-N1009	25.8940 min, 06220507	25.8063		2.8 scans	0.54	57 m/z	0.00034	0.000467	1467	0.8	205	425337		6150509	4974692		25.89		83	84	71	94
PECAN2_J3_Z07100505	S0680	06220507-N1009	25.8940 min, 06220507	25.8063		3.0 scans	0.55	TIC	0.00033	0.000329	1467	0.8	207	435480	0.000436	4330662	3854305	5732914	25.89		83	84	71	94
REDOAK2_Z06220513	S0680	06220507-N1009	25.8940 min, 06220507	25.823		2.7 scans	0.62	57 m/z	0.00017	0.000697	1468	1	310	983054	0.000782	11773619	10685097	13194404	25.89		82	78	75	96
RYE1_Z07070504	S0680	06220507-N1009	25.8940 min, 06220507	25.8477		2.9 scans	0.95	57 m/z	1.8e-05	0.0131	1470	0.6	1064	9044252		169086570	166901171		25.89		97	95	82	99
RYE1_Z07070504	S0680	06220507-N1009	25.8940 min, 06220507	28.8896		4.5 scans	0.81	85 m/z	1.7e-05	0.0277	1668	0.3	1292	9310764		358178455	343936341		25.89		83	83	96	89
RYE2_Z07080501	S0680	06220507-N1009	25.8940 min, 06220507	25.851		2.9 scans	0.96	71 m/z	1.6e-05	0.0163	1470	0.7	1131	8957415		176532097	174706676		25.89		97	95	83	99
RYE2_Z07080501	S0680	06220507-N1009	25.8940 min, 06220507	28.8884		4.5 scans	0.85	85 m/z	1.5e-05	0.0319	1668	0.3	1298	9301797		344751899	337698687		25.89		81	77	96	89
RYE3_Z07080502	S0680	06220507-N1009	25.8940 min, 06220507	25.8538		3.2 scans	0.95	71 m/z	1.7e-05	0.0167	1470	0.7	1147	8657250		196970967	192088635		25.89		98	96	85	99
RYE3_Z07080502	S0680	06220507-N1009	25.8940 min, 06220507	28.8897		4.1 scans	0.76	TIC	1.6e-05	0.0273	1668	0.4	1307	9157436		321333130	321333130		25.89		80	76	85	88
RYE3_Z07080502	S0680	06220507-N1009	25.8940 min, 06220507	28.8912		4.4 scans	0.82	85 m/z	1.6e-05	0.0314	1668	0.4	1359	9157436		369748156	369748156		25.89		85	83	97	88
SYCAMORE2_J1_Z07090517	S0680	06220507-N1009	25.8940 min, 06220507	25.8231		2.7 scans	0.9	57 m/z	3.1e-05	0.00363	1468	0.9	732	5285495		76079844	71659572		25.89		95	93	79	98
SYCAMORE3_J2_Z07110505	S0680	06220507-N1009	25.8940 min, 06220507	25.8356		2.8 scans	0.91	57 m/z	3.6e-05	0.0037	1469	0.9	643	5137911		74418394	73206600		25.89		95	93	78	98
SYCAMORE1_J3_Z07110508	S0680	06220507-N1009	25.8940 min, 06220507	25.8325		2.7 scans	0.91	57 m/z	4.2e-05	0.00347	1469	0.8	598	4438260		63302746	63302746		25.89		95	93	78	98
TIMOTHY1_Z07090531	S0680	06220507-N1009	25.8940 min, 06220507	25.82		2.7 scans	0.9	57 m/z	2.6e-05	0.00711	1468	0.8	782	5538237		78814404	78251273		25.89		95	93	79	98
TIMOTHY3_J2_Z07090533	S0680	06220507-N1009	25.8940 min, 06220507	25.8186		2.7 scans	0.85	57 m/z	2.8e-05	0.00792	1468	0.8	758	5080018		73420897	72890936		25.89		95	93	79	98
TIMOTHY2_J3_Z07100504	S0680	06220507-N1009	25.8940 min, 06220507	25.8186		2.7 scans	0.71	57 m/z	3.8e-05	0.00537	1468	0.8	649	4000573		57039729	56625143		25.89		94	93	77	97
TIMOTHY2_J3_Z07100504	S0680	06220507-N1009	25.8940 min, 06220507	25.8186		2.7 scans	0.72	57 m/z (361)	3.8e-05	0.00549	1468	0.8	652	4000573		58293795	57870094		25.89		93	92	78	98
WALNUT1_Z08240510	S0680	06220507-N1009	25.8940 min, 06220507	25.7419		2.7 scans	0.83	57 m/z	6.3e-05	0.00218	1463	0.9	512	1625285		18722246	17523336		25.89		84	81	69	89
WALNUT2_Z08240511	S0680	06220507-N1009	25.8940 min, 06220507	25.7435		2.7 scans	0.81	57 m/z	7.7e-05	0.00184	1463	1	473	1374471		15454526	14593105		25.89		84	81	69	89
WALNUT3_Z08240512	S0680	06220507-N1009	25.8940 min, 06220507	25.7452		2.7 scans	0.87	57 m/z	5.1e-05	0.0024	1463	0.9	589	2136216		24378491	22670089		25.89		85	82	71	90
WHITEOAK2_Z07090514	S0680	06220507-N1009	25.8940 min, 06220507	25.8094		2.8 scans	0.58	57 m/z	0.00021	0.000538	1467	1	259	716308	0.00057	8988478	8329524	9517225	25.89		87	84	75	96
ASH1_Z06220509	S0680	06220508-N1009	25.8923 min, 06220508	25.894		5.0 scans	0.77	85 m/z	1.6e-05	0.022	1473	0.3	1350	9308469		393854880	379819225		25.89		100	100	100	100
ASH2_Z06220510	S0680	06220508-N1009	25.8923 min, 06220508	25.8646		3.5 scans	0.8	85 m/z	1.8e-05	0.0162	1471	0.5	1196	9185335		227562762	227532642		25.89		100	99	99	99
ASH2_Z06220510	S0680	06220508-N1009	25.8923 min, 06220508	25.8646		3.5 scans	0.92	85 m/z (361)	1.8e-05	0.0187	1471	0.5	1276	9185335		262090736	262056046		25.89		96	96	87	99
ASH3_Z06230501	S0680	06220508-N1009	25.8923 min, 06220508	25.8954		4.5 scans	0.71	TIC	1.4e-05	0.0188	1473	0.4	1276	9037955		321291644	317631985		25.89		98	100	88	100
ASH3_Z06230501	S0680	06220508-N1009	25.8923 min, 06220508	25.8954		4.8 scans	0.76	85 m/z	1.4e-05	0.0215	1473	0.4	1321	9037955		367877692	367620441		25.89		96	100	98	99
ASH3_Z06230501	S0680	06220508-N1009	25.8923 min, 06220508	25.8954		4.8 scans	0.76	85 m/z (159)	1.4e-05	0.0216	1473	0.4	1316	9037955		369535316	369276906		25.89		97	97	99	100
ASH3_Z06230501	S0680	06220508-N1009	25.8923 min, 06220508	28.8636		3.4 scans	0.8	85 m/z	1.5e-05	0.0111	1666	0.6	1114	8825437		190190594	188119613		25.89		80	76	96	88
BERMUDA1_Z06220506	S0680	06220508-N1009	25.8923 min, 06220508	25.8955		5.3 scans	0.77	85 m/z	1.8e-05	0.0213	1473	0.4	1315	8684005		392675289	392467312		25.89		100	100	88	100
BERMUDA1_Z06220506	S0680	06220508-N1009	25.8923 min, 06220508	25.8955		5.3 scans	0.78	85 m/z (57)	2.6e-05	0.0218	1473	0.4	1322	6245349		401635657	401422935		25.89		96	98	86	98
BERMUDA1_Z06220506	S0680	06220508-N1009	25.8923 min, 06220508	25.9093		7.1 scans	0.24	57 m/z	1.7e-05	0.0064	1474	0.2	630	9284015		117643714	117643714		25.89		84	98	6	87
BERMUDA1_Z06220506	S0680	06220508-N1009	25.8923 min, 06220508	28.9667		8.9 scans	0.88	55 m/z	1.8e-05	0.0476	1673	0.2	1552	9003896		874436408	871903729		25.89		85	83	96	88
BERMUDA1_Z06220506	S0680	06220508-N1009	25.8923 min, 06220508	28.9667		9.0 scans	0.88	TIC	1.9e-05	0.0144	1673	2.5	1554	8524460	0.0489	266254725	266254725	898046140	25.89		81	88	87	89
BERMUDA2_Z06220507	S0680	06220508-N1009	25.8923 min, 06220508	25.894		4.7 scans	0.76	TIC	1.7e-05	0.0201	1473	0.3	1310	9274868		349151418	332321430		25.89		100	100	88	100
BERMUDA2_Z06220507	S0680	06220508-N1009	25.8923 min, 06220508	25.894		4.9 scans	0.84	85 m/z	1.7e-05	0.0232	1473	0.3	1376	9274868		403440076	383455381		25.89		100	100	100	100
BERMUDA2_Z06220507	S0680	06220508-N1009	25.8923 min, 06220508	25.894		4.9 scans	0.89	85 m/z (131)	1.7e-05	0.0252	1473	0.3	1411	9274868		438538272	416814962		25.89		97	98	90	100
BERMUDA3_Z06220508	S0680	06220508-N1009	25.8923 min, 06220508	25.8923		5.0 scans	0.85	85 m/z	1.7e-05	0.0218	1473	0.3	1336	9339792		395036379	386445913		25.89		100	100	100	100
BERMUDA3_Z06220508	S0680	06220508-N1009	25.8923 min, 06220508	25.8923		5.0 scans	0.96	85 m/z (361)	1.9e-05	0.0251	1473	0.3	1418	8734794		453602669	443738620		25.89		98	98	91	100
BERMUDA3_Z06220508	S0680	06220508-N1009	25.8923 min, 06220508	28.9512		7.5 scans	0.71	99 m/z	2.7e-05	0.0337	1672	0.2	1389	5980186		608564433	585121885		25.89		83	85	74	87
BERMUDA3_Z06220508	S0680	06220508-N1009	25.8923 min, 06220508	28.9512		7.9 scans	0.91	TIC	1.9e-05	0.0145	1672	2.4	1568	8568491	0.0453	262905670	262905670	817509343	25.89		85	88	90	90
BIRCH1_Z08240503	S0680	06220508-N1009	25.8923 min, 06220508	25.7545		2.8 scans	0.92	57 m/z	1.2e-05	0.00259	1464	0.8	1062	7581655		101731423	101680336		25.89		88	85	74	92
BIRCH1_Z08240503	S0680	06220508-N1009	25.8923 min, 06220508	28.7688		2.9 scans	0.93	71 m/z	1e-05	0.0043	1660	0.7	1334	8972413		168930326	164805787		25.89		80	76	79	86
BIRCH2_Z08240504	S0680	06220508-N1009	25.8923 min, 06220508	25.762		2.9 scans	0.9	71 m/z	1.1e-05	0.003	1464	0.8	1226	8771352		137583984	132915381		25.89		91	88	78	94
BIRCH2_Z08240504	S0680	06220508-N1009	25.8923 min, 06220508	28.7794		3.4 scans	0.77	71 m/z	1.1e-05	0.00398	1661	0.5	1294	8755598		182652433	174559512		25.89		82	79	96	86
BIRCH2_Z08240504	S0680	06220508-N1009	25.8923 min, 06220508	28.7809		3.4 scans	0.78	TIC	1.1e-05	0.00378	1661	0.5	1295	8735384		173331292	164183159		25.89		82	79	96	86
BIRCH3_Z08240505	S0680	06220508-N1009	25.8923 min, 06220508	25.7591		2.7 scans	0.91	57 m/z	1.3e-05	0.00266	1464	0.8	1109	8037270		103771891	101147774		25.89		89	86	75	93
BIRCH3_Z08240505	S0680	06220508-N1009	25.8923 min, 06220508	28.7719		3.0 scans	0.9	71 m/z	1.2e-05	0.00433	1660	0.8	1352	8716145		168435890	161831625		25.89		80	76	80	86
BLUEGRASS1_Z06220503	S0680	06220508-N1009	25.8923 min, 06220508	25.8248		2.8 scans	0.8	57 m/z	0.0001	0.0018	1468	1.1	416	1585898		21787735	19452112		25.89		91	88	77	97
BLUEGRASS2_Z06220504	S0680	06220508-N1009	25.8923 min, 06220508	25.8232		2.7 scans	0.83	57 m/z	9.2e-05	0.00204	1468	1	444	1849478		24434876	22324718		25.89		92	89	77	97
BLUEGRASS3_Z06220505	S0680	06220508-N1009	25.8923 min, 06220508	25.8231		2.8 scans	0.82	57 m/z	9.1e-05	0.00186	1468	1	451	1942422	0.00189	24910985	23986028	25212630	25.89		92	89	77	97
BOX1_Z05260515	S0680	06220508-N1009	25.8923 min, 06220508	25.8772		3.7 scans	0.81	TIC	1.5e-05	0.0109	1472	0.4	1319	9004020		203571870	201834675		25.89		100	99	99	99
BOX1_Z05260515	S0680	06220508-N1009	25.8923 min, 06220508	25.8772		3.8 scans	0.92	71 m/z (259)	1.5e-05	0.013	1472	0.4	1403	9258581		242726356	239697093		25.89		95	96	82	98
BOX1_Z05260515	S0680	06220508-N1009	25.8923 min, 06220508	25.8772		3.8 scans	0.94	71 m/z	1.5e-05	0.0131	1472	0.4	1418	9258581		244460465	241409560		25.89		95	95	83	99
BOX1_Z05260515	S0680	06220508-N1009	25.8923 min, 06220508	28.9085		5.5 scans	0.84	85 m/z	1.5e-05	0.0198	1669	0.3	1467	8924466		369156818	369062494		25.89		86	83	97	89
BOX2_Z05260516	S0680	06220508-N1009	25.8923 min, 06220508	25.8943		4.2 scans	0.81	TIC	1.4e-05	0.0117	1473	0.4	1428	9113078		267315628	243461579		25.89		100	100	99	100
BOX2_Z05260516	S0680	06220508-N1009	25.8923 min, 06220508	25.8943		4.4 scans	0.8	85 m/z	1.4e-05	0.0122	1473	0.4	1415	9158061		277371227	277371227		25.89		98	100	97	99
BOX2_Z05260516	S0680	06220508-N1009	25.8923 min, 06220508	28.9363		6.5 scans	0.82	TIC	1.4e-05	0.0196	1671	0.2	1537	9233022		446331081	425061364		25.89		85	83	97	88
BOX2_Z05260516	S0680	06220508-N1009	25.8923 min, 06220508	28.9363		6.9 scans	0.89	85 m/z	1.4e-05	0.0227	1671	0.2	1602	9215817		516074144	486193818		25.89		87	85	86	90
BOX3_Z05260517	S0680	06220508-N1009	25.8923 min, 06220508	25.8943		4.2 scans	0.93	TIC	1.4e-05	0.0121	1473	0.3	1473	9220994		283950568	272355406		25.89		99	97	86	100
BOX3_Z05260517	S0680	06220508-N1009	25.8923 min, 06220508	25.8943		4.3 scans	0.92	71 m/z	1.4e-05	0.0125	1473	0.3	1467	9272029		294448166	281913066		25.89		96	97	85	99
BOX3_Z05260517	S0680	06220508-N1009	25.8923 min, 06220508	28.9363		6.3 scans	0.83	TIC	1.4e-05	0.0183	1671	0.2	1523	9353930		430749408	415450849		25.89		80	76	95	88
BOX3_Z05260517	S0680	06220508-N1009	25.8923 min, 06220508	28.9363		6.6 scans	0.87	85 m/z (131)	1.4e-05	0.0207	1671	0.2	1554	9353930		486875715	479794467		25.89		82	86	84	90
BOX3_Z05260517	S0680	06220508-N1009	25.8923 min, 06220508	28.9363		6.6 scans	0.91	85 m/z	1.4e-05	0.0213	1671	0.2	1593	9353930		499071723	491813093		25.89		86	84	86	90
COTTONWOOD1_Z07090534	S0680	06220508-N1009	25.8923 min, 06220508	25.8523		3.6 scans	0.67	85 m/z	1.8e-05	0.00783	1470	0.5	1146	8639794		244571968	238046500		25.89		99	99	99	100
COTTONWOOD1_Z07090534	S0680	06220508-N1009	25.8923 min, 06220508	25.8554		3.7 scans	0.57	TIC	1.8e-05	0.00701	1470	0.7	1060	8415764		219001065	204871154		25.89		96	98	87	99
COTTONWOOD1_Z07090534	S0680	06220508-N1009	25.8923 min, 06220508	25.8616		4.6 scans	0.57	57 m/z	1.7e-05	0.00745	1471	0.3	1007	8868070		232590923	232052448		25.89		90	97	59	97
COTTONWOOD2_Z07090535	S0680	06220508-N1009	25.8923 min, 06220508	25.8386		3.2 scans	0.92	71 m/z	1.8e-05	0.0109	1469	0.7	1126	8702453		195386075	188460516		25.89		82	74	80	99
COTTONWOOD2_Z07090535	S0680	06220508-N1009	25.8923 min, 06220508	28.8882		4.9 scans	0.83	85 m/z	1.7e-05	0.0206	1668	0.3	1292	9358034		369287389	366553051		25.89		84	81	97	89
COTTONWOOD3_Z07090536	S0680	06220508-N1009	25.8923 min, 06220508	25.851		3.5 scans	0.68	85 m/z	1.7e-05	0.00824	1470	0.6	1117	8915804		216020785	212278883		25.89		99	98	99	99
COTTONWOOD3_Z07090536	S0680	06220508-N1009	25.8923 min, 06220508	25.851		3.5 scans	0.74	85 m/z (361)	1.7e-05	0.00911	1470	0.6	1165	8915804		238784425	234648212		25.89		94	95	85	99
COTTONWOOD3_Z07090536	S0680	06220508-N1009	25.8923 min, 06220508	25.8525		3.4 scans	0.7	TIC	1.7e-05	0.00829	1470	0.7	1129	8915804		217431458	203143593		25.89		98	97	98	99
COTTONWOOD3_Z07090536	S0680	06220508-N1009	25.8923 min, 06220508	28.9053		5.1 scans	0.81	85 m/z	1.7e-05	0.0176	1669	0.3	1375	9322921		462123788	447502247		25.89		80	76	95	89
ELM3_J1_Z07090527	S0680	06220508-N1009	25.8923 min, 06220508	25.8062		2.8 scans	0.6	57 m/z	0.00031	0.000556	1467	1.1	232	553819	0.000819	5735616	5735616	8448710	25.89		91	91	73	96
ELM2_Z07100503	S0680	06220508-N1009	25.8923 min, 06220508	25.8077		2.7 scans	0.63	57 m/z	0.00038	0.000708	1467	1.2	195	412008	0.00115	3754303	3754303	6094678	25.89		89	90	63	95
ELM1_J3_Z07110506	S0680	06220508-N1009	25.8923 min, 06220508	25.8214		2.8 scans	0.73	57 m/z	0.00014	0.00134	1468	1.1	320	1341316	0.00203	14213479	14213479	21460450	25.89		93	92	71	97
JOHNSON1_Z07090522	S0680	06220508-N1009	25.8923 min, 06220508	25.8631		3.8 scans	0.83	85 m/z	1.6e-05	0.0148	1471	0.4	1193	9279706		270770404	258757575		25.89		100	100	100	100
JOHNSON1_Z07090522	S0680	06220508-N1009	25.8923 min, 06220508	25.8631		3.8 scans	0.92	85 m/z (159)	1.6e-05	0.017	1471	0.4	1262	9279706		311081576	297280327		25.89		96	97	88	100
JOHNSON1_Z07090522	S0680	06220508-N1009	25.8923 min, 06220508	28.9359		7.2 scans	0.66	85 m/z (381)	1.6e-05	0.0327	1671	0.2	1334	9273161		598037234	575552194		25.89		80	86	82	84
JOHNSON1_Z07090522	S0680	06220508-N1009	25.8923 min, 06220508	28.9359		7.2 scans	0.93	85 m/z	1.6e-05	0.0447	1671	0.2	1584	9273161		818336529	787568662		25.89		80	75	88	88
JOHNSON2_Z07090523	S0680	06220508-N1009	25.8923 min, 06220508	25.8632		3.8 scans	0.82	85 m/z	1.7e-05	0.0145	1471	0.4	1207	9261788		274284998	259946184		25.89		100	100	100	100
JOHNSON2_Z07090523	S0680	06220508-N1009	25.8923 min, 06220508	25.8632		3.8 scans	0.91	85 m/z (159)	1.7e-05	0.0164	1471	0.4	1267	9261788		311352173	295075596		25.89		96	97	88	100
JOHNSON2_Z07090523	S0680	06220508-N1009	25.8923 min, 06220508	28.9359		6.2 scans	0.72	99 m/z	2.4e-05	0.0307	1671	0.2	1383	6514337		581785910	523246094		25.89		81	83	74	87
JOHNSON3_Z07090524	S0680	06220508-N1009	25.8923 min, 06220508	25.8523		3.4 scans	0.84	85 m/z	1.8e-05	0.0132	1470	0.6	1152	8727169		223458242	223325322		25.89		100	99	100	100
JOHNSON3_Z07090524	S0680	06220508-N1009	25.8923 min, 06220508	25.8523		3.4 scans	0.84	85 m/z (159)	1.8e-05	0.0133	1470	0.6	1147	8727169		224632423	224498805		25.89		98	99	99	100
JOHNSON3_Z07090524	S0680	06220508-N1009	25.8923 min, 06220508	28.9205		5.3 scans	0.72	99 m/z	2.5e-05	0.0291	1670	0.2	1369	6279520		489984856	451042155		25.89		81	82	74	87
MUGWORT2_J1_Z07080507	S0680	06220508-N1009	25.8923 min, 06220508	25.8356		2.7 scans	0.9	57 m/z	3e-05	0.00395	1469	0.8	709	4950293		68771996	66778247		25.89		95	93	78	98
MUGWORT3_J2_Z07080508	S0680	06220508-N1009	25.8923 min, 06220508	25.8386		2.8 scans	0.89	57 m/z	3.1e-05	0.00388	1469	0.9	703	4820401		68261946	64622513		25.89		95	93	79	98
MUGWORT1_J3_Z07110504	S0680	06220508-N1009	25.8923 min, 06220508	25.8355		2.7 scans	0.9	57 m/z	3.6e-05	0.00392	1469	0.8	595	4394202		59646156	59272314		25.89		95	92	78	98
OLIVE2_J1_Z07080504	S0680	06220508-N1009	25.8923 min, 06220508	25.8323		2.8 scans	0.85	57 m/z	4.3e-05	0.00258	1469	0.9	590	3309157		49007639	48105249		25.89		94	92	78	98
OLIVE2_J1_Z07080504	S0680	06220508-N1009	25.8923 min, 06220508	25.8323		2.8 scans	0.86	57 m/z (159)	4.3e-05	0.00272	1469	0.9	592	3289291		51606777	50656528		25.89		91	90	78	98
OLIVE3_J2_Z07080505	S0680	06220508-N1009	25.8923 min, 06220508	25.8325		2.7 scans	0.86	57 m/z	3.9e-05	0.00267	1469	0.9	620	3681873		53394461	52165961		25.89		94	92	78	98
OLIVE3_J2_Z07080505	S0680	06220508-N1009	25.8923 min, 06220508	25.8325		2.7 scans	0.87	57 m/z (159)	3.9e-05	0.0028	1469	0.9	622	3681218		56068378	54778357		25.89		92	91	78	98
OLIVE1_J3_Z07110503	S0680	06220508-N1009	25.8923 min, 06220508	25.8279		2.7 scans	0.86	57 m/z	4.4e-05	0.00281	1468	0.9	529	3428475		48316229	48316229		25.89		94	92	78	98
ORCHARD2_J1_Z05260510	S0680	06220508-N1009	25.8923 min, 06220508	25.8986		4.6 scans	0.84	85 m/z	1.7e-05	0.0151	1473	0.4	1437	8676531		291952901	291789217		25.89		100	100	100	100
ORCHARD2_J1_Z05260510	S0680	06220508-N1009	25.8923 min, 06220508	25.8986		4.9 scans	0.82	TIC	1.7e-05	0.0151	1473	0.3	1412	8676531		291640241	291478017		25.89		98	100	98	99
ORCHARD2_J1_Z05260510	S0680	06220508-N1009	25.8923 min, 06220508	25.9094		5.6 scans	0.71	57 m/z	1.6e-05	0.0138	1474	0.3	1250	8995826		267130843	267059778		25.89		91	97	53	94
ORCHARD2_J1_Z05260510	S0680	06220508-N1009	25.8923 min, 06220508	28.9207		5.1 scans	0.81	TIC	1.6e-05	0.0176	1670	0.3	1493	9117022		339247799	338638488		25.89		89	88	97	90
ORCHARD2_J1_Z05260510	S0680	06220508-N1009	25.8923 min, 06220508	28.9207		5.4 scans	0.9	85 m/z	1.6e-05	0.0208	1670	0.3	1579	9123802		400379673	399541424		25.89		87	87	86	90
ORCHARD2_J1_Z05260510	S0680	06220508-N1009	25.8923 min, 06220508	28.9207		5.4 scans	0.95	85 m/z (73)	1.6e-05	0.0221	1670	0.3	1618	9106685		425989626	425097760		25.89		82	81	86	89
ORCHARD2_J1_Z05260510	S0680	06220508-N1009	25.8923 min, 06220508	31.7076		4.5 scans	0.78	85 m/z (119)	1.8e-05	0.0144	1851	0.4	1408	8275007		277839643	277839643		25.89		82	89	95	92
ORCHARD2_J1_Z05260510	S0680	06220508-N1009	25.8923 min, 06220508	31.7076		4.5 scans	0.8	85 m/z	1.7e-05	0.0144	1851	0.4	1428	8761008		277528083	277528083		25.89		89	89	97	92
ORCHARD3_J2_Z05260511	S0680	06220508-N1009	25.8923 min, 06220508	25.9096		5.1 scans	0.84	TIC	1.4e-05	0.0171	1474	0.3	1503	9323887		336957756	326853605		25.89		100	100	100	100
ORCHARD3_J2_Z05260511	S0680	06220508-N1009	25.8923 min, 06220508	25.9096		5.3 scans	0.93	85 m/z	1.4e-05	0.0199	1474	0.3	1583	9323887		392052320	380367170		25.89		98	97	86	99
ORCHARD3_J2_Z05260511	S0680	06220508-N1009	25.8923 min, 06220508	28.9285		5.8 scans	0.85	99 m/z	1.5e-05	0.0199	1670	0.3	1505	8945488		391472210	390869314		25.89		86	83	97	89
ORCHARD3_J2_Z05260511	S0680	06220508-N1009	25.8923 min, 06220508	28.9346		6.1 scans	0.81	TIC	1.5e-05	0.0198	1671	0.2	1474	8733741		389990417	389557872		25.89		87	86	97	91
ORCHARD3_J2_Z05260511	S0680	06220508-N1009	25.8923 min, 06220508	28.9346		6.4 scans	0.93	71 m/z	1.5e-05	0.0234	1671	0.2	1582	9215505		461131231	460739931		25.89		86	87	85	91
ORCHARD3_J2_Z05260511	S0680	06220508-N1009	25.8923 min, 06220508	31.717		4.7 scans	0.81	TIC	1.4e-05	0.016	1852	0.3	1520	9267342		314593462	293559547		25.89		84	81	96	89
ORCHARD1_J3_Z05260518	S0680	06220508-N1009	25.8923 min, 06220508	25.8939		4.1 scans	0.81	TIC	1.4e-05	0.0127	1473	0.3	1403	9202687		244068596	227222348		25.89		100	100	99	100
ORCHARD1_J3_Z05260518	S0680	06220508-N1009	25.8923 min, 06220508	25.8939		4.2 scans	0.9	85 m/z (159)	1.4e-05	0.0154	1473	0.3	1477	9206926		295813916	273531265		25.89		93	96	83	98
ORCHARD1_J3_Z05260518	S0680	06220508-N1009	25.8923 min, 06220508	25.8939		4.2 scans	0.91	85 m/z	1.4e-05	0.015	1473	0.3	1487	9180107		286935543	265321669		25.89		96	97	84	99
ORCHARD1_J3_Z05260518	S0680	06220508-N1009	25.8923 min, 06220508	28.919		4.9 scans	0.8	TIC	1.4e-05	0.0161	1670	0.3	1459	9112542		309140768	300313686		25.89		86	83	97	89
ORCHARD1_J3_Z05260518	S0680	06220508-N1009	25.8923 min, 06220508	28.919		5.1 scans	0.89	71 m/z	1.4e-05	0.0189	1670	0.3	1539	9257524		362678256	354130207		25.89		84	86	84	90
ORCHARD1_J3_Z05260518	S0680	06220508-N1009	25.8923 min, 06220508	31.7029		4.0 scans	0.81	TIC	1.4e-05	0.0132	1851	0.4	1452	9072907		252230180	251146976		25.89		82	77	96	89
ORCHARD1_J3_Z05260518	S0680	06220508-N1009	25.8923 min, 06220508	31.7029		4.2 scans	0.89	85 m/z	1.4e-05	0.0155	1851	0.4	1524	9072907		296376627	295727012		25.89		84	82	84	89
PECAN1_Z07090537	S0680	06220508-N1009	25.8923 min, 06220508	25.8078		2.8 scans	0.45	57 m/z	0.00051	0.000337	1467	0.8	176	308545		4262919	3539761		25.89		81	86	70	93
PECAN3_J2_Z07090539	S0680	06220508-N1009	25.8923 min, 06220508	25.8093		2.7 scans	0.54	57 m/z	0.00033	0.000456	1467	0.9	213	437631		6030091	4983021		25.89		86	87	74	96
PECAN3_J2_Z07090539	S0680	06220508-N1009	25.8923 min, 06220508	25.8093		2.9 scans	0.53	TIC	0.00033	0.000346	1467	0.9	212	441140	0.000444	4576844	3490076	5859040	25.89		84	86	71	95
PECAN2_J3_Z07100505	S0680	06220508-N1009	25.8923 min, 06220508	25.8063		2.8 scans	0.54	57 m/z	0.00034	0.000467	1467	0.8	205	425337		6150509	4974692		25.89		83	84	71	94
PECAN2_J3_Z07100505	S0680	06220508-N1009	25.8923 min, 06220508	25.8063		3.0 scans	0.55	TIC	0.00033	0.000329	1467	0.8	207	435480	0.000436	4330662	3854305	5732914	25.89		82	84	71	94
REDOAK2_Z06220513	S0680	06220508-N1009	25.8923 min, 06220508	25.823		2.7 scans	0.62	57 m/z	0.00017	0.000697	1468	1	310	983054	0.000782	11773619	10685097	13194404	25.89		82	78	75	96
RYE1_Z07070504	S0680	06220508-N1009	25.8923 min, 06220508	25.8477		2.9 scans	0.95	57 m/z	1.8e-05	0.0131	1470	0.6	1064	9044252		169086570	166901171		25.89		97	95	82	99
RYE1_Z07070504	S0680	06220508-N1009	25.8923 min, 06220508	28.8896		4.5 scans	0.81	85 m/z	1.7e-05	0.0277	1668	0.3	1292	9310764		358178455	343936341		25.89		83	83	96	89
RYE2_Z07080501	S0680	06220508-N1009	25.8923 min, 06220508	25.851		2.9 scans	0.96	71 m/z	1.6e-05	0.0163	1470	0.7	1131	8957415		176532097	174706676		25.89		97	95	84	99
RYE2_Z07080501	S0680	06220508-N1009	25.8923 min, 06220508	28.8884		4.5 scans	0.85	85 m/z	1.5e-05	0.0319	1668	0.3	1298	9301797		344751899	337698687		25.89		81	77	96	89
RYE3_Z07080502	S0680	06220508-N1009	25.8923 min, 06220508	25.8538		3.2 scans	0.95	71 m/z	1.7e-05	0.0167	1470	0.7	1147	8657250		196970967	192088635		25.89		98	96	85	99
RYE3_Z07080502	S0680	06220508-N1009	25.8923 min, 06220508	28.8897		4.1 scans	0.76	TIC	1.6e-05	0.0273	1668	0.4	1307	9157436		321333130	321333130		25.89		80	76	85	89
RYE3_Z07080502	S0680	06220508-N1009	25.8923 min, 06220508	28.8912		4.4 scans	0.82	85 m/z	1.6e-05	0.0314	1668	0.4	1359	9157436		369748156	369748156		25.89		85	83	97	89
SYCAMORE2_J1_Z07090517	S0680	06220508-N1009	25.8923 min, 06220508	25.8231		2.7 scans	0.9	57 m/z	3.1e-05	0.00363	1468	0.9	732	5285495		76079844	71659572		25.89		95	93	79	98
SYCAMORE3_J2_Z07110505	S0680	06220508-N1009	25.8923 min, 06220508	25.8356		2.8 scans	0.91	57 m/z	3.6e-05	0.0037	1469	0.9	643	5137911		74418394	73206600		25.89		95	93	79	98
SYCAMORE1_J3_Z07110508	S0680	06220508-N1009	25.8923 min, 06220508	25.8325		2.7 scans	0.91	57 m/z	4.2e-05	0.00347	1469	0.8	598	4438260		63302746	63302746		25.89		95	93	79	98
TIMOTHY1_Z07090531	S0680	06220508-N1009	25.8923 min, 06220508	25.82		2.7 scans	0.9	57 m/z	2.6e-05	0.00711	1468	0.8	782	5538237		78814404	78251273		25.89		95	93	79	98
TIMOTHY3_J2_Z07090533	S0680	06220508-N1009	25.8923 min, 06220508	25.8186		2.7 scans	0.85	57 m/z	2.8e-05	0.00792	1468	0.8	758	5080018		73420897	72890936		25.89		96	93	79	98
TIMOTHY2_J3_Z07100504	S0680	06220508-N1009	25.8923 min, 06220508	25.8186		2.7 scans	0.71	57 m/z	3.8e-05	0.00537	1468	0.8	649	4000573		57039729	56625143		25.89		94	93	77	98
TIMOTHY2_J3_Z07100504	S0680	06220508-N1009	25.8923 min, 06220508	25.8186		2.7 scans	0.72	57 m/z (361)	3.8e-05	0.00549	1468	0.8	652	4000573		58293795	57870094		25.89		93	92	79	98
WALNUT1_Z08240510	S0680	06220508-N1009	25.8923 min, 06220508	25.7419		2.7 scans	0.83	57 m/z	6.3e-05	0.00218	1463	0.9	512	1625285		18722246	17523336		25.89		85	82	69	89
WALNUT2_Z08240511	S0680	06220508-N1009	25.8923 min, 06220508	25.7435		2.7 scans	0.81	57 m/z	7.7e-05	0.00184	1463	1	473	1374471		15454526	14593105		25.89		84	81	70	89
WALNUT3_Z08240512	S0680	06220508-N1009	25.8923 min, 06220508	25.7452		2.7 scans	0.87	57 m/z	5.1e-05	0.0024	1463	0.9	589	2136216		24378491	22670089		25.89		85	82	72	90
WHITEOAK2_Z07090514	S0680	06220508-N1009	25.8923 min, 06220508	25.8094		2.8 scans	0.58	57 m/z	0.00021	0.000538	1467	1	259	716308	0.00057	8988478	8329524	9517225	25.89		87	85	76	97
ASH1_Z06220509	S0680	06220509-N1011	25.8940 min, 06220509	25.894		5.0 scans	0.77	85 m/z	1.6e-05	0.022	1473	0.3	1350	9308469		393854880	379819225		25.89		100	100	100	100
ASH2_Z06220510	S0680	06220509-N1011	25.8940 min, 06220509	25.8646		3.5 scans	0.8	85 m/z	1.8e-05	0.0162	1471	0.5	1196	9185335		227562762	227532642		25.89		100	99	99	99
ASH2_Z06220510	S0680	06220509-N1011	25.8940 min, 06220509	25.8646		3.5 scans	0.92	85 m/z (361)	1.8e-05	0.0187	1471	0.5	1276	9185335		262090736	262056046		25.89		96	96	87	99
ASH3_Z06230501	S0680	06220509-N1011	25.8940 min, 06220509	25.8954		4.5 scans	0.71	TIC	1.4e-05	0.0188	1473	0.4	1276	9037955		321291644	317631985		25.89		99	100	89	100
ASH3_Z06230501	S0680	06220509-N1011	25.8940 min, 06220509	25.8954		4.8 scans	0.76	85 m/z	1.4e-05	0.0215	1473	0.4	1321	9037955		367877692	367620441		25.89		96	100	98	99
ASH3_Z06230501	S0680	06220509-N1011	25.8940 min, 06220509	25.8954		4.8 scans	0.76	85 m/z (159)	1.4e-05	0.0216	1473	0.4	1316	9037955		369535316	369276906		25.89		96	97	99	100
ASH3_Z06230501	S0680	06220509-N1011	25.8940 min, 06220509	28.8636		3.4 scans	0.8	85 m/z	1.5e-05	0.0111	1666	0.6	1114	8825437		190190594	188119613		25.89		80	75	96	89
BERMUDA1_Z06220506	S0680	06220509-N1011	25.8940 min, 06220509	25.8955		5.3 scans	0.77	85 m/z	1.8e-05	0.0213	1473	0.4	1315	8684005		392675289	392467312		25.89		99	99	89	99
BERMUDA1_Z06220506	S0680	06220509-N1011	25.8940 min, 06220509	25.8955		5.3 scans	0.78	85 m/z (57)	2.6e-05	0.0218	1473	0.4	1322	6245349		401635657	401422935		25.89		96	98	87	98
BERMUDA1_Z06220506	S0680	06220509-N1011	25.8940 min, 06220509	28.9667		8.9 scans	0.88	55 m/z	1.8e-05	0.0476	1673	0.2	1552	9003896		874436408	871903729		25.89		85	82	96	90
BERMUDA1_Z06220506	S0680	06220509-N1011	25.8940 min, 06220509	28.9667		9.0 scans	0.88	TIC	1.9e-05	0.0144	1673	2.5	1554	8524460	0.0489	266254725	266254725	898046140	25.89		81	89	88	89
BERMUDA2_Z06220507	S0680	06220509-N1011	25.8940 min, 06220509	25.894		4.7 scans	0.76	TIC	1.7e-05	0.0201	1473	0.3	1310	9274868		349151418	332321430		25.89		99	99	89	99
BERMUDA2_Z06220507	S0680	06220509-N1011	25.8940 min, 06220509	25.894		4.9 scans	0.84	85 m/z	1.7e-05	0.0232	1473	0.3	1376	9274868		403440076	383455381		25.89		100	99	100	100
BERMUDA2_Z06220507	S0680	06220509-N1011	25.8940 min, 06220509	25.894		4.9 scans	0.89	85 m/z (131)	1.7e-05	0.0252	1473	0.3	1411	9274868		438538272	416814962		25.89		97	97	90	100
BERMUDA3_Z06220508	S0680	06220509-N1011	25.8940 min, 06220509	25.8923		5.0 scans	0.85	85 m/z	1.7e-05	0.0218	1473	0.3	1336	9339792		395036379	386445913		25.89		100	99	100	100
BERMUDA3_Z06220508	S0680	06220509-N1011	25.8940 min, 06220509	25.8923		5.0 scans	0.96	85 m/z (361)	1.9e-05	0.0251	1473	0.3	1418	8734794		453602669	443738620		25.89		97	98	90	100
BERMUDA3_Z06220508	S0680	06220509-N1011	25.8940 min, 06220509	28.9512		7.5 scans	0.71	99 m/z	2.7e-05	0.0337	1672	0.2	1389	5980186		608564433	585121885		25.89		83	84	75	89
BERMUDA3_Z06220508	S0680	06220509-N1011	25.8940 min, 06220509	28.9512		7.9 scans	0.91	TIC	1.9e-05	0.0145	1672	2.4	1568	8568491	0.0453	262905670	262905670	817509343	25.89		86	88	90	90
BIRCH1_Z08240503	S0680	06220509-N1011	25.8940 min, 06220509	25.7545		2.8 scans	0.92	57 m/z	1.2e-05	0.00259	1464	0.8	1062	7581655		101731423	101680336		25.89		88	85	74	92
BIRCH2_Z08240504	S0680	06220509-N1011	25.8940 min, 06220509	25.762		2.9 scans	0.9	71 m/z	1.1e-05	0.003	1464	0.8	1226	8771352		137583984	132915381		25.89		90	88	77	93
BIRCH2_Z08240504	S0680	06220509-N1011	25.8940 min, 06220509	28.7794		3.4 scans	0.77	71 m/z	1.1e-05	0.00398	1661	0.5	1294	8755598		182652433	174559512		25.89		81	78	95	87
BIRCH2_Z08240504	S0680	06220509-N1011	25.8940 min, 06220509	28.7809		3.4 scans	0.78	TIC	1.1e-05	0.00378	1661	0.5	1295	8735384		173331292	164183159		25.89		81	78	95	87
BIRCH3_Z08240505	S0680	06220509-N1011	25.8940 min, 06220509	25.7591		2.7 scans	0.91	57 m/z	1.3e-05	0.00266	1464	0.8	1109	8037270		103771891	101147774		25.89		89	86	74	92
BLUEGRASS1_Z06220503	S0680	06220509-N1011	25.8940 min, 06220509	25.8248		2.8 scans	0.8	57 m/z	0.0001	0.0018	1468	1.1	416	1585898		21787735	19452112		25.89		91	88	77	97
BLUEGRASS2_Z06220504	S0680	06220509-N1011	25.8940 min, 06220509	25.8232		2.7 scans	0.83	57 m/z	9.2e-05	0.00204	1468	1	444	1849478		24434876	22324718		25.89		92	89	76	97
BLUEGRASS3_Z06220505	S0680	06220509-N1011	25.8940 min, 06220509	25.8231		2.8 scans	0.82	57 m/z	9.1e-05	0.00186	1468	1	451	1942422	0.00189	24910985	23986028	25212630	25.89		92	89	76	97
BOX1_Z05260515	S0680	06220509-N1011	25.8940 min, 06220509	25.8772		3.7 scans	0.81	TIC	1.5e-05	0.0109	1472	0.4	1319	9004020		203571870	201834675		25.89		99	98	99	99
BOX1_Z05260515	S0680	06220509-N1011	25.8940 min, 06220509	25.8772		3.8 scans	0.92	71 m/z (259)	1.5e-05	0.013	1472	0.4	1403	9258581		242726356	239697093		25.89		94	95	81	98
BOX1_Z05260515	S0680	06220509-N1011	25.8940 min, 06220509	25.8772		3.8 scans	0.94	71 m/z	1.5e-05	0.0131	1472	0.4	1418	9258581		244460465	241409560		25.89		95	95	83	99
BOX1_Z05260515	S0680	06220509-N1011	25.8940 min, 06220509	28.9085		5.5 scans	0.84	85 m/z	1.5e-05	0.0198	1669	0.3	1467	8924466		369156818	369062494		25.89		85	82	97	90
BOX2_Z05260516	S0680	06220509-N1011	25.8940 min, 06220509	25.8943		4.2 scans	0.81	TIC	1.4e-05	0.0117	1473	0.4	1428	9113078		267315628	243461579		25.89		100	99	99	99
BOX2_Z05260516	S0680	06220509-N1011	25.8940 min, 06220509	25.8943		4.4 scans	0.8	85 m/z	1.4e-05	0.0122	1473	0.4	1415	9158061		277371227	277371227		25.89		97	99	97	99
BOX2_Z05260516	S0680	06220509-N1011	25.8940 min, 06220509	28.9363		6.5 scans	0.82	TIC	1.4e-05	0.0196	1671	0.2	1537	9233022		446331081	425061364		25.89		85	82	96	90
BOX2_Z05260516	S0680	06220509-N1011	25.8940 min, 06220509	28.9363		6.9 scans	0.89	85 m/z	1.4e-05	0.0227	1671	0.2	1602	9215817		516074144	486193818		25.89		87	85	86	91
BOX3_Z05260517	S0680	06220509-N1011	25.8940 min, 06220509	25.8943		4.2 scans	0.93	TIC	1.4e-05	0.0121	1473	0.3	1473	9220994		283950568	272355406		25.89		98	96	86	99
BOX3_Z05260517	S0680	06220509-N1011	25.8940 min, 06220509	25.8943		4.3 scans	0.92	71 m/z	1.4e-05	0.0125	1473	0.3	1467	9272029		294448166	281913066		25.89		95	96	85	99
BOX3_Z05260517	S0680	06220509-N1011	25.8940 min, 06220509	28.9363		6.3 scans	0.83	TIC	1.4e-05	0.0183	1671	0.2	1523	9353930		430749408	415450849		25.89		80	75	95	90
BOX3_Z05260517	S0680	06220509-N1011	25.8940 min, 06220509	28.9363		6.6 scans	0.87	85 m/z (131)	1.4e-05	0.0207	1671	0.2	1554	9353930		486875715	479794467		25.89		81	86	84	90
BOX3_Z05260517	S0680	06220509-N1011	25.8940 min, 06220509	28.9363		6.6 scans	0.91	85 m/z	1.4e-05	0.0213	1671	0.2	1593	9353930		499071723	491813093		25.89		86	84	86	91
COTTONWOOD1_Z07090534	S0680	06220509-N1011	25.8940 min, 06220509	25.8523		3.6 scans	0.67	85 m/z	1.8e-05	0.00783	1470	0.5	1146	8639794		244571968	238046500		25.89		99	99	99	99
COTTONWOOD1_Z07090534	S0680	06220509-N1011	25.8940 min, 06220509	25.8554		3.7 scans	0.57	TIC	1.8e-05	0.00701	1470	0.7	1060	8415764		219001065	204871154		25.89		96	97	88	99
COTTONWOOD1_Z07090534	S0680	06220509-N1011	25.8940 min, 06220509	25.8616		4.6 scans	0.57	57 m/z	1.7e-05	0.00745	1471	0.3	1007	8868070		232590923	232052448		25.89		89	97	58	97
COTTONWOOD2_Z07090535	S0680	06220509-N1011	25.8940 min, 06220509	25.8386		3.2 scans	0.92	71 m/z	1.8e-05	0.0109	1469	0.7	1126	8702453		195386075	188460516		25.89		81	73	79	98
COTTONWOOD2_Z07090535	S0680	06220509-N1011	25.8940 min, 06220509	28.8882		4.9 scans	0.83	85 m/z	1.7e-05	0.0206	1668	0.3	1292	9358034		369287389	366553051		25.89		84	80	97	90
COTTONWOOD3_Z07090536	S0680	06220509-N1011	25.8940 min, 06220509	25.851		3.5 scans	0.68	85 m/z	1.7e-05	0.00824	1470	0.6	1117	8915804		216020785	212278883		25.89		99	98	99	99
COTTONWOOD3_Z07090536	S0680	06220509-N1011	25.8940 min, 06220509	25.851		3.5 scans	0.74	85 m/z (361)	1.7e-05	0.00911	1470	0.6	1165	8915804		238784425	234648212		25.89		94	94	85	98
COTTONWOOD3_Z07090536	S0680	06220509-N1011	25.8940 min, 06220509	25.8525		3.4 scans	0.7	TIC	1.7e-05	0.00829	1470	0.7	1129	8915804		217431458	203143593		25.89		97	96	98	99
COTTONWOOD3_Z07090536	S0680	06220509-N1011	25.8940 min, 06220509	28.9053		5.1 scans	0.81	85 m/z	1.7e-05	0.0176	1669	0.3	1375	9322921		462123788	447502247		25.89		80	76	95	91
ELM3_J1_Z07090527	S0680	06220509-N1011	25.8940 min, 06220509	25.8062		2.8 scans	0.6	57 m/z	0.00031	0.000556	1467	1.1	232	553819	0.000819	5735616	5735616	8448710	25.89		91	91	73	96
ELM2_Z07100503	S0680	06220509-N1011	25.8940 min, 06220509	25.8077		2.7 scans	0.63	57 m/z	0.00038	0.000708	1467	1.2	195	412008	0.00115	3754303	3754303	6094678	25.89		88	90	63	95
ELM1_J3_Z07110506	S0680	06220509-N1011	25.8940 min, 06220509	25.8214		2.8 scans	0.73	57 m/z	0.00014	0.00134	1468	1.1	320	1341316	0.00203	14213479	14213479	21460450	25.89		92	92	71	97
JOHNSON1_Z07090522	S0680	06220509-N1011	25.8940 min, 06220509	25.8631		3.8 scans	0.83	85 m/z	1.6e-05	0.0148	1471	0.4	1193	9279706		270770404	258757575		25.89		100	99	99	100
JOHNSON1_Z07090522	S0680	06220509-N1011	25.8940 min, 06220509	25.8631		3.8 scans	0.92	85 m/z (159)	1.6e-05	0.017	1471	0.4	1262	9279706		311081576	297280327		25.89		96	96	87	99
JOHNSON1_Z07090522	S0680	06220509-N1011	25.8940 min, 06220509	28.9359		7.2 scans	0.93	85 m/z	1.6e-05	0.0447	1671	0.2	1584	9273161		818336529	787568662		25.89		80	74	88	90
JOHNSON2_Z07090523	S0680	06220509-N1011	25.8940 min, 06220509	25.8632		3.8 scans	0.82	85 m/z	1.7e-05	0.0145	1471	0.4	1207	9261788		274284998	259946184		25.89		100	99	99	100
JOHNSON2_Z07090523	S0680	06220509-N1011	25.8940 min, 06220509	25.8632		3.8 scans	0.91	85 m/z (159)	1.7e-05	0.0164	1471	0.4	1267	9261788		311352173	295075596		25.89		96	96	88	99
JOHNSON2_Z07090523	S0680	06220509-N1011	25.8940 min, 06220509	28.9359		6.2 scans	0.72	99 m/z	2.4e-05	0.0307	1671	0.2	1383	6514337		581785910	523246094		25.89		81	82	75	89
JOHNSON3_Z07090524	S0680	06220509-N1011	25.8940 min, 06220509	25.8523		3.4 scans	0.84	85 m/z	1.8e-05	0.0132	1470	0.6	1152	8727169		223458242	223325322		25.89		100	99	99	99
JOHNSON3_Z07090524	S0680	06220509-N1011	25.8940 min, 06220509	25.8523		3.4 scans	0.84	85 m/z (159)	1.8e-05	0.0133	1470	0.6	1147	8727169		224632423	224498805		25.89		98	98	99	99
JOHNSON3_Z07090524	S0680	06220509-N1011	25.8940 min, 06220509	28.9205		5.3 scans	0.72	99 m/z	2.5e-05	0.0291	1670	0.2	1369	6279520		489984856	451042155		25.89		81	81	75	89
MUGWORT2_J1_Z07080507	S0680	06220509-N1011	25.8940 min, 06220509	25.8356		2.7 scans	0.9	57 m/z	3e-05	0.00395	1469	0.8	709	4950293		68771996	66778247		25.89		95	93	78	98
MUGWORT3_J2_Z07080508	S0680	06220509-N1011	25.8940 min, 06220509	25.8386		2.8 scans	0.89	57 m/z	3.1e-05	0.00388	1469	0.9	703	4820401		68261946	64622513		25.89		95	93	79	98
MUGWORT1_J3_Z07110504	S0680	06220509-N1011	25.8940 min, 06220509	25.8355		2.7 scans	0.9	57 m/z	3.6e-05	0.00392	1469	0.8	595	4394202		59646156	59272314		25.89		95	92	78	98
OLIVE2_J1_Z07080504	S0680	06220509-N1011	25.8940 min, 06220509	25.8323		2.8 scans	0.85	57 m/z	4.3e-05	0.00258	1469	0.9	590	3309157		49007639	48105249		25.89		94	92	78	98
OLIVE2_J1_Z07080504	S0680	06220509-N1011	25.8940 min, 06220509	25.8323		2.8 scans	0.86	57 m/z (159)	4.3e-05	0.00272	1469	0.9	592	3289291		51606777	50656528		25.89		91	90	78	98
OLIVE3_J2_Z07080505	S0680	06220509-N1011	25.8940 min, 06220509	25.8325		2.7 scans	0.86	57 m/z	3.9e-05	0.00267	1469	0.9	620	3681873		53394461	52165961		25.89		94	92	78	98
OLIVE3_J2_Z07080505	S0680	06220509-N1011	25.8940 min, 06220509	25.8325		2.7 scans	0.87	57 m/z (159)	3.9e-05	0.0028	1469	0.9	622	3681218		56068378	54778357		25.89		92	91	78	98
OLIVE1_J3_Z07110503	S0680	06220509-N1011	25.8940 min, 06220509	25.8279		2.7 scans	0.86	57 m/z	4.4e-05	0.00281	1468	0.9	529	3428475		48316229	48316229		25.89		94	92	78	98
ORCHARD2_J1_Z05260510	S0680	06220509-N1011	25.8940 min, 06220509	25.8986		4.6 scans	0.84	85 m/z	1.7e-05	0.0151	1473	0.4	1437	8676531		291952901	291789217		25.89		100	99	99	99
ORCHARD2_J1_Z05260510	S0680	06220509-N1011	25.8940 min, 06220509	25.8986		4.9 scans	0.82	TIC	1.7e-05	0.0151	1473	0.3	1412	8676531		291640241	291478017		25.89		97	99	98	99
ORCHARD2_J1_Z05260510	S0680	06220509-N1011	25.8940 min, 06220509	25.9094		5.6 scans	0.71	57 m/z	1.6e-05	0.0138	1474	0.3	1250	8995826		267130843	267059778		25.89		91	96	52	93
ORCHARD2_J1_Z05260510	S0680	06220509-N1011	25.8940 min, 06220509	28.9207		5.1 scans	0.81	TIC	1.6e-05	0.0176	1670	0.3	1493	9117022		339247799	338638488		25.89		89	88	97	91
ORCHARD2_J1_Z05260510	S0680	06220509-N1011	25.8940 min, 06220509	28.9207		5.4 scans	0.9	85 m/z	1.6e-05	0.0208	1670	0.3	1579	9123802		400379673	399541424		25.89		87	87	86	91
ORCHARD2_J1_Z05260510	S0680	06220509-N1011	25.8940 min, 06220509	28.9207		5.4 scans	0.95	85 m/z (73)	1.6e-05	0.0221	1670	0.3	1618	9106685		425989626	425097760		25.89		82	80	86	90
ORCHARD2_J1_Z05260510	S0680	06220509-N1011	25.8940 min, 06220509	31.7076		4.5 scans	0.78	85 m/z (119)	1.8e-05	0.0144	1851	0.4	1408	8275007		277839643	277839643		25.89		82	89	95	92
ORCHARD2_J1_Z05260510	S0680	06220509-N1011	25.8940 min, 06220509	31.7076		4.5 scans	0.8	85 m/z	1.7e-05	0.0144	1851	0.4	1428	8761008		277528083	277528083		25.89		88	89	97	92
ORCHARD3_J2_Z05260511	S0680	06220509-N1011	25.8940 min, 06220509	25.9096		5.1 scans	0.84	TIC	1.4e-05	0.0171	1474	0.3	1503	9323887		336957756	326853605		25.89		100	99	99	99
ORCHARD3_J2_Z05260511	S0680	06220509-N1011	25.8940 min, 06220509	25.9096		5.3 scans	0.93	85 m/z	1.4e-05	0.0199	1474	0.3	1583	9323887		392052320	380367170		25.89		98	97	86	99
ORCHARD3_J2_Z05260511	S0680	06220509-N1011	25.8940 min, 06220509	28.9285		5.8 scans	0.85	99 m/z	1.5e-05	0.0199	1670	0.3	1505	8945488		391472210	390869314		25.89		86	82	97	90
ORCHARD3_J2_Z05260511	S0680	06220509-N1011	25.8940 min, 06220509	28.9346		6.1 scans	0.81	TIC	1.5e-05	0.0198	1671	0.2	1474	8733741		389990417	389557872		25.89		87	86	97	91
ORCHARD3_J2_Z05260511	S0680	06220509-N1011	25.8940 min, 06220509	28.9346		6.4 scans	0.93	71 m/z	1.5e-05	0.0234	1671	0.2	1582	9215505		461131231	460739931		25.89		86	87	85	91
ORCHARD3_J2_Z05260511	S0680	06220509-N1011	25.8940 min, 06220509	31.717		4.7 scans	0.81	TIC	1.4e-05	0.016	1852	0.3	1520	9267342		314593462	293559547		25.89		84	80	96	92
ORCHARD1_J3_Z05260518	S0680	06220509-N1011	25.8940 min, 06220509	25.8939		4.1 scans	0.81	TIC	1.4e-05	0.0127	1473	0.3	1403	9202687		244068596	227222348		25.89		100	99	99	99
ORCHARD1_J3_Z05260518	S0680	06220509-N1011	25.8940 min, 06220509	25.8939		4.2 scans	0.9	85 m/z (159)	1.4e-05	0.0154	1473	0.3	1477	9206926		295813916	273531265		25.89		93	96	83	98
ORCHARD1_J3_Z05260518	S0680	06220509-N1011	25.8940 min, 06220509	25.8939		4.2 scans	0.91	85 m/z	1.4e-05	0.015	1473	0.3	1487	9180107		286935543	265321669		25.89		96	96	84	99
ORCHARD1_J3_Z05260518	S0680	06220509-N1011	25.8940 min, 06220509	28.919		4.9 scans	0.8	TIC	1.4e-05	0.0161	1670	0.3	1459	9112542		309140768	300313686		25.89		85	82	97	90
ORCHARD1_J3_Z05260518	S0680	06220509-N1011	25.8940 min, 06220509	28.919		5.1 scans	0.89	71 m/z	1.4e-05	0.0189	1670	0.3	1539	9257524		362678256	354130207		25.89		84	86	84	90
ORCHARD1_J3_Z05260518	S0680	06220509-N1011	25.8940 min, 06220509	31.7029		4.0 scans	0.81	TIC	1.4e-05	0.0132	1851	0.4	1452	9072907		252230180	251146976		25.89		82	76	96	92
ORCHARD1_J3_Z05260518	S0680	06220509-N1011	25.8940 min, 06220509	31.7029		4.2 scans	0.89	85 m/z	1.4e-05	0.0155	1851	0.4	1524	9072907		296376627	295727012		25.89		84	81	84	92
PECAN1_Z07090537	S0680	06220509-N1011	25.8940 min, 06220509	25.8078		2.8 scans	0.45	57 m/z	0.00051	0.000337	1467	0.8	176	308545		4262919	3539761		25.89		81	86	70	93
PECAN1_Z07090537	S0680	06220509-N1011	25.8940 min, 06220509	25.8078		3.0 scans	0.45	TIC	0.0005	0.000222	1467	0.8	176	312283	0.000292	2806958	2155200	3690414	25.89		81	85	69	93
PECAN3_J2_Z07090539	S0680	06220509-N1011	25.8940 min, 06220509	25.8093		2.7 scans	0.54	57 m/z	0.00033	0.000456	1467	0.9	213	437631		6030091	4983021		25.89		86	87	73	95
PECAN3_J2_Z07090539	S0680	06220509-N1011	25.8940 min, 06220509	25.8093		2.9 scans	0.53	TIC	0.00033	0.000346	1467	0.9	212	441140	0.000444	4576844	3490076	5859040	25.89		85	86	71	95
PECAN2_J3_Z07100505	S0680	06220509-N1011	25.8940 min, 06220509	25.8063		2.8 scans	0.54	57 m/z	0.00034	0.000467	1467	0.8	205	425337		6150509	4974692		25.89		83	84	71	94
PECAN2_J3_Z07100505	S0680	06220509-N1011	25.8940 min, 06220509	25.8063		3.0 scans	0.55	TIC	0.00033	0.000329	1467	0.8	207	435480	0.000436	4330662	3854305	5732914	25.89		83	84	71	94
REDOAK2_Z06220513	S0680	06220509-N1011	25.8940 min, 06220509	25.823		2.7 scans	0.62	57 m/z	0.00017	0.000697	1468	1	310	983054	0.000782	11773619	10685097	13194404	25.89		82	78	75	96
RYE1_Z07070504	S0680	06220509-N1011	25.8940 min, 06220509	25.8477		2.9 scans	0.95	57 m/z	1.8e-05	0.0131	1470	0.6	1064	9044252		169086570	166901171		25.89		97	95	82	99
RYE1_Z07070504	S0680	06220509-N1011	25.8940 min, 06220509	28.8896		4.5 scans	0.81	85 m/z	1.7e-05	0.0277	1668	0.3	1292	9310764		358178455	343936341		25.89		83	82	96	90
RYE2_Z07080501	S0680	06220509-N1011	25.8940 min, 06220509	25.851		2.9 scans	0.96	71 m/z	1.6e-05	0.0163	1470	0.7	1131	8957415		176532097	174706676		25.89		97	95	83	99
RYE2_Z07080501	S0680	06220509-N1011	25.8940 min, 06220509	28.8884		4.5 scans	0.85	85 m/z	1.5e-05	0.0319	1668	0.3	1298	9301797		344751899	337698687		25.89		81	76	96	90
RYE3_Z07080502	S0680	06220509-N1011	25.8940 min, 06220509	25.8538		3.2 scans	0.95	71 m/z	1.7e-05	0.0167	1470	0.7	1147	8657250		196970967	192088635		25.89		98	96	85	99
RYE3_Z07080502	S0680	06220509-N1011	25.8940 min, 06220509	28.8912		4.4 scans	0.82	85 m/z	1.6e-05	0.0314	1668	0.4	1359	9157436		369748156	369748156		25.89		85	82	97	90
SYCAMORE2_J1_Z07090517	S0680	06220509-N1011	25.8940 min, 06220509	25.8231		2.7 scans	0.9	57 m/z	3.1e-05	0.00363	1468	0.9	732	5285495		76079844	71659572		25.89		95	93	79	98
SYCAMORE3_J2_Z07110505	S0680	06220509-N1011	25.8940 min, 06220509	25.8356		2.8 scans	0.91	57 m/z	3.6e-05	0.0037	1469	0.9	643	5137911		74418394	73206600		25.89		95	93	78	98
SYCAMORE1_J3_Z07110508	S0680	06220509-N1011	25.8940 min, 06220509	25.8325		2.7 scans	0.91	57 m/z	4.2e-05	0.00347	1469	0.8	598	4438260		63302746	63302746		25.89		95	93	78	98
TIMOTHY1_Z07090531	S0680	06220509-N1011	25.8940 min, 06220509	25.82		2.7 scans	0.9	57 m/z	2.6e-05	0.00711	1468	0.8	782	5538237		78814404	78251273		25.89		95	93	79	98
TIMOTHY3_J2_Z07090533	S0680	06220509-N1011	25.8940 min, 06220509	25.8186		2.7 scans	0.85	57 m/z	2.8e-05	0.00792	1468	0.8	758	5080018		73420897	72890936		25.89		95	93	79	98
TIMOTHY2_J3_Z07100504	S0680	06220509-N1011	25.8940 min, 06220509	25.8186		2.7 scans	0.71	57 m/z	3.8e-05	0.00537	1468	0.8	649	4000573		57039729	56625143		25.89		94	93	77	97
TIMOTHY2_J3_Z07100504	S0680	06220509-N1011	25.8940 min, 06220509	25.8186		2.7 scans	0.72	57 m/z (361)	3.8e-05	0.00549	1468	0.8	652	4000573		58293795	57870094		25.89		93	92	79	98
WALNUT1_Z08240510	S0680	06220509-N1011	25.8940 min, 06220509	25.7419		2.7 scans	0.83	57 m/z	6.3e-05	0.00218	1463	0.9	512	1625285		18722246	17523336		25.89		84	81	69	89
WALNUT2_Z08240511	S0680	06220509-N1011	25.8940 min, 06220509	25.7435		2.7 scans	0.81	57 m/z	7.7e-05	0.00184	1463	1	473	1374471		15454526	14593105		25.89		84	81	69	89
WALNUT3_Z08240512	S0680	06220509-N1011	25.8940 min, 06220509	25.7452		2.7 scans	0.87	57 m/z	5.1e-05	0.0024	1463	0.9	589	2136216		24378491	22670089		25.89		85	82	71	90
WHITEOAK2_Z07090514	S0680	06220509-N1011	25.8940 min, 06220509	25.8094		2.8 scans	0.58	57 m/z	0.00021	0.000538	1467	1	259	716308	0.00057	8988478	8329524	9517225	25.89		87	84	75	96
ASH1_Z06220509	S0680	06220510-N1012	25.8646 min, 06220510	25.894		5.0 scans	0.77	85 m/z	1.6e-05	0.022	1473	0.3	1350	9308469		393854880	379819225		25.86		100	99	99	99
ASH1_Z06220509	S0680	06220510-N1012	25.8646 min, 06220510	28.8592		3.3 scans	0.94	71 m/z	1.6e-05	0.0128	1666	0.6	1212	9128786		230037770	228299239		25.86		80	75	84	89
ASH2_Z06220510	S0680	06220510-N1012	25.8646 min, 06220510	25.8646		3.5 scans	0.8	85 m/z	1.8e-05	0.0162	1471	0.5	1196	9185335		227562762	227532642		25.86		100	100	100	100
ASH2_Z06220510	S0680	06220510-N1012	25.8646 min, 06220510	25.8646		3.5 scans	0.92	85 m/z (361)	1.8e-05	0.0187	1471	0.5	1276	9185335		262090736	262056046		25.86		97	97	87	100
ASH2_Z06220510	S0680	06220510-N1012	25.8646 min, 06220510	28.8436		2.8 scans	0.94	57 m/z	2.1e-05	0.00903	1665	0.7	973	7904419		126521019	126448486		25.86		80	75	79	89
ASH3_Z06230501	S0680	06220510-N1012	25.8646 min, 06220510	25.8954		4.5 scans	0.71	TIC	1.4e-05	0.0188	1473	0.4	1276	9037955		321291644	317631985		25.86		97	99	85	99
ASH3_Z06230501	S0680	06220510-N1012	25.8646 min, 06220510	25.8954		4.8 scans	0.76	85 m/z	1.4e-05	0.0215	1473	0.4	1321	9037955		367877692	367620441		25.86		95	99	98	99
ASH3_Z06230501	S0680	06220510-N1012	25.8646 min, 06220510	25.8954		4.8 scans	0.76	85 m/z (159)	1.4e-05	0.0216	1473	0.4	1316	9037955		369535316	369276906		25.86		96	96	99	100
ASH3_Z06230501	S0680	06220510-N1012	25.8646 min, 06220510	28.8636		3.4 scans	0.8	85 m/z	1.5e-05	0.0111	1666	0.6	1114	8825437		190190594	188119613		25.86		81	77	97	89
BERMUDA1_Z06220506	S0680	06220510-N1012	25.8646 min, 06220510	25.8955		5.3 scans	0.77	85 m/z	1.8e-05	0.0213	1473	0.4	1315	8684005		392675289	392467312		25.86		98	99	85	99
BERMUDA1_Z06220506	S0680	06220510-N1012	25.8646 min, 06220510	25.8955		5.3 scans	0.78	85 m/z (57)	2.6e-05	0.0218	1473	0.4	1322	6245349		401635657	401422935		25.86		94	96	83	96
BERMUDA1_Z06220506	S0680	06220510-N1012	25.8646 min, 06220510	25.9093		7.1 scans	0.24	57 m/z	1.7e-05	0.0064	1474	0.2	630	9284015		117643714	117643714		25.86		81	97	7	87
BERMUDA1_Z06220506	S0680	06220510-N1012	25.8646 min, 06220510	28.9667		8.9 scans	0.88	55 m/z	1.8e-05	0.0476	1673	0.2	1552	9003896		874436408	871903729		25.86		85	82	95	88
BERMUDA1_Z06220506	S0680	06220510-N1012	25.8646 min, 06220510	28.9667		9.0 scans	0.88	TIC	1.9e-05	0.0144	1673	2.5	1554	8524460	0.0489	266254725	266254725	898046140	25.86		81	88	87	89
BERMUDA2_Z06220507	S0680	06220510-N1012	25.8646 min, 06220510	25.894		4.7 scans	0.76	TIC	1.7e-05	0.0201	1473	0.3	1310	9274868		349151418	332321430		25.86		99	99	85	99
BERMUDA2_Z06220507	S0680	06220510-N1012	25.8646 min, 06220510	25.894		4.9 scans	0.84	85 m/z	1.7e-05	0.0232	1473	0.3	1376	9274868		403440076	383455381		25.86		100	99	99	99
BERMUDA2_Z06220507	S0680	06220510-N1012	25.8646 min, 06220510	25.894		4.9 scans	0.89	85 m/z (131)	1.7e-05	0.0252	1473	0.3	1411	9274868		438538272	416814962		25.86		97	97	90	100
BERMUDA3_Z06220508	S0680	06220510-N1012	25.8646 min, 06220510	25.8923		5.0 scans	0.85	85 m/z	1.7e-05	0.0218	1473	0.3	1336	9339792		395036379	386445913		25.86		100	99	99	99
BERMUDA3_Z06220508	S0680	06220510-N1012	25.8646 min, 06220510	25.8923		5.0 scans	0.96	85 m/z (361)	1.9e-05	0.0251	1473	0.3	1418	8734794		453602669	443738620		25.86		97	97	90	99
BERMUDA3_Z06220508	S0680	06220510-N1012	25.8646 min, 06220510	28.9312		>6 scans	0.71	TIC	1.9e-05	0.0271	1670	0.3	1344	8388096	0.0355	490322161	490322161	640653017	25.86		80	75	85	90
BERMUDA3_Z06220508	S0680	06220510-N1012	25.8646 min, 06220510	28.9512		7.5 scans	0.71	99 m/z	2.7e-05	0.0337	1672	0.2	1389	5980186		608564433	585121885		25.86		81	84	70	87
BERMUDA3_Z06220508	S0680	06220510-N1012	25.8646 min, 06220510	28.9512		7.9 scans	0.91	TIC	1.9e-05	0.0145	1672	2.4	1568	8568491	0.0453	262905670	262905670	817509343	25.86		86	88	89	90
BIRCH1_Z08240503	S0680	06220510-N1012	25.8646 min, 06220510	25.7545		2.8 scans	0.92	57 m/z	1.2e-05	0.00259	1464	0.8	1062	7581655		101731423	101680336		25.86		90	87	76	94
BIRCH1_Z08240503	S0680	06220510-N1012	25.8646 min, 06220510	28.7688		2.9 scans	0.93	71 m/z	1e-05	0.0043	1660	0.7	1334	8972413		168930326	164805787		25.86		82	78	81	88
BIRCH2_Z08240504	S0680	06220510-N1012	25.8646 min, 06220510	25.762		2.9 scans	0.9	71 m/z	1.1e-05	0.003	1464	0.8	1226	8771352		137583984	132915381		25.86		93	90	79	96
BIRCH2_Z08240504	S0680	06220510-N1012	25.8646 min, 06220510	28.7794		3.4 scans	0.77	71 m/z	1.1e-05	0.00398	1661	0.5	1294	8755598		182652433	174559512		25.86		83	80	97	89
BIRCH2_Z08240504	S0680	06220510-N1012	25.8646 min, 06220510	28.7809		3.4 scans	0.78	TIC	1.1e-05	0.00378	1661	0.5	1295	8735384		173331292	164183159		25.86		84	81	97	89
BIRCH3_Z08240505	S0680	06220510-N1012	25.8646 min, 06220510	25.7591		2.7 scans	0.91	57 m/z	1.3e-05	0.00266	1464	0.8	1109	8037270		103771891	101147774		25.86		91	88	76	95
BIRCH3_Z08240505	S0680	06220510-N1012	25.8646 min, 06220510	28.7719		3.0 scans	0.9	71 m/z	1.2e-05	0.00433	1660	0.8	1352	8716145		168435890	161831625		25.86		82	78	81	88
BLUEGRASS1_Z06220503	S0680	06220510-N1012	25.8646 min, 06220510	25.8248		2.8 scans	0.8	57 m/z	0.0001	0.0018	1468	1.1	416	1585898		21787735	19452112		25.86		93	89	78	98
BLUEGRASS1_Z06220503	S0680	06220510-N1012	25.8646 min, 06220510	28.8407		3.0 scans	0.92	57 m/z	2.5e-05	0.00917	1664	0.8	886	6646533		110613237	108872257		25.86		80	75	78	89
BLUEGRASS2_Z06220504	S0680	06220510-N1012	25.8646 min, 06220510	25.8232		2.7 scans	0.83	57 m/z	9.2e-05	0.00204	1468	1	444	1849478		24434876	22324718		25.86		94	91	78	98
BLUEGRASS2_Z06220504	S0680	06220510-N1012	25.8646 min, 06220510	28.8421		3.0 scans	0.92	57 m/z	2.4e-05	0.00998	1665	0.8	921	7083043		119103280	119091083		25.86		80	75	79	89
BLUEGRASS3_Z06220505	S0680	06220510-N1012	25.8646 min, 06220510	25.8231		2.8 scans	0.82	57 m/z	9.1e-05	0.00186	1468	1	451	1942422	0.00189	24910985	23986028	25212630	25.86		93	90	78	98
BLUEGRASS3_Z06220505	S0680	06220510-N1012	25.8646 min, 06220510	28.842		2.9 scans	0.92	57 m/z	2.3e-05	0.00948	1665	0.8	949	7629330		126533223	126398290		25.86		80	74	79	89
BOX1_Z05260515	S0680	06220510-N1012	25.8646 min, 06220510	25.8772		3.7 scans	0.81	TIC	1.5e-05	0.0109	1472	0.4	1319	9004020		203571870	201834675		25.86		100	99	99	99
BOX1_Z05260515	S0680	06220510-N1012	25.8646 min, 06220510	25.8772		3.8 scans	0.92	71 m/z (259)	1.5e-05	0.013	1472	0.4	1403	9258581		242726356	239697093		25.86		95	96	83	99
BOX1_Z05260515	S0680	06220510-N1012	25.8646 min, 06220510	25.8772		3.8 scans	0.94	71 m/z	1.5e-05	0.0131	1472	0.4	1418	9258581		244460465	241409560		25.86		95	96	84	99
BOX1_Z05260515	S0680	06220510-N1012	25.8646 min, 06220510	28.9085		5.5 scans	0.84	85 m/z	1.5e-05	0.0198	1669	0.3	1467	8924466		369156818	369062494		25.86		86	83	97	89
BOX2_Z05260516	S0680	06220510-N1012	25.8646 min, 06220510	25.8943		4.2 scans	0.81	TIC	1.4e-05	0.0117	1473	0.4	1428	9113078		267315628	243461579		25.86		100	99	99	100
BOX2_Z05260516	S0680	06220510-N1012	25.8646 min, 06220510	25.8943		4.4 scans	0.8	85 m/z	1.4e-05	0.0122	1473	0.4	1415	9158061		277371227	277371227		25.86		98	99	97	99
BOX2_Z05260516	S0680	06220510-N1012	25.8646 min, 06220510	28.9363		6.5 scans	0.82	TIC	1.4e-05	0.0196	1671	0.2	1537	9233022		446331081	425061364		25.86		85	83	96	89
BOX2_Z05260516	S0680	06220510-N1012	25.8646 min, 06220510	28.9363		6.9 scans	0.89	85 m/z	1.4e-05	0.0227	1671	0.2	1602	9215817		516074144	486193818		25.86		87	85	86	91
BOX3_Z05260517	S0680	06220510-N1012	25.8646 min, 06220510	25.8943		4.2 scans	0.93	TIC	1.4e-05	0.0121	1473	0.3	1473	9220994		283950568	272355406		25.86		98	97	87	100
BOX3_Z05260517	S0680	06220510-N1012	25.8646 min, 06220510	25.8943		4.3 scans	0.92	71 m/z	1.4e-05	0.0125	1473	0.3	1467	9272029		294448166	281913066		25.86		96	97	85	99
BOX3_Z05260517	S0680	06220510-N1012	25.8646 min, 06220510	28.9363		6.3 scans	0.83	TIC	1.4e-05	0.0183	1671	0.2	1523	9353930		430749408	415450849		25.86		81	76	95	89
BOX3_Z05260517	S0680	06220510-N1012	25.8646 min, 06220510	28.9363		6.6 scans	0.87	85 m/z (131)	1.4e-05	0.0207	1671	0.2	1554	9353930		486875715	479794467		25.86		81	86	84	91
BOX3_Z05260517	S0680	06220510-N1012	25.8646 min, 06220510	28.9363		6.6 scans	0.91	85 m/z	1.4e-05	0.0213	1671	0.2	1593	9353930		499071723	491813093		25.86		86	84	86	91
COTTONWOOD1_Z07090534	S0680	06220510-N1012	25.8646 min, 06220510	25.8523		3.6 scans	0.67	85 m/z	1.8e-05	0.00783	1470	0.5	1146	8639794		244571968	238046500		25.86		99	98	99	99
COTTONWOOD1_Z07090534	S0680	06220510-N1012	25.8646 min, 06220510	25.8554		3.7 scans	0.57	TIC	1.8e-05	0.00701	1470	0.7	1060	8415764		219001065	204871154		25.86		95	97	85	99
COTTONWOOD1_Z07090534	S0680	06220510-N1012	25.8646 min, 06220510	25.8616		4.6 scans	0.57	57 m/z	1.7e-05	0.00745	1471	0.3	1007	8868070		232590923	232052448		25.86		89	97	61	97
COTTONWOOD2_Z07090535	S0680	06220510-N1012	25.8646 min, 06220510	25.8386		3.2 scans	0.92	71 m/z	1.8e-05	0.0109	1469	0.7	1126	8702453		195386075	188460516		25.86		82	73	80	99
COTTONWOOD2_Z07090535	S0680	06220510-N1012	25.8646 min, 06220510	28.8882		4.9 scans	0.83	85 m/z	1.7e-05	0.0206	1668	0.3	1292	9358034		369287389	366553051		25.86		84	81	97	89
COTTONWOOD3_Z07090536	S0680	06220510-N1012	25.8646 min, 06220510	25.851		3.5 scans	0.68	85 m/z	1.7e-05	0.00824	1470	0.6	1117	8915804		216020785	212278883		25.86		99	98	99	99
COTTONWOOD3_Z07090536	S0680	06220510-N1012	25.8646 min, 06220510	25.851		3.5 scans	0.74	85 m/z (361)	1.7e-05	0.00911	1470	0.6	1165	8915804		238784425	234648212		25.86		95	95	86	99
COTTONWOOD3_Z07090536	S0680	06220510-N1012	25.8646 min, 06220510	25.8525		3.4 scans	0.7	TIC	1.7e-05	0.00829	1470	0.7	1129	8915804		217431458	203143593		25.86		97	96	99	99
COTTONWOOD3_Z07090536	S0680	06220510-N1012	25.8646 min, 06220510	28.9053		5.1 scans	0.81	85 m/z	1.7e-05	0.0176	1669	0.3	1375	9322921		462123788	447502247		25.86		80	76	95	89
ELM3_J1_Z07090527	S0680	06220510-N1012	25.8646 min, 06220510	25.8062		2.8 scans	0.6	57 m/z	0.00031	0.000556	1467	1.1	232	553819	0.000819	5735616	5735616	8448710	25.86		92	92	74	97
ELM2_Z07100503	S0680	06220510-N1012	25.8646 min, 06220510	25.8077		2.7 scans	0.63	57 m/z	0.00038	0.000708	1467	1.2	195	412008	0.00115	3754303	3754303	6094678	25.86		90	91	65	96
ELM1_J3_Z07110506	S0680	06220510-N1012	25.8646 min, 06220510	25.8214		2.8 scans	0.73	57 m/z	0.00014	0.00134	1468	1.1	320	1341316	0.00203	14213479	14213479	21460450	25.86		93	93	73	98
JOHNSON1_Z07090522	S0680	06220510-N1012	25.8646 min, 06220510	25.8631		3.8 scans	0.83	85 m/z	1.6e-05	0.0148	1471	0.4	1193	9279706		270770404	258757575		25.86		100	99	100	100
JOHNSON1_Z07090522	S0680	06220510-N1012	25.8646 min, 06220510	25.8631		3.8 scans	0.92	85 m/z (159)	1.6e-05	0.017	1471	0.4	1262	9279706		311081576	297280327		25.86		96	96	88	100
JOHNSON1_Z07090522	S0680	06220510-N1012	25.8646 min, 06220510	28.9359		7.2 scans	0.66	85 m/z (381)	1.6e-05	0.0327	1671	0.2	1334	9273161		598037234	575552194		25.86		81	86	83	85
JOHNSON1_Z07090522	S0680	06220510-N1012	25.8646 min, 06220510	28.9359		7.2 scans	0.93	85 m/z	1.6e-05	0.0447	1671	0.2	1584	9273161		818336529	787568662		25.86		80	75	87	88
JOHNSON2_Z07090523	S0680	06220510-N1012	25.8646 min, 06220510	25.8632		3.8 scans	0.82	85 m/z	1.7e-05	0.0145	1471	0.4	1207	9261788		274284998	259946184		25.86		100	99	100	100
JOHNSON2_Z07090523	S0680	06220510-N1012	25.8646 min, 06220510	25.8632		3.8 scans	0.91	85 m/z (159)	1.7e-05	0.0164	1471	0.4	1267	9261788		311352173	295075596		25.86		96	96	88	100
JOHNSON3_Z07090524	S0680	06220510-N1012	25.8646 min, 06220510	25.8523		3.4 scans	0.84	85 m/z	1.8e-05	0.0132	1470	0.6	1152	8727169		223458242	223325322		25.86		100	99	100	100
JOHNSON3_Z07090524	S0680	06220510-N1012	25.8646 min, 06220510	25.8523		3.4 scans	0.84	85 m/z (159)	1.8e-05	0.0133	1470	0.6	1147	8727169		224632423	224498805		25.86		98	99	100	100
MUGWORT2_J1_Z07080507	S0680	06220510-N1012	25.8646 min, 06220510	25.8356		2.7 scans	0.9	57 m/z	3e-05	0.00395	1469	0.8	709	4950293		68771996	66778247		25.86		96	94	80	99
MUGWORT3_J2_Z07080508	S0680	06220510-N1012	25.8646 min, 06220510	22.6553		4.4 scans	0.8	85 m/z	1.7e-05	0.0177	1262	0.4	1219	8890183		311687812	311448014		25.86		81	80	97	83
MUGWORT3_J2_Z07080508	S0680	06220510-N1012	25.8646 min, 06220510	25.8386		2.8 scans	0.89	57 m/z	3.1e-05	0.00388	1469	0.9	703	4820401		68261946	64622513		25.86		96	94	80	99
MUGWORT3_J2_Z07080508	S0680	06220510-N1012	25.8646 min, 06220510	28.8346		2.7 scans	0.77	57 m/z	5.6e-05	0.00188	1664	1	527	2709360	0.00251	33102123	33094823	44064371	25.86		80	75	77	89
MUGWORT1_J3_Z07110504	S0680	06220510-N1012	25.8646 min, 06220510	25.8355		2.7 scans	0.9	57 m/z	3.6e-05	0.00392	1469	0.8	595	4394202		59646156	59272314		25.86		96	93	79	99
OLIVE2_J1_Z07080504	S0680	06220510-N1012	25.8646 min, 06220510	25.8323		2.8 scans	0.85	57 m/z	4.3e-05	0.00258	1469	0.9	590	3309157		49007639	48105249		25.86		95	93	79	99
OLIVE2_J1_Z07080504	S0680	06220510-N1012	25.8646 min, 06220510	25.8323		2.8 scans	0.86	57 m/z (159)	4.3e-05	0.00272	1469	0.9	592	3289291		51606777	50656528		25.86		92	91	79	99
OLIVE3_J2_Z07080505	S0680	06220510-N1012	25.8646 min, 06220510	25.8325		2.7 scans	0.86	57 m/z	3.9e-05	0.00267	1469	0.9	620	3681873		53394461	52165961		25.86		95	93	79	99
OLIVE3_J2_Z07080505	S0680	06220510-N1012	25.8646 min, 06220510	25.8325		2.7 scans	0.87	57 m/z (159)	3.9e-05	0.0028	1469	0.9	622	3681218		56068378	54778357		25.86		93	92	79	99
OLIVE3_J2_Z07080505	S0680	06220510-N1012	25.8646 min, 06220510	28.8345		2.8 scans	0.84	57 m/z	3.9e-05	0.0026	1664	1	627	3683265		52136013	48450703		25.86		80	74	78	89
OLIVE1_J3_Z07110503	S0680	06220510-N1012	25.8646 min, 06220510	25.8279		2.7 scans	0.86	57 m/z	4.4e-05	0.00281	1468	0.9	529	3428475		48316229	48316229		25.86		95	93	79	99
ORCHARD2_J1_Z05260510	S0680	06220510-N1012	25.8646 min, 06220510	25.8986		4.6 scans	0.84	85 m/z	1.7e-05	0.0151	1473	0.4	1437	8676531		291952901	291789217		25.86		100	99	99	100
ORCHARD2_J1_Z05260510	S0680	06220510-N1012	25.8646 min, 06220510	25.8986		4.9 scans	0.82	TIC	1.7e-05	0.0151	1473	0.3	1412	8676531		291640241	291478017		25.86		98	99	98	100
ORCHARD2_J1_Z05260510	S0680	06220510-N1012	25.8646 min, 06220510	25.9094		5.6 scans	0.71	57 m/z	1.6e-05	0.0138	1474	0.3	1250	8995826		267130843	267059778		25.86		92	97	57	94
ORCHARD2_J1_Z05260510	S0680	06220510-N1012	25.8646 min, 06220510	28.9207		5.1 scans	0.81	TIC	1.6e-05	0.0176	1670	0.3	1493	9117022		339247799	338638488		25.86		89	88	97	91
ORCHARD2_J1_Z05260510	S0680	06220510-N1012	25.8646 min, 06220510	28.9207		5.4 scans	0.9	85 m/z	1.6e-05	0.0208	1670	0.3	1579	9123802		400379673	399541424		25.86		87	87	86	91
ORCHARD2_J1_Z05260510	S0680	06220510-N1012	25.8646 min, 06220510	28.9207		5.4 scans	0.95	85 m/z (73)	1.6e-05	0.0221	1670	0.3	1618	9106685		425989626	425097760		25.86		82	81	86	89
ORCHARD2_J1_Z05260510	S0680	06220510-N1012	25.8646 min, 06220510	31.7076		4.5 scans	0.78	85 m/z (119)	1.8e-05	0.0144	1851	0.4	1408	8275007		277839643	277839643		25.86		83	89	96	93
ORCHARD2_J1_Z05260510	S0680	06220510-N1012	25.8646 min, 06220510	31.7076		4.5 scans	0.8	85 m/z	1.7e-05	0.0144	1851	0.4	1428	8761008		277528083	277528083		25.86		89	89	97	93
ORCHARD3_J2_Z05260511	S0680	06220510-N1012	25.8646 min, 06220510	25.9096		5.1 scans	0.84	TIC	1.4e-05	0.0171	1474	0.3	1503	9323887		336957756	326853605		25.86		100	99	99	100
ORCHARD3_J2_Z05260511	S0680	06220510-N1012	25.8646 min, 06220510	25.9096		5.3 scans	0.93	85 m/z	1.4e-05	0.0199	1474	0.3	1583	9323887		392052320	380367170		25.86		98	97	86	99
ORCHARD3_J2_Z05260511	S0680	06220510-N1012	25.8646 min, 06220510	28.9285		5.8 scans	0.85	99 m/z	1.5e-05	0.0199	1670	0.3	1505	8945488		391472210	390869314		25.86		86	83	97	89
ORCHARD3_J2_Z05260511	S0680	06220510-N1012	25.8646 min, 06220510	28.9346		6.1 scans	0.81	TIC	1.5e-05	0.0198	1671	0.2	1474	8733741		389990417	389557872		25.86		88	86	97	91
ORCHARD3_J2_Z05260511	S0680	06220510-N1012	25.8646 min, 06220510	28.9346		6.4 scans	0.93	71 m/z	1.5e-05	0.0234	1671	0.2	1582	9215505		461131231	460739931		25.86		86	87	85	92
ORCHARD3_J2_Z05260511	S0680	06220510-N1012	25.8646 min, 06220510	31.717		4.7 scans	0.81	TIC	1.4e-05	0.016	1852	0.3	1520	9267342		314593462	293559547		25.86		85	81	96	90
ORCHARD1_J3_Z05260518	S0680	06220510-N1012	25.8646 min, 06220510	25.8939		4.1 scans	0.81	TIC	1.4e-05	0.0127	1473	0.3	1403	9202687		244068596	227222348		25.86		100	99	100	100
ORCHARD1_J3_Z05260518	S0680	06220510-N1012	25.8646 min, 06220510	25.8939		4.2 scans	0.9	85 m/z (159)	1.4e-05	0.0154	1473	0.3	1477	9206926		295813916	273531265		25.86		94	96	84	99
ORCHARD1_J3_Z05260518	S0680	06220510-N1012	25.8646 min, 06220510	25.8939		4.2 scans	0.91	85 m/z	1.4e-05	0.015	1473	0.3	1487	9180107		286935543	265321669		25.86		96	97	85	99
ORCHARD1_J3_Z05260518	S0680	06220510-N1012	25.8646 min, 06220510	28.919		4.9 scans	0.8	TIC	1.4e-05	0.0161	1670	0.3	1459	9112542		309140768	300313686		25.86		86	83	97	89
ORCHARD1_J3_Z05260518	S0680	06220510-N1012	25.8646 min, 06220510	28.919		5.1 scans	0.89	71 m/z	1.4e-05	0.0189	1670	0.3	1539	9257524		362678256	354130207		25.86		84	86	84	91
ORCHARD1_J3_Z05260518	S0680	06220510-N1012	25.8646 min, 06220510	31.7029		4.0 scans	0.81	TIC	1.4e-05	0.0132	1851	0.4	1452	9072907		252230180	251146976		25.86		82	77	96	90
ORCHARD1_J3_Z05260518	S0680	06220510-N1012	25.8646 min, 06220510	31.7029		4.2 scans	0.89	85 m/z	1.4e-05	0.0155	1851	0.4	1524	9072907		296376627	295727012		25.86		85	82	85	91
PECAN1_Z07090537	S0680	06220510-N1012	25.8646 min, 06220510	25.8078		2.8 scans	0.45	57 m/z	0.00051	0.000337	1467	0.8	176	308545		4262919	3539761		25.86		83	87	72	95
PECAN1_Z07090537	S0680	06220510-N1012	25.8646 min, 06220510	25.8078		3.0 scans	0.45	TIC	0.0005	0.000222	1467	0.8	176	312283	0.000292	2806958	2155200	3690414	25.86		82	87	71	94
PECAN3_J2_Z07090539	S0680	06220510-N1012	25.8646 min, 06220510	25.8093		2.7 scans	0.54	57 m/z	0.00033	0.000456	1467	0.9	213	437631		6030091	4983021		25.86		88	88	75	97
PECAN3_J2_Z07090539	S0680	06220510-N1012	25.8646 min, 06220510	25.8093		2.9 scans	0.53	TIC	0.00033	0.000346	1467	0.9	212	441140	0.000444	4576844	3490076	5859040	25.86		86	87	73	96
PECAN2_J3_Z07100505	S0680	06220510-N1012	25.8646 min, 06220510	25.8063		2.8 scans	0.54	57 m/z	0.00034	0.000467	1467	0.8	205	425337		6150509	4974692		25.86		84	85	73	96
PECAN2_J3_Z07100505	S0680	06220510-N1012	25.8646 min, 06220510	25.8063		3.0 scans	0.55	TIC	0.00033	0.000329	1467	0.8	207	435480	0.000436	4330662	3854305	5732914	25.86		84	85	73	95
REDOAK2_Z06220513	S0680	06220510-N1012	25.8646 min, 06220510	25.823		2.7 scans	0.62	57 m/z	0.00017	0.000697	1468	1	310	983054	0.000782	11773619	10685097	13194404	25.86		84	79	76	97
RYE1_Z07070504	S0680	06220510-N1012	25.8646 min, 06220510	25.8477		2.9 scans	0.95	57 m/z	1.8e-05	0.0131	1470	0.6	1064	9044252		169086570	166901171		25.86		98	95	83	100
RYE1_Z07070504	S0680	06220510-N1012	25.8646 min, 06220510	28.8896		4.5 scans	0.81	85 m/z	1.7e-05	0.0277	1668	0.3	1292	9310764		358178455	343936341		25.86		83	83	96	89
RYE2_Z07080501	S0680	06220510-N1012	25.8646 min, 06220510	25.851		2.9 scans	0.96	71 m/z	1.6e-05	0.0163	1470	0.7	1131	8957415		176532097	174706676		25.86		98	95	84	99
RYE2_Z07080501	S0680	06220510-N1012	25.8646 min, 06220510	28.8884		4.5 scans	0.85	85 m/z	1.5e-05	0.0319	1668	0.3	1298	9301797		344751899	337698687		25.86		81	77	96	90
RYE3_Z07080502	S0680	06220510-N1012	25.8646 min, 06220510	25.8538		3.2 scans	0.95	71 m/z	1.7e-05	0.0167	1470	0.7	1147	8657250		196970967	192088635		25.86		98	96	86	100
RYE3_Z07080502	S0680	06220510-N1012	25.8646 min, 06220510	28.8912		4.4 scans	0.82	85 m/z	1.6e-05	0.0314	1668	0.4	1359	9157436		369748156	369748156		25.86		85	83	97	89
SYCAMORE2_J1_Z07090517	S0680	06220510-N1012	25.8646 min, 06220510	25.8231		2.7 scans	0.9	57 m/z	3.1e-05	0.00363	1468	0.9	732	5285495		76079844	71659572		25.86		96	94	80	99
SYCAMORE2_J1_Z07090517	S0680	06220510-N1012	25.8646 min, 06220510	28.8328		2.8 scans	0.91	57 m/z	2.7e-05	0.0045	1664	0.8	807	6175494		94294093	89549999		25.86		80	75	79	89
SYCAMORE3_J2_Z07110505	S0680	06220510-N1012	25.8646 min, 06220510	25.8356		2.8 scans	0.91	57 m/z	3.6e-05	0.0037	1469	0.9	643	5137911		74418394	73206600		25.86		96	94	80	99
SYCAMORE1_J3_Z07110508	S0680	06220510-N1012	25.8646 min, 06220510	25.8325		2.7 scans	0.91	57 m/z	4.2e-05	0.00347	1469	0.8	598	4438260		63302746	63302746		25.86		96	94	80	99
SYCAMORE1_J3_Z07110508	S0680	06220510-N1012	25.8646 min, 06220510	28.8406		2.8 scans	0.92	57 m/z	3.7e-05	0.00429	1664	0.8	644	4987936		78061097	77888134		25.86		80	75	78	89
TIMOTHY1_Z07090531	S0680	06220510-N1012	25.8646 min, 06220510	25.82		2.7 scans	0.9	57 m/z	2.6e-05	0.00711	1468	0.8	782	5538237		78814404	78251273		25.86		96	94	80	99
TIMOTHY1_Z07090531	S0680	06220510-N1012	25.8646 min, 06220510	28.8421		2.9 scans	0.95	57 m/z	1.8e-05	0.0131	1665	0.6	998	8106624		145984695	144936745		25.86		80	74	80	89
TIMOTHY3_J2_Z07090533	S0680	06220510-N1012	25.8646 min, 06220510	25.8186		2.7 scans	0.85	57 m/z	2.8e-05	0.00792	1468	0.8	758	5080018		73420897	72890936		25.86		96	94	80	99
TIMOTHY3_J2_Z07090533	S0680	06220510-N1012	25.8646 min, 06220510	28.836		3.0 scans	0.96	57 m/z	1.7e-05	0.0159	1664	0.7	1016	8244368		147948362	143919938		25.86		80	75	80	89
TIMOTHY2_J3_Z07100504	S0680	06220510-N1012	25.8646 min, 06220510	25.8186		2.7 scans	0.71	57 m/z	3.8e-05	0.00537	1468	0.8	649	4000573		57039729	56625143		25.86		95	94	78	98
TIMOTHY2_J3_Z07100504	S0680	06220510-N1012	25.8646 min, 06220510	25.8186		2.7 scans	0.72	57 m/z (361)	3.8e-05	0.00549	1468	0.8	652	4000573		58293795	57870094		25.86		94	93	80	99
TIMOTHY2_J3_Z07100504	S0680	06220510-N1012	25.8646 min, 06220510	28.8406		3.0 scans	0.96	57 m/z	2e-05	0.0124	1664	0.7	924	7438413		131915974	130602175		25.86		80	74	79	89
WALNUT1_Z08240510	S0680	06220510-N1012	25.8646 min, 06220510	25.7419		2.7 scans	0.83	57 m/z	6.3e-05	0.00218	1463	0.9	512	1625285		18722246	17523336		25.86		87	84	71	92
WALNUT2_Z08240511	S0680	06220510-N1012	25.8646 min, 06220510	25.7435		2.7 scans	0.81	57 m/z	7.7e-05	0.00184	1463	1	473	1374471		15454526	14593105		25.86		87	84	72	92
WALNUT3_Z08240512	S0680	06220510-N1012	25.8646 min, 06220510	25.7452		2.7 scans	0.87	57 m/z	5.1e-05	0.0024	1463	0.9	589	2136216		24378491	22670089		25.86		88	85	73	93
WHITEOAK1_Z07090513	S0680	06220510-N1012	25.8646 min, 06220510	25.8095		2.7 scans	0.61	57 m/z	0.00022	0.000599	1467	1	246	625515	0.000671	8232331	7440403	9210578	25.86		81	78	76	96
WHITEOAK1_Z07090513	S0680	06220510-N1012	25.8646 min, 06220510	25.8095		2.8 scans	0.62	TIC	0.00022	0.000537	1467	1.2	249	643130	0.00199	7374342	6043919	27316021	25.86		80	78	75	96
WHITEOAK2_Z07090514	S0680	06220510-N1012	25.8646 min, 06220510	25.8094		2.8 scans	0.58	57 m/z	0.00021	0.000538	1467	1	259	716308	0.00057	8988478	8329524	9517225	25.86		88	85	77	98
ASH1_Z06220509	S0680	06230501-N1012	25.8954 min, 06230501	25.894		5.0 scans	0.77	85 m/z	1.6e-05	0.022	1473	0.3	1350	9308469		393854880	379819225		25.9		99	100	99	99
ASH2_Z06220510	S0680	06230501-N1012	25.8954 min, 06230501	25.8646		3.5 scans	0.8	85 m/z	1.8e-05	0.0162	1471	0.5	1196	9185335		227562762	227532642		25.9		97	97	99	97
ASH2_Z06220510	S0680	06230501-N1012	25.8954 min, 06230501	25.8646		3.5 scans	0.92	85 m/z (361)	1.8e-05	0.0187	1471	0.5	1276	9185335		262090736	262056046		25.9		94	94	86	97
ASH3_Z06230501	S0680	06230501-N1012	25.8954 min, 06230501	25.8954		4.5 scans	0.71	TIC	1.4e-05	0.0188	1473	0.4	1276	9037955		321291644	317631985		25.9		97	100	88	99
ASH3_Z06230501	S0680	06230501-N1012	25.8954 min, 06230501	25.8954		4.8 scans	0.76	85 m/z	1.4e-05	0.0215	1473	0.4	1321	9037955		367877692	367620441		25.9		95	100	98	99
ASH3_Z06230501	S0680	06230501-N1012	25.8954 min, 06230501	25.8954		4.8 scans	0.76	85 m/z (159)	1.4e-05	0.0216	1473	0.4	1316	9037955		369535316	369276906		25.9		99	100	100	100
BERMUDA1_Z06220506	S0680	06230501-N1012	25.8954 min, 06230501	25.8955		5.3 scans	0.77	85 m/z	1.8e-05	0.0213	1473	0.4	1315	8684005		392675289	392467312		25.9		97	97	88	97
BERMUDA1_Z06220506	S0680	06230501-N1012	25.8954 min, 06230501	25.8955		5.3 scans	0.78	85 m/z (57)	2.6e-05	0.0218	1473	0.4	1322	6245349		401635657	401422935		25.9		93	95	86	95
BERMUDA1_Z06220506	S0680	06230501-N1012	25.8954 min, 06230501	25.9093		7.1 scans	0.24	57 m/z	1.7e-05	0.0064	1474	0.2	630	9284015		117643714	117643714		25.9		82	95	5	85
BERMUDA1_Z06220506	S0680	06230501-N1012	25.8954 min, 06230501	28.9667		8.9 scans	0.88	55 m/z	1.8e-05	0.0476	1673	0.2	1552	9003896		874436408	871903729		25.9		83	81	96	86
BERMUDA1_Z06220506	S0680	06230501-N1012	25.8954 min, 06230501	28.9667		9.0 scans	0.88	TIC	1.9e-05	0.0144	1673	2.5	1554	8524460	0.0489	266254725	266254725	898046140	25.9		80	87	87	87
BERMUDA2_Z06220507	S0680	06230501-N1012	25.8954 min, 06230501	25.894		4.7 scans	0.76	TIC	1.7e-05	0.0201	1473	0.3	1310	9274868		349151418	332321430		25.9		97	97	88	97
BERMUDA2_Z06220507	S0680	06230501-N1012	25.8954 min, 06230501	25.894		4.9 scans	0.84	85 m/z	1.7e-05	0.0232	1473	0.3	1376	9274868		403440076	383455381		25.9		98	97	99	97
BERMUDA2_Z06220507	S0680	06230501-N1012	25.8954 min, 06230501	25.894		4.9 scans	0.89	85 m/z (131)	1.7e-05	0.0252	1473	0.3	1411	9274868		438538272	416814962		25.9		95	95	90	97
BERMUDA3_Z06220508	S0680	06230501-N1012	25.8954 min, 06230501	25.8923		5.0 scans	0.85	85 m/z	1.7e-05	0.0218	1473	0.3	1336	9339792		395036379	386445913		25.9		98	98	99	98
BERMUDA3_Z06220508	S0680	06230501-N1012	25.8954 min, 06230501	25.8923		5.0 scans	0.96	85 m/z (361)	1.9e-05	0.0251	1473	0.3	1418	8734794		453602669	443738620		25.9		95	95	90	97
BERMUDA3_Z06220508	S0680	06230501-N1012	25.8954 min, 06230501	28.9512		7.5 scans	0.71	99 m/z	2.7e-05	0.0337	1672	0.2	1389	5980186		608564433	585121885		25.9		81	83	74	86
BERMUDA3_Z06220508	S0680	06230501-N1012	25.8954 min, 06230501	28.9512		7.9 scans	0.91	TIC	1.9e-05	0.0145	1672	2.4	1568	8568491	0.0453	262905670	262905670	817509343	25.9		84	86	89	88
BIRCH1_Z08240503	S0680	06230501-N1012	25.8954 min, 06230501	25.7545		2.8 scans	0.92	57 m/z	1.2e-05	0.00259	1464	0.8	1062	7581655		101731423	101680336		25.9		86	83	74	90
BIRCH2_Z08240504	S0680	06230501-N1012	25.8954 min, 06230501	25.762		2.9 scans	0.9	71 m/z	1.1e-05	0.003	1464	0.8	1226	8771352		137583984	132915381		25.9		89	86	77	92
BIRCH2_Z08240504	S0680	06230501-N1012	25.8954 min, 06230501	28.7794		3.4 scans	0.77	71 m/z	1.1e-05	0.00398	1661	0.5	1294	8755598		182652433	174559512		25.9		81	78	95	85
BIRCH2_Z08240504	S0680	06230501-N1012	25.8954 min, 06230501	28.7809		3.4 scans	0.78	TIC	1.1e-05	0.00378	1661	0.5	1295	8735384		173331292	164183159		25.9		81	78	95	85
BIRCH3_Z08240505	S0680	06230501-N1012	25.8954 min, 06230501	25.7591		2.7 scans	0.91	57 m/z	1.3e-05	0.00266	1464	0.8	1109	8037270		103771891	101147774		25.9		87	84	74	91
BLUEGRASS1_Z06220503	S0680	06230501-N1012	25.8954 min, 06230501	25.8248		2.8 scans	0.8	57 m/z	0.0001	0.0018	1468	1.1	416	1585898		21787735	19452112		25.9		89	86	76	95
BLUEGRASS2_Z06220504	S0680	06230501-N1012	25.8954 min, 06230501	25.8232		2.7 scans	0.83	57 m/z	9.2e-05	0.00204	1468	1	444	1849478		24434876	22324718		25.9		90	87	76	95
BLUEGRASS3_Z06220505	S0680	06230501-N1012	25.8954 min, 06230501	25.8231		2.8 scans	0.82	57 m/z	9.1e-05	0.00186	1468	1	451	1942422	0.00189	24910985	23986028	25212630	25.9		90	87	76	95
BOX1_Z05260515	S0680	06230501-N1012	25.8954 min, 06230501	25.8772		3.7 scans	0.81	TIC	1.5e-05	0.0109	1472	0.4	1319	9004020		203571870	201834675		25.9		97	97	98	97
BOX1_Z05260515	S0680	06230501-N1012	25.8954 min, 06230501	25.8772		3.8 scans	0.92	71 m/z (259)	1.5e-05	0.013	1472	0.4	1403	9258581		242726356	239697093		25.9		92	93	81	95
BOX1_Z05260515	S0680	06230501-N1012	25.8954 min, 06230501	25.8772		3.8 scans	0.94	71 m/z	1.5e-05	0.0131	1472	0.4	1418	9258581		244460465	241409560		25.9		94	94	83	97
BOX1_Z05260515	S0680	06230501-N1012	25.8954 min, 06230501	28.9085		5.5 scans	0.84	85 m/z	1.5e-05	0.0198	1669	0.3	1467	8924466		369156818	369062494		25.9		84	81	96	87
BOX2_Z05260516	S0680	06230501-N1012	25.8954 min, 06230501	25.8943		4.2 scans	0.81	TIC	1.4e-05	0.0117	1473	0.4	1428	9113078		267315628	243461579		25.9		98	97	98	97
BOX2_Z05260516	S0680	06230501-N1012	25.8954 min, 06230501	25.8943		4.4 scans	0.8	85 m/z	1.4e-05	0.0122	1473	0.4	1415	9158061		277371227	277371227		25.9		95	97	96	96
BOX2_Z05260516	S0680	06230501-N1012	25.8954 min, 06230501	28.9363		6.5 scans	0.82	TIC	1.4e-05	0.0196	1671	0.2	1537	9233022		446331081	425061364		25.9		83	81	96	87
BOX2_Z05260516	S0680	06230501-N1012	25.8954 min, 06230501	28.9363		6.9 scans	0.89	85 m/z	1.4e-05	0.0227	1671	0.2	1602	9215817		516074144	486193818		25.9		85	83	86	89
BOX3_Z05260517	S0680	06230501-N1012	25.8954 min, 06230501	25.8943		4.2 scans	0.93	TIC	1.4e-05	0.0121	1473	0.3	1473	9220994		283950568	272355406		25.9		96	95	85	98
BOX3_Z05260517	S0680	06230501-N1012	25.8954 min, 06230501	25.8943		4.3 scans	0.92	71 m/z	1.4e-05	0.0125	1473	0.3	1467	9272029		294448166	281913066		25.9		95	95	84	98
BOX3_Z05260517	S0680	06230501-N1012	25.8954 min, 06230501	28.9363		6.6 scans	0.87	85 m/z (131)	1.4e-05	0.0207	1671	0.2	1554	9353930		486875715	479794467		25.9		80	84	83	88
BOX3_Z05260517	S0680	06230501-N1012	25.8954 min, 06230501	28.9363		6.6 scans	0.91	85 m/z	1.4e-05	0.0213	1671	0.2	1593	9353930		499071723	491813093		25.9		84	82	85	89
COTTONWOOD1_Z07090534	S0680	06230501-N1012	25.8954 min, 06230501	25.8523		3.6 scans	0.67	85 m/z	1.8e-05	0.00783	1470	0.5	1146	8639794		244571968	238046500		25.9		97	97	98	97
COTTONWOOD1_Z07090534	S0680	06230501-N1012	25.8954 min, 06230501	25.8554		3.7 scans	0.57	TIC	1.8e-05	0.00701	1470	0.7	1060	8415764		219001065	204871154		25.9		94	97	87	98
COTTONWOOD1_Z07090534	S0680	06230501-N1012	25.8954 min, 06230501	25.8616		4.6 scans	0.57	57 m/z	1.7e-05	0.00745	1471	0.3	1007	8868070		232590923	232052448		25.9		89	95	59	95
COTTONWOOD2_Z07090535	S0680	06230501-N1012	25.8954 min, 06230501	25.8386		3.2 scans	0.92	71 m/z	1.8e-05	0.0109	1469	0.7	1126	8702453		195386075	188460516		25.9		84	77	81	98
COTTONWOOD2_Z07090535	S0680	06230501-N1012	25.8954 min, 06230501	28.8882		4.9 scans	0.83	85 m/z	1.7e-05	0.0206	1668	0.3	1292	9358034		369287389	366553051		25.9		82	79	96	87
COTTONWOOD3_Z07090536	S0680	06230501-N1012	25.8954 min, 06230501	25.851		3.5 scans	0.68	85 m/z	1.7e-05	0.00824	1470	0.6	1117	8915804		216020785	212278883		25.9		97	97	98	98
COTTONWOOD3_Z07090536	S0680	06230501-N1012	25.8954 min, 06230501	25.851		3.5 scans	0.74	85 m/z (361)	1.7e-05	0.00911	1470	0.6	1165	8915804		238784425	234648212		25.9		92	93	85	96
COTTONWOOD3_Z07090536	S0680	06230501-N1012	25.8954 min, 06230501	25.8525		3.4 scans	0.7	TIC	1.7e-05	0.00829	1470	0.7	1129	8915804		217431458	203143593		25.9		96	96	98	98
ELM3_J1_Z07090527	S0680	06230501-N1012	25.8954 min, 06230501	25.8062		2.8 scans	0.6	57 m/z	0.00031	0.000556	1467	1.1	232	553819	0.000819	5735616	5735616	8448710	25.9		90	89	72	94
ELM2_Z07100503	S0680	06230501-N1012	25.8954 min, 06230501	25.8077		2.7 scans	0.63	57 m/z	0.00038	0.000708	1467	1.2	195	412008	0.00115	3754303	3754303	6094678	25.9		87	88	63	93
ELM1_J3_Z07110506	S0680	06230501-N1012	25.8954 min, 06230501	25.8214		2.8 scans	0.73	57 m/z	0.00014	0.00134	1468	1.1	320	1341316	0.00203	14213479	14213479	21460450	25.9		91	90	71	94
JOHNSON1_Z07090522	S0680	06230501-N1012	25.8954 min, 06230501	25.8631		3.8 scans	0.83	85 m/z	1.6e-05	0.0148	1471	0.4	1193	9279706		270770404	258757575		25.9		98	97	99	97
JOHNSON1_Z07090522	S0680	06230501-N1012	25.8954 min, 06230501	25.8631		3.8 scans	0.92	85 m/z (159)	1.6e-05	0.017	1471	0.4	1262	9279706		311081576	297280327		25.9		94	94	87	97
JOHNSON2_Z07090523	S0680	06230501-N1012	25.8954 min, 06230501	25.8632		3.8 scans	0.82	85 m/z	1.7e-05	0.0145	1471	0.4	1207	9261788		274284998	259946184		25.9		98	97	99	97
JOHNSON2_Z07090523	S0680	06230501-N1012	25.8954 min, 06230501	25.8632		3.8 scans	0.91	85 m/z (159)	1.7e-05	0.0164	1471	0.4	1267	9261788		311352173	295075596		25.9		94	94	87	97
JOHNSON3_Z07090524	S0680	06230501-N1012	25.8954 min, 06230501	25.8523		3.4 scans	0.84	85 m/z	1.8e-05	0.0132	1470	0.6	1152	8727169		223458242	223325322		25.9		97	96	99	97
JOHNSON3_Z07090524	S0680	06230501-N1012	25.8954 min, 06230501	25.8523		3.4 scans	0.84	85 m/z (159)	1.8e-05	0.0133	1470	0.6	1147	8727169		224632423	224498805		25.9		95	96	99	97
MUGWORT2_J1_Z07080507	S0680	06230501-N1012	25.8954 min, 06230501	25.8356		2.7 scans	0.9	57 m/z	3e-05	0.00395	1469	0.8	709	4950293		68771996	66778247		25.9		93	91	78	95
MUGWORT3_J2_Z07080508	S0680	06230501-N1012	25.8954 min, 06230501	25.8386		2.8 scans	0.89	57 m/z	3.1e-05	0.00388	1469	0.9	703	4820401		68261946	64622513		25.9		93	91	78	95
MUGWORT1_J3_Z07110504	S0680	06230501-N1012	25.8954 min, 06230501	25.8355		2.7 scans	0.9	57 m/z	3.6e-05	0.00392	1469	0.8	595	4394202		59646156	59272314		25.9		92	90	78	95
OLIVE2_J1_Z07080504	S0680	06230501-N1012	25.8954 min, 06230501	25.8323		2.8 scans	0.85	57 m/z	4.3e-05	0.00258	1469	0.9	590	3309157		49007639	48105249		25.9		92	90	78	96
OLIVE2_J1_Z07080504	S0680	06230501-N1012	25.8954 min, 06230501	25.8323		2.8 scans	0.86	57 m/z (159)	4.3e-05	0.00272	1469	0.9	592	3289291		51606777	50656528		25.9		89	88	78	96
OLIVE3_J2_Z07080505	S0680	06230501-N1012	25.8954 min, 06230501	25.8325		2.7 scans	0.86	57 m/z	3.9e-05	0.00267	1469	0.9	620	3681873		53394461	52165961		25.9		92	90	78	96
OLIVE3_J2_Z07080505	S0680	06230501-N1012	25.8954 min, 06230501	25.8325		2.7 scans	0.87	57 m/z (159)	3.9e-05	0.0028	1469	0.9	622	3681218		56068378	54778357		25.9		90	89	78	96
OLIVE1_J3_Z07110503	S0680	06230501-N1012	25.8954 min, 06230501	25.8279		2.7 scans	0.86	57 m/z	4.4e-05	0.00281	1468	0.9	529	3428475		48316229	48316229		25.9		92	90	78	96
ORCHARD2_J1_Z05260510	S0680	06230501-N1012	25.8954 min, 06230501	25.8986		4.6 scans	0.84	85 m/z	1.7e-05	0.0151	1473	0.4	1437	8676531		291952901	291789217		25.9		98	97	99	97
ORCHARD2_J1_Z05260510	S0680	06230501-N1012	25.8954 min, 06230501	25.8986		4.9 scans	0.82	TIC	1.7e-05	0.0151	1473	0.3	1412	8676531		291640241	291478017		25.9		96	97	97	97
ORCHARD2_J1_Z05260510	S0680	06230501-N1012	25.8954 min, 06230501	25.9094		5.6 scans	0.71	57 m/z	1.6e-05	0.0138	1474	0.3	1250	8995826		267130843	267059778		25.9		89	94	54	92
ORCHARD2_J1_Z05260510	S0680	06230501-N1012	25.8954 min, 06230501	28.9207		5.1 scans	0.81	TIC	1.6e-05	0.0176	1670	0.3	1493	9117022		339247799	338638488		25.9		87	86	97	89
ORCHARD2_J1_Z05260510	S0680	06230501-N1012	25.8954 min, 06230501	28.9207		5.4 scans	0.9	85 m/z	1.6e-05	0.0208	1670	0.3	1579	9123802		400379673	399541424		25.9		85	85	85	89
ORCHARD2_J1_Z05260510	S0680	06230501-N1012	25.8954 min, 06230501	28.9207		5.4 scans	0.95	85 m/z (73)	1.6e-05	0.0221	1670	0.3	1618	9106685		425989626	425097760		25.9		81	79	85	87
ORCHARD2_J1_Z05260510	S0680	06230501-N1012	25.8954 min, 06230501	31.7076		4.5 scans	0.78	85 m/z (119)	1.8e-05	0.0144	1851	0.4	1408	8275007		277839643	277839643		25.9		82	88	95	90
ORCHARD2_J1_Z05260510	S0680	06230501-N1012	25.8954 min, 06230501	31.7076		4.5 scans	0.8	85 m/z	1.7e-05	0.0144	1851	0.4	1428	8761008		277528083	277528083		25.9		87	87	96	90
ORCHARD3_J2_Z05260511	S0680	06230501-N1012	25.8954 min, 06230501	25.9096		5.1 scans	0.84	TIC	1.4e-05	0.0171	1474	0.3	1503	9323887		336957756	326853605		25.9		98	97	99	97
ORCHARD3_J2_Z05260511	S0680	06230501-N1012	25.8954 min, 06230501	25.9096		5.3 scans	0.93	85 m/z	1.4e-05	0.0199	1474	0.3	1583	9323887		392052320	380367170		25.9		95	94	86	96
ORCHARD3_J2_Z05260511	S0680	06230501-N1012	25.8954 min, 06230501	28.9285		5.8 scans	0.85	99 m/z	1.5e-05	0.0199	1670	0.3	1505	8945488		391472210	390869314		25.9		84	81	96	87
ORCHARD3_J2_Z05260511	S0680	06230501-N1012	25.8954 min, 06230501	28.9346		6.1 scans	0.81	TIC	1.5e-05	0.0198	1671	0.2	1474	8733741		389990417	389557872		25.9		85	84	96	89
ORCHARD3_J2_Z05260511	S0680	06230501-N1012	25.8954 min, 06230501	28.9346		6.4 scans	0.93	71 m/z	1.5e-05	0.0234	1671	0.2	1582	9215505		461131231	460739931		25.9		84	85	84	89
ORCHARD3_J2_Z05260511	S0680	06230501-N1012	25.8954 min, 06230501	31.717		4.7 scans	0.81	TIC	1.4e-05	0.016	1852	0.3	1520	9267342		314593462	293559547		25.9		82	79	95	88
ORCHARD1_J3_Z05260518	S0680	06230501-N1012	25.8954 min, 06230501	25.8939		4.1 scans	0.81	TIC	1.4e-05	0.0127	1473	0.3	1403	9202687		244068596	227222348		25.9		98	97	98	97
ORCHARD1_J3_Z05260518	S0680	06230501-N1012	25.8954 min, 06230501	25.8939		4.2 scans	0.9	85 m/z (159)	1.4e-05	0.0154	1473	0.3	1477	9206926		295813916	273531265		25.9		91	94	83	96
ORCHARD1_J3_Z05260518	S0680	06230501-N1012	25.8954 min, 06230501	25.8939		4.2 scans	0.91	85 m/z	1.4e-05	0.015	1473	0.3	1487	9180107		286935543	265321669		25.9		94	95	84	97
ORCHARD1_J3_Z05260518	S0680	06230501-N1012	25.8954 min, 06230501	28.919		4.9 scans	0.8	TIC	1.4e-05	0.0161	1670	0.3	1459	9112542		309140768	300313686		25.9		84	81	96	87
ORCHARD1_J3_Z05260518	S0680	06230501-N1012	25.8954 min, 06230501	28.919		5.1 scans	0.89	71 m/z	1.4e-05	0.0189	1670	0.3	1539	9257524		362678256	354130207		25.9		83	84	83	89
ORCHARD1_J3_Z05260518	S0680	06230501-N1012	25.8954 min, 06230501	31.7029		4.0 scans	0.81	TIC	1.4e-05	0.0132	1851	0.4	1452	9072907		252230180	251146976		25.9		80	75	95	88
ORCHARD1_J3_Z05260518	S0680	06230501-N1012	25.8954 min, 06230501	31.7029		4.2 scans	0.89	85 m/z	1.4e-05	0.0155	1851	0.4	1524	9072907		296376627	295727012		25.9		83	81	84	88
PECAN1_Z07090537	S0680	06230501-N1012	25.8954 min, 06230501	25.8078		2.8 scans	0.45	57 m/z	0.00051	0.000337	1467	0.8	176	308545		4262919	3539761		25.9		81	85	70	92
PECAN1_Z07090537	S0680	06230501-N1012	25.8954 min, 06230501	25.8078		3.0 scans	0.45	TIC	0.0005	0.000222	1467	0.8	176	312283	0.000292	2806958	2155200	3690414	25.9		81	84	69	91
PECAN3_J2_Z07090539	S0680	06230501-N1012	25.8954 min, 06230501	25.8093		2.7 scans	0.54	57 m/z	0.00033	0.000456	1467	0.9	213	437631		6030091	4983021		25.9		85	85	73	94
PECAN3_J2_Z07090539	S0680	06230501-N1012	25.8954 min, 06230501	25.8093		2.9 scans	0.53	TIC	0.00033	0.000346	1467	0.9	212	441140	0.000444	4576844	3490076	5859040	25.9		84	85	71	93
PECAN2_J3_Z07100505	S0680	06230501-N1012	25.8954 min, 06230501	25.8063		2.8 scans	0.54	57 m/z	0.00034	0.000467	1467	0.8	205	425337		6150509	4974692		25.9		83	83	71	92
PECAN2_J3_Z07100505	S0680	06230501-N1012	25.8954 min, 06230501	25.8063		3.0 scans	0.55	TIC	0.00033	0.000329	1467	0.8	207	435480	0.000436	4330662	3854305	5732914	25.9		82	83	71	93
REDOAK2_Z06220513	S0680	06230501-N1012	25.8954 min, 06230501	25.823		2.7 scans	0.62	57 m/z	0.00017	0.000697	1468	1	310	983054	0.000782	11773619	10685097	13194404	25.9		81	77	74	94
RYE1_Z07070504	S0680	06230501-N1012	25.8954 min, 06230501	25.8477		2.9 scans	0.95	57 m/z	1.8e-05	0.0131	1470	0.6	1064	9044252		169086570	166901171		25.9		94	92	82	96
RYE1_Z07070504	S0680	06230501-N1012	25.8954 min, 06230501	28.8896		4.5 scans	0.81	85 m/z	1.7e-05	0.0277	1668	0.3	1292	9310764		358178455	343936341		25.9		81	81	96	87
RYE2_Z07080501	S0680	06230501-N1012	25.8954 min, 06230501	25.851		2.9 scans	0.96	71 m/z	1.6e-05	0.0163	1470	0.7	1131	8957415		176532097	174706676		25.9		94	92	83	96
RYE3_Z07080502	S0680	06230501-N1012	25.8954 min, 06230501	25.8538		3.2 scans	0.95	71 m/z	1.7e-05	0.0167	1470	0.7	1147	8657250		196970967	192088635		25.9		95	93	84	96
RYE3_Z07080502	S0680	06230501-N1012	25.8954 min, 06230501	28.8912		4.4 scans	0.82	85 m/z	1.6e-05	0.0314	1668	0.4	1359	9157436		369748156	369748156		25.9		84	81	96	87
SYCAMORE2_J1_Z07090517	S0680	06230501-N1012	25.8954 min, 06230501	25.8231		2.7 scans	0.9	57 m/z	3.1e-05	0.00363	1468	0.9	732	5285495		76079844	71659572		25.9		93	91	78	96
SYCAMORE3_J2_Z07110505	S0680	06230501-N1012	25.8954 min, 06230501	25.8356		2.8 scans	0.91	57 m/z	3.6e-05	0.0037	1469	0.9	643	5137911		74418394	73206600		25.9		93	91	78	96
SYCAMORE1_J3_Z07110508	S0680	06230501-N1012	25.8954 min, 06230501	25.8325		2.7 scans	0.91	57 m/z	4.2e-05	0.00347	1469	0.8	598	4438260		63302746	63302746		25.9		93	91	78	96
TIMOTHY1_Z07090531	S0680	06230501-N1012	25.8954 min, 06230501	25.82		2.7 scans	0.9	57 m/z	2.6e-05	0.00711	1468	0.8	782	5538237		78814404	78251273		25.9		93	91	78	95
TIMOTHY3_J2_Z07090533	S0680	06230501-N1012	25.8954 min, 06230501	25.8186		2.7 scans	0.85	57 m/z	2.8e-05	0.00792	1468	0.8	758	5080018		73420897	72890936		25.9		93	91	78	96
TIMOTHY2_J3_Z07100504	S0680	06230501-N1012	25.8954 min, 06230501	25.8186		2.7 scans	0.71	57 m/z	3.8e-05	0.00537	1468	0.8	649	4000573		57039729	56625143		25.9		92	91	77	95
TIMOTHY2_J3_Z07100504	S0680	06230501-N1012	25.8954 min, 06230501	25.8186		2.7 scans	0.72	57 m/z (361)	3.8e-05	0.00549	1468	0.8	652	4000573		58293795	57870094		25.9		91	91	78	96
WALNUT1_Z08240510	S0680	06230501-N1012	25.8954 min, 06230501	25.7419		2.7 scans	0.83	57 m/z	6.3e-05	0.00218	1463	0.9	512	1625285		18722246	17523336		25.9		83	80	69	88
WALNUT2_Z08240511	S0680	06230501-N1012	25.8954 min, 06230501	25.7435		2.7 scans	0.81	57 m/z	7.7e-05	0.00184	1463	1	473	1374471		15454526	14593105		25.9		83	80	69	87
WALNUT3_Z08240512	S0680	06230501-N1012	25.8954 min, 06230501	25.7452		2.7 scans	0.87	57 m/z	5.1e-05	0.0024	1463	0.9	589	2136216		24378491	22670089		25.9		84	81	71	88
WHITEOAK2_Z07090514	S0680	06230501-N1012	25.8954 min, 06230501	25.8094		2.8 scans	0.58	57 m/z	0.00021	0.000538	1467	1	259	716308	0.00057	8988478	8329524	9517225	25.9		86	83	75	95
ASH1_Z06220509	S0680	07090522-N1007	25.8631 min, 07090522	25.894		5.0 scans	0.77	85 m/z	1.6e-05	0.022	1473	0.3	1350	9308469		393854880	379819225		25.86		100	99	99	100
ASH1_Z06220509	S0680	07090522-N1007	25.8631 min, 07090522	28.8592		3.3 scans	0.94	71 m/z	1.6e-05	0.0128	1666	0.6	1212	9128786		230037770	228299239		25.86		80	75	83	88
ASH2_Z06220510	S0680	07090522-N1007	25.8631 min, 07090522	25.8646		3.5 scans	0.8	85 m/z	1.8e-05	0.0162	1471	0.5	1196	9185335		227562762	227532642		25.86		100	99	100	99
ASH2_Z06220510	S0680	07090522-N1007	25.8631 min, 07090522	25.8646		3.5 scans	0.92	85 m/z (361)	1.8e-05	0.0187	1471	0.5	1276	9185335		262090736	262056046		25.86		96	97	87	100
ASH3_Z06230501	S0680	07090522-N1007	25.8631 min, 07090522	25.8954		4.5 scans	0.71	TIC	1.4e-05	0.0188	1473	0.4	1276	9037955		321291644	317631985		25.86		98	100	86	99
ASH3_Z06230501	S0680	07090522-N1007	25.8631 min, 07090522	25.8954		4.8 scans	0.76	85 m/z	1.4e-05	0.0215	1473	0.4	1321	9037955		367877692	367620441		25.86		96	100	98	99
ASH3_Z06230501	S0680	07090522-N1007	25.8631 min, 07090522	25.8954		4.8 scans	0.76	85 m/z (159)	1.4e-05	0.0216	1473	0.4	1316	9037955		369535316	369276906		25.86		96	97	99	100
ASH3_Z06230501	S0680	07090522-N1007	25.8631 min, 07090522	28.8636		3.4 scans	0.8	85 m/z	1.5e-05	0.0111	1666	0.6	1114	8825437		190190594	188119613		25.86		81	77	96	88
BERMUDA1_Z06220506	S0680	07090522-N1007	25.8631 min, 07090522	25.8955		5.3 scans	0.77	85 m/z	1.8e-05	0.0213	1473	0.4	1315	8684005		392675289	392467312		25.86		99	99	86	99
BERMUDA1_Z06220506	S0680	07090522-N1007	25.8631 min, 07090522	25.8955		5.3 scans	0.78	85 m/z (57)	2.6e-05	0.0218	1473	0.4	1322	6245349		401635657	401422935		25.86		95	97	84	97
BERMUDA1_Z06220506	S0680	07090522-N1007	25.8631 min, 07090522	25.9093		7.1 scans	0.24	57 m/z	1.7e-05	0.0064	1474	0.2	630	9284015		117643714	117643714		25.86		84	97	6	87
BERMUDA1_Z06220506	S0680	07090522-N1007	25.8631 min, 07090522	28.9667		8.9 scans	0.88	55 m/z	1.8e-05	0.0476	1673	0.2	1552	9003896		874436408	871903729		25.86		85	83	96	88
BERMUDA1_Z06220506	S0680	07090522-N1007	25.8631 min, 07090522	28.9667		9.0 scans	0.88	TIC	1.9e-05	0.0144	1673	2.5	1554	8524460	0.0489	266254725	266254725	898046140	25.86		81	88	87	89
BERMUDA2_Z06220507	S0680	07090522-N1007	25.8631 min, 07090522	25.894		4.7 scans	0.76	TIC	1.7e-05	0.0201	1473	0.3	1310	9274868		349151418	332321430		25.86		99	99	86	99
BERMUDA2_Z06220507	S0680	07090522-N1007	25.8631 min, 07090522	25.894		4.9 scans	0.84	85 m/z	1.7e-05	0.0232	1473	0.3	1376	9274868		403440076	383455381		25.86		100	100	100	100
BERMUDA2_Z06220507	S0680	07090522-N1007	25.8631 min, 07090522	25.894		4.9 scans	0.89	85 m/z (131)	1.7e-05	0.0252	1473	0.3	1411	9274868		438538272	416814962		25.86		97	98	90	100
BERMUDA3_Z06220508	S0680	07090522-N1007	25.8631 min, 07090522	25.8923		5.0 scans	0.85	85 m/z	1.7e-05	0.0218	1473	0.3	1336	9339792		395036379	386445913		25.86		100	100	100	100
BERMUDA3_Z06220508	S0680	07090522-N1007	25.8631 min, 07090522	25.8923		5.0 scans	0.96	85 m/z (361)	1.9e-05	0.0251	1473	0.3	1418	8734794		453602669	443738620		25.86		97	98	90	99
BERMUDA3_Z06220508	S0680	07090522-N1007	25.8631 min, 07090522	28.9512		7.5 scans	0.71	99 m/z	2.7e-05	0.0337	1672	0.2	1389	5980186		608564433	585121885		25.86		82	85	71	87
BERMUDA3_Z06220508	S0680	07090522-N1007	25.8631 min, 07090522	28.9512		7.9 scans	0.91	TIC	1.9e-05	0.0145	1672	2.4	1568	8568491	0.0453	262905670	262905670	817509343	25.86		86	88	89	90
BIRCH1_Z08240503	S0680	07090522-N1007	25.8631 min, 07090522	25.7545		2.8 scans	0.92	57 m/z	1.2e-05	0.00259	1464	0.8	1062	7581655		101731423	101680336		25.86		89	86	75	93
BIRCH1_Z08240503	S0680	07090522-N1007	25.8631 min, 07090522	28.7688		2.9 scans	0.93	71 m/z	1e-05	0.0043	1660	0.7	1334	8972413		168930326	164805787		25.86		81	77	80	87
BIRCH2_Z08240504	S0680	07090522-N1007	25.8631 min, 07090522	25.762		2.9 scans	0.9	71 m/z	1.1e-05	0.003	1464	0.8	1226	8771352		137583984	132915381		25.86		91	89	79	95
BIRCH2_Z08240504	S0680	07090522-N1007	25.8631 min, 07090522	28.7794		3.4 scans	0.77	71 m/z	1.1e-05	0.00398	1661	0.5	1294	8755598		182652433	174559512		25.86		83	80	97	88
BIRCH2_Z08240504	S0680	07090522-N1007	25.8631 min, 07090522	28.7809		3.4 scans	0.78	TIC	1.1e-05	0.00378	1661	0.5	1295	8735384		173331292	164183159		25.86		83	80	97	88
BIRCH3_Z08240505	S0680	07090522-N1007	25.8631 min, 07090522	25.7591		2.7 scans	0.91	57 m/z	1.3e-05	0.00266	1464	0.8	1109	8037270		103771891	101147774		25.86		90	87	75	94
BIRCH3_Z08240505	S0680	07090522-N1007	25.8631 min, 07090522	28.7719		3.0 scans	0.9	71 m/z	1.2e-05	0.00433	1660	0.8	1352	8716145		168435890	161831625		25.86		81	77	81	87
BLUEGRASS1_Z06220503	S0680	07090522-N1007	25.8631 min, 07090522	25.8248		2.8 scans	0.8	57 m/z	0.0001	0.0018	1468	1.1	416	1585898		21787735	19452112		25.86		92	89	78	97
BLUEGRASS2_Z06220504	S0680	07090522-N1007	25.8631 min, 07090522	25.8232		2.7 scans	0.83	57 m/z	9.2e-05	0.00204	1468	1	444	1849478		24434876	22324718		25.86		93	90	77	97
BLUEGRASS3_Z06220505	S0680	07090522-N1007	25.8631 min, 07090522	25.8231		2.8 scans	0.82	57 m/z	9.1e-05	0.00186	1468	1	451	1942422	0.00189	24910985	23986028	25212630	25.86		93	90	77	97
BOX1_Z05260515	S0680	07090522-N1007	25.8631 min, 07090522	25.8772		3.7 scans	0.81	TIC	1.5e-05	0.0109	1472	0.4	1319	9004020		203571870	201834675		25.86		100	99	99	99
BOX1_Z05260515	S0680	07090522-N1007	25.8631 min, 07090522	25.8772		3.8 scans	0.92	71 m/z (259)	1.5e-05	0.013	1472	0.4	1403	9258581		242726356	239697093		25.86		95	96	82	98
BOX1_Z05260515	S0680	07090522-N1007	25.8631 min, 07090522	25.8772		3.8 scans	0.94	71 m/z	1.5e-05	0.0131	1472	0.4	1418	9258581		244460465	241409560		25.86		95	96	84	99
BOX1_Z05260515	S0680	07090522-N1007	25.8631 min, 07090522	28.9085		5.5 scans	0.84	85 m/z	1.5e-05	0.0198	1669	0.3	1467	8924466		369156818	369062494		25.86		86	84	97	89
BOX2_Z05260516	S0680	07090522-N1007	25.8631 min, 07090522	25.8943		4.2 scans	0.81	TIC	1.4e-05	0.0117	1473	0.4	1428	9113078		267315628	243461579		25.86		100	100	100	100
BOX2_Z05260516	S0680	07090522-N1007	25.8631 min, 07090522	25.8943		4.4 scans	0.8	85 m/z	1.4e-05	0.0122	1473	0.4	1415	9158061		277371227	277371227		25.86		98	100	97	99
BOX2_Z05260516	S0680	07090522-N1007	25.8631 min, 07090522	28.9363		6.5 scans	0.82	TIC	1.4e-05	0.0196	1671	0.2	1537	9233022		446331081	425061364		25.86		86	83	96	89
BOX2_Z05260516	S0680	07090522-N1007	25.8631 min, 07090522	28.9363		6.9 scans	0.89	85 m/z	1.4e-05	0.0227	1671	0.2	1602	9215817		516074144	486193818		25.86		87	85	86	91
BOX3_Z05260517	S0680	07090522-N1007	25.8631 min, 07090522	25.8943		4.2 scans	0.93	TIC	1.4e-05	0.0121	1473	0.3	1473	9220994		283950568	272355406		25.86		99	97	87	100
BOX3_Z05260517	S0680	07090522-N1007	25.8631 min, 07090522	25.8943		4.3 scans	0.92	71 m/z	1.4e-05	0.0125	1473	0.3	1467	9272029		294448166	281913066		25.86		96	97	85	99
BOX3_Z05260517	S0680	07090522-N1007	25.8631 min, 07090522	28.9363		6.3 scans	0.83	TIC	1.4e-05	0.0183	1671	0.2	1523	9353930		430749408	415450849		25.86		81	76	95	89
BOX3_Z05260517	S0680	07090522-N1007	25.8631 min, 07090522	28.9363		6.6 scans	0.87	85 m/z (131)	1.4e-05	0.0207	1671	0.2	1554	9353930		486875715	479794467		25.86		82	86	84	90
BOX3_Z05260517	S0680	07090522-N1007	25.8631 min, 07090522	28.9363		6.6 scans	0.91	85 m/z	1.4e-05	0.0213	1671	0.2	1593	9353930		499071723	491813093		25.86		86	84	86	91
COTTONWOOD1_Z07090534	S0680	07090522-N1007	25.8631 min, 07090522	25.8523		3.6 scans	0.67	85 m/z	1.8e-05	0.00783	1470	0.5	1146	8639794		244571968	238046500		25.86		99	99	99	99
COTTONWOOD1_Z07090534	S0680	07090522-N1007	25.8631 min, 07090522	25.8554		3.7 scans	0.57	TIC	1.8e-05	0.00701	1470	0.7	1060	8415764		219001065	204871154		25.86		95	97	86	99
COTTONWOOD1_Z07090534	S0680	07090522-N1007	25.8631 min, 07090522	25.8616		4.6 scans	0.57	57 m/z	1.7e-05	0.00745	1471	0.3	1007	8868070		232590923	232052448		25.86		90	97	60	97
COTTONWOOD2_Z07090535	S0680	07090522-N1007	25.8631 min, 07090522	25.8386		3.2 scans	0.92	71 m/z	1.8e-05	0.0109	1469	0.7	1126	8702453		195386075	188460516		25.86		82	75	80	96
COTTONWOOD2_Z07090535	S0680	07090522-N1007	25.8631 min, 07090522	28.8882		4.9 scans	0.83	85 m/z	1.7e-05	0.0206	1668	0.3	1292	9358034		369287389	366553051		25.86		84	81	97	89
COTTONWOOD3_Z07090536	S0680	07090522-N1007	25.8631 min, 07090522	25.851		3.5 scans	0.68	85 m/z	1.7e-05	0.00824	1470	0.6	1117	8915804		216020785	212278883		25.86		99	98	99	99
COTTONWOOD3_Z07090536	S0680	07090522-N1007	25.8631 min, 07090522	25.851		3.5 scans	0.74	85 m/z (361)	1.7e-05	0.00911	1470	0.6	1165	8915804		238784425	234648212		25.86		94	95	86	99
COTTONWOOD3_Z07090536	S0680	07090522-N1007	25.8631 min, 07090522	25.8525		3.4 scans	0.7	TIC	1.7e-05	0.00829	1470	0.7	1129	8915804		217431458	203143593		25.86		97	97	99	99
COTTONWOOD3_Z07090536	S0680	07090522-N1007	25.8631 min, 07090522	28.9053		5.1 scans	0.81	85 m/z	1.7e-05	0.0176	1669	0.3	1375	9322921		462123788	447502247		25.86		80	76	95	89
ELM3_J1_Z07090527	S0680	07090522-N1007	25.8631 min, 07090522	25.8062		2.8 scans	0.6	57 m/z	0.00031	0.000556	1467	1.1	232	553819	0.000819	5735616	5735616	8448710	25.86		91	92	74	96
ELM2_Z07100503	S0680	07090522-N1007	25.8631 min, 07090522	25.8077		2.7 scans	0.63	57 m/z	0.00038	0.000708	1467	1.2	195	412008	0.00115	3754303	3754303	6094678	25.86		89	91	64	95
ELM1_J3_Z07110506	S0680	07090522-N1007	25.8631 min, 07090522	25.8214		2.8 scans	0.73	57 m/z	0.00014	0.00134	1468	1.1	320	1341316	0.00203	14213479	14213479	21460450	25.86		93	92	72	97
JOHNSON1_Z07090522	S0680	07090522-N1007	25.8631 min, 07090522	25.8631		3.8 scans	0.83	85 m/z	1.6e-05	0.0148	1471	0.4	1193	9279706		270770404	258757575		25.86		100	100	100	100
JOHNSON1_Z07090522	S0680	07090522-N1007	25.8631 min, 07090522	25.8631		3.8 scans	0.92	85 m/z (159)	1.6e-05	0.017	1471	0.4	1262	9279706		311081576	297280327		25.86		97	97	88	100
JOHNSON1_Z07090522	S0680	07090522-N1007	25.8631 min, 07090522	28.9359		7.2 scans	0.66	85 m/z (381)	1.6e-05	0.0327	1671	0.2	1334	9273161		598037234	575552194		25.86		80	86	82	85
JOHNSON1_Z07090522	S0680	07090522-N1007	25.8631 min, 07090522	28.9359		7.2 scans	0.93	85 m/z	1.6e-05	0.0447	1671	0.2	1584	9273161		818336529	787568662		25.86		80	75	87	88
JOHNSON2_Z07090523	S0680	07090522-N1007	25.8631 min, 07090522	25.8632		3.8 scans	0.82	85 m/z	1.7e-05	0.0145	1471	0.4	1207	9261788		274284998	259946184		25.86		100	100	100	100
JOHNSON2_Z07090523	S0680	07090522-N1007	25.8631 min, 07090522	25.8632		3.8 scans	0.91	85 m/z (159)	1.7e-05	0.0164	1471	0.4	1267	9261788		311352173	295075596		25.86		97	97	88	100
JOHNSON2_Z07090523	S0680	07090522-N1007	25.8631 min, 07090522	28.9359		6.2 scans	0.72	99 m/z	2.4e-05	0.0307	1671	0.2	1383	6514337		581785910	523246094		25.86		80	82	71	87
JOHNSON3_Z07090524	S0680	07090522-N1007	25.8631 min, 07090522	25.8523		3.4 scans	0.84	85 m/z	1.8e-05	0.0132	1470	0.6	1152	8727169		223458242	223325322		25.86		100	99	100	100
JOHNSON3_Z07090524	S0680	07090522-N1007	25.8631 min, 07090522	25.8523		3.4 scans	0.84	85 m/z (159)	1.8e-05	0.0133	1470	0.6	1147	8727169		224632423	224498805		25.86		98	99	100	100
JOHNSON3_Z07090524	S0680	07090522-N1007	25.8631 min, 07090522	28.9205		5.3 scans	0.72	99 m/z	2.5e-05	0.0291	1670	0.2	1369	6279520		489984856	451042155		25.86		80	82	71	87
MUGWORT2_J1_Z07080507	S0680	07090522-N1007	25.8631 min, 07090522	25.8356		2.7 scans	0.9	57 m/z	3e-05	0.00395	1469	0.8	709	4950293		68771996	66778247		25.86		95	93	79	98
MUGWORT3_J2_Z07080508	S0680	07090522-N1007	25.8631 min, 07090522	22.6553		4.4 scans	0.8	85 m/z	1.7e-05	0.0177	1262	0.4	1219	8890183		311687812	311448014		25.86		81	81	96	81
MUGWORT3_J2_Z07080508	S0680	07090522-N1007	25.8631 min, 07090522	25.8386		2.8 scans	0.89	57 m/z	3.1e-05	0.00388	1469	0.9	703	4820401		68261946	64622513		25.86		96	93	79	98
MUGWORT1_J3_Z07110504	S0680	07090522-N1007	25.8631 min, 07090522	25.8355		2.7 scans	0.9	57 m/z	3.6e-05	0.00392	1469	0.8	595	4394202		59646156	59272314		25.86		95	93	79	98
OLIVE2_J1_Z07080504	S0680	07090522-N1007	25.8631 min, 07090522	25.8323		2.8 scans	0.85	57 m/z	4.3e-05	0.00258	1469	0.9	590	3309157		49007639	48105249		25.86		95	92	79	98
OLIVE2_J1_Z07080504	S0680	07090522-N1007	25.8631 min, 07090522	25.8323		2.8 scans	0.86	57 m/z (159)	4.3e-05	0.00272	1469	0.9	592	3289291		51606777	50656528		25.86		91	90	79	98
OLIVE3_J2_Z07080505	S0680	07090522-N1007	25.8631 min, 07090522	25.8325		2.7 scans	0.86	57 m/z	3.9e-05	0.00267	1469	0.9	620	3681873		53394461	52165961		25.86		95	92	79	98
OLIVE3_J2_Z07080505	S0680	07090522-N1007	25.8631 min, 07090522	25.8325		2.7 scans	0.87	57 m/z (159)	3.9e-05	0.0028	1469	0.9	622	3681218		56068378	54778357		25.86		92	91	79	99
OLIVE1_J3_Z07110503	S0680	07090522-N1007	25.8631 min, 07090522	25.8279		2.7 scans	0.86	57 m/z	4.4e-05	0.00281	1468	0.9	529	3428475		48316229	48316229		25.86		95	92	79	98
ORCHARD2_J1_Z05260510	S0680	07090522-N1007	25.8631 min, 07090522	25.8986		4.6 scans	0.84	85 m/z	1.7e-05	0.0151	1473	0.4	1437	8676531		291952901	291789217		25.86		100	100	100	100
ORCHARD2_J1_Z05260510	S0680	07090522-N1007	25.8631 min, 07090522	25.8986		4.9 scans	0.82	TIC	1.7e-05	0.0151	1473	0.3	1412	8676531		291640241	291478017		25.86		98	100	98	99
ORCHARD2_J1_Z05260510	S0680	07090522-N1007	25.8631 min, 07090522	25.9094		5.6 scans	0.71	57 m/z	1.6e-05	0.0138	1474	0.3	1250	8995826		267130843	267059778		25.86		92	97	55	94
ORCHARD2_J1_Z05260510	S0680	07090522-N1007	25.8631 min, 07090522	28.9207		5.1 scans	0.81	TIC	1.6e-05	0.0176	1670	0.3	1493	9117022		339247799	338638488		25.86		89	89	98	91
ORCHARD2_J1_Z05260510	S0680	07090522-N1007	25.8631 min, 07090522	28.9207		5.4 scans	0.9	85 m/z	1.6e-05	0.0208	1670	0.3	1579	9123802		400379673	399541424		25.86		87	87	86	91
ORCHARD2_J1_Z05260510	S0680	07090522-N1007	25.8631 min, 07090522	28.9207		5.4 scans	0.95	85 m/z (73)	1.6e-05	0.0221	1670	0.3	1618	9106685		425989626	425097760		25.86		82	81	86	89
ORCHARD2_J1_Z05260510	S0680	07090522-N1007	25.8631 min, 07090522	31.7076		4.5 scans	0.78	85 m/z (119)	1.8e-05	0.0144	1851	0.4	1408	8275007		277839643	277839643		25.86		83	89	96	92
ORCHARD2_J1_Z05260510	S0680	07090522-N1007	25.8631 min, 07090522	31.7076		4.5 scans	0.8	85 m/z	1.7e-05	0.0144	1851	0.4	1428	8761008		277528083	277528083		25.86		89	89	97	92
ORCHARD3_J2_Z05260511	S0680	07090522-N1007	25.8631 min, 07090522	25.9096		5.1 scans	0.84	TIC	1.4e-05	0.0171	1474	0.3	1503	9323887		336957756	326853605		25.86		100	100	100	100
ORCHARD3_J2_Z05260511	S0680	07090522-N1007	25.8631 min, 07090522	25.9096		5.3 scans	0.93	85 m/z	1.4e-05	0.0199	1474	0.3	1583	9323887		392052320	380367170		25.86		98	97	86	99
ORCHARD3_J2_Z05260511	S0680	07090522-N1007	25.8631 min, 07090522	28.9285		5.8 scans	0.85	99 m/z	1.5e-05	0.0199	1670	0.3	1505	8945488		391472210	390869314		25.86		86	84	97	89
ORCHARD3_J2_Z05260511	S0680	07090522-N1007	25.8631 min, 07090522	28.9346		6.1 scans	0.81	TIC	1.5e-05	0.0198	1671	0.2	1474	8733741		389990417	389557872		25.86		88	86	97	91
ORCHARD3_J2_Z05260511	S0680	07090522-N1007	25.8631 min, 07090522	28.9346		6.4 scans	0.93	71 m/z	1.5e-05	0.0234	1671	0.2	1582	9215505		461131231	460739931		25.86		86	87	85	91
ORCHARD3_J2_Z05260511	S0680	07090522-N1007	25.8631 min, 07090522	31.717		4.7 scans	0.81	TIC	1.4e-05	0.016	1852	0.3	1520	9267342		314593462	293559547		25.86		85	82	96	89
ORCHARD1_J3_Z05260518	S0680	07090522-N1007	25.8631 min, 07090522	25.8939		4.1 scans	0.81	TIC	1.4e-05	0.0127	1473	0.3	1403	9202687		244068596	227222348		25.86		100	100	100	100
ORCHARD1_J3_Z05260518	S0680	07090522-N1007	25.8631 min, 07090522	25.8939		4.2 scans	0.9	85 m/z (159)	1.4e-05	0.0154	1473	0.3	1477	9206926		295813916	273531265		25.86		93	96	83	99
ORCHARD1_J3_Z05260518	S0680	07090522-N1007	25.8631 min, 07090522	25.8939		4.2 scans	0.91	85 m/z	1.4e-05	0.015	1473	0.3	1487	9180107		286935543	265321669		25.86		96	97	85	99
ORCHARD1_J3_Z05260518	S0680	07090522-N1007	25.8631 min, 07090522	28.919		4.9 scans	0.8	TIC	1.4e-05	0.0161	1670	0.3	1459	9112542		309140768	300313686		25.86		86	84	97	89
ORCHARD1_J3_Z05260518	S0680	07090522-N1007	25.8631 min, 07090522	28.919		5.1 scans	0.89	71 m/z	1.4e-05	0.0189	1670	0.3	1539	9257524		362678256	354130207		25.86		85	86	84	91
ORCHARD1_J3_Z05260518	S0680	07090522-N1007	25.8631 min, 07090522	31.7029		4.0 scans	0.81	TIC	1.4e-05	0.0132	1851	0.4	1452	9072907		252230180	251146976		25.86		82	77	96	90
ORCHARD1_J3_Z05260518	S0680	07090522-N1007	25.8631 min, 07090522	31.7029		4.2 scans	0.89	85 m/z	1.4e-05	0.0155	1851	0.4	1524	9072907		296376627	295727012		25.86		85	83	85	90
PECAN1_Z07090537	S0680	07090522-N1007	25.8631 min, 07090522	25.8078		2.8 scans	0.45	57 m/z	0.00051	0.000337	1467	0.8	176	308545		4262919	3539761		25.86		81	86	71	94
PECAN1_Z07090537	S0680	07090522-N1007	25.8631 min, 07090522	25.8078		3.0 scans	0.45	TIC	0.0005	0.000222	1467	0.8	176	312283	0.000292	2806958	2155200	3690414	25.86		80	86	70	93
PECAN3_J2_Z07090539	S0680	07090522-N1007	25.8631 min, 07090522	25.8093		2.7 scans	0.54	57 m/z	0.00033	0.000456	1467	0.9	213	437631		6030091	4983021		25.86		87	87	74	96
PECAN3_J2_Z07090539	S0680	07090522-N1007	25.8631 min, 07090522	25.8093		2.9 scans	0.53	TIC	0.00033	0.000346	1467	0.9	212	441140	0.000444	4576844	3490076	5859040	25.86		85	87	72	95
PECAN2_J3_Z07100505	S0680	07090522-N1007	25.8631 min, 07090522	25.8063		2.8 scans	0.54	57 m/z	0.00034	0.000467	1467	0.8	205	425337		6150509	4974692		25.86		83	85	72	95
PECAN2_J3_Z07100505	S0680	07090522-N1007	25.8631 min, 07090522	25.8063		3.0 scans	0.55	TIC	0.00033	0.000329	1467	0.8	207	435480	0.000436	4330662	3854305	5732914	25.86		83	85	72	95
REDOAK2_Z06220513	S0680	07090522-N1007	25.8631 min, 07090522	25.823		2.7 scans	0.62	57 m/z	0.00017	0.000697	1468	1	310	983054	0.000782	11773619	10685097	13194404	25.86		83	79	76	96
RYE1_Z07070504	S0680	07090522-N1007	25.8631 min, 07090522	25.8477		2.9 scans	0.95	57 m/z	1.8e-05	0.0131	1470	0.6	1064	9044252		169086570	166901171		25.86		97	95	83	99
RYE1_Z07070504	S0680	07090522-N1007	25.8631 min, 07090522	28.8896		4.5 scans	0.81	85 m/z	1.7e-05	0.0277	1668	0.3	1292	9310764		358178455	343936341		25.86		83	83	96	89
RYE2_Z07080501	S0680	07090522-N1007	25.8631 min, 07090522	25.851		2.9 scans	0.96	71 m/z	1.6e-05	0.0163	1470	0.7	1131	8957415		176532097	174706676		25.86		97	95	84	99
RYE2_Z07080501	S0680	07090522-N1007	25.8631 min, 07090522	28.8884		4.5 scans	0.85	85 m/z	1.5e-05	0.0319	1668	0.3	1298	9301797		344751899	337698687		25.86		82	77	96	89
RYE3_Z07080502	S0680	07090522-N1007	25.8631 min, 07090522	25.8538		3.2 scans	0.95	71 m/z	1.7e-05	0.0167	1470	0.7	1147	8657250		196970967	192088635		25.86		98	96	85	99
RYE3_Z07080502	S0680	07090522-N1007	25.8631 min, 07090522	28.8897		4.1 scans	0.76	TIC	1.6e-05	0.0273	1668	0.4	1307	9157436		321333130	321333130		25.86		80	76	83	89
RYE3_Z07080502	S0680	07090522-N1007	25.8631 min, 07090522	28.8912		4.4 scans	0.82	85 m/z	1.6e-05	0.0314	1668	0.4	1359	9157436		369748156	369748156		25.86		86	83	97	89
SYCAMORE2_J1_Z07090517	S0680	07090522-N1007	25.8631 min, 07090522	25.8231		2.7 scans	0.9	57 m/z	3.1e-05	0.00363	1468	0.9	732	5285495		76079844	71659572		25.86		96	93	80	98
SYCAMORE3_J2_Z07110505	S0680	07090522-N1007	25.8631 min, 07090522	25.8356		2.8 scans	0.91	57 m/z	3.6e-05	0.0037	1469	0.9	643	5137911		74418394	73206600		25.86		96	93	79	98
SYCAMORE1_J3_Z07110508	S0680	07090522-N1007	25.8631 min, 07090522	25.8325		2.7 scans	0.91	57 m/z	4.2e-05	0.00347	1469	0.8	598	4438260		63302746	63302746		25.86		96	93	79	98
TIMOTHY1_Z07090531	S0680	07090522-N1007	25.8631 min, 07090522	25.82		2.7 scans	0.9	57 m/z	2.6e-05	0.00711	1468	0.8	782	5538237		78814404	78251273		25.86		96	93	79	98
TIMOTHY3_J2_Z07090533	S0680	07090522-N1007	25.8631 min, 07090522	25.8186		2.7 scans	0.85	57 m/z	2.8e-05	0.00792	1468	0.8	758	5080018		73420897	72890936		25.86		96	93	79	98
TIMOTHY3_J2_Z07090533	S0680	07090522-N1007	25.8631 min, 07090522	28.836		3.0 scans	0.96	57 m/z	1.7e-05	0.0159	1664	0.7	1016	8244368		147948362	143919938		25.86		80	74	79	88
TIMOTHY2_J3_Z07100504	S0680	07090522-N1007	25.8631 min, 07090522	25.8186		2.7 scans	0.71	57 m/z	3.8e-05	0.00537	1468	0.8	649	4000573		57039729	56625143		25.86		94	93	78	98
TIMOTHY2_J3_Z07100504	S0680	07090522-N1007	25.8631 min, 07090522	25.8186		2.7 scans	0.72	57 m/z (361)	3.8e-05	0.00549	1468	0.8	652	4000573		58293795	57870094		25.86		93	93	79	98
WALNUT1_Z08240510	S0680	07090522-N1007	25.8631 min, 07090522	25.7419		2.7 scans	0.83	57 m/z	6.3e-05	0.00218	1463	0.9	512	1625285		18722246	17523336		25.86		86	83	70	91
WALNUT2_Z08240511	S0680	07090522-N1007	25.8631 min, 07090522	25.7435		2.7 scans	0.81	57 m/z	7.7e-05	0.00184	1463	1	473	1374471		15454526	14593105		25.86		85	83	71	90
WALNUT3_Z08240512	S0680	07090522-N1007	25.8631 min, 07090522	25.7452		2.7 scans	0.87	57 m/z	5.1e-05	0.0024	1463	0.9	589	2136216		24378491	22670089		25.86		87	83	73	91
WHITEOAK1_Z07090513	S0680	07090522-N1007	25.8631 min, 07090522	25.8095		2.7 scans	0.61	57 m/z	0.00022	0.000599	1467	1	246	625515	0.000671	8232331	7440403	9210578	25.86		80	77	75	96
WHITEOAK1_Z07090513	S0680	07090522-N1007	25.8631 min, 07090522	25.8095		2.8 scans	0.62	TIC	0.00022	0.000537	1467	1.2	249	643130	0.00199	7374342	6043919	27316021	25.86		80	77	75	95
WHITEOAK2_Z07090514	S0680	07090522-N1007	25.8631 min, 07090522	25.8094		2.8 scans	0.58	57 m/z	0.00021	0.000538	1467	1	259	716308	0.00057	8988478	8329524	9517225	25.86		88	85	76	97
ASH1_Z06220509	S0680	07090523-N1009	25.8632 min, 07090523	25.894		5.0 scans	0.77	85 m/z	1.6e-05	0.022	1473	0.3	1350	9308469		393854880	379819225		25.86		100	99	99	100
ASH1_Z06220509	S0680	07090523-N1009	25.8632 min, 07090523	28.8592		3.3 scans	0.94	71 m/z	1.6e-05	0.0128	1666	0.6	1212	9128786		230037770	228299239		25.86		80	75	83	88
ASH2_Z06220510	S0680	07090523-N1009	25.8632 min, 07090523	25.8646		3.5 scans	0.8	85 m/z	1.8e-05	0.0162	1471	0.5	1196	9185335		227562762	227532642		25.86		100	99	100	100
ASH2_Z06220510	S0680	07090523-N1009	25.8632 min, 07090523	25.8646		3.5 scans	0.92	85 m/z (361)	1.8e-05	0.0187	1471	0.5	1276	9185335		262090736	262056046		25.86		96	97	87	100
ASH2_Z06220510	S0680	07090523-N1009	25.8632 min, 07090523	28.8436		2.8 scans	0.94	57 m/z	2.1e-05	0.00903	1665	0.7	973	7904419		126521019	126448486		25.86		80	74	78	88
ASH3_Z06230501	S0680	07090523-N1009	25.8632 min, 07090523	25.8954		4.5 scans	0.71	TIC	1.4e-05	0.0188	1473	0.4	1276	9037955		321291644	317631985		25.86		98	100	87	100
ASH3_Z06230501	S0680	07090523-N1009	25.8632 min, 07090523	25.8954		4.8 scans	0.76	85 m/z	1.4e-05	0.0215	1473	0.4	1321	9037955		367877692	367620441		25.86		96	100	98	99
ASH3_Z06230501	S0680	07090523-N1009	25.8632 min, 07090523	25.8954		4.8 scans	0.76	85 m/z (159)	1.4e-05	0.0216	1473	0.4	1316	9037955		369535316	369276906		25.86		97	97	99	100
ASH3_Z06230501	S0680	07090523-N1009	25.8632 min, 07090523	28.8636		3.4 scans	0.8	85 m/z	1.5e-05	0.0111	1666	0.6	1114	8825437		190190594	188119613		25.86		81	77	96	88
BERMUDA1_Z06220506	S0680	07090523-N1009	25.8632 min, 07090523	25.8955		5.3 scans	0.77	85 m/z	1.8e-05	0.0213	1473	0.4	1315	8684005		392675289	392467312		25.86		99	100	87	99
BERMUDA1_Z06220506	S0680	07090523-N1009	25.8632 min, 07090523	25.8955		5.3 scans	0.78	85 m/z (57)	2.6e-05	0.0218	1473	0.4	1322	6245349		401635657	401422935		25.86		95	97	85	97
BERMUDA1_Z06220506	S0680	07090523-N1009	25.8632 min, 07090523	25.9093		7.1 scans	0.24	57 m/z	1.7e-05	0.0064	1474	0.2	630	9284015		117643714	117643714		25.86		84	98	6	87
BERMUDA1_Z06220506	S0680	07090523-N1009	25.8632 min, 07090523	28.9667		8.9 scans	0.88	55 m/z	1.8e-05	0.0476	1673	0.2	1552	9003896		874436408	871903729		25.86		85	83	96	88
BERMUDA1_Z06220506	S0680	07090523-N1009	25.8632 min, 07090523	28.9667		9.0 scans	0.88	TIC	1.9e-05	0.0144	1673	2.5	1554	8524460	0.0489	266254725	266254725	898046140	25.86		82	89	87	89
BERMUDA2_Z06220507	S0680	07090523-N1009	25.8632 min, 07090523	25.894		4.7 scans	0.76	TIC	1.7e-05	0.0201	1473	0.3	1310	9274868		349151418	332321430		25.86		99	100	87	100
BERMUDA2_Z06220507	S0680	07090523-N1009	25.8632 min, 07090523	25.894		4.9 scans	0.84	85 m/z	1.7e-05	0.0232	1473	0.3	1376	9274868		403440076	383455381		25.86		100	100	100	100
BERMUDA2_Z06220507	S0680	07090523-N1009	25.8632 min, 07090523	25.894		4.9 scans	0.89	85 m/z (131)	1.7e-05	0.0252	1473	0.3	1411	9274868		438538272	416814962		25.86		97	98	90	100
BERMUDA2_Z06220507	S0680	07090523-N1009	25.8632 min, 07090523	28.9651		9.6 scans	1	85 m/z	1.7e-05	0.0543	1673	0.1	1578	9372936		943104374	943104374		25.86		80	75	87	88
BERMUDA3_Z06220508	S0680	07090523-N1009	25.8632 min, 07090523	25.8923		5.0 scans	0.85	85 m/z	1.7e-05	0.0218	1473	0.3	1336	9339792		395036379	386445913		25.86		100	100	100	100
BERMUDA3_Z06220508	S0680	07090523-N1009	25.8632 min, 07090523	25.8923		5.0 scans	0.96	85 m/z (361)	1.9e-05	0.0251	1473	0.3	1418	8734794		453602669	443738620		25.86		97	98	90	100
BERMUDA3_Z06220508	S0680	07090523-N1009	25.8632 min, 07090523	28.9512		7.5 scans	0.71	99 m/z	2.7e-05	0.0337	1672	0.2	1389	5980186		608564433	585121885		25.86		82	85	72	88
BERMUDA3_Z06220508	S0680	07090523-N1009	25.8632 min, 07090523	28.9512		7.9 scans	0.91	TIC	1.9e-05	0.0145	1672	2.4	1568	8568491	0.0453	262905670	262905670	817509343	25.86		86	88	89	90
BIRCH1_Z08240503	S0680	07090523-N1009	25.8632 min, 07090523	25.7545		2.8 scans	0.92	57 m/z	1.2e-05	0.00259	1464	0.8	1062	7581655		101731423	101680336		25.86		89	86	75	93
BIRCH1_Z08240503	S0680	07090523-N1009	25.8632 min, 07090523	28.7688		2.9 scans	0.93	71 m/z	1e-05	0.0043	1660	0.7	1334	8972413		168930326	164805787		25.86		81	77	80	87
BIRCH2_Z08240504	S0680	07090523-N1009	25.8632 min, 07090523	25.762		2.9 scans	0.9	71 m/z	1.1e-05	0.003	1464	0.8	1226	8771352		137583984	132915381		25.86		91	89	78	95
BIRCH2_Z08240504	S0680	07090523-N1009	25.8632 min, 07090523	28.7794		3.4 scans	0.77	71 m/z	1.1e-05	0.00398	1661	0.5	1294	8755598		182652433	174559512		25.86		83	80	96	88
BIRCH2_Z08240504	S0680	07090523-N1009	25.8632 min, 07090523	28.7809		3.4 scans	0.78	TIC	1.1e-05	0.00378	1661	0.5	1295	8735384		173331292	164183159		25.86		83	80	97	88
BIRCH3_Z08240505	S0680	07090523-N1009	25.8632 min, 07090523	25.7591		2.7 scans	0.91	57 m/z	1.3e-05	0.00266	1464	0.8	1109	8037270		103771891	101147774		25.86		90	87	75	94
BIRCH3_Z08240505	S0680	07090523-N1009	25.8632 min, 07090523	28.7719		3.0 scans	0.9	71 m/z	1.2e-05	0.00433	1660	0.8	1352	8716145		168435890	161831625		25.86		81	77	81	87
BLUEGRASS1_Z06220503	S0680	07090523-N1009	25.8632 min, 07090523	25.8248		2.8 scans	0.8	57 m/z	0.0001	0.0018	1468	1.1	416	1585898		21787735	19452112		25.86		92	89	78	97
BLUEGRASS2_Z06220504	S0680	07090523-N1009	25.8632 min, 07090523	25.8232		2.7 scans	0.83	57 m/z	9.2e-05	0.00204	1468	1	444	1849478		24434876	22324718		25.86		93	90	77	98
BLUEGRASS3_Z06220505	S0680	07090523-N1009	25.8632 min, 07090523	25.8231		2.8 scans	0.82	57 m/z	9.1e-05	0.00186	1468	1	451	1942422	0.00189	24910985	23986028	25212630	25.86		93	90	77	97
BOX1_Z05260515	S0680	07090523-N1009	25.8632 min, 07090523	25.8772		3.7 scans	0.81	TIC	1.5e-05	0.0109	1472	0.4	1319	9004020		203571870	201834675		25.86		100	99	99	99
BOX1_Z05260515	S0680	07090523-N1009	25.8632 min, 07090523	25.8772		3.8 scans	0.92	71 m/z (259)	1.5e-05	0.013	1472	0.4	1403	9258581		242726356	239697093		25.86		95	96	82	98
BOX1_Z05260515	S0680	07090523-N1009	25.8632 min, 07090523	25.8772		3.8 scans	0.94	71 m/z	1.5e-05	0.0131	1472	0.4	1418	9258581		244460465	241409560		25.86		96	96	84	99
BOX1_Z05260515	S0680	07090523-N1009	25.8632 min, 07090523	28.9085		5.5 scans	0.84	85 m/z	1.5e-05	0.0198	1669	0.3	1467	8924466		369156818	369062494		25.86		86	84	97	89
BOX2_Z05260516	S0680	07090523-N1009	25.8632 min, 07090523	25.8943		4.2 scans	0.81	TIC	1.4e-05	0.0117	1473	0.4	1428	9113078		267315628	243461579		25.86		100	100	100	100
BOX2_Z05260516	S0680	07090523-N1009	25.8632 min, 07090523	25.8943		4.4 scans	0.8	85 m/z	1.4e-05	0.0122	1473	0.4	1415	9158061		277371227	277371227		25.86		98	100	97	99
BOX2_Z05260516	S0680	07090523-N1009	25.8632 min, 07090523	28.9363		6.5 scans	0.82	TIC	1.4e-05	0.0196	1671	0.2	1537	9233022		446331081	425061364		25.86		86	83	97	89
BOX2_Z05260516	S0680	07090523-N1009	25.8632 min, 07090523	28.9363		6.9 scans	0.89	85 m/z	1.4e-05	0.0227	1671	0.2	1602	9215817		516074144	486193818		25.86		87	85	86	91
BOX3_Z05260517	S0680	07090523-N1009	25.8632 min, 07090523	25.8943		4.2 scans	0.93	TIC	1.4e-05	0.0121	1473	0.3	1473	9220994		283950568	272355406		25.86		99	97	87	100
BOX3_Z05260517	S0680	07090523-N1009	25.8632 min, 07090523	25.8943		4.3 scans	0.92	71 m/z	1.4e-05	0.0125	1473	0.3	1467	9272029		294448166	281913066		25.86		96	97	85	99
BOX3_Z05260517	S0680	07090523-N1009	25.8632 min, 07090523	28.9363		6.3 scans	0.83	TIC	1.4e-05	0.0183	1671	0.2	1523	9353930		430749408	415450849		25.86		81	76	95	89
BOX3_Z05260517	S0680	07090523-N1009	25.8632 min, 07090523	28.9363		6.6 scans	0.87	85 m/z (131)	1.4e-05	0.0207	1671	0.2	1554	9353930		486875715	479794467		25.86		82	87	84	90
BOX3_Z05260517	S0680	07090523-N1009	25.8632 min, 07090523	28.9363		6.6 scans	0.91	85 m/z	1.4e-05	0.0213	1671	0.2	1593	9353930		499071723	491813093		25.86		86	84	86	91
COTTONWOOD1_Z07090534	S0680	07090523-N1009	25.8632 min, 07090523	25.8523		3.6 scans	0.67	85 m/z	1.8e-05	0.00783	1470	0.5	1146	8639794		244571968	238046500		25.86		99	99	99	100
COTTONWOOD1_Z07090534	S0680	07090523-N1009	25.8632 min, 07090523	25.8554		3.7 scans	0.57	TIC	1.8e-05	0.00701	1470	0.7	1060	8415764		219001065	204871154		25.86		96	97	86	99
COTTONWOOD1_Z07090534	S0680	07090523-N1009	25.8632 min, 07090523	25.8616		4.6 scans	0.57	57 m/z	1.7e-05	0.00745	1471	0.3	1007	8868070		232590923	232052448		25.86		90	97	60	97
COTTONWOOD2_Z07090535	S0680	07090523-N1009	25.8632 min, 07090523	25.8386		3.2 scans	0.92	71 m/z	1.8e-05	0.0109	1469	0.7	1126	8702453		195386075	188460516		25.86		82	74	80	99
COTTONWOOD2_Z07090535	S0680	07090523-N1009	25.8632 min, 07090523	28.8882		4.9 scans	0.83	85 m/z	1.7e-05	0.0206	1668	0.3	1292	9358034		369287389	366553051		25.86		84	81	97	89
COTTONWOOD3_Z07090536	S0680	07090523-N1009	25.8632 min, 07090523	25.851		3.5 scans	0.68	85 m/z	1.7e-05	0.00824	1470	0.6	1117	8915804		216020785	212278883		25.86		99	98	99	100
COTTONWOOD3_Z07090536	S0680	07090523-N1009	25.8632 min, 07090523	25.851		3.5 scans	0.74	85 m/z (361)	1.7e-05	0.00911	1470	0.6	1165	8915804		238784425	234648212		25.86		94	95	86	99
COTTONWOOD3_Z07090536	S0680	07090523-N1009	25.8632 min, 07090523	25.8525		3.4 scans	0.7	TIC	1.7e-05	0.00829	1470	0.7	1129	8915804		217431458	203143593		25.86		98	97	99	100
COTTONWOOD3_Z07090536	S0680	07090523-N1009	25.8632 min, 07090523	28.9053		5.1 scans	0.81	85 m/z	1.7e-05	0.0176	1669	0.3	1375	9322921		462123788	447502247		25.86		80	77	95	89
ELM3_J1_Z07090527	S0680	07090523-N1009	25.8632 min, 07090523	25.8062		2.8 scans	0.6	57 m/z	0.00031	0.000556	1467	1.1	232	553819	0.000819	5735616	5735616	8448710	25.86		91	92	74	96
ELM2_Z07100503	S0680	07090523-N1009	25.8632 min, 07090523	25.8077		2.7 scans	0.63	57 m/z	0.00038	0.000708	1467	1.2	195	412008	0.00115	3754303	3754303	6094678	25.86		89	91	64	95
ELM1_J3_Z07110506	S0680	07090523-N1009	25.8632 min, 07090523	25.8214		2.8 scans	0.73	57 m/z	0.00014	0.00134	1468	1.1	320	1341316	0.00203	14213479	14213479	21460450	25.86		93	92	72	97
JOHNSON1_Z07090522	S0680	07090523-N1009	25.8632 min, 07090523	25.8631		3.8 scans	0.83	85 m/z	1.6e-05	0.0148	1471	0.4	1193	9279706		270770404	258757575		25.86		100	100	100	100
JOHNSON1_Z07090522	S0680	07090523-N1009	25.8632 min, 07090523	25.8631		3.8 scans	0.92	85 m/z (159)	1.6e-05	0.017	1471	0.4	1262	9279706		311081576	297280327		25.86		97	97	88	100
JOHNSON1_Z07090522	S0680	07090523-N1009	25.8632 min, 07090523	28.9359		7.2 scans	0.66	85 m/z (381)	1.6e-05	0.0327	1671	0.2	1334	9273161		598037234	575552194		25.86		80	86	82	85
JOHNSON1_Z07090522	S0680	07090523-N1009	25.8632 min, 07090523	28.9359		7.2 scans	0.93	85 m/z	1.6e-05	0.0447	1671	0.2	1584	9273161		818336529	787568662		25.86		80	76	88	88
JOHNSON2_Z07090523	S0680	07090523-N1009	25.8632 min, 07090523	25.8632		3.8 scans	0.82	85 m/z	1.7e-05	0.0145	1471	0.4	1207	9261788		274284998	259946184		25.86		100	100	100	100
JOHNSON2_Z07090523	S0680	07090523-N1009	25.8632 min, 07090523	25.8632		3.8 scans	0.91	85 m/z (159)	1.7e-05	0.0164	1471	0.4	1267	9261788		311352173	295075596		25.86		97	97	88	100
JOHNSON2_Z07090523	S0680	07090523-N1009	25.8632 min, 07090523	28.9359		6.2 scans	0.72	99 m/z	2.4e-05	0.0307	1671	0.2	1383	6514337		581785910	523246094		25.86		81	83	72	88
JOHNSON3_Z07090524	S0680	07090523-N1009	25.8632 min, 07090523	25.8523		3.4 scans	0.84	85 m/z	1.8e-05	0.0132	1470	0.6	1152	8727169		223458242	223325322		25.86		100	99	100	100
JOHNSON3_Z07090524	S0680	07090523-N1009	25.8632 min, 07090523	25.8523		3.4 scans	0.84	85 m/z (159)	1.8e-05	0.0133	1470	0.6	1147	8727169		224632423	224498805		25.86		98	99	100	100
JOHNSON3_Z07090524	S0680	07090523-N1009	25.8632 min, 07090523	28.9205		5.3 scans	0.72	99 m/z	2.5e-05	0.0291	1670	0.2	1369	6279520		489984856	451042155		25.86		81	82	72	87
MUGWORT2_J1_Z07080507	S0680	07090523-N1009	25.8632 min, 07090523	25.8356		2.7 scans	0.9	57 m/z	3e-05	0.00395	1469	0.8	709	4950293		68771996	66778247		25.86		95	93	79	98
MUGWORT3_J2_Z07080508	S0680	07090523-N1009	25.8632 min, 07090523	22.6553		4.4 scans	0.8	85 m/z	1.7e-05	0.0177	1262	0.4	1219	8890183		311687812	311448014		25.86		81	80	96	81
MUGWORT3_J2_Z07080508	S0680	07090523-N1009	25.8632 min, 07090523	25.8386		2.8 scans	0.89	57 m/z	3.1e-05	0.00388	1469	0.9	703	4820401		68261946	64622513		25.86		96	93	79	98
MUGWORT1_J3_Z07110504	S0680	07090523-N1009	25.8632 min, 07090523	25.8355		2.7 scans	0.9	57 m/z	3.6e-05	0.00392	1469	0.8	595	4394202		59646156	59272314		25.86		95	93	79	98
OLIVE2_J1_Z07080504	S0680	07090523-N1009	25.8632 min, 07090523	25.8323		2.8 scans	0.85	57 m/z	4.3e-05	0.00258	1469	0.9	590	3309157		49007639	48105249		25.86		95	92	79	98
OLIVE2_J1_Z07080504	S0680	07090523-N1009	25.8632 min, 07090523	25.8323		2.8 scans	0.86	57 m/z (159)	4.3e-05	0.00272	1469	0.9	592	3289291		51606777	50656528		25.86		91	90	79	98
OLIVE3_J2_Z07080505	S0680	07090523-N1009	25.8632 min, 07090523	25.8325		2.7 scans	0.86	57 m/z	3.9e-05	0.00267	1469	0.9	620	3681873		53394461	52165961		25.86		95	92	79	98
OLIVE3_J2_Z07080505	S0680	07090523-N1009	25.8632 min, 07090523	25.8325		2.7 scans	0.87	57 m/z (159)	3.9e-05	0.0028	1469	0.9	622	3681218		56068378	54778357		25.86		92	91	79	99
OLIVE1_J3_Z07110503	S0680	07090523-N1009	25.8632 min, 07090523	25.8279		2.7 scans	0.86	57 m/z	4.4e-05	0.00281	1468	0.9	529	3428475		48316229	48316229		25.86		95	92	79	98
ORCHARD2_J1_Z05260510	S0680	07090523-N1009	25.8632 min, 07090523	25.8986		4.6 scans	0.84	85 m/z	1.7e-05	0.0151	1473	0.4	1437	8676531		291952901	291789217		25.86		100	100	100	100
ORCHARD2_J1_Z05260510	S0680	07090523-N1009	25.8632 min, 07090523	25.8986		4.9 scans	0.82	TIC	1.7e-05	0.0151	1473	0.3	1412	8676531		291640241	291478017		25.86		98	100	98	100
ORCHARD2_J1_Z05260510	S0680	07090523-N1009	25.8632 min, 07090523	25.9094		5.6 scans	0.71	57 m/z	1.6e-05	0.0138	1474	0.3	1250	8995826		267130843	267059778		25.86		92	97	55	94
ORCHARD2_J1_Z05260510	S0680	07090523-N1009	25.8632 min, 07090523	28.9207		5.1 scans	0.81	TIC	1.6e-05	0.0176	1670	0.3	1493	9117022		339247799	338638488		25.86		89	89	98	91
ORCHARD2_J1_Z05260510	S0680	07090523-N1009	25.8632 min, 07090523	28.9207		5.4 scans	0.9	85 m/z	1.6e-05	0.0208	1670	0.3	1579	9123802		400379673	399541424		25.86		88	88	86	91
ORCHARD2_J1_Z05260510	S0680	07090523-N1009	25.8632 min, 07090523	28.9207		5.4 scans	0.95	85 m/z (73)	1.6e-05	0.0221	1670	0.3	1618	9106685		425989626	425097760		25.86		83	81	86	89
ORCHARD2_J1_Z05260510	S0680	07090523-N1009	25.8632 min, 07090523	31.7076		4.5 scans	0.78	85 m/z (119)	1.8e-05	0.0144	1851	0.4	1408	8275007		277839643	277839643		25.86		83	89	96	92
ORCHARD2_J1_Z05260510	S0680	07090523-N1009	25.8632 min, 07090523	31.7076		4.5 scans	0.8	85 m/z	1.7e-05	0.0144	1851	0.4	1428	8761008		277528083	277528083		25.86		89	89	97	92
ORCHARD3_J2_Z05260511	S0680	07090523-N1009	25.8632 min, 07090523	25.9096		5.1 scans	0.84	TIC	1.4e-05	0.0171	1474	0.3	1503	9323887		336957756	326853605		25.86		100	100	100	100
ORCHARD3_J2_Z05260511	S0680	07090523-N1009	25.8632 min, 07090523	25.9096		5.3 scans	0.93	85 m/z	1.4e-05	0.0199	1474	0.3	1583	9323887		392052320	380367170		25.86		98	97	86	99
ORCHARD3_J2_Z05260511	S0680	07090523-N1009	25.8632 min, 07090523	28.9285		5.8 scans	0.85	99 m/z	1.5e-05	0.0199	1670	0.3	1505	8945488		391472210	390869314		25.86		86	84	97	89
ORCHARD3_J2_Z05260511	S0680	07090523-N1009	25.8632 min, 07090523	28.9346		6.1 scans	0.81	TIC	1.5e-05	0.0198	1671	0.2	1474	8733741		389990417	389557872		25.86		88	87	97	91
ORCHARD3_J2_Z05260511	S0680	07090523-N1009	25.8632 min, 07090523	28.9346		6.4 scans	0.93	71 m/z	1.5e-05	0.0234	1671	0.2	1582	9215505		461131231	460739931		25.86		86	87	85	92
ORCHARD3_J2_Z05260511	S0680	07090523-N1009	25.8632 min, 07090523	31.717		4.7 scans	0.81	TIC	1.4e-05	0.016	1852	0.3	1520	9267342		314593462	293559547		25.86		85	82	96	89
ORCHARD1_J3_Z05260518	S0680	07090523-N1009	25.8632 min, 07090523	25.8939		4.1 scans	0.81	TIC	1.4e-05	0.0127	1473	0.3	1403	9202687		244068596	227222348		25.86		100	100	100	100
ORCHARD1_J3_Z05260518	S0680	07090523-N1009	25.8632 min, 07090523	25.8939		4.2 scans	0.9	85 m/z (159)	1.4e-05	0.0154	1473	0.3	1477	9206926		295813916	273531265		25.86		93	96	83	99
ORCHARD1_J3_Z05260518	S0680	07090523-N1009	25.8632 min, 07090523	25.8939		4.2 scans	0.91	85 m/z	1.4e-05	0.015	1473	0.3	1487	9180107		286935543	265321669		25.86		96	97	85	99
ORCHARD1_J3_Z05260518	S0680	07090523-N1009	25.8632 min, 07090523	28.919		4.9 scans	0.8	TIC	1.4e-05	0.0161	1670	0.3	1459	9112542		309140768	300313686		25.86		86	84	97	89
ORCHARD1_J3_Z05260518	S0680	07090523-N1009	25.8632 min, 07090523	28.919		5.1 scans	0.89	71 m/z	1.4e-05	0.0189	1670	0.3	1539	9257524		362678256	354130207		25.86		85	87	84	91
ORCHARD1_J3_Z05260518	S0680	07090523-N1009	25.8632 min, 07090523	31.7029		4.0 scans	0.81	TIC	1.4e-05	0.0132	1851	0.4	1452	9072907		252230180	251146976		25.86		82	78	96	90
ORCHARD1_J3_Z05260518	S0680	07090523-N1009	25.8632 min, 07090523	31.7029		4.2 scans	0.89	85 m/z	1.4e-05	0.0155	1851	0.4	1524	9072907		296376627	295727012		25.86		85	83	85	90
PECAN1_Z07090537	S0680	07090523-N1009	25.8632 min, 07090523	25.8078		2.8 scans	0.45	57 m/z	0.00051	0.000337	1467	0.8	176	308545		4262919	3539761		25.86		81	86	71	94
PECAN1_Z07090537	S0680	07090523-N1009	25.8632 min, 07090523	25.8078		3.0 scans	0.45	TIC	0.0005	0.000222	1467	0.8	176	312283	0.000292	2806958	2155200	3690414	25.86		80	86	70	93
PECAN3_J2_Z07090539	S0680	07090523-N1009	25.8632 min, 07090523	25.8093		2.7 scans	0.54	57 m/z	0.00033	0.000456	1467	0.9	213	437631		6030091	4983021		25.86		86	87	74	96
PECAN3_J2_Z07090539	S0680	07090523-N1009	25.8632 min, 07090523	25.8093		2.9 scans	0.53	TIC	0.00033	0.000346	1467	0.9	212	441140	0.000444	4576844	3490076	5859040	25.86		85	87	72	95
PECAN2_J3_Z07100505	S0680	07090523-N1009	25.8632 min, 07090523	25.8063		2.8 scans	0.54	57 m/z	0.00034	0.000467	1467	0.8	205	425337		6150509	4974692		25.86		83	85	72	94
PECAN2_J3_Z07100505	S0680	07090523-N1009	25.8632 min, 07090523	25.8063		3.0 scans	0.55	TIC	0.00033	0.000329	1467	0.8	207	435480	0.000436	4330662	3854305	5732914	25.86		83	85	72	95
REDOAK2_Z06220513	S0680	07090523-N1009	25.8632 min, 07090523	25.823		2.7 scans	0.62	57 m/z	0.00017	0.000697	1468	1	310	983054	0.000782	11773619	10685097	13194404	25.86		83	79	76	96
RYE1_Z07070504	S0680	07090523-N1009	25.8632 min, 07090523	25.8477		2.9 scans	0.95	57 m/z	1.8e-05	0.0131	1470	0.6	1064	9044252		169086570	166901171		25.86		97	95	83	99
RYE1_Z07070504	S0680	07090523-N1009	25.8632 min, 07090523	28.8896		4.3 scans	0.75	TIC	1.7e-05	0.0242	1668	0.3	1244	9310764		312315434	299697566		25.86		80	76	83	89
RYE1_Z07070504	S0680	07090523-N1009	25.8632 min, 07090523	28.8896		4.5 scans	0.81	85 m/z	1.7e-05	0.0277	1668	0.3	1292	9310764		358178455	343936341		25.86		83	83	96	89
RYE2_Z07080501	S0680	07090523-N1009	25.8632 min, 07090523	25.851		2.9 scans	0.96	71 m/z	1.6e-05	0.0163	1470	0.7	1131	8957415		176532097	174706676		25.86		97	95	84	99
RYE2_Z07080501	S0680	07090523-N1009	25.8632 min, 07090523	28.8884		4.5 scans	0.85	85 m/z	1.5e-05	0.0319	1668	0.3	1298	9301797		344751899	337698687		25.86		82	77	96	90
RYE3_Z07080502	S0680	07090523-N1009	25.8632 min, 07090523	25.8538		3.2 scans	0.95	71 m/z	1.7e-05	0.0167	1470	0.7	1147	8657250		196970967	192088635		25.86		98	96	85	99
RYE3_Z07080502	S0680	07090523-N1009	25.8632 min, 07090523	28.8897		4.1 scans	0.76	TIC	1.6e-05	0.0273	1668	0.4	1307	9157436		321333130	321333130		25.86		80	77	83	89
RYE3_Z07080502	S0680	07090523-N1009	25.8632 min, 07090523	28.8912		4.4 scans	0.82	85 m/z	1.6e-05	0.0314	1668	0.4	1359	9157436		369748156	369748156		25.86		86	83	97	89
SYCAMORE2_J1_Z07090517	S0680	07090523-N1009	25.8632 min, 07090523	25.8231		2.7 scans	0.9	57 m/z	3.1e-05	0.00363	1468	0.9	732	5285495		76079844	71659572		25.86		96	93	80	98
SYCAMORE3_J2_Z07110505	S0680	07090523-N1009	25.8632 min, 07090523	25.8356		2.8 scans	0.91	57 m/z	3.6e-05	0.0037	1469	0.9	643	5137911		74418394	73206600		25.86		96	93	79	99
SYCAMORE1_J3_Z07110508	S0680	07090523-N1009	25.8632 min, 07090523	25.8325		2.7 scans	0.91	57 m/z	4.2e-05	0.00347	1469	0.8	598	4438260		63302746	63302746		25.86		96	93	79	99
TIMOTHY1_Z07090531	S0680	07090523-N1009	25.8632 min, 07090523	25.82		2.7 scans	0.9	57 m/z	2.6e-05	0.00711	1468	0.8	782	5538237		78814404	78251273		25.86		96	93	79	98
TIMOTHY3_J2_Z07090533	S0680	07090523-N1009	25.8632 min, 07090523	25.8186		2.7 scans	0.85	57 m/z	2.8e-05	0.00792	1468	0.8	758	5080018		73420897	72890936		25.86		96	93	79	98
TIMOTHY3_J2_Z07090533	S0680	07090523-N1009	25.8632 min, 07090523	28.836		3.0 scans	0.96	57 m/z	1.7e-05	0.0159	1664	0.7	1016	8244368		147948362	143919938		25.86		80	75	79	88
TIMOTHY2_J3_Z07100504	S0680	07090523-N1009	25.8632 min, 07090523	25.8186		2.7 scans	0.71	57 m/z	3.8e-05	0.00537	1468	0.8	649	4000573		57039729	56625143		25.86		95	93	78	98
TIMOTHY2_J3_Z07100504	S0680	07090523-N1009	25.8632 min, 07090523	25.8186		2.7 scans	0.72	57 m/z (361)	3.8e-05	0.00549	1468	0.8	652	4000573		58293795	57870094		25.86		93	93	79	98
WALNUT1_Z08240510	S0680	07090523-N1009	25.8632 min, 07090523	25.7419		2.7 scans	0.83	57 m/z	6.3e-05	0.00218	1463	0.9	512	1625285		18722246	17523336		25.86		86	83	70	91
WALNUT2_Z08240511	S0680	07090523-N1009	25.8632 min, 07090523	25.7435		2.7 scans	0.81	57 m/z	7.7e-05	0.00184	1463	1	473	1374471		15454526	14593105		25.86		85	82	71	90
WALNUT3_Z08240512	S0680	07090523-N1009	25.8632 min, 07090523	25.7452		2.7 scans	0.87	57 m/z	5.1e-05	0.0024	1463	0.9	589	2136216		24378491	22670089		25.86		86	83	72	91
WHITEOAK1_Z07090513	S0680	07090523-N1009	25.8632 min, 07090523	25.8095		2.7 scans	0.61	57 m/z	0.00022	0.000599	1467	1	246	625515	0.000671	8232331	7440403	9210578	25.86		80	77	75	96
WHITEOAK2_Z07090514	S0680	07090523-N1009	25.8632 min, 07090523	25.8094		2.8 scans	0.58	57 m/z	0.00021	0.000538	1467	1	259	716308	0.00057	8988478	8329524	9517225	25.86		88	85	76	97
ASH1_Z06220509	S0680	07090524-N1010	25.8523 min, 07090524	25.894		5.0 scans	0.77	85 m/z	1.6e-05	0.022	1473	0.3	1350	9308469		393854880	379819225		25.85		100	99	99	100
ASH2_Z06220510	S0680	07090524-N1010	25.8523 min, 07090524	25.8646		3.5 scans	0.8	85 m/z	1.8e-05	0.0162	1471	0.5	1196	9185335		227562762	227532642		25.85		100	99	100	99
ASH2_Z06220510	S0680	07090524-N1010	25.8523 min, 07090524	25.8646		3.5 scans	0.92	85 m/z (361)	1.8e-05	0.0187	1471	0.5	1276	9185335		262090736	262056046		25.85		96	97	87	100
ASH3_Z06230501	S0680	07090524-N1010	25.8523 min, 07090524	25.8954		4.5 scans	0.71	TIC	1.4e-05	0.0188	1473	0.4	1276	9037955		321291644	317631985		25.85		98	99	86	99
ASH3_Z06230501	S0680	07090524-N1010	25.8523 min, 07090524	25.8954		4.8 scans	0.76	85 m/z	1.4e-05	0.0215	1473	0.4	1321	9037955		367877692	367620441		25.85		96	99	98	99
ASH3_Z06230501	S0680	07090524-N1010	25.8523 min, 07090524	25.8954		4.8 scans	0.76	85 m/z (159)	1.4e-05	0.0216	1473	0.4	1316	9037955		369535316	369276906		25.85		96	97	99	100
ASH3_Z06230501	S0680	07090524-N1010	25.8523 min, 07090524	28.8636		3.4 scans	0.8	85 m/z	1.5e-05	0.0111	1666	0.6	1114	8825437		190190594	188119613		25.85		81	76	96	89
BERMUDA1_Z06220506	S0680	07090524-N1010	25.8523 min, 07090524	25.8955		5.3 scans	0.77	85 m/z	1.8e-05	0.0213	1473	0.4	1315	8684005		392675289	392467312		25.85		98	99	86	99
BERMUDA1_Z06220506	S0680	07090524-N1010	25.8523 min, 07090524	25.8955		5.3 scans	0.78	85 m/z (57)	2.6e-05	0.0218	1473	0.4	1322	6245349		401635657	401422935		25.85		95	97	84	96
BERMUDA1_Z06220506	S0680	07090524-N1010	25.8523 min, 07090524	25.9093		7.1 scans	0.24	57 m/z	1.7e-05	0.0064	1474	0.2	630	9284015		117643714	117643714		25.85		84	97	7	87
BERMUDA1_Z06220506	S0680	07090524-N1010	25.8523 min, 07090524	28.9667		8.9 scans	0.88	55 m/z	1.8e-05	0.0476	1673	0.2	1552	9003896		874436408	871903729		25.85		85	82	95	89
BERMUDA1_Z06220506	S0680	07090524-N1010	25.8523 min, 07090524	28.9667		9.0 scans	0.88	TIC	1.9e-05	0.0144	1673	2.5	1554	8524460	0.0489	266254725	266254725	898046140	25.85		80	88	87	89
BERMUDA2_Z06220507	S0680	07090524-N1010	25.8523 min, 07090524	25.894		4.7 scans	0.76	TIC	1.7e-05	0.0201	1473	0.3	1310	9274868		349151418	332321430		25.85		99	99	86	99
BERMUDA2_Z06220507	S0680	07090524-N1010	25.8523 min, 07090524	25.894		4.9 scans	0.84	85 m/z	1.7e-05	0.0232	1473	0.3	1376	9274868		403440076	383455381		25.85		100	99	99	100
BERMUDA2_Z06220507	S0680	07090524-N1010	25.8523 min, 07090524	25.894		4.9 scans	0.89	85 m/z (131)	1.7e-05	0.0252	1473	0.3	1411	9274868		438538272	416814962		25.85		97	98	90	100
BERMUDA3_Z06220508	S0680	07090524-N1010	25.8523 min, 07090524	25.8923		5.0 scans	0.85	85 m/z	1.7e-05	0.0218	1473	0.3	1336	9339792		395036379	386445913		25.85		100	99	100	99
BERMUDA3_Z06220508	S0680	07090524-N1010	25.8523 min, 07090524	25.8923		5.0 scans	0.96	85 m/z (361)	1.9e-05	0.0251	1473	0.3	1418	8734794		453602669	443738620		25.85		97	97	90	99
BERMUDA3_Z06220508	S0680	07090524-N1010	25.8523 min, 07090524	28.9312		>6 scans	0.71	TIC	1.9e-05	0.0271	1670	0.3	1344	8388096	0.0355	490322161	490322161	640653017	25.85		80	74	85	90
BERMUDA3_Z06220508	S0680	07090524-N1010	25.8523 min, 07090524	28.9512		7.5 scans	0.71	99 m/z	2.7e-05	0.0337	1672	0.2	1389	5980186		608564433	585121885		25.85		81	84	71	88
BERMUDA3_Z06220508	S0680	07090524-N1010	25.8523 min, 07090524	28.9512		7.9 scans	0.91	TIC	1.9e-05	0.0145	1672	2.4	1568	8568491	0.0453	262905670	262905670	817509343	25.85		85	88	89	90
BIRCH1_Z08240503	S0680	07090524-N1010	25.8523 min, 07090524	25.7545		2.8 scans	0.92	57 m/z	1.2e-05	0.00259	1464	0.8	1062	7581655		101731423	101680336		25.85		89	86	75	93
BIRCH1_Z08240503	S0680	07090524-N1010	25.8523 min, 07090524	28.7688		2.9 scans	0.93	71 m/z	1e-05	0.0043	1660	0.7	1334	8972413		168930326	164805787		25.85		81	77	80	88
BIRCH2_Z08240504	S0680	07090524-N1010	25.8523 min, 07090524	25.762		2.9 scans	0.9	71 m/z	1.1e-05	0.003	1464	0.8	1226	8771352		137583984	132915381		25.85		92	89	79	95
BIRCH2_Z08240504	S0680	07090524-N1010	25.8523 min, 07090524	28.7794		3.4 scans	0.77	71 m/z	1.1e-05	0.00398	1661	0.5	1294	8755598		182652433	174559512		25.85		83	79	97	88
BIRCH2_Z08240504	S0680	07090524-N1010	25.8523 min, 07090524	28.7809		3.4 scans	0.78	TIC	1.1e-05	0.00378	1661	0.5	1295	8735384		173331292	164183159		25.85		83	80	97	88
BIRCH3_Z08240505	S0680	07090524-N1010	25.8523 min, 07090524	25.7591		2.7 scans	0.91	57 m/z	1.3e-05	0.00266	1464	0.8	1109	8037270		103771891	101147774		25.85		90	87	76	94
BIRCH3_Z08240505	S0680	07090524-N1010	25.8523 min, 07090524	28.7719		3.0 scans	0.9	71 m/z	1.2e-05	0.00433	1660	0.8	1352	8716145		168435890	161831625		25.85		81	77	81	88
BLUEGRASS1_Z06220503	S0680	07090524-N1010	25.8523 min, 07090524	25.8248		2.8 scans	0.8	57 m/z	0.0001	0.0018	1468	1.1	416	1585898		21787735	19452112		25.85		92	89	78	97
BLUEGRASS2_Z06220504	S0680	07090524-N1010	25.8523 min, 07090524	25.8232		2.7 scans	0.83	57 m/z	9.2e-05	0.00204	1468	1	444	1849478		24434876	22324718		25.85		93	90	77	97
BLUEGRASS3_Z06220505	S0680	07090524-N1010	25.8523 min, 07090524	25.8231		2.8 scans	0.82	57 m/z	9.1e-05	0.00186	1468	1	451	1942422	0.00189	24910985	23986028	25212630	25.85		93	90	77	97
BOX1_Z05260515	S0680	07090524-N1010	25.8523 min, 07090524	25.8772		3.7 scans	0.81	TIC	1.5e-05	0.0109	1472	0.4	1319	9004020		203571870	201834675		25.85		100	99	99	99
BOX1_Z05260515	S0680	07090524-N1010	25.8523 min, 07090524	25.8772		3.8 scans	0.92	71 m/z (259)	1.5e-05	0.013	1472	0.4	1403	9258581		242726356	239697093		25.85		95	96	82	98
BOX1_Z05260515	S0680	07090524-N1010	25.8523 min, 07090524	25.8772		3.8 scans	0.94	71 m/z	1.5e-05	0.0131	1472	0.4	1418	9258581		244460465	241409560		25.85		96	96	84	99
BOX1_Z05260515	S0680	07090524-N1010	25.8523 min, 07090524	28.9085		5.5 scans	0.84	85 m/z	1.5e-05	0.0198	1669	0.3	1467	8924466		369156818	369062494		25.85		86	83	97	90
BOX2_Z05260516	S0680	07090524-N1010	25.8523 min, 07090524	25.8943		4.2 scans	0.81	TIC	1.4e-05	0.0117	1473	0.4	1428	9113078		267315628	243461579		25.85		100	99	99	100
BOX2_Z05260516	S0680	07090524-N1010	25.8523 min, 07090524	25.8943		4.4 scans	0.8	85 m/z	1.4e-05	0.0122	1473	0.4	1415	9158061		277371227	277371227		25.85		98	100	97	99
BOX2_Z05260516	S0680	07090524-N1010	25.8523 min, 07090524	28.9363		6.5 scans	0.82	TIC	1.4e-05	0.0196	1671	0.2	1537	9233022		446331081	425061364		25.85		85	82	96	90
BOX2_Z05260516	S0680	07090524-N1010	25.8523 min, 07090524	28.9363		6.9 scans	0.89	85 m/z	1.4e-05	0.0227	1671	0.2	1602	9215817		516074144	486193818		25.85		87	85	86	90
BOX3_Z05260517	S0680	07090524-N1010	25.8523 min, 07090524	25.8943		4.2 scans	0.93	TIC	1.4e-05	0.0121	1473	0.3	1473	9220994		283950568	272355406		25.85		98	97	86	100
BOX3_Z05260517	S0680	07090524-N1010	25.8523 min, 07090524	25.8943		4.3 scans	0.92	71 m/z	1.4e-05	0.0125	1473	0.3	1467	9272029		294448166	281913066		25.85		96	97	85	99
BOX3_Z05260517	S0680	07090524-N1010	25.8523 min, 07090524	28.9363		6.3 scans	0.83	TIC	1.4e-05	0.0183	1671	0.2	1523	9353930		430749408	415450849		25.85		80	75	95	90
BOX3_Z05260517	S0680	07090524-N1010	25.8523 min, 07090524	28.9363		6.6 scans	0.87	85 m/z (131)	1.4e-05	0.0207	1671	0.2	1554	9353930		486875715	479794467		25.85		82	86	84	90
BOX3_Z05260517	S0680	07090524-N1010	25.8523 min, 07090524	28.9363		6.6 scans	0.91	85 m/z	1.4e-05	0.0213	1671	0.2	1593	9353930		499071723	491813093		25.85		86	84	86	90
COTTONWOOD1_Z07090534	S0680	07090524-N1010	25.8523 min, 07090524	25.8523		3.6 scans	0.67	85 m/z	1.8e-05	0.00783	1470	0.5	1146	8639794		244571968	238046500		25.85		99	99	99	99
COTTONWOOD1_Z07090534	S0680	07090524-N1010	25.8523 min, 07090524	25.8554		3.7 scans	0.57	TIC	1.8e-05	0.00701	1470	0.7	1060	8415764		219001065	204871154		25.85		95	97	85	99
COTTONWOOD1_Z07090534	S0680	07090524-N1010	25.8523 min, 07090524	25.8616		4.6 scans	0.57	57 m/z	1.7e-05	0.00745	1471	0.3	1007	8868070		232590923	232052448		25.85		90	97	61	97
COTTONWOOD2_Z07090535	S0680	07090524-N1010	25.8523 min, 07090524	25.8386		3.2 scans	0.92	71 m/z	1.8e-05	0.0109	1469	0.7	1126	8702453		195386075	188460516		25.85		81	77	81	88
COTTONWOOD2_Z07090535	S0680	07090524-N1010	25.8523 min, 07090524	28.8882		4.9 scans	0.83	85 m/z	1.7e-05	0.0206	1668	0.3	1292	9358034		369287389	366553051		25.85		84	80	97	90
COTTONWOOD3_Z07090536	S0680	07090524-N1010	25.8523 min, 07090524	25.851		3.5 scans	0.68	85 m/z	1.7e-05	0.00824	1470	0.6	1117	8915804		216020785	212278883		25.85		99	98	99	99
COTTONWOOD3_Z07090536	S0680	07090524-N1010	25.8523 min, 07090524	25.851		3.5 scans	0.74	85 m/z (361)	1.7e-05	0.00911	1470	0.6	1165	8915804		238784425	234648212		25.85		94	95	86	99
COTTONWOOD3_Z07090536	S0680	07090524-N1010	25.8523 min, 07090524	25.8525		3.4 scans	0.7	TIC	1.7e-05	0.00829	1470	0.7	1129	8915804		217431458	203143593		25.85		97	97	99	99
COTTONWOOD3_Z07090536	S0680	07090524-N1010	25.8523 min, 07090524	28.9053		5.1 scans	0.81	85 m/z	1.7e-05	0.0176	1669	0.3	1375	9322921		462123788	447502247		25.85		80	76	95	91
ELM3_J1_Z07090527	S0680	07090524-N1010	25.8523 min, 07090524	25.8062		2.8 scans	0.6	57 m/z	0.00031	0.000556	1467	1.1	232	553819	0.000819	5735616	5735616	8448710	25.85		91	92	74	97
ELM2_Z07100503	S0680	07090524-N1010	25.8523 min, 07090524	25.8077		2.7 scans	0.63	57 m/z	0.00038	0.000708	1467	1.2	195	412008	0.00115	3754303	3754303	6094678	25.85		89	91	64	95
ELM1_J3_Z07110506	S0680	07090524-N1010	25.8523 min, 07090524	25.8214		2.8 scans	0.73	57 m/z	0.00014	0.00134	1468	1.1	320	1341316	0.00203	14213479	14213479	21460450	25.85		93	92	72	97
JOHNSON1_Z07090522	S0680	07090524-N1010	25.8523 min, 07090524	25.8631		3.8 scans	0.83	85 m/z	1.6e-05	0.0148	1471	0.4	1193	9279706		270770404	258757575		25.85		100	100	100	100
JOHNSON1_Z07090522	S0680	07090524-N1010	25.8523 min, 07090524	25.8631		3.8 scans	0.92	85 m/z (159)	1.6e-05	0.017	1471	0.4	1262	9279706		311081576	297280327		25.85		97	97	88	100
JOHNSON1_Z07090522	S0680	07090524-N1010	25.8523 min, 07090524	28.9359		7.2 scans	0.66	85 m/z (381)	1.6e-05	0.0327	1671	0.2	1334	9273161		598037234	575552194		25.85		80	86	82	85
JOHNSON1_Z07090522	S0680	07090524-N1010	25.8523 min, 07090524	28.9359		7.2 scans	0.93	85 m/z	1.6e-05	0.0447	1671	0.2	1584	9273161		818336529	787568662		25.85		80	74	87	89
JOHNSON2_Z07090523	S0680	07090524-N1010	25.8523 min, 07090524	25.8632		3.8 scans	0.82	85 m/z	1.7e-05	0.0145	1471	0.4	1207	9261788		274284998	259946184		25.85		100	100	100	100
JOHNSON2_Z07090523	S0680	07090524-N1010	25.8523 min, 07090524	25.8632		3.8 scans	0.91	85 m/z (159)	1.7e-05	0.0164	1471	0.4	1267	9261788		311352173	295075596		25.85		97	97	88	100
JOHNSON2_Z07090523	S0680	07090524-N1010	25.8523 min, 07090524	28.9359		6.2 scans	0.72	99 m/z	2.4e-05	0.0307	1671	0.2	1383	6514337		581785910	523246094		25.85		80	81	70	88
JOHNSON3_Z07090524	S0680	07090524-N1010	25.8523 min, 07090524	25.8523		3.4 scans	0.84	85 m/z	1.8e-05	0.0132	1470	0.6	1152	8727169		223458242	223325322		25.85		100	100	100	100
JOHNSON3_Z07090524	S0680	07090524-N1010	25.8523 min, 07090524	25.8523		3.4 scans	0.84	85 m/z (159)	1.8e-05	0.0133	1470	0.6	1147	8727169		224632423	224498805		25.85		99	100	100	100
JOHNSON3_Z07090524	S0680	07090524-N1010	25.8523 min, 07090524	28.9205		5.3 scans	0.72	99 m/z	2.5e-05	0.0291	1670	0.2	1369	6279520		489984856	451042155		25.85		80	81	70	88
MUGWORT2_J1_Z07080507	S0680	07090524-N1010	25.8523 min, 07090524	25.8356		2.7 scans	0.9	57 m/z	3e-05	0.00395	1469	0.8	709	4950293		68771996	66778247		25.85		95	93	79	98
MUGWORT3_J2_Z07080508	S0680	07090524-N1010	25.8523 min, 07090524	22.6553		4.4 scans	0.8	85 m/z	1.7e-05	0.0177	1262	0.4	1219	8890183		311687812	311448014		25.85		80	80	96	82
MUGWORT3_J2_Z07080508	S0680	07090524-N1010	25.8523 min, 07090524	25.8386		2.8 scans	0.89	57 m/z	3.1e-05	0.00388	1469	0.9	703	4820401		68261946	64622513		25.85		96	93	79	98
MUGWORT1_J3_Z07110504	S0680	07090524-N1010	25.8523 min, 07090524	25.8355		2.7 scans	0.9	57 m/z	3.6e-05	0.00392	1469	0.8	595	4394202		59646156	59272314		25.85		95	93	79	98
OLIVE2_J1_Z07080504	S0680	07090524-N1010	25.8523 min, 07090524	25.8323		2.8 scans	0.85	57 m/z	4.3e-05	0.00258	1469	0.9	590	3309157		49007639	48105249		25.85		95	92	79	98
OLIVE2_J1_Z07080504	S0680	07090524-N1010	25.8523 min, 07090524	25.8323		2.8 scans	0.86	57 m/z (159)	4.3e-05	0.00272	1469	0.9	592	3289291		51606777	50656528		25.85		91	90	79	98
OLIVE3_J2_Z07080505	S0680	07090524-N1010	25.8523 min, 07090524	25.8325		2.7 scans	0.86	57 m/z	3.9e-05	0.00267	1469	0.9	620	3681873		53394461	52165961		25.85		95	92	79	98
OLIVE3_J2_Z07080505	S0680	07090524-N1010	25.8523 min, 07090524	25.8325		2.7 scans	0.87	57 m/z (159)	3.9e-05	0.0028	1469	0.9	622	3681218		56068378	54778357		25.85		92	91	79	99
OLIVE1_J3_Z07110503	S0680	07090524-N1010	25.8523 min, 07090524	25.8279		2.7 scans	0.86	57 m/z	4.4e-05	0.00281	1468	0.9	529	3428475		48316229	48316229		25.85		95	93	79	98
ORCHARD2_J1_Z05260510	S0680	07090524-N1010	25.8523 min, 07090524	25.8986		4.6 scans	0.84	85 m/z	1.7e-05	0.0151	1473	0.4	1437	8676531		291952901	291789217		25.85		100	100	100	100
ORCHARD2_J1_Z05260510	S0680	07090524-N1010	25.8523 min, 07090524	25.8986		4.9 scans	0.82	TIC	1.7e-05	0.0151	1473	0.3	1412	8676531		291640241	291478017		25.85		98	100	98	100
ORCHARD2_J1_Z05260510	S0680	07090524-N1010	25.8523 min, 07090524	25.9094		5.6 scans	0.71	57 m/z	1.6e-05	0.0138	1474	0.3	1250	8995826		267130843	267059778		25.85		92	97	56	94
ORCHARD2_J1_Z05260510	S0680	07090524-N1010	25.8523 min, 07090524	28.9207		5.1 scans	0.81	TIC	1.6e-05	0.0176	1670	0.3	1493	9117022		339247799	338638488		25.85		89	89	97	91
ORCHARD2_J1_Z05260510	S0680	07090524-N1010	25.8523 min, 07090524	28.9207		5.4 scans	0.9	85 m/z	1.6e-05	0.0208	1670	0.3	1579	9123802		400379673	399541424		25.85		87	87	86	91
ORCHARD2_J1_Z05260510	S0680	07090524-N1010	25.8523 min, 07090524	28.9207		5.4 scans	0.95	85 m/z (73)	1.6e-05	0.0221	1670	0.3	1618	9106685		425989626	425097760		25.85		82	80	86	90
ORCHARD2_J1_Z05260510	S0680	07090524-N1010	25.8523 min, 07090524	31.7076		4.5 scans	0.78	85 m/z (119)	1.8e-05	0.0144	1851	0.4	1408	8275007		277839643	277839643		25.85		83	89	96	92
ORCHARD2_J1_Z05260510	S0680	07090524-N1010	25.8523 min, 07090524	31.7076		4.5 scans	0.8	85 m/z	1.7e-05	0.0144	1851	0.4	1428	8761008		277528083	277528083		25.85		89	89	97	92
ORCHARD3_J2_Z05260511	S0680	07090524-N1010	25.8523 min, 07090524	25.9096		5.1 scans	0.84	TIC	1.4e-05	0.0171	1474	0.3	1503	9323887		336957756	326853605		25.85		100	99	99	99
ORCHARD3_J2_Z05260511	S0680	07090524-N1010	25.8523 min, 07090524	25.9096		5.3 scans	0.93	85 m/z	1.4e-05	0.0199	1474	0.3	1583	9323887		392052320	380367170		25.85		98	97	86	99
ORCHARD3_J2_Z05260511	S0680	07090524-N1010	25.8523 min, 07090524	28.9285		5.8 scans	0.85	99 m/z	1.5e-05	0.0199	1670	0.3	1505	8945488		391472210	390869314		25.85		86	82	96	90
ORCHARD3_J2_Z05260511	S0680	07090524-N1010	25.8523 min, 07090524	28.9346		6.1 scans	0.81	TIC	1.5e-05	0.0198	1671	0.2	1474	8733741		389990417	389557872		25.85		87	86	97	91
ORCHARD3_J2_Z05260511	S0680	07090524-N1010	25.8523 min, 07090524	28.9346		6.4 scans	0.93	71 m/z	1.5e-05	0.0234	1671	0.2	1582	9215505		461131231	460739931		25.85		86	87	85	91
ORCHARD3_J2_Z05260511	S0680	07090524-N1010	25.8523 min, 07090524	31.717		4.7 scans	0.81	TIC	1.4e-05	0.016	1852	0.3	1520	9267342		314593462	293559547		25.85		84	80	96	91
ORCHARD1_J3_Z05260518	S0680	07090524-N1010	25.8523 min, 07090524	25.8939		4.1 scans	0.81	TIC	1.4e-05	0.0127	1473	0.3	1403	9202687		244068596	227222348		25.85		100	100	100	100
ORCHARD1_J3_Z05260518	S0680	07090524-N1010	25.8523 min, 07090524	25.8939		4.2 scans	0.9	85 m/z (159)	1.4e-05	0.0154	1473	0.3	1477	9206926		295813916	273531265		25.85		95	97	84	99
ORCHARD1_J3_Z05260518	S0680	07090524-N1010	25.8523 min, 07090524	25.8939		4.2 scans	0.91	85 m/z	1.4e-05	0.015	1473	0.3	1487	9180107		286935543	265321669		25.85		97	97	85	99
ORCHARD1_J3_Z05260518	S0680	07090524-N1010	25.8523 min, 07090524	28.919		4.9 scans	0.8	TIC	1.4e-05	0.0161	1670	0.3	1459	9112542		309140768	300313686		25.85		86	83	97	90
ORCHARD1_J3_Z05260518	S0680	07090524-N1010	25.8523 min, 07090524	28.919		5.1 scans	0.89	71 m/z	1.4e-05	0.0189	1670	0.3	1539	9257524		362678256	354130207		25.85		84	86	84	91
ORCHARD1_J3_Z05260518	S0680	07090524-N1010	25.8523 min, 07090524	31.7029		4.0 scans	0.81	TIC	1.4e-05	0.0132	1851	0.4	1452	9072907		252230180	251146976		25.85		82	77	96	92
ORCHARD1_J3_Z05260518	S0680	07090524-N1010	25.8523 min, 07090524	31.7029		4.2 scans	0.89	85 m/z	1.4e-05	0.0155	1851	0.4	1524	9072907		296376627	295727012		25.85		85	82	84	92
PECAN1_Z07090537	S0680	07090524-N1010	25.8523 min, 07090524	25.8078		2.8 scans	0.45	57 m/z	0.00051	0.000337	1467	0.8	176	308545		4262919	3539761		25.85		81	86	71	94
PECAN1_Z07090537	S0680	07090524-N1010	25.8523 min, 07090524	25.8078		3.0 scans	0.45	TIC	0.0005	0.000222	1467	0.8	176	312283	0.000292	2806958	2155200	3690414	25.85		81	86	71	94
PECAN3_J2_Z07090539	S0680	07090524-N1010	25.8523 min, 07090524	25.8093		2.7 scans	0.54	57 m/z	0.00033	0.000456	1467	0.9	213	437631		6030091	4983021		25.85		87	87	74	96
PECAN3_J2_Z07090539	S0680	07090524-N1010	25.8523 min, 07090524	25.8093		2.9 scans	0.53	TIC	0.00033	0.000346	1467	0.9	212	441140	0.000444	4576844	3490076	5859040	25.85		85	87	72	95
PECAN2_J3_Z07100505	S0680	07090524-N1010	25.8523 min, 07090524	25.8063		2.8 scans	0.54	57 m/z	0.00034	0.000467	1467	0.8	205	425337		6150509	4974692		25.85		83	85	72	95
PECAN2_J3_Z07100505	S0680	07090524-N1010	25.8523 min, 07090524	25.8063		3.0 scans	0.55	TIC	0.00033	0.000329	1467	0.8	207	435480	0.000436	4330662	3854305	5732914	25.85		83	85	72	95
REDOAK2_Z06220513	S0680	07090524-N1010	25.8523 min, 07090524	25.823		2.7 scans	0.62	57 m/z	0.00017	0.000697	1468	1	310	983054	0.000782	11773619	10685097	13194404	25.85		83	79	76	97
RYE1_Z07070504	S0680	07090524-N1010	25.8523 min, 07090524	25.8477		2.9 scans	0.95	57 m/z	1.8e-05	0.0131	1470	0.6	1064	9044252		169086570	166901171		25.85		97	95	83	99
RYE1_Z07070504	S0680	07090524-N1010	25.8523 min, 07090524	28.8896		4.5 scans	0.81	85 m/z	1.7e-05	0.0277	1668	0.3	1292	9310764		358178455	343936341		25.85		83	82	96	90
RYE2_Z07080501	S0680	07090524-N1010	25.8523 min, 07090524	25.851		2.9 scans	0.96	71 m/z	1.6e-05	0.0163	1470	0.7	1131	8957415		176532097	174706676		25.85		97	95	84	99
RYE2_Z07080501	S0680	07090524-N1010	25.8523 min, 07090524	28.8884		4.5 scans	0.85	85 m/z	1.5e-05	0.0319	1668	0.3	1298	9301797		344751899	337698687		25.85		81	76	96	91
RYE3_Z07080502	S0680	07090524-N1010	25.8523 min, 07090524	25.8538		3.2 scans	0.95	71 m/z	1.7e-05	0.0167	1470	0.7	1147	8657250		196970967	192088635		25.85		98	96	85	99
RYE3_Z07080502	S0680	07090524-N1010	25.8523 min, 07090524	28.8912		4.4 scans	0.82	85 m/z	1.6e-05	0.0314	1668	0.4	1359	9157436		369748156	369748156		25.85		85	82	97	90
SYCAMORE2_J1_Z07090517	S0680	07090524-N1010	25.8523 min, 07090524	25.8231		2.7 scans	0.9	57 m/z	3.1e-05	0.00363	1468	0.9	732	5285495		76079844	71659572		25.85		96	93	80	98
SYCAMORE3_J2_Z07110505	S0680	07090524-N1010	25.8523 min, 07090524	25.8356		2.8 scans	0.91	57 m/z	3.6e-05	0.0037	1469	0.9	643	5137911		74418394	73206600		25.85		96	93	79	98
SYCAMORE1_J3_Z07110508	S0680	07090524-N1010	25.8523 min, 07090524	25.8325		2.7 scans	0.91	57 m/z	4.2e-05	0.00347	1469	0.8	598	4438260		63302746	63302746		25.85		96	93	79	98
TIMOTHY1_Z07090531	S0680	07090524-N1010	25.8523 min, 07090524	25.82		2.7 scans	0.9	57 m/z	2.6e-05	0.00711	1468	0.8	782	5538237		78814404	78251273		25.85		96	93	80	98
TIMOTHY3_J2_Z07090533	S0680	07090524-N1010	25.8523 min, 07090524	25.8186		2.7 scans	0.85	57 m/z	2.8e-05	0.00792	1468	0.8	758	5080018		73420897	72890936		25.85		96	93	80	98
TIMOTHY2_J3_Z07100504	S0680	07090524-N1010	25.8523 min, 07090524	25.8186		2.7 scans	0.71	57 m/z	3.8e-05	0.00537	1468	0.8	649	4000573		57039729	56625143		25.85		95	93	78	98
TIMOTHY2_J3_Z07100504	S0680	07090524-N1010	25.8523 min, 07090524	25.8186		2.7 scans	0.72	57 m/z (361)	3.8e-05	0.00549	1468	0.8	652	4000573		58293795	57870094		25.85		93	93	79	99
WALNUT1_Z08240510	S0680	07090524-N1010	25.8523 min, 07090524	25.7419		2.7 scans	0.83	57 m/z	6.3e-05	0.00218	1463	0.9	512	1625285		18722246	17523336		25.85		86	83	71	91
WALNUT2_Z08240511	S0680	07090524-N1010	25.8523 min, 07090524	25.7435		2.7 scans	0.81	57 m/z	7.7e-05	0.00184	1463	1	473	1374471		15454526	14593105		25.85		86	83	71	91
WALNUT3_Z08240512	S0680	07090524-N1010	25.8523 min, 07090524	25.7452		2.7 scans	0.87	57 m/z	5.1e-05	0.0024	1463	0.9	589	2136216		24378491	22670089		25.85		87	84	73	91
WHITEOAK1_Z07090513	S0680	07090524-N1010	25.8523 min, 07090524	25.8095		2.7 scans	0.61	57 m/z	0.00022	0.000599	1467	1	246	625515	0.000671	8232331	7440403	9210578	25.85		80	77	75	96
WHITEOAK1_Z07090513	S0680	07090524-N1010	25.8523 min, 07090524	25.8095		2.8 scans	0.62	TIC	0.00022	0.000537	1467	1.2	249	643130	0.00199	7374342	6043919	27316021	25.85		80	77	75	96
WHITEOAK2_Z07090514	S0680	07090524-N1010	25.8523 min, 07090524	25.8094		2.8 scans	0.58	57 m/z	0.00021	0.000538	1467	1	259	716308	0.00057	8988478	8329524	9517225	25.85		88	85	76	97
ASH1_Z06220509	S0680	07090534-N1007	25.8523 min, 07090534	25.894		5.0 scans	0.77	85 m/z	1.6e-05	0.022	1473	0.3	1350	9308469		393854880	379819225		25.85		99	98	99	99
ASH2_Z06220510	S0680	07090534-N1007	25.8523 min, 07090534	25.8646		3.5 scans	0.8	85 m/z	1.8e-05	0.0162	1471	0.5	1196	9185335		227562762	227532642		25.85		99	98	99	99
ASH2_Z06220510	S0680	07090534-N1007	25.8523 min, 07090534	25.8646		3.5 scans	0.92	85 m/z (361)	1.8e-05	0.0187	1471	0.5	1276	9185335		262090736	262056046		25.85		95	95	87	99
ASH3_Z06230501	S0680	07090534-N1007	25.8523 min, 07090534	25.8954		4.5 scans	0.71	TIC	1.4e-05	0.0188	1473	0.4	1276	9037955		321291644	317631985		25.85		97	98	86	99
ASH3_Z06230501	S0680	07090534-N1007	25.8523 min, 07090534	25.8954		4.8 scans	0.76	85 m/z	1.4e-05	0.0215	1473	0.4	1321	9037955		367877692	367620441		25.85		94	98	98	99
ASH3_Z06230501	S0680	07090534-N1007	25.8523 min, 07090534	25.8954		4.8 scans	0.76	85 m/z (159)	1.4e-05	0.0216	1473	0.4	1316	9037955		369535316	369276906		25.85		95	95	98	99
ASH3_Z06230501	S0680	07090534-N1007	25.8523 min, 07090534	28.8636		3.4 scans	0.8	85 m/z	1.5e-05	0.0111	1666	0.6	1114	8825437		190190594	188119613		25.85		80	75	96	89
BERMUDA1_Z06220506	S0680	07090534-N1007	25.8523 min, 07090534	25.8955		5.3 scans	0.77	85 m/z	1.8e-05	0.0213	1473	0.4	1315	8684005		392675289	392467312		25.85		98	98	86	99
BERMUDA1_Z06220506	S0680	07090534-N1007	25.8523 min, 07090534	25.8955		5.3 scans	0.78	85 m/z (57)	2.6e-05	0.0218	1473	0.4	1322	6245349		401635657	401422935		25.85		94	96	84	96
BERMUDA1_Z06220506	S0680	07090534-N1007	25.8523 min, 07090534	28.9667		8.9 scans	0.88	55 m/z	1.8e-05	0.0476	1673	0.2	1552	9003896		874436408	871903729		25.85		84	81	95	90
BERMUDA1_Z06220506	S0680	07090534-N1007	25.8523 min, 07090534	28.9667		9.0 scans	0.88	TIC	1.9e-05	0.0144	1673	2.5	1554	8524460	0.0489	266254725	266254725	898046140	25.85		80	87	87	89
BERMUDA2_Z06220507	S0680	07090534-N1007	25.8523 min, 07090534	25.894		4.7 scans	0.76	TIC	1.7e-05	0.0201	1473	0.3	1310	9274868		349151418	332321430		25.85		98	98	86	99
BERMUDA2_Z06220507	S0680	07090534-N1007	25.8523 min, 07090534	25.894		4.9 scans	0.84	85 m/z	1.7e-05	0.0232	1473	0.3	1376	9274868		403440076	383455381		25.85		99	98	99	99
BERMUDA2_Z06220507	S0680	07090534-N1007	25.8523 min, 07090534	25.894		4.9 scans	0.89	85 m/z (131)	1.7e-05	0.0252	1473	0.3	1411	9274868		438538272	416814962		25.85		96	96	90	99
BERMUDA3_Z06220508	S0680	07090534-N1007	25.8523 min, 07090534	25.8923		5.0 scans	0.85	85 m/z	1.7e-05	0.0218	1473	0.3	1336	9339792		395036379	386445913		25.85		99	98	99	99
BERMUDA3_Z06220508	S0680	07090534-N1007	25.8523 min, 07090534	25.8923		5.0 scans	0.96	85 m/z (361)	1.9e-05	0.0251	1473	0.3	1418	8734794		453602669	443738620		25.85		96	96	90	99
BERMUDA3_Z06220508	S0680	07090534-N1007	25.8523 min, 07090534	28.9512		7.5 scans	0.71	99 m/z	2.7e-05	0.0337	1672	0.2	1389	5980186		608564433	585121885		25.85		81	83	71	89
BERMUDA3_Z06220508	S0680	07090534-N1007	25.8523 min, 07090534	28.9512		7.9 scans	0.91	TIC	1.9e-05	0.0145	1672	2.4	1568	8568491	0.0453	262905670	262905670	817509343	25.85		85	87	89	90
BIRCH1_Z08240503	S0680	07090534-N1007	25.8523 min, 07090534	25.7545		2.8 scans	0.92	57 m/z	1.2e-05	0.00259	1464	0.8	1062	7581655		101731423	101680336		25.85		88	85	75	92
BIRCH2_Z08240504	S0680	07090534-N1007	25.8523 min, 07090534	25.762		2.9 scans	0.9	71 m/z	1.1e-05	0.003	1464	0.8	1226	8771352		137583984	132915381		25.85		90	87	78	93
BIRCH2_Z08240504	S0680	07090534-N1007	25.8523 min, 07090534	28.7794		3.4 scans	0.77	71 m/z	1.1e-05	0.00398	1661	0.5	1294	8755598		182652433	174559512		25.85		82	78	96	88
BIRCH2_Z08240504	S0680	07090534-N1007	25.8523 min, 07090534	28.7809		3.4 scans	0.78	TIC	1.1e-05	0.00378	1661	0.5	1295	8735384		173331292	164183159		25.85		82	79	96	88
BIRCH3_Z08240505	S0680	07090534-N1007	25.8523 min, 07090534	25.7591		2.7 scans	0.91	57 m/z	1.3e-05	0.00266	1464	0.8	1109	8037270		103771891	101147774		25.85		88	85	75	93
BLUEGRASS1_Z06220503	S0680	07090534-N1007	25.8523 min, 07090534	25.8248		2.8 scans	0.8	57 m/z	0.0001	0.0018	1468	1.1	416	1585898		21787735	19452112		25.85		91	87	77	96
BLUEGRASS2_Z06220504	S0680	07090534-N1007	25.8523 min, 07090534	25.8232		2.7 scans	0.83	57 m/z	9.2e-05	0.00204	1468	1	444	1849478		24434876	22324718		25.85		92	89	77	97
BLUEGRASS3_Z06220505	S0680	07090534-N1007	25.8523 min, 07090534	25.8231		2.8 scans	0.82	57 m/z	9.1e-05	0.00186	1468	1	451	1942422	0.00189	24910985	23986028	25212630	25.85		91	89	77	97
BOX1_Z05260515	S0680	07090534-N1007	25.8523 min, 07090534	25.8772		3.7 scans	0.81	TIC	1.5e-05	0.0109	1472	0.4	1319	9004020		203571870	201834675		25.85		99	97	99	99
BOX1_Z05260515	S0680	07090534-N1007	25.8523 min, 07090534	25.8772		3.8 scans	0.92	71 m/z (259)	1.5e-05	0.013	1472	0.4	1403	9258581		242726356	239697093		25.85		94	94	82	98
BOX1_Z05260515	S0680	07090534-N1007	25.8523 min, 07090534	25.8772		3.8 scans	0.94	71 m/z	1.5e-05	0.0131	1472	0.4	1418	9258581		244460465	241409560		25.85		94	94	83	98
BOX1_Z05260515	S0680	07090534-N1007	25.8523 min, 07090534	28.9085		5.5 scans	0.84	85 m/z	1.5e-05	0.0198	1669	0.3	1467	8924466		369156818	369062494		25.85		85	81	96	90
BOX2_Z05260516	S0680	07090534-N1007	25.8523 min, 07090534	25.8943		4.2 scans	0.81	TIC	1.4e-05	0.0117	1473	0.4	1428	9113078		267315628	243461579		25.85		99	98	99	99
BOX2_Z05260516	S0680	07090534-N1007	25.8523 min, 07090534	25.8943		4.4 scans	0.8	85 m/z	1.4e-05	0.0122	1473	0.4	1415	9158061		277371227	277371227		25.85		97	98	97	98
BOX2_Z05260516	S0680	07090534-N1007	25.8523 min, 07090534	28.9363		6.5 scans	0.82	TIC	1.4e-05	0.0196	1671	0.2	1537	9233022		446331081	425061364		25.85		85	81	96	90
BOX2_Z05260516	S0680	07090534-N1007	25.8523 min, 07090534	28.9363		6.9 scans	0.89	85 m/z	1.4e-05	0.0227	1671	0.2	1602	9215817		516074144	486193818		25.85		86	84	86	90
BOX3_Z05260517	S0680	07090534-N1007	25.8523 min, 07090534	25.8943		4.2 scans	0.93	TIC	1.4e-05	0.0121	1473	0.3	1473	9220994		283950568	272355406		25.85		97	95	86	99
BOX3_Z05260517	S0680	07090534-N1007	25.8523 min, 07090534	25.8943		4.3 scans	0.92	71 m/z	1.4e-05	0.0125	1473	0.3	1467	9272029		294448166	281913066		25.85		94	95	85	99
BOX3_Z05260517	S0680	07090534-N1007	25.8523 min, 07090534	28.9363		6.3 scans	0.83	TIC	1.4e-05	0.0183	1671	0.2	1523	9353930		430749408	415450849		25.85		80	74	95	90
BOX3_Z05260517	S0680	07090534-N1007	25.8523 min, 07090534	28.9363		6.6 scans	0.87	85 m/z (131)	1.4e-05	0.0207	1671	0.2	1554	9353930		486875715	479794467		25.85		80	85	84	90
BOX3_Z05260517	S0680	07090534-N1007	25.8523 min, 07090534	28.9363		6.6 scans	0.91	85 m/z	1.4e-05	0.0213	1671	0.2	1593	9353930		499071723	491813093		25.85		85	83	86	91
COTTONWOOD1_Z07090534	S0680	07090534-N1007	25.8523 min, 07090534	25.8523		3.6 scans	0.67	85 m/z	1.8e-05	0.00783	1470	0.5	1146	8639794		244571968	238046500		25.85		100	100	100	100
COTTONWOOD1_Z07090534	S0680	07090534-N1007	25.8523 min, 07090534	25.8554		3.7 scans	0.57	TIC	1.8e-05	0.00701	1470	0.7	1060	8415764		219001065	204871154		25.85		96	98	86	100
COTTONWOOD1_Z07090534	S0680	07090534-N1007	25.8523 min, 07090534	25.8616		4.6 scans	0.57	57 m/z	1.7e-05	0.00745	1471	0.3	1007	8868070		232590923	232052448		25.85		89	97	60	97
COTTONWOOD2_Z07090535	S0680	07090534-N1007	25.8523 min, 07090534	25.8386		3.2 scans	0.92	71 m/z	1.8e-05	0.0109	1469	0.7	1126	8702453		195386075	188460516		25.85		81	72	79	99
COTTONWOOD2_Z07090535	S0680	07090534-N1007	25.8523 min, 07090534	28.8882		4.9 scans	0.83	85 m/z	1.7e-05	0.0206	1668	0.3	1292	9358034		369287389	366553051		25.85		83	79	96	90
COTTONWOOD3_Z07090536	S0680	07090534-N1007	25.8523 min, 07090534	25.851		3.5 scans	0.68	85 m/z	1.7e-05	0.00824	1470	0.6	1117	8915804		216020785	212278883		25.85		99	99	99	100
COTTONWOOD3_Z07090536	S0680	07090534-N1007	25.8523 min, 07090534	25.851		3.5 scans	0.74	85 m/z (361)	1.7e-05	0.00911	1470	0.6	1165	8915804		238784425	234648212		25.85		95	95	86	99
COTTONWOOD3_Z07090536	S0680	07090534-N1007	25.8523 min, 07090534	25.8525		3.4 scans	0.7	TIC	1.7e-05	0.00829	1470	0.7	1129	8915804		217431458	203143593		25.85		98	97	99	100
ELM3_J1_Z07090527	S0680	07090534-N1007	25.8523 min, 07090534	25.8062		2.8 scans	0.6	57 m/z	0.00031	0.000556	1467	1.1	232	553819	0.000819	5735616	5735616	8448710	25.85		90	91	73	96
ELM2_Z07100503	S0680	07090534-N1007	25.8523 min, 07090534	25.8077		2.7 scans	0.63	57 m/z	0.00038	0.000708	1467	1.2	195	412008	0.00115	3754303	3754303	6094678	25.85		88	90	64	94
ELM1_J3_Z07110506	S0680	07090534-N1007	25.8523 min, 07090534	25.8214		2.8 scans	0.73	57 m/z	0.00014	0.00134	1468	1.1	320	1341316	0.00203	14213479	14213479	21460450	25.85		92	91	72	97
JOHNSON1_Z07090522	S0680	07090534-N1007	25.8523 min, 07090534	25.8631		3.8 scans	0.83	85 m/z	1.6e-05	0.0148	1471	0.4	1193	9279706		270770404	258757575		25.85		99	98	99	99
JOHNSON1_Z07090522	S0680	07090534-N1007	25.8523 min, 07090534	25.8631		3.8 scans	0.92	85 m/z (159)	1.6e-05	0.017	1471	0.4	1262	9279706		311081576	297280327		25.85		95	95	87	99
JOHNSON2_Z07090523	S0680	07090534-N1007	25.8523 min, 07090534	25.8632		3.8 scans	0.82	85 m/z	1.7e-05	0.0145	1471	0.4	1207	9261788		274284998	259946184		25.85		99	98	99	99
JOHNSON2_Z07090523	S0680	07090534-N1007	25.8523 min, 07090534	25.8632		3.8 scans	0.91	85 m/z (159)	1.7e-05	0.0164	1471	0.4	1267	9261788		311352173	295075596		25.85		95	95	87	99
JOHNSON2_Z07090523	S0680	07090534-N1007	25.8523 min, 07090534	28.9359		6.2 scans	0.72	99 m/z	2.4e-05	0.0307	1671	0.2	1383	6514337		581785910	523246094		25.85		80	80	71	89
JOHNSON3_Z07090524	S0680	07090534-N1007	25.8523 min, 07090534	25.8523		3.4 scans	0.84	85 m/z	1.8e-05	0.0132	1470	0.6	1152	8727169		223458242	223325322		25.85		99	98	99	99
JOHNSON3_Z07090524	S0680	07090534-N1007	25.8523 min, 07090534	25.8523		3.4 scans	0.84	85 m/z (159)	1.8e-05	0.0133	1470	0.6	1147	8727169		224632423	224498805		25.85		97	97	99	99
MUGWORT2_J1_Z07080507	S0680	07090534-N1007	25.8523 min, 07090534	25.8356		2.7 scans	0.9	57 m/z	3e-05	0.00395	1469	0.8	709	4950293		68771996	66778247		25.85		94	92	79	98
MUGWORT3_J2_Z07080508	S0680	07090534-N1007	25.8523 min, 07090534	25.8386		2.8 scans	0.89	57 m/z	3.1e-05	0.00388	1469	0.9	703	4820401		68261946	64622513		25.85		94	92	79	97
MUGWORT1_J3_Z07110504	S0680	07090534-N1007	25.8523 min, 07090534	25.8355		2.7 scans	0.9	57 m/z	3.6e-05	0.00392	1469	0.8	595	4394202		59646156	59272314		25.85		94	91	79	97
OLIVE2_J1_Z07080504	S0680	07090534-N1007	25.8523 min, 07090534	25.8323		2.8 scans	0.85	57 m/z	4.3e-05	0.00258	1469	0.9	590	3309157		49007639	48105249		25.85		94	91	79	97
OLIVE2_J1_Z07080504	S0680	07090534-N1007	25.8523 min, 07090534	25.8323		2.8 scans	0.86	57 m/z (159)	4.3e-05	0.00272	1469	0.9	592	3289291		51606777	50656528		25.85		90	89	78	98
OLIVE3_J2_Z07080505	S0680	07090534-N1007	25.8523 min, 07090534	25.8325		2.7 scans	0.86	57 m/z	3.9e-05	0.00267	1469	0.9	620	3681873		53394461	52165961		25.85		94	91	79	98
OLIVE3_J2_Z07080505	S0680	07090534-N1007	25.8523 min, 07090534	25.8325		2.7 scans	0.87	57 m/z (159)	3.9e-05	0.0028	1469	0.9	622	3681218		56068378	54778357		25.85		91	89	78	98
OLIVE1_J3_Z07110503	S0680	07090534-N1007	25.8523 min, 07090534	25.8279		2.7 scans	0.86	57 m/z	4.4e-05	0.00281	1468	0.9	529	3428475		48316229	48316229		25.85		94	91	78	97
ORCHARD2_J1_Z05260510	S0680	07090534-N1007	25.8523 min, 07090534	25.8986		4.6 scans	0.84	85 m/z	1.7e-05	0.0151	1473	0.4	1437	8676531		291952901	291789217		25.85		99	98	99	99
ORCHARD2_J1_Z05260510	S0680	07090534-N1007	25.8523 min, 07090534	25.8986		4.9 scans	0.82	TIC	1.7e-05	0.0151	1473	0.3	1412	8676531		291640241	291478017		25.85		97	98	98	99
ORCHARD2_J1_Z05260510	S0680	07090534-N1007	25.8523 min, 07090534	25.9094		5.6 scans	0.71	57 m/z	1.6e-05	0.0138	1474	0.3	1250	8995826		267130843	267059778		25.85		90	96	54	93
ORCHARD2_J1_Z05260510	S0680	07090534-N1007	25.8523 min, 07090534	28.9207		5.1 scans	0.81	TIC	1.6e-05	0.0176	1670	0.3	1493	9117022		339247799	338638488		25.85		88	87	97	91
ORCHARD2_J1_Z05260510	S0680	07090534-N1007	25.8523 min, 07090534	28.9207		5.4 scans	0.9	85 m/z	1.6e-05	0.0208	1670	0.3	1579	9123802		400379673	399541424		25.85		86	86	86	91
ORCHARD2_J1_Z05260510	S0680	07090534-N1007	25.8523 min, 07090534	28.9207		5.4 scans	0.95	85 m/z (73)	1.6e-05	0.0221	1670	0.3	1618	9106685		425989626	425097760		25.85		81	79	86	90
ORCHARD2_J1_Z05260510	S0680	07090534-N1007	25.8523 min, 07090534	31.7076		4.5 scans	0.78	85 m/z (119)	1.8e-05	0.0144	1851	0.4	1408	8275007		277839643	277839643		25.85		82	88	95	92
ORCHARD2_J1_Z05260510	S0680	07090534-N1007	25.8523 min, 07090534	31.7076		4.5 scans	0.8	85 m/z	1.7e-05	0.0144	1851	0.4	1428	8761008		277528083	277528083		25.85		88	88	97	92
ORCHARD3_J2_Z05260511	S0680	07090534-N1007	25.8523 min, 07090534	25.9096		5.1 scans	0.84	TIC	1.4e-05	0.0171	1474	0.3	1503	9323887		336957756	326853605		25.85		99	98	99	99
ORCHARD3_J2_Z05260511	S0680	07090534-N1007	25.8523 min, 07090534	25.9096		5.3 scans	0.93	85 m/z	1.4e-05	0.0199	1474	0.3	1583	9323887		392052320	380367170		25.85		97	96	86	98
ORCHARD3_J2_Z05260511	S0680	07090534-N1007	25.8523 min, 07090534	28.9285		5.8 scans	0.85	99 m/z	1.5e-05	0.0199	1670	0.3	1505	8945488		391472210	390869314		25.85		85	82	96	90
ORCHARD3_J2_Z05260511	S0680	07090534-N1007	25.8523 min, 07090534	28.9346		6.1 scans	0.81	TIC	1.5e-05	0.0198	1671	0.2	1474	8733741		389990417	389557872		25.85		87	85	97	91
ORCHARD3_J2_Z05260511	S0680	07090534-N1007	25.8523 min, 07090534	28.9346		6.4 scans	0.93	71 m/z	1.5e-05	0.0234	1671	0.2	1582	9215505		461131231	460739931		25.85		85	86	85	91
ORCHARD3_J2_Z05260511	S0680	07090534-N1007	25.8523 min, 07090534	31.717		4.7 scans	0.81	TIC	1.4e-05	0.016	1852	0.3	1520	9267342		314593462	293559547		25.85		84	79	96	92
ORCHARD1_J3_Z05260518	S0680	07090534-N1007	25.8523 min, 07090534	25.8939		4.1 scans	0.81	TIC	1.4e-05	0.0127	1473	0.3	1403	9202687		244068596	227222348		25.85		99	98	99	99
ORCHARD1_J3_Z05260518	S0680	07090534-N1007	25.8523 min, 07090534	25.8939		4.2 scans	0.9	85 m/z (159)	1.4e-05	0.0154	1473	0.3	1477	9206926		295813916	273531265		25.85		92	94	83	98
ORCHARD1_J3_Z05260518	S0680	07090534-N1007	25.8523 min, 07090534	25.8939		4.2 scans	0.91	85 m/z	1.4e-05	0.015	1473	0.3	1487	9180107		286935543	265321669		25.85		95	95	84	98
ORCHARD1_J3_Z05260518	S0680	07090534-N1007	25.8523 min, 07090534	28.919		4.9 scans	0.8	TIC	1.4e-05	0.0161	1670	0.3	1459	9112542		309140768	300313686		25.85		85	81	96	90
ORCHARD1_J3_Z05260518	S0680	07090534-N1007	25.8523 min, 07090534	28.919		5.1 scans	0.89	71 m/z	1.4e-05	0.0189	1670	0.3	1539	9257524		362678256	354130207		25.85		83	85	84	91
ORCHARD1_J3_Z05260518	S0680	07090534-N1007	25.8523 min, 07090534	31.7029		4.0 scans	0.81	TIC	1.4e-05	0.0132	1851	0.4	1452	9072907		252230180	251146976		25.85		81	75	95	92
ORCHARD1_J3_Z05260518	S0680	07090534-N1007	25.8523 min, 07090534	31.7029		4.2 scans	0.89	85 m/z	1.4e-05	0.0155	1851	0.4	1524	9072907		296376627	295727012		25.85		84	80	84	92
PECAN1_Z07090537	S0680	07090534-N1007	25.8523 min, 07090534	25.8078		2.8 scans	0.45	57 m/z	0.00051	0.000337	1467	0.8	176	308545		4262919	3539761		25.85		80	85	70	93
PECAN3_J2_Z07090539	S0680	07090534-N1007	25.8523 min, 07090534	25.8093		2.7 scans	0.54	57 m/z	0.00033	0.000456	1467	0.9	213	437631		6030091	4983021		25.85		86	87	74	95
PECAN3_J2_Z07090539	S0680	07090534-N1007	25.8523 min, 07090534	25.8093		2.9 scans	0.53	TIC	0.00033	0.000346	1467	0.9	212	441140	0.000444	4576844	3490076	5859040	25.85		84	86	72	95
PECAN2_J3_Z07100505	S0680	07090534-N1007	25.8523 min, 07090534	25.8063		2.8 scans	0.54	57 m/z	0.00034	0.000467	1467	0.8	205	425337		6150509	4974692		25.85		83	84	72	94
PECAN2_J3_Z07100505	S0680	07090534-N1007	25.8523 min, 07090534	25.8063		3.0 scans	0.55	TIC	0.00033	0.000329	1467	0.8	207	435480	0.000436	4330662	3854305	5732914	25.85		82	84	71	94
REDOAK2_Z06220513	S0680	07090534-N1007	25.8523 min, 07090534	25.823		2.7 scans	0.62	57 m/z	0.00017	0.000697	1468	1	310	983054	0.000782	11773619	10685097	13194404	25.85		82	77	75	96
RYE1_Z07070504	S0680	07090534-N1007	25.8523 min, 07090534	25.8477		2.9 scans	0.95	57 m/z	1.8e-05	0.0131	1470	0.6	1064	9044252		169086570	166901171		25.85		96	93	82	98
RYE1_Z07070504	S0680	07090534-N1007	25.8523 min, 07090534	28.8896		4.5 scans	0.81	85 m/z	1.7e-05	0.0277	1668	0.3	1292	9310764		358178455	343936341		25.85		82	81	95	90
RYE2_Z07080501	S0680	07090534-N1007	25.8523 min, 07090534	25.851		2.9 scans	0.96	71 m/z	1.6e-05	0.0163	1470	0.7	1131	8957415		176532097	174706676		25.85		96	94	84	98
RYE2_Z07080501	S0680	07090534-N1007	25.8523 min, 07090534	28.8884		4.5 scans	0.85	85 m/z	1.5e-05	0.0319	1668	0.3	1298	9301797		344751899	337698687		25.85		81	75	96	91
RYE3_Z07080502	S0680	07090534-N1007	25.8523 min, 07090534	25.8538		3.2 scans	0.95	71 m/z	1.7e-05	0.0167	1470	0.7	1147	8657250		196970967	192088635		25.85		97	95	85	99
RYE3_Z07080502	S0680	07090534-N1007	25.8523 min, 07090534	28.8912		4.4 scans	0.82	85 m/z	1.6e-05	0.0314	1668	0.4	1359	9157436		369748156	369748156		25.85		85	81	96	90
SYCAMORE2_J1_Z07090517	S0680	07090534-N1007	25.8523 min, 07090534	25.8231		2.7 scans	0.9	57 m/z	3.1e-05	0.00363	1468	0.9	732	5285495		76079844	71659572		25.85		94	92	79	98
SYCAMORE3_J2_Z07110505	S0680	07090534-N1007	25.8523 min, 07090534	25.8356		2.8 scans	0.91	57 m/z	3.6e-05	0.0037	1469	0.9	643	5137911		74418394	73206600		25.85		94	92	79	98
SYCAMORE1_J3_Z07110508	S0680	07090534-N1007	25.8523 min, 07090534	25.8325		2.7 scans	0.91	57 m/z	4.2e-05	0.00347	1469	0.8	598	4438260		63302746	63302746		25.85		95	92	79	98
TIMOTHY1_Z07090531	S0680	07090534-N1007	25.8523 min, 07090534	25.82		2.7 scans	0.9	57 m/z	2.6e-05	0.00711	1468	0.8	782	5538237		78814404	78251273		25.85		95	92	79	98
TIMOTHY3_J2_Z07090533	S0680	07090534-N1007	25.8523 min, 07090534	25.8186		2.7 scans	0.85	57 m/z	2.8e-05	0.00792	1468	0.8	758	5080018		73420897	72890936		25.85		95	92	79	98
TIMOTHY2_J3_Z07100504	S0680	07090534-N1007	25.8523 min, 07090534	25.8186		2.7 scans	0.71	57 m/z	3.8e-05	0.00537	1468	0.8	649	4000573		57039729	56625143		25.85		93	92	77	97
TIMOTHY2_J3_Z07100504	S0680	07090534-N1007	25.8523 min, 07090534	25.8186		2.7 scans	0.72	57 m/z (361)	3.8e-05	0.00549	1468	0.8	652	4000573		58293795	57870094		25.85		92	91	79	97
WALNUT1_Z08240510	S0680	07090534-N1007	25.8523 min, 07090534	25.7419		2.7 scans	0.83	57 m/z	6.3e-05	0.00218	1463	0.9	512	1625285		18722246	17523336		25.85		84	81	70	89
WALNUT2_Z08240511	S0680	07090534-N1007	25.8523 min, 07090534	25.7435		2.7 scans	0.81	57 m/z	7.7e-05	0.00184	1463	1	473	1374471		15454526	14593105		25.85		84	81	70	89
WALNUT3_Z08240512	S0680	07090534-N1007	25.8523 min, 07090534	25.7452		2.7 scans	0.87	57 m/z	5.1e-05	0.0024	1463	0.9	589	2136216		24378491	22670089		25.85		85	82	72	90
WHITEOAK2_Z07090514	S0680	07090534-N1007	25.8523 min, 07090534	25.8094		2.8 scans	0.58	57 m/z	0.00021	0.000538	1467	1	259	716308	0.00057	8988478	8329524	9517225	25.85		86	84	76	96
ASH1_Z06220509	S0681	06220506-N1013	25.8955 min, 06220506	25.894		5.0 scans	0.77	85 m/z	1.6e-05	0.022	1473	0.3	1350	9308469		393854880	379819225		25.9		91	87	87	99
ASH1_Z06220509	S0681	06220506-N1013	25.8955 min, 06220506	28.8592		3.3 scans	0.94	71 m/z	1.6e-05	0.0128	1666	0.6	1212	9128786		230037770	228299239		25.9		80	74	69	92
ASH2_Z06220510	S0681	06220506-N1013	25.8955 min, 06220506	25.8646		3.5 scans	0.8	85 m/z	1.8e-05	0.0162	1471	0.5	1196	9185335		227562762	227532642		25.9		90	85	83	99
ASH2_Z06220510	S0681	06220506-N1013	25.8955 min, 06220506	25.8646		3.5 scans	0.92	85 m/z (361)	1.8e-05	0.0187	1471	0.5	1276	9185335		262090736	262056046		25.9		87	83	73	99
ASH3_Z06230501	S0681	06220506-N1013	25.8955 min, 06220506	25.8954		4.5 scans	0.71	TIC	1.4e-05	0.0188	1473	0.4	1276	9037955		321291644	317631985		25.9		93	89	98	99
ASH3_Z06230501	S0681	06220506-N1013	25.8955 min, 06220506	25.8954		4.8 scans	0.76	85 m/z	1.4e-05	0.0215	1473	0.4	1321	9037955		367877692	367620441		25.9		98	96	88	99
ASH3_Z06230501	S0681	06220506-N1013	25.8955 min, 06220506	25.8954		4.8 scans	0.76	85 m/z (159)	1.4e-05	0.0216	1473	0.4	1316	9037955		369535316	369276906		25.9		88	85	86	99
ASH3_Z06230501	S0681	06220506-N1013	25.8955 min, 06220506	28.8636		3.4 scans	0.8	85 m/z	1.5e-05	0.0111	1666	0.6	1114	8825437		190190594	188119613		25.9		82	76	80	93
BERMUDA1_Z06220506	S0681	06220506-N1013	25.8955 min, 06220506	25.8955		5.3 scans	0.77	85 m/z	1.8e-05	0.0213	1473	0.4	1315	8684005		392675289	392467312		25.9		93	89	98	100
BERMUDA1_Z06220506	S0681	06220506-N1013	25.8955 min, 06220506	25.8955		5.3 scans	0.78	85 m/z (57)	2.6e-05	0.0218	1473	0.4	1322	6245349		401635657	401422935		25.9		99	100	100	100
BERMUDA1_Z06220506	S0681	06220506-N1013	25.8955 min, 06220506	27.3689		2.9 scans	0.91	57 m/z	2.3e-05	0.00587	1569	0.8	892	6880646		107885007	103699074		25.9		80	74	63	93
BERMUDA1_Z06220506	S0681	06220506-N1013	25.8955 min, 06220506	28.9452		>7 scans	0.77	TIC	1.9e-05	0.0322	1671	0.2	1414	8388096	0.0425	592545632	557267193	780510449	25.9		81	74	78	93
BERMUDA1_Z06220506	S0681	06220506-N1013	25.8955 min, 06220506	28.959		8.3 scans	0.57	323 m/z	3e-05	0.0293	1672	0.4	1212	5335385		539048561	507673027		25.9		81	78	69	93
BERMUDA1_Z06220506	S0681	06220506-N1013	25.8955 min, 06220506	28.9667		8.9 scans	0.84	55 m/z (380)	1.8e-05	0.0457	1673	0.2	1511	9003896		839983469	837550578		25.9		82	87	77	87
BERMUDA1_Z06220506	S0681	06220506-N1013	25.8955 min, 06220506	28.9667		8.9 scans	0.88	55 m/z	1.8e-05	0.0476	1673	0.2	1552	9003896		874436408	871903729		25.9		89	86	90	94
BERMUDA1_Z06220506	S0681	06220506-N1013	25.8955 min, 06220506	28.9667		9.0 scans	0.88	TIC	1.9e-05	0.0144	1673	2.5	1554	8524460	0.0489	266254725	266254725	898046140	25.9		88	93	82	95
BERMUDA2_Z06220507	S0681	06220506-N1013	25.8955 min, 06220506	25.894		4.7 scans	0.76	TIC	1.7e-05	0.0201	1473	0.3	1310	9274868		349151418	332321430		25.9		93	89	98	100
BERMUDA2_Z06220507	S0681	06220506-N1013	25.8955 min, 06220506	25.894		4.9 scans	0.84	85 m/z	1.7e-05	0.0232	1473	0.3	1376	9274868		403440076	383455381		25.9		91	87	87	100
BERMUDA2_Z06220507	S0681	06220506-N1013	25.8955 min, 06220506	25.894		4.9 scans	0.89	85 m/z (131)	1.7e-05	0.0252	1473	0.3	1411	9274868		438538272	416814962		25.9		88	85	78	99
BERMUDA2_Z06220507	S0681	06220506-N1013	25.8955 min, 06220506	27.3673		3.0 scans	0.9	57 m/z	2.8e-05	0.00541	1569	0.8	815	5823424		93925868	90719602		25.9		80	73	62	93
BERMUDA2_Z06220507	S0681	06220506-N1013	25.8955 min, 06220506	28.9467		7.8 scans	0.69	381 m/z	3.2e-05	0.0336	1671	0.2	1324	5108753		583241192	581650738		25.9		82	78	88	93
BERMUDA2_Z06220507	S0681	06220506-N1013	25.8955 min, 06220506	28.9651		9.6 scans	1	85 m/z	1.7e-05	0.0543	1673	0.1	1578	9372936		943104374	943104374		25.9		83	77	80	94
BERMUDA3_Z06220508	S0681	06220506-N1013	25.8955 min, 06220506	25.8923		5.0 scans	0.85	85 m/z	1.7e-05	0.0218	1473	0.3	1336	9339792		395036379	386445913		25.9		91	86	86	99
BERMUDA3_Z06220508	S0681	06220506-N1013	25.8955 min, 06220506	25.8923		5.0 scans	0.96	85 m/z (361)	1.9e-05	0.0251	1473	0.3	1418	8734794		453602669	443738620		25.9		88	85	79	100
BERMUDA3_Z06220508	S0681	06220506-N1013	25.8955 min, 06220506	27.3656		3.0 scans	0.9	57 m/z	3e-05	0.00486	1568	0.8	786	5493472		87833273	85181893		25.9		80	73	62	93
BERMUDA3_Z06220508	S0681	06220506-N1013	25.8955 min, 06220506	28.9312		>6 scans	0.71	TIC	1.9e-05	0.0271	1670	0.3	1344	8388096	0.0355	490322161	490322161	640653017	25.9		81	75	74	93
BERMUDA3_Z06220508	S0681	06220506-N1013	25.8955 min, 06220506	28.9435		7.3 scans	0.67	381 m/z	3e-05	0.0304	1671	0.3	1297	5374744		549728857	533196328		25.9		82	79	81	94
BERMUDA3_Z06220508	S0681	06220506-N1013	25.8955 min, 06220506	28.9512		7.5 scans	0.71	99 m/z	2.7e-05	0.0337	1672	0.2	1389	5980186		608564433	585121885		25.9		91	91	90	94
BERMUDA3_Z06220508	S0681	06220506-N1013	25.8955 min, 06220506	28.9512		7.9 scans	0.91	TIC	1.9e-05	0.0145	1672	2.4	1568	8568491	0.0453	262905670	262905670	817509343	25.9		92	93	85	96
BIRCH1_Z08240503	S0681	06220506-N1013	25.8955 min, 06220506	25.7545		2.8 scans	0.92	57 m/z	1.2e-05	0.00259	1464	0.8	1062	7581655		101731423	101680336		25.9		80	73	58	92
BIRCH1_Z08240503	S0681	06220506-N1013	25.8955 min, 06220506	28.7688		2.9 scans	0.93	71 m/z	1e-05	0.0043	1660	0.7	1334	8972413		168930326	164805787		25.9		80	74	64	91
BIRCH2_Z08240504	S0681	06220506-N1013	25.8955 min, 06220506	25.762		2.9 scans	0.9	71 m/z	1.1e-05	0.003	1464	0.8	1226	8771352		137583984	132915381		25.9		82	76	61	93
BIRCH2_Z08240504	S0681	06220506-N1013	25.8955 min, 06220506	28.7794		3.4 scans	0.77	71 m/z	1.1e-05	0.00398	1661	0.5	1294	8755598		182652433	174559512		25.9		83	78	79	92
BIRCH2_Z08240504	S0681	06220506-N1013	25.8955 min, 06220506	28.7809		3.4 scans	0.78	TIC	1.1e-05	0.00378	1661	0.5	1295	8735384		173331292	164183159		25.9		84	79	79	92
BIRCH3_Z08240505	S0681	06220506-N1013	25.8955 min, 06220506	25.7591		2.7 scans	0.91	57 m/z	1.3e-05	0.00266	1464	0.8	1109	8037270		103771891	101147774		25.9		81	74	58	92
BIRCH3_Z08240505	S0681	06220506-N1013	25.8955 min, 06220506	28.7719		3.0 scans	0.9	71 m/z	1.2e-05	0.00433	1660	0.8	1352	8716145		168435890	161831625		25.9		81	75	65	91
BLUEGRASS1_Z06220503	S0681	06220506-N1013	25.8955 min, 06220506	25.8248		2.8 scans	0.8	57 m/z	0.0001	0.0018	1468	1.1	416	1585898		21787735	19452112		25.9		82	75	61	96
BLUEGRASS2_Z06220504	S0681	06220506-N1013	25.8955 min, 06220506	25.8232		2.7 scans	0.83	57 m/z	9.2e-05	0.00204	1468	1	444	1849478		24434876	22324718		25.9		82	76	60	96
BLUEGRASS3_Z06220505	S0681	06220506-N1013	25.8955 min, 06220506	25.8231		2.8 scans	0.82	57 m/z	9.1e-05	0.00186	1468	1	451	1942422	0.00189	24910985	23986028	25212630	25.9		82	76	60	96
BOX1_Z05260515	S0681	06220506-N1013	25.8955 min, 06220506	25.8772		3.7 scans	0.81	TIC	1.5e-05	0.0109	1472	0.4	1319	9004020		203571870	201834675		25.9		90	85	81	98
BOX1_Z05260515	S0681	06220506-N1013	25.8955 min, 06220506	25.8772		3.8 scans	0.92	71 m/z (259)	1.5e-05	0.013	1472	0.4	1403	9258581		242726356	239697093		25.9		87	89	68	98
BOX1_Z05260515	S0681	06220506-N1013	25.8955 min, 06220506	25.8772		3.8 scans	0.94	71 m/z	1.5e-05	0.0131	1472	0.4	1418	9258581		244460465	241409560		25.9		93	89	70	98
BOX1_Z05260515	S0681	06220506-N1013	25.8955 min, 06220506	28.9085		5.5 scans	0.68	85 m/z (57)	2.1e-05	0.0163	1669	0.3	1321	6503267		303524122	303446567		25.9		82	78	92	93
BOX1_Z05260515	S0681	06220506-N1013	25.8955 min, 06220506	28.9085		5.5 scans	0.84	85 m/z	1.5e-05	0.0198	1669	0.3	1467	8924466		369156818	369062494		25.9		89	85	84	94
BOX1_Z05260515	S0681	06220506-N1013	25.8955 min, 06220506	28.9192		6.5 scans	0.78	57 m/z	1.5e-05	0.0195	1670	0.2	1358	9131033		363390888	362803928		25.9		80	90	49	92
BOX2_Z05260516	S0681	06220506-N1013	25.8955 min, 06220506	25.8943		4.2 scans	0.81	TIC	1.4e-05	0.0117	1473	0.4	1428	9113078		267315628	243461579		25.9		91	86	83	99
BOX2_Z05260516	S0681	06220506-N1013	25.8955 min, 06220506	25.8943		4.4 scans	0.8	85 m/z	1.4e-05	0.0122	1473	0.4	1415	9158061		277371227	277371227		25.9		93	95	83	99
BOX2_Z05260516	S0681	06220506-N1013	25.8955 min, 06220506	28.9363		6.5 scans	0.82	TIC	1.4e-05	0.0196	1671	0.2	1537	9233022		446331081	425061364		25.9		88	85	84	94
BOX2_Z05260516	S0681	06220506-N1013	25.8955 min, 06220506	28.9363		6.9 scans	0.82	85 m/z (131)	1.4e-05	0.0218	1671	0.2	1533	9121356		495813673	467106413		25.9		81	77	73	93
BOX2_Z05260516	S0681	06220506-N1013	25.8955 min, 06220506	28.9363		6.9 scans	0.89	85 m/z	1.4e-05	0.0227	1671	0.2	1602	9215817		516074144	486193818		25.9		89	87	75	96
BOX3_Z05260517	S0681	06220506-N1013	25.8955 min, 06220506	25.8943		4.2 scans	0.93	TIC	1.4e-05	0.0121	1473	0.3	1473	9220994		283950568	272355406		25.9		89	84	71	99
BOX3_Z05260517	S0681	06220506-N1013	25.8955 min, 06220506	25.8943		4.3 scans	0.92	71 m/z	1.4e-05	0.0125	1473	0.3	1467	9272029		294448166	281913066		25.9		94	91	72	99
BOX3_Z05260517	S0681	06220506-N1013	25.8955 min, 06220506	28.9363		6.3 scans	0.83	TIC	1.4e-05	0.0183	1671	0.2	1523	9353930		430749408	415450849		25.9		83	77	83	94
BOX3_Z05260517	S0681	06220506-N1013	25.8955 min, 06220506	28.9363		6.6 scans	0.87	85 m/z (131)	1.4e-05	0.0207	1671	0.2	1554	9353930		486875715	479794467		25.9		84	88	72	95
BOX3_Z05260517	S0681	06220506-N1013	25.8955 min, 06220506	28.9363		6.6 scans	0.91	85 m/z	1.4e-05	0.0213	1671	0.2	1593	9353930		499071723	491813093		25.9		88	85	75	96
COTTONWOOD1_Z07090534	S0681	06220506-N1013	25.8955 min, 06220506	25.8523		3.6 scans	0.67	85 m/z	1.8e-05	0.00783	1470	0.5	1146	8639794		244571968	238046500		25.9		89	86	84	99
COTTONWOOD1_Z07090534	S0681	06220506-N1013	25.8955 min, 06220506	25.8554		3.7 scans	0.57	TIC	1.8e-05	0.00701	1470	0.7	1060	8415764		219001065	204871154		25.9		91	87	96	98
COTTONWOOD1_Z07090534	S0681	06220506-N1013	25.8955 min, 06220506	25.8616		4.6 scans	0.57	57 m/z	1.7e-05	0.00745	1471	0.3	1007	8868070		232590923	232052448		25.9		81	91	43	96
COTTONWOOD1_Z07090534	S0681	06220506-N1013	25.8955 min, 06220506	28.9051		4.6 scans	0.67	99 m/z	2.9e-05	0.0121	1669	0.3	1279	5440416		380152488	361083565		25.9		83	81	88	94
COTTONWOOD1_Z07090534	S0681	06220506-N1013	25.8955 min, 06220506	28.9051		5.0 scans	0.73	TIC	1.7e-05	0.0135	1669	0.3	1334	9225433		422125472	403273821		25.9		84	81	96	95
COTTONWOOD2_Z07090535	S0681	06220506-N1013	25.8955 min, 06220506	28.8836		4.1 scans	0.78	99 m/z	1.7e-05	0.0172	1667	0.3	1244	9322533		308740679	303347047		25.9		84	79	95	94
COTTONWOOD2_Z07090535	S0681	06220506-N1013	25.8955 min, 06220506	28.8882		4.6 scans	0.83	TIC	1.7e-05	0.0196	1668	0.3	1291	9119444		352803839	344521925		25.9		82	76	84	94
COTTONWOOD2_Z07090535	S0681	06220506-N1013	25.8955 min, 06220506	28.8882		4.9 scans	0.83	85 m/z	1.7e-05	0.0206	1668	0.3	1292	9358034		369287389	366553051		25.9		87	83	85	94
COTTONWOOD3_Z07090536	S0681	06220506-N1013	25.8955 min, 06220506	25.851		3.5 scans	0.68	85 m/z	1.7e-05	0.00824	1470	0.6	1117	8915804		216020785	212278883		25.9		89	84	82	98
COTTONWOOD3_Z07090536	S0681	06220506-N1013	25.8955 min, 06220506	25.851		3.5 scans	0.74	85 m/z (361)	1.7e-05	0.00911	1470	0.6	1165	8915804		238784425	234648212		25.9		85	82	70	97
COTTONWOOD3_Z07090536	S0681	06220506-N1013	25.8955 min, 06220506	25.8525		3.4 scans	0.7	TIC	1.7e-05	0.00829	1470	0.7	1129	8915804		217431458	203143593		25.9		88	83	82	98
COTTONWOOD3_Z07090536	S0681	06220506-N1013	25.8955 min, 06220506	28.9053		5.1 scans	0.81	85 m/z	1.7e-05	0.0176	1669	0.3	1375	9322921		462123788	447502247		25.9		83	79	86	95
ELM3_J1_Z07090527	S0681	06220506-N1013	25.8955 min, 06220506	25.8062		2.8 scans	0.6	57 m/z	0.00031	0.000556	1467	1.1	232	553819	0.000819	5735616	5735616	8448710	25.9		80	76	56	94
ELM1_J3_Z07110506	S0681	06220506-N1013	25.8955 min, 06220506	25.8214		2.8 scans	0.73	57 m/z	0.00014	0.00134	1468	1.1	320	1341316	0.00203	14213479	14213479	21460450	25.9		82	77	54	96
JOHNSON1_Z07090522	S0681	06220506-N1013	25.8955 min, 06220506	25.8631		3.8 scans	0.83	85 m/z	1.6e-05	0.0148	1471	0.4	1193	9279706		270770404	258757575		25.9		91	86	84	99
JOHNSON1_Z07090522	S0681	06220506-N1013	25.8955 min, 06220506	25.8631		3.8 scans	0.92	85 m/z (159)	1.6e-05	0.017	1471	0.4	1262	9279706		311081576	297280327		25.9		87	84	74	99
JOHNSON1_Z07090522	S0681	06220506-N1013	25.8955 min, 06220506	27.358		2.8 scans	0.89	57 m/z	2.7e-05	0.00475	1568	0.9	787	5774147	0.00483	86832405	82617366	88266759	25.9		81	74	63	93
JOHNSON1_Z07090522	S0681	06220506-N1013	25.8955 min, 06220506	28.9282		6.1 scans	0.75	381 m/z	2.5e-05	0.0306	1670	0.3	1346	6091953		560060002	540953149		25.9		83	80	88	94
JOHNSON1_Z07090522	S0681	06220506-N1013	25.8955 min, 06220506	28.9359		6.8 scans	0.79	TIC	1.6e-05	0.0366	1671	0.2	1457	9273161		669311715	643637057		25.9		85	81	96	94
JOHNSON1_Z07090522	S0681	06220506-N1013	25.8955 min, 06220506	28.9359		7.2 scans	0.66	85 m/z (381)	1.6e-05	0.0327	1671	0.2	1334	9273161		598037234	575552194		25.9		83	89	72	90
JOHNSON1_Z07090522	S0681	06220506-N1013	25.8955 min, 06220506	28.9359		7.2 scans	0.93	85 m/z	1.6e-05	0.0447	1671	0.2	1584	9273161		818336529	787568662		25.9		84	79	82	94
JOHNSON2_Z07090523	S0681	06220506-N1013	25.8955 min, 06220506	25.8632		3.8 scans	0.82	85 m/z	1.7e-05	0.0145	1471	0.4	1207	9261788		274284998	259946184		25.9		91	86	85	99
JOHNSON2_Z07090523	S0681	06220506-N1013	25.8955 min, 06220506	25.8632		3.8 scans	0.91	85 m/z (159)	1.7e-05	0.0164	1471	0.4	1267	9261788		311352173	295075596		25.9		87	84	74	99
JOHNSON2_Z07090523	S0681	06220506-N1013	25.8955 min, 06220506	27.3581		2.8 scans	0.89	57 m/z	2.6e-05	0.00467	1568	0.8	804	6053039	0.00471	88350304	87026220	88969315	25.9		81	74	63	93
JOHNSON2_Z07090523	S0681	06220506-N1013	25.8955 min, 06220506	28.9267		6.7 scans	0.61	381 m/z	2.8e-05	0.0254	1670	0.5	1217	5611548		480946380	467982961		25.9		80	79	76	93
JOHNSON2_Z07090523	S0681	06220506-N1013	25.8955 min, 06220506	28.9359		6.2 scans	0.72	99 m/z	2.4e-05	0.0307	1671	0.2	1383	6514337		581785910	523246094		25.9		89	88	90	94
JOHNSON2_Z07090523	S0681	06220506-N1013	25.8955 min, 06220506	28.9359		6.2 scans	0.77	99 m/z (381)	2.3e-05	0.0346	1671	0.2	1431	6704468		654690389	588814860		25.9		86	91	86	91
JOHNSON2_Z07090523	S0681	06220506-N1013	25.8955 min, 06220506	28.9359		7.1 scans	0.8	TIC	1.7e-05	0.0366	1671	0.2	1452	9091260		692823007	692823007		25.9		85	81	96	94
JOHNSON3_Z07090524	S0681	06220506-N1013	25.8955 min, 06220506	25.8523		3.4 scans	0.84	85 m/z	1.8e-05	0.0132	1470	0.6	1152	8727169		223458242	223325322		25.9		90	85	84	99
JOHNSON3_Z07090524	S0681	06220506-N1013	25.8955 min, 06220506	25.8523		3.4 scans	0.84	85 m/z (159)	1.8e-05	0.0133	1470	0.6	1147	8727169		224632423	224498805		25.9		88	86	84	99
JOHNSON3_Z07090524	S0681	06220506-N1013	25.8955 min, 06220506	27.3549		2.8 scans	0.88	57 m/z	3.3e-05	0.00427	1568	0.9	717	4792227	0.00431	71899284	70241669	72568967	25.9		80	74	63	93
JOHNSON3_Z07090524	S0681	06220506-N1013	25.8955 min, 06220506	28.9205		5.3 scans	0.72	99 m/z	2.5e-05	0.0291	1670	0.2	1369	6279520		489984856	451042155		25.9		89	88	90	94
JOHNSON3_Z07090524	S0681	06220506-N1013	25.8955 min, 06220506	28.9205		5.3 scans	0.79	99 m/z (159)	2e-05	0.0333	1670	0.2	1431	7671405		562363352	517668200		25.9		82	80	82	94
JOHNSON3_Z07090524	S0681	06220506-N1013	25.8955 min, 06220506	28.9205		6.1 scans	0.8	TIC	1.7e-05	0.035	1670	0.3	1440	9094235	0.0396	590273462	590273462	666758951	25.9		85	80	96	94
MUGWORT2_J1_Z07080507	S0681	06220506-N1013	25.8955 min, 06220506	22.6538		4.0 scans	0.73	TIC	1.6e-05	0.0156	1262	0.4	1173	9178928	0.0169	271579652	243709145	293686327	25.9		80	80	95	80
MUGWORT2_J1_Z07080507	S0681	06220506-N1013	25.8955 min, 06220506	25.8356		2.7 scans	0.9	57 m/z	3e-05	0.00395	1469	0.8	709	4950293		68771996	66778247		25.9		85	78	62	97
MUGWORT3_J2_Z07080508	S0681	06220506-N1013	25.8955 min, 06220506	22.6553		4.4 scans	0.8	85 m/z	1.7e-05	0.0177	1262	0.4	1219	8890183		311687812	311448014		25.9		84	83	85	87
MUGWORT3_J2_Z07080508	S0681	06220506-N1013	25.8955 min, 06220506	25.8386		2.8 scans	0.89	57 m/z	3.1e-05	0.00388	1469	0.9	703	4820401		68261946	64622513		25.9		85	79	63	97
MUGWORT1_J3_Z07110504	S0681	06220506-N1013	25.8955 min, 06220506	22.6537		3.7 scans	0.74	TIC	1.7e-05	0.0176	1262	0.3	1081	9268698	0.0187	268597545	252261433	283975641	25.9		80	80	95	80
MUGWORT1_J3_Z07110504	S0681	06220506-N1013	25.8955 min, 06220506	25.8355		2.7 scans	0.9	57 m/z	3.6e-05	0.00392	1469	0.8	595	4394202		59646156	59272314		25.9		85	78	62	97
OLIVE2_J1_Z07080504	S0681	06220506-N1013	25.8955 min, 06220506	25.8323		2.8 scans	0.85	57 m/z	4.3e-05	0.00258	1469	0.9	590	3309157		49007639	48105249		25.9		84	78	63	97
OLIVE2_J1_Z07080504	S0681	06220506-N1013	25.8955 min, 06220506	25.8323		2.8 scans	0.86	57 m/z (159)	4.3e-05	0.00272	1469	0.9	592	3289291		51606777	50656528		25.9		82	77	63	97
OLIVE3_J2_Z07080505	S0681	06220506-N1013	25.8955 min, 06220506	25.8325		2.7 scans	0.86	57 m/z	3.9e-05	0.00267	1469	0.9	620	3681873		53394461	52165961		25.9		84	78	62	97
OLIVE3_J2_Z07080505	S0681	06220506-N1013	25.8955 min, 06220506	25.8325		2.7 scans	0.87	57 m/z (159)	3.9e-05	0.0028	1469	0.9	622	3681218		56068378	54778357		25.9		82	78	62	97
OLIVE1_J3_Z07110503	S0681	06220506-N1013	25.8955 min, 06220506	25.8279		2.7 scans	0.86	57 m/z	4.4e-05	0.00281	1468	0.9	529	3428475		48316229	48316229		25.9		84	78	62	97
ORCHARD2_J1_Z05260510	S0681	06220506-N1013	25.8955 min, 06220506	25.8986		4.6 scans	0.84	85 m/z	1.7e-05	0.0151	1473	0.4	1437	8676531		291952901	291789217		25.9		91	86	84	99
ORCHARD2_J1_Z05260510	S0681	06220506-N1013	25.8955 min, 06220506	25.8986		4.9 scans	0.82	TIC	1.7e-05	0.0151	1473	0.3	1412	8676531		291640241	291478017		25.9		97	95	84	99
ORCHARD2_J1_Z05260510	S0681	06220506-N1013	25.8955 min, 06220506	25.9094		5.6 scans	0.71	57 m/z	1.6e-05	0.0138	1474	0.3	1250	8995826		267130843	267059778		25.9		82	91	37	93
ORCHARD2_J1_Z05260510	S0681	06220506-N1013	25.8955 min, 06220506	28.9207		5.1 scans	0.81	TIC	1.6e-05	0.0176	1670	0.3	1493	9117022		339247799	338638488		25.9		91	90	84	96
ORCHARD2_J1_Z05260510	S0681	06220506-N1013	25.8955 min, 06220506	28.9207		5.4 scans	0.9	85 m/z	1.6e-05	0.0208	1670	0.3	1579	9123802		400379673	399541424		25.9		89	88	74	96
ORCHARD2_J1_Z05260510	S0681	06220506-N1013	25.8955 min, 06220506	28.9207		5.4 scans	0.95	85 m/z (73)	1.6e-05	0.0221	1670	0.3	1618	9106685		425989626	425097760		25.9		85	82	75	94
ORCHARD2_J1_Z05260510	S0681	06220506-N1013	25.8955 min, 06220506	31.7076		4.5 scans	0.78	85 m/z (119)	1.8e-05	0.0144	1851	0.4	1408	8275007		277839643	277839643		25.9		86	89	82	96
ORCHARD2_J1_Z05260510	S0681	06220506-N1013	25.8955 min, 06220506	31.7076		4.5 scans	0.8	85 m/z	1.7e-05	0.0144	1851	0.4	1428	8761008		277528083	277528083		25.9		89	88	83	96
ORCHARD3_J2_Z05260511	S0681	06220506-N1013	25.8955 min, 06220506	25.9096		5.1 scans	0.84	TIC	1.4e-05	0.0171	1474	0.3	1503	9323887		336957756	326853605		25.9		91	86	84	99
ORCHARD3_J2_Z05260511	S0681	06220506-N1013	25.8955 min, 06220506	25.9096		5.3 scans	0.93	85 m/z	1.4e-05	0.0199	1474	0.3	1583	9323887		392052320	380367170		25.9		94	92	74	99
ORCHARD3_J2_Z05260511	S0681	06220506-N1013	25.8955 min, 06220506	28.9285		5.8 scans	0.85	99 m/z	1.5e-05	0.0199	1670	0.3	1505	8945488		391472210	390869314		25.9		88	85	84	94
ORCHARD3_J2_Z05260511	S0681	06220506-N1013	25.8955 min, 06220506	28.9346		6.1 scans	0.81	TIC	1.5e-05	0.0198	1671	0.2	1474	8733741		389990417	389557872		25.9		90	87	84	96
ORCHARD3_J2_Z05260511	S0681	06220506-N1013	25.8955 min, 06220506	28.9346		6.4 scans	0.93	71 m/z	1.5e-05	0.0234	1671	0.2	1582	9215505		461131231	460739931		25.9		88	88	73	96
ORCHARD3_J2_Z05260511	S0681	06220506-N1013	25.8955 min, 06220506	31.717		4.7 scans	0.81	TIC	1.4e-05	0.016	1852	0.3	1520	9267342		314593462	293559547		25.9		85	81	83	93
ORCHARD1_J3_Z05260518	S0681	06220506-N1013	25.8955 min, 06220506	25.8939		4.1 scans	0.81	TIC	1.4e-05	0.0127	1473	0.3	1403	9202687		244068596	227222348		25.9		91	86	82	99
ORCHARD1_J3_Z05260518	S0681	06220506-N1013	25.8955 min, 06220506	25.8939		4.2 scans	0.9	85 m/z (159)	1.4e-05	0.0154	1473	0.3	1477	9206926		295813916	273531265		25.9		87	90	70	98
ORCHARD1_J3_Z05260518	S0681	06220506-N1013	25.8955 min, 06220506	25.8939		4.2 scans	0.91	85 m/z	1.4e-05	0.015	1473	0.3	1487	9180107		286935543	265321669		25.9		92	91	71	99
ORCHARD1_J3_Z05260518	S0681	06220506-N1013	25.8955 min, 06220506	28.919		4.9 scans	0.8	TIC	1.4e-05	0.0161	1670	0.3	1459	9112542		309140768	300313686		25.9		88	84	83	94
ORCHARD1_J3_Z05260518	S0681	06220506-N1013	25.8955 min, 06220506	28.919		5.1 scans	0.89	71 m/z	1.4e-05	0.0189	1670	0.3	1539	9257524		362678256	354130207		25.9		86	87	71	95
ORCHARD1_J3_Z05260518	S0681	06220506-N1013	25.8955 min, 06220506	31.7029		4.0 scans	0.81	TIC	1.4e-05	0.0132	1851	0.4	1452	9072907		252230180	251146976		25.9		82	76	82	93
ORCHARD1_J3_Z05260518	S0681	06220506-N1013	25.8955 min, 06220506	31.7029		4.2 scans	0.89	85 m/z	1.4e-05	0.0155	1851	0.4	1524	9072907		296376627	295727012		25.9		84	82	72	93
RYE1_Z07070504	S0681	06220506-N1013	25.8955 min, 06220506	25.8477		2.9 scans	0.95	57 m/z	1.8e-05	0.0131	1470	0.6	1064	9044252		169086570	166901171		25.9		87	81	66	98
RYE1_Z07070504	S0681	06220506-N1013	25.8955 min, 06220506	28.8896		4.3 scans	0.75	TIC	1.7e-05	0.0242	1668	0.3	1244	9310764		312315434	299697566		25.9		85	80	96	94
RYE1_Z07070504	S0681	06220506-N1013	25.8955 min, 06220506	28.8896		4.5 scans	0.81	85 m/z	1.7e-05	0.0277	1668	0.3	1292	9310764		358178455	343936341		25.9		86	85	85	94
RYE1_Z07070504	S0681	06220506-N1013	25.8955 min, 06220506	28.8896		4.5 scans	0.95	85 m/z (159)	1.8e-05	0.0335	1668	0.3	1401	8996207		432200993	415015549		25.9		80	76	78	94
RYE2_Z07080501	S0681	06220506-N1013	25.8955 min, 06220506	25.851		2.9 scans	0.96	71 m/z	1.6e-05	0.0163	1470	0.7	1131	8957415		176532097	174706676		25.9		87	81	67	98
RYE2_Z07080501	S0681	06220506-N1013	25.8955 min, 06220506	28.8884		4.5 scans	0.85	85 m/z	1.5e-05	0.0319	1668	0.3	1298	9301797		344751899	337698687		25.9		84	78	84	94
RYE2_Z07080501	S0681	06220506-N1013	25.8955 min, 06220506	28.8884		4.5 scans	0.91	85 m/z (131)	1.6e-05	0.035	1668	0.3	1348	9110710		378172908	370435942		25.9		81	77	75	94
RYE3_Z07080502	S0681	06220506-N1013	25.8955 min, 06220506	25.8538		3.2 scans	0.95	71 m/z	1.7e-05	0.0167	1470	0.7	1147	8657250		196970967	192088635		25.9		88	82	69	98
RYE3_Z07080502	S0681	06220506-N1013	25.8955 min, 06220506	28.8897		4.1 scans	0.76	TIC	1.6e-05	0.0273	1668	0.4	1307	9157436		321333130	321333130		25.9		85	80	96	94
RYE3_Z07080502	S0681	06220506-N1013	25.8955 min, 06220506	28.8912		4.4 scans	0.8	85 m/z (131)	1.6e-05	0.0308	1668	0.4	1340	9157436		363041028	363041028		25.9		82	78	85	94
RYE3_Z07080502	S0681	06220506-N1013	25.8955 min, 06220506	28.8912		4.4 scans	0.82	85 m/z	1.6e-05	0.0314	1668	0.4	1359	9157436		369748156	369748156		25.9		89	85	87	94
SYCAMORE2_J1_Z07090517	S0681	06220506-N1013	25.8955 min, 06220506	25.8231		2.7 scans	0.9	57 m/z	3.1e-05	0.00363	1468	0.9	732	5285495		76079844	71659572		25.9		85	79	63	97
SYCAMORE2_J1_Z07090517	S0681	06220506-N1013	25.8955 min, 06220506	28.8328		2.8 scans	0.91	57 m/z	2.7e-05	0.0045	1664	0.8	807	6175494		94294093	89549999		25.9		80	73	64	92
SYCAMORE3_J2_Z07110505	S0681	06220506-N1013	25.8955 min, 06220506	25.8356		2.8 scans	0.91	57 m/z	3.6e-05	0.0037	1469	0.9	643	5137911		74418394	73206600		25.9		85	79	63	97
SYCAMORE1_J3_Z07110508	S0681	06220506-N1013	25.8955 min, 06220506	25.8325		2.7 scans	0.91	57 m/z	4.2e-05	0.00347	1469	0.8	598	4438260		63302746	63302746		25.9		85	79	63	97
TIMOTHY1_Z07090531	S0681	06220506-N1013	25.8955 min, 06220506	25.82		2.7 scans	0.9	57 m/z	2.6e-05	0.00711	1468	0.8	782	5538237		78814404	78251273		25.9		85	79	63	97
TIMOTHY1_Z07090531	S0681	06220506-N1013	25.8955 min, 06220506	28.8421		2.9 scans	0.95	57 m/z	1.8e-05	0.0131	1665	0.6	998	8106624		145984695	144936745		25.9		80	73	65	93
TIMOTHY3_J2_Z07090533	S0681	06220506-N1013	25.8955 min, 06220506	25.8186		2.7 scans	0.85	57 m/z	2.8e-05	0.00792	1468	0.8	758	5080018		73420897	72890936		25.9		86	79	63	97
TIMOTHY3_J2_Z07090533	S0681	06220506-N1013	25.8955 min, 06220506	28.836		3.0 scans	0.96	57 m/z	1.7e-05	0.0159	1664	0.7	1016	8244368		147948362	143919938		25.9		80	73	65	93
TIMOTHY2_J3_Z07100504	S0681	06220506-N1013	25.8955 min, 06220506	25.8186		2.7 scans	0.71	57 m/z	3.8e-05	0.00537	1468	0.8	649	4000573		57039729	56625143		25.9		84	79	61	97
TIMOTHY2_J3_Z07100504	S0681	06220506-N1013	25.8955 min, 06220506	25.8186		2.7 scans	0.72	57 m/z (361)	3.8e-05	0.00549	1468	0.8	652	4000573		58293795	57870094		25.9		83	79	63	97
TIMOTHY2_J3_Z07100504	S0681	06220506-N1013	25.8955 min, 06220506	28.8406		3.0 scans	0.96	57 m/z	2e-05	0.0124	1664	0.7	924	7438413		131915974	130602175		25.9		80	73	64	92
BERMUDA1_Z06220506	S0682	06220506-N1014	25.9093 min, 06220506	25.8602		>6 scans	0.22	57 m/z	1.9e-05	0.00485	1470	1	576	8230854	0.00599	89241406	89241406	110006061	25.91		99	99	100	100
BERMUDA1_Z06220506	S0682	06220506-N1014	25.9093 min, 06220506	25.9093		7.1 scans	0.24	57 m/z	1.7e-05	0.0064	1474	0.2	630	9284015		117643714	117643714		25.91		86	98	99	98
BERMUDA3_Z06220508	S0682	06220506-N1014	25.9093 min, 06220506	25.8585		6.0 scans	0.2	57 m/z (85)	2e-05	0.00366	1470	0.8	559	8281395	0.00462	66214185	65653705	83375125	25.91		92	97	100	100
BOX1_Z05260515	S0682	06220506-N1014	25.9093 min, 06220506	28.9192		6.5 scans	0.25	57 m/z (85)	1.4e-05	0.00644	1670	0.2	774	9386679		119761700	119568258		25.91		85	81	92	99
BOX2_Z05260516	S0682	06220506-N1014	25.9093 min, 06220506	28.9025		>6 scans	0.24	71 m/z (85)	1.5e-05	0.00525	1668	0.7	769	8388096	0.00657	119130395	117546843	149077451	25.91		82	78	89	99
JOHNSON1_Z07090522	S0682	06220506-N1014	25.9093 min, 06220506	25.8447		>3 scans	0.2	57 m/z	1.9e-05	0.00243	1469	0.5	501	8032008	0.00348	44474481	41968152	63595925	25.91		86	88	98	98
JOHNSON2_Z07090523	S0682	06220506-N1014	25.9093 min, 06220506	25.8448		>3 scans	0.2	57 m/z	1.9e-05	0.00231	1469	0.5	495	7990865	0.00332	43764641	40833742	62712978	25.91		89	94	99	98
MUGWORT2_J1_Z07080507	S0682	06220506-N1014	25.9093 min, 06220506	22.6338		5.4 scans	0.17	57 m/z (85)	1.8e-05	0.00468	1261	0.4	533	8342714		81332301	81332301		25.91		84	97	99	99
MUGWORT2_J1_Z07080507	S0682	06220506-N1014	25.9093 min, 06220506	22.6338		5.4 scans	0.2	57 m/z	1.8e-05	0.00536	1261	0.4	575	8305647		93305225	93305225		25.91		85	95	99	98
MUGWORT3_J2_Z07080508	S0682	06220506-N1014	25.9093 min, 06220506	22.6338		5.8 scans	0.18	57 m/z (85)	1.8e-05	0.00481	1261	0.3	533	8363718		84503736	84490047		25.91		83	97	98	99
ORCHARD2_J1_Z05260510	S0682	06220506-N1014	25.9093 min, 06220506	25.9094		5.6 scans	0.25	57 m/z (85)	1.6e-05	0.00493	1474	0.3	740	9379638		94868981	94843743		25.91		91	90	96	100
ORCHARD1_J3_Z05260518	S0682	06220506-N1014	25.9093 min, 06220506	25.8755		>3 scans	0.29	57 m/z	1.5e-05	0.00327	1471	0.5	732	8388096	0.00468	62628829	62628829	89367128	25.91		80	72	81	99
RYE1_Z07070504	S0682	06220506-N1014	25.9093 min, 06220506	28.8558		>4 scans	0.17	57 m/z	2e-05	0.0046	1666	0.8	518	7957811	0.00609	59452283	55318759	78539506	25.91		88	91	99	99
RYE2_Z07080501	S0682	06220506-N1014	25.9093 min, 06220506	28.8715		>4 scans	0.18	71 m/z (85)	1.7e-05	0.00555	1666	0.4	555	8388096	0.00754	60001902	58681594	81381461	25.91		93	97	99	99
RYE3_Z07080502	S0682	06220506-N1014	25.9093 min, 06220506	28.8712		>4 scans	0.2	71 m/z	1.7e-05	0.00535	1666	0.4	572	8388096	0.00755	62960222	61515433	88706193	25.91		87	90	99	99
ASH1_Z06220509	S0683	05260511-N1009	25.9096 min, 05260511	22.6216		3.1 scans	0.94	57 m/z	1.7e-05	0.00941	1260	0.5	1070	9029840		168031521	166948797		25.91		84	82	96	84
ASH1_Z06220509	S0683	05260511-N1009	25.9096 min, 05260511	25.894		5.0 scans	0.77	85 m/z	1.6e-05	0.022	1473	0.3	1350	9308469		393854880	379819225		25.91		91	89	86	99
ASH1_Z06220509	S0683	05260511-N1009	25.9096 min, 05260511	27.3582		2.8 scans	0.75	57 m/z	6.8e-05	0.00173	1568	0.9	490	2249115		31031578	26638361		25.91		87	83	95	93
ASH1_Z06220509	S0683	05260511-N1009	25.9096 min, 05260511	28.8592		3.3 scans	0.94	71 m/z	1.6e-05	0.0128	1666	0.6	1212	9128786		230037770	228299239		25.91		85	79	97	94
ASH1_Z06220509	S0683	05260511-N1009	25.9096 min, 05260511	30.2465		2.9 scans	0.42	57 m/z	0.00028	0.000365	1756	1.2	238	537748		6527800	5428057		25.91		84	82	93	91
ASH1_Z06220509	S0683	05260511-N1009	25.9096 min, 05260511	31.6262		2.9 scans	0.77	57 m/z	5.4e-05	0.00221	1846	1	557	2830451		39465416	37984452		25.91		81	75	94	91
ASH2_Z06220510	S0683	05260511-N1009	25.9096 min, 05260511	22.6044		2.7 scans	0.93	57 m/z	3e-05	0.00571	1259	0.8	780	5633041		80060520	80060520		25.91		83	82	95	84
ASH2_Z06220510	S0683	05260511-N1009	25.9096 min, 05260511	24.2391		2.7 scans	0.81	57 m/z	9.5e-05	0.0016	1365	1	439	1774590		22463846	20771695		25.91		80	74	92	92
ASH2_Z06220510	S0683	05260511-N1009	25.9096 min, 05260511	25.8646		3.5 scans	0.8	85 m/z	1.8e-05	0.0162	1471	0.5	1196	9185335		227562762	227532642		25.91		93	90	86	99
ASH2_Z06220510	S0683	05260511-N1009	25.9096 min, 05260511	25.8646		3.5 scans	0.92	85 m/z (361)	1.8e-05	0.0187	1471	0.5	1276	9185335		262090736	262056046		25.91		92	90	98	100
ASH2_Z06220510	S0683	05260511-N1009	25.9096 min, 05260511	27.3533		2.8 scans	0.72	TIC	0.00014	0.000827	1568	1	352	1159914	0.000921	11586266	11586266	12893001	25.91		86	83	95	93
ASH2_Z06220510	S0683	05260511-N1009	25.9096 min, 05260511	28.8436		2.8 scans	0.94	57 m/z	2.1e-05	0.00903	1665	0.7	973	7904419		126521019	126448486		25.91		85	81	96	94
ASH2_Z06220510	S0683	05260511-N1009	25.9096 min, 05260511	28.8436		2.8 scans	0.94	57 m/z (159)	2.1e-05	0.00927	1665	0.7	975	7839539		129878830	129804371		25.91		83	80	96	94
ASH2_Z06220510	S0683	05260511-N1009	25.9096 min, 05260511	31.6213		2.8 scans	0.7	57 m/z	0.00011	0.00145	1845	1.1	403	1480199		20406063	19668643		25.91		81	76	94	91
ASH3_Z06230501	S0683	05260511-N1009	25.9096 min, 05260511	22.6245		2.9 scans	0.94	71 m/z	1.5e-05	0.00937	1260	0.7	1084	8973233		159882124	159713275		25.91		84	82	96	84
ASH3_Z06230501	S0683	05260511-N1009	25.9096 min, 05260511	24.2515		2.7 scans	0.86	57 m/z	3.9e-05	0.00272	1366	0.8	613	3398058		46456308	45820283		25.91		80	74	93	93
ASH3_Z06230501	S0683	05260511-N1009	25.9096 min, 05260511	25.8954		4.5 scans	0.71	TIC	1.4e-05	0.0188	1473	0.4	1276	9037955		321291644	317631985		25.91		89	88	74	99
ASH3_Z06230501	S0683	05260511-N1009	25.9096 min, 05260511	25.8954		4.8 scans	0.76	85 m/z	1.4e-05	0.0215	1473	0.4	1321	9037955		367877692	367620441		25.91		97	98	87	99
ASH3_Z06230501	S0683	05260511-N1009	25.9096 min, 05260511	25.8954		4.8 scans	0.76	85 m/z (159)	1.4e-05	0.0216	1473	0.4	1316	9037955		369535316	369276906		25.91		88	87	86	100
ASH3_Z06230501	S0683	05260511-N1009	25.9096 min, 05260511	27.3642		2.8 scans	0.77	57 m/z	5.9e-05	0.00197	1568	1.1	496	2257624		33690122	29005996		25.91		86	83	95	93
ASH3_Z06230501	S0683	05260511-N1009	25.9096 min, 05260511	28.8636		3.4 scans	0.8	85 m/z	1.5e-05	0.0111	1666	0.6	1114	8825437		190190594	188119613		25.91		85	80	85	94
ASH3_Z06230501	S0683	05260511-N1009	25.9096 min, 05260511	30.2525		2.8 scans	0.49	57 m/z	0.0002	0.000476	1756	1.2	262	653295		8131806	7109132		25.91		80	79	92	91
ASH3_Z06230501	S0683	05260511-N1009	25.9096 min, 05260511	31.6322		2.8 scans	0.79	57 m/z	4.8e-05	0.00226	1846	1	557	2769959		38647627	38531536		25.91		81	76	95	93
BERMUDA1_Z06220506	S0683	05260511-N1009	25.9096 min, 05260511	22.5954		3.0 scans	0.75	TIC	0.0002	0.000521	1258	1	288	797552	0.000631	9584791	9278657	11588285	25.91		80	79	92	83
BERMUDA1_Z06220506	S0683	05260511-N1009	25.9096 min, 05260511	25.8955		5.3 scans	0.77	85 m/z	1.8e-05	0.0213	1473	0.4	1315	8684005		392675289	392467312		25.91		91	88	74	99
BERMUDA1_Z06220506	S0683	05260511-N1009	25.9096 min, 05260511	25.8955		5.3 scans	0.78	85 m/z (57)	2.6e-05	0.0218	1473	0.4	1322	6245349		401635657	401422935		25.91		91	94	74	95
BERMUDA1_Z06220506	S0683	05260511-N1009	25.9096 min, 05260511	27.3689		2.9 scans	0.91	57 m/z	2.3e-05	0.00587	1569	0.8	892	6880646		107885007	103699074		25.91		87	83	96	94
BERMUDA1_Z06220506	S0683	05260511-N1009	25.9096 min, 05260511	28.9452		>7 scans	0.77	TIC	1.9e-05	0.0322	1671	0.2	1414	8388096	0.0425	592545632	557267193	780510449	25.91		82	76	95	94
BERMUDA1_Z06220506	S0683	05260511-N1009	25.9096 min, 05260511	28.9667		8.9 scans	0.84	55 m/z (380)	1.8e-05	0.0457	1673	0.2	1511	9003896		839983469	837550578		25.91		86	93	93	89
BERMUDA1_Z06220506	S0683	05260511-N1009	25.9096 min, 05260511	28.9667		8.9 scans	0.88	55 m/z	1.8e-05	0.0476	1673	0.2	1552	9003896		874436408	871903729		25.91		87	85	84	94
BERMUDA1_Z06220506	S0683	05260511-N1009	25.9096 min, 05260511	28.9667		9.0 scans	0.88	TIC	1.9e-05	0.0144	1673	2.5	1554	8524460	0.0489	266254725	266254725	898046140	25.91		89	95	94	95
BERMUDA1_Z06220506	S0683	05260511-N1009	25.9096 min, 05260511	30.2618		2.9 scans	0.88	57 m/z	3.1e-05	0.00407	1757	0.9	773	5196036		74809460	73942692		25.91		84	78	95	94
BERMUDA1_Z06220506	S0683	05260511-N1009	25.9096 min, 05260511	31.6615		3.3 scans	0.81	85 m/z	1.9e-05	0.0102	1848	0.6	1127	8510862		188438512	179929587		25.91		80	73	84	94
BERMUDA1_Z06220506	S0683	05260511-N1009	25.9096 min, 05260511	31.6692		4.1 scans	0.7	57 m/z	1.9e-05	0.00915	1849	0.4	963	8337832		168094984	162303189		25.91		80	88	68	94
BERMUDA2_Z06220507	S0683	05260511-N1009	25.9096 min, 05260511	25.894		4.7 scans	0.76	TIC	1.7e-05	0.0201	1473	0.3	1310	9274868		349151418	332321430		25.91		92	88	74	99
BERMUDA2_Z06220507	S0683	05260511-N1009	25.9096 min, 05260511	25.894		4.9 scans	0.84	85 m/z	1.7e-05	0.0232	1473	0.3	1376	9274868		403440076	383455381		25.91		92	89	86	100
BERMUDA2_Z06220507	S0683	05260511-N1009	25.9096 min, 05260511	25.894		4.9 scans	0.89	85 m/z (131)	1.7e-05	0.0252	1473	0.3	1411	9274868		438538272	416814962		25.91		91	89	98	100
BERMUDA2_Z06220507	S0683	05260511-N1009	25.9096 min, 05260511	27.3673		3.0 scans	0.9	57 m/z	2.8e-05	0.00541	1569	0.8	815	5823424		93925868	90719602		25.91		87	83	96	94
BERMUDA2_Z06220507	S0683	05260511-N1009	25.9096 min, 05260511	28.9651		9.6 scans	1	85 m/z	1.7e-05	0.0543	1673	0.1	1578	9372936		943104374	943104374		25.91		83	77	95	94
BERMUDA2_Z06220507	S0683	05260511-N1009	25.9096 min, 05260511	30.2603		2.8 scans	0.86	57 m/z	3.6e-05	0.00372	1757	0.9	718	4498294		64670744	63570405		25.91		83	78	95	94
BERMUDA2_Z06220507	S0683	05260511-N1009	25.9096 min, 05260511	30.2603		2.8 scans	0.87	57 m/z (159)	3.6e-05	0.00399	1757	0.9	719	4518046		69335139	68155438		25.91		80	76	95	94
BERMUDA2_Z06220507	S0683	05260511-N1009	25.9096 min, 05260511	31.6584		3.0 scans	0.92	71 m/z	1.8e-05	0.0114	1848	0.6	1195	8977735		198850662	195086767		25.91		81	74	96	94
BERMUDA3_Z06220508	S0683	05260511-N1009	25.9096 min, 05260511	22.5937		3.0 scans	0.7	TIC	0.00027	0.000376	1258	0.9	252	607123	0.000487	6792178	6261459	8788677	25.91		80	81	91	83
BERMUDA3_Z06220508	S0683	05260511-N1009	25.9096 min, 05260511	25.8923		5.0 scans	0.85	85 m/z	1.7e-05	0.0218	1473	0.3	1336	9339792		395036379	386445913		25.91		92	89	86	100
BERMUDA3_Z06220508	S0683	05260511-N1009	25.9096 min, 05260511	25.8923		5.0 scans	0.96	85 m/z (361)	1.9e-05	0.0251	1473	0.3	1418	8734794		453602669	443738620		25.91		90	88	98	100
BERMUDA3_Z06220508	S0683	05260511-N1009	25.9096 min, 05260511	27.3656		3.0 scans	0.9	57 m/z	3e-05	0.00486	1568	0.8	786	5493472		87833273	85181893		25.91		87	83	96	94
BERMUDA3_Z06220508	S0683	05260511-N1009	25.9096 min, 05260511	28.9312		>6 scans	0.71	TIC	1.9e-05	0.0271	1670	0.3	1344	8388096	0.0355	490322161	490322161	640653017	25.91		84	81	95	95
BERMUDA3_Z06220508	S0683	05260511-N1009	25.9096 min, 05260511	28.9512		7.5 scans	0.67	99 m/z (381)	1.8e-05	0.0327	1672	0.2	1349	9076932		591579875	568791591		25.91		86	92	70	88
BERMUDA3_Z06220508	S0683	05260511-N1009	25.9096 min, 05260511	28.9512		7.5 scans	0.71	99 m/z	2.7e-05	0.0337	1672	0.2	1389	5980186		608564433	585121885		25.91		84	87	62	93
BERMUDA3_Z06220508	S0683	05260511-N1009	25.9096 min, 05260511	28.9512		7.9 scans	0.91	TIC	1.9e-05	0.0145	1672	2.4	1568	8568491	0.0453	262905670	262905670	817509343	25.91		95	95	96	96
BERMUDA3_Z06220508	S0683	05260511-N1009	25.9096 min, 05260511	30.2586		2.9 scans	0.86	57 m/z	3.9e-05	0.00342	1757	0.9	689	4172333		61887393	60671506		25.91		84	79	95	94
BERMUDA3_Z06220508	S0683	05260511-N1009	25.9096 min, 05260511	31.6567		3.1 scans	0.93	71 m/z	1.8e-05	0.0107	1848	0.6	1162	9084146		193818173	190610133		25.91		80	73	96	93
BIRCH1_Z08240503	S0683	05260511-N1009	25.9096 min, 05260511	22.5158		2.7 scans	0.81	57 m/z	3.4e-05	0.000755	1253	1.1	593	2613958		29635586	28253166		25.91		80	79	91	80
BIRCH1_Z08240503	S0683	05260511-N1009	25.9096 min, 05260511	25.7545		2.8 scans	0.92	57 m/z	1.2e-05	0.00259	1464	0.8	1062	7581655		101731423	101680336		25.91		90	88	94	92
BIRCH1_Z08240503	S0683	05260511-N1009	25.9096 min, 05260511	28.7688		2.9 scans	0.93	71 m/z	1e-05	0.0043	1660	0.7	1334	8972413		168930326	164805787		25.91		88	85	96	93
BIRCH1_Z08240503	S0683	05260511-N1009	25.9096 min, 05260511	31.545		2.9 scans	0.53	57 m/z	4.2e-05	0.000711	1840	1	550	2127988		27927222	26519808		25.91		81	80	90	87
BIRCH2_Z08240504	S0683	05260511-N1009	25.9096 min, 05260511	22.5187		2.6 scans	0.82	57 m/z	2.7e-05	0.000932	1253	1	717	3775036		42701877	39344580		25.91		80	79	92	81
BIRCH2_Z08240504	S0683	05260511-N1009	25.9096 min, 05260511	25.762		2.9 scans	0.9	71 m/z	1.1e-05	0.003	1464	0.8	1226	8771352		137583984	132915381		25.91		92	90	96	94
BIRCH2_Z08240504	S0683	05260511-N1009	25.9096 min, 05260511	28.7794		3.4 scans	0.77	71 m/z	1.1e-05	0.00398	1661	0.5	1294	8755598		182652433	174559512		25.91		87	84	85	94
BIRCH2_Z08240504	S0683	05260511-N1009	25.9096 min, 05260511	28.7809		3.4 scans	0.78	TIC	1.1e-05	0.00378	1661	0.5	1295	8735384		173331292	164183159		25.91		87	85	85	94
BIRCH2_Z08240504	S0683	05260511-N1009	25.9096 min, 05260511	31.5494		2.8 scans	0.59	57 m/z	3.4e-05	0.000825	1841	1	656	3002879		37797723	36255573		25.91		81	79	90	88
BIRCH3_Z08240505	S0683	05260511-N1009	25.9096 min, 05260511	22.5189		2.7 scans	0.8	57 m/z	3.9e-05	0.000791	1253	1	612	2709611		30773806	28378426		25.91		80	78	91	80
BIRCH3_Z08240505	S0683	05260511-N1009	25.9096 min, 05260511	25.7591		2.7 scans	0.91	57 m/z	1.3e-05	0.00266	1464	0.8	1109	8037270		103771891	101147774		25.91		91	89	95	93
BIRCH3_Z08240505	S0683	05260511-N1009	25.9096 min, 05260511	28.7719		3.0 scans	0.9	71 m/z	1.2e-05	0.00433	1660	0.8	1352	8716145		168435890	161831625		25.91		88	85	97	93
BIRCH3_Z08240505	S0683	05260511-N1009	25.9096 min, 05260511	31.5481		2.9 scans	0.54	57 m/z	4.9e-05	0.000729	1841	1	565	2190710		28360396	26542849		25.91		81	79	89	87
BLUEGRASS1_Z06220503	S0683	05260511-N1009	25.9096 min, 05260511	25.8248		2.8 scans	0.8	57 m/z	0.0001	0.0018	1468	1.1	416	1585898		21787735	19452112		25.91		90	86	96	96
BLUEGRASS1_Z06220503	S0683	05260511-N1009	25.9096 min, 05260511	28.8407		3.0 scans	0.92	57 m/z	2.5e-05	0.00917	1664	0.8	886	6646533		110613237	108872257		25.91		85	80	96	93
BLUEGRASS1_Z06220503	S0683	05260511-N1009	25.9096 min, 05260511	31.6445		3.2 scans	0.92	57 m/z	1.9e-05	0.0139	1847	0.8	1083	8700921		168333164	158979177		25.91		81	74	96	94
BLUEGRASS2_Z06220504	S0683	05260511-N1009	25.9096 min, 05260511	22.5938		2.7 scans	0.57	57 m/z	0.00047	0.00034	1258	1.1	194	359855		4061399	3737044		25.91		80	83	91	85
BLUEGRASS2_Z06220504	S0683	05260511-N1009	25.9096 min, 05260511	25.8232		2.7 scans	0.83	57 m/z	9.2e-05	0.00204	1468	1	444	1849478		24434876	22324718		25.91		90	87	95	96
BLUEGRASS2_Z06220504	S0683	05260511-N1009	25.9096 min, 05260511	28.8421		3.0 scans	0.92	57 m/z	2.4e-05	0.00998	1665	0.8	921	7083043		119103280	119091083		25.91		85	80	96	94
BLUEGRASS2_Z06220504	S0683	05260511-N1009	25.9096 min, 05260511	30.2464		2.9 scans	0.56	57 m/z	0.00025	0.000702	1756	1.2	274	680996		8377421	7828641		25.91		81	78	93	91
BLUEGRASS2_Z06220504	S0683	05260511-N1009	25.9096 min, 05260511	31.646		3.1 scans	0.92	71 m/z	1.9e-05	0.015	1847	0.7	1121	8693763		179399900	170191519		25.91		81	73	96	94
BLUEGRASS3_Z06220505	S0683	05260511-N1009	25.9096 min, 05260511	25.8231		2.8 scans	0.82	57 m/z	9.1e-05	0.00186	1468	1	451	1942422	0.00189	24910985	23986028	25212630	25.91		90	87	95	96
BLUEGRASS3_Z06220505	S0683	05260511-N1009	25.9096 min, 05260511	28.842		2.9 scans	0.92	57 m/z	2.3e-05	0.00948	1665	0.8	949	7629330		126533223	126398290		25.91		85	80	96	94
BLUEGRASS3_Z06220505	S0683	05260511-N1009	25.9096 min, 05260511	30.2478		2.8 scans	0.54	TIC	0.00024	0.00046	1756	1.1	282	737073		6140071	5583803		25.91		81	78	93	92
BLUEGRASS3_Z06220505	S0683	05260511-N1009	25.9096 min, 05260511	31.6474		3.2 scans	0.91	71 m/z	2e-05	0.0142	1847	0.7	1120	8585413		190017674	178461053		25.91		81	74	96	94
BOX1_Z05260515	S0683	05260511-N1009	25.9096 min, 05260511	22.6079		2.6 scans	0.87	57 m/z	6.3e-05	0.00149	1259	1.1	565	2227564		27862730	26825068		25.91		83	81	94	83
BOX1_Z05260515	S0683	05260511-N1009	25.9096 min, 05260511	25.8772		3.7 scans	0.81	TIC	1.5e-05	0.0109	1472	0.4	1319	9004020		203571870	201834675		25.91		93	91	87	99
BOX1_Z05260515	S0683	05260511-N1009	25.9096 min, 05260511	25.8772		3.8 scans	0.92	71 m/z (259)	1.5e-05	0.013	1472	0.4	1403	9258581		242726356	239697093		25.91		95	99	98	99
BOX1_Z05260515	S0683	05260511-N1009	25.9096 min, 05260511	25.8772		3.8 scans	0.94	71 m/z	1.5e-05	0.0131	1472	0.4	1418	9258581		244460465	241409560		25.91		99	98	99	99
BOX1_Z05260515	S0683	05260511-N1009	25.9096 min, 05260511	27.366		>3 scans	0.78	TIC	0.00011	0.000664	1568	1.2	425	1195804	0.00171	12344468	12344468	31786879	25.91		86	83	94	92
BOX1_Z05260515	S0683	05260511-N1009	25.9096 min, 05260511	28.9085		5.5 scans	0.84	85 m/z	1.5e-05	0.0198	1669	0.3	1467	8924466		369156818	369062494		25.91		88	86	86	95
BOX1_Z05260515	S0683	05260511-N1009	25.9096 min, 05260511	28.9192		6.5 scans	0.78	57 m/z	1.5e-05	0.0195	1670	0.2	1358	9131033		363390888	362803928		25.91		85	98	80	95
BOX1_Z05260515	S0683	05260511-N1009	25.9096 min, 05260511	31.6586		3.1 scans	0.92	57 m/z	1.6e-05	0.00803	1848	0.7	1235	8338327		149356245	148922471		25.91		83	78	96	93
BOX1_Z05260515	S0683	05260511-N1009	25.9096 min, 05260511	34.3072		3.5 scans	0.85	57 m/z	1.8e-05	0.00847	2020	0.6	1188	7474998		157483620	143803113		25.91		80	73	95	94
BOX2_Z05260516	S0683	05260511-N1009	25.9096 min, 05260511	22.6126		2.7 scans	0.89	57 m/z	3.7e-05	0.00194	1259	0.9	719	3555375		44231196	42305245		25.91		83	81	94	83
BOX2_Z05260516	S0683	05260511-N1009	25.9096 min, 05260511	25.8943		4.2 scans	0.81	TIC	1.4e-05	0.0117	1473	0.4	1428	9113078		267315628	243461579		25.91		93	90	87	100
BOX2_Z05260516	S0683	05260511-N1009	25.9096 min, 05260511	25.8943		4.4 scans	0.8	85 m/z	1.4e-05	0.0122	1473	0.4	1415	9158061		277371227	277371227		25.91		97	99	87	100
BOX2_Z05260516	S0683	05260511-N1009	25.9096 min, 05260511	27.3692		2.8 scans	0.63	57 m/z	8.3e-05	0.000903	1569	1.4	458	1591610	0.000908	20511683	18285564	20603094	25.91		80	78	84	85
BOX2_Z05260516	S0683	05260511-N1009	25.9096 min, 05260511	27.3707		>3 scans	0.78	TIC	7.7e-05	0.00078	1569	1.1	511	1707042	0.00182	17714431	17714431	41296950	25.91		87	84	94	92
BOX2_Z05260516	S0683	05260511-N1009	25.9096 min, 05260511	28.9363		6.5 scans	0.82	TIC	1.4e-05	0.0196	1671	0.2	1537	9233022		446331081	425061364		25.91		88	86	86	95
BOX2_Z05260516	S0683	05260511-N1009	25.9096 min, 05260511	28.9363		6.9 scans	0.82	85 m/z (131)	1.4e-05	0.0218	1671	0.2	1533	9121356		495813673	467106413		25.91		85	82	97	95
BOX2_Z05260516	S0683	05260511-N1009	25.9096 min, 05260511	28.9363		6.9 scans	0.89	85 m/z	1.4e-05	0.0227	1671	0.2	1602	9215817		516074144	486193818		25.91		94	92	99	97
BOX2_Z05260516	S0683	05260511-N1009	25.9096 min, 05260511	30.2637		3.1 scans	0.59	TIC	5.7e-05	0.00141	1757	0.8	593	2292392		32081637	29448074		25.91		81	78	91	91
BOX2_Z05260516	S0683	05260511-N1009	25.9096 min, 05260511	31.671		3.4 scans	0.91	71 m/z	1.4e-05	0.00907	1849	0.5	1373	9114880		205854817	205418524		25.91		84	78	96	95
BOX2_Z05260516	S0683	05260511-N1009	25.9096 min, 05260511	31.671		3.4 scans	0.92	71 m/z (119)	1.4e-05	0.00933	1849	0.5	1374	9043991		211871881	211422836		25.91		81	77	96	95
BOX3_Z05260517	S0683	05260511-N1009	25.9096 min, 05260511	22.6126		2.7 scans	0.87	57 m/z	4.7e-05	0.0015	1259	0.9	635	2850716		35153677	33734547		25.91		83	81	94	83
BOX3_Z05260517	S0683	05260511-N1009	25.9096 min, 05260511	25.8943		4.2 scans	0.93	TIC	1.4e-05	0.0121	1473	0.3	1473	9220994		283950568	272355406		25.91		94	90	99	100
BOX3_Z05260517	S0683	05260511-N1009	25.9096 min, 05260511	25.8943		4.3 scans	0.92	71 m/z	1.4e-05	0.0125	1473	0.3	1467	9272029		294448166	281913066		25.91		100	99	100	100
BOX3_Z05260517	S0683	05260511-N1009	25.9096 min, 05260511	27.3722		>3 scans	0.76	TIC	8.7e-05	0.000602	1569	1	476	1542399	0.00168	14108796	14108796	39351555	25.91		86	83	94	91
BOX3_Z05260517	S0683	05260511-N1009	25.9096 min, 05260511	28.9363		6.3 scans	0.83	TIC	1.4e-05	0.0183	1671	0.2	1523	9353930		430749408	415450849		25.91		84	79	85	95
BOX3_Z05260517	S0683	05260511-N1009	25.9096 min, 05260511	28.9363		6.6 scans	0.87	85 m/z (131)	1.4e-05	0.0207	1671	0.2	1554	9353930		486875715	479794467		25.91		89	94	97	97
BOX3_Z05260517	S0683	05260511-N1009	25.9096 min, 05260511	28.9363		6.6 scans	0.91	85 m/z	1.4e-05	0.0213	1671	0.2	1593	9353930		499071723	491813093		25.91		94	91	99	97
BOX3_Z05260517	S0683	05260511-N1009	25.9096 min, 05260511	31.671		3.3 scans	0.88	57 m/z	1.5e-05	0.00775	1849	0.5	1292	8607993		181752890	170560176		25.91		83	77	96	94
COTTONWOOD1_Z07090534	S0683	05260511-N1009	25.9096 min, 05260511	22.583		2.7 scans	0.81	57 m/z	6.1e-05	0.00108	1257	1.1	499	2582757		33867132	33113073		25.91		82	81	94	84
COTTONWOOD1_Z07090534	S0683	05260511-N1009	25.9096 min, 05260511	22.583		2.7 scans	0.82	TIC	6.1e-05	0.00096	1257	1	500	2605937	0.00103	29983716	29983716	32137295	25.91		82	82	94	84
COTTONWOOD1_Z07090534	S0683	05260511-N1009	25.9096 min, 05260511	25.8523		3.6 scans	0.67	85 m/z	1.8e-05	0.00783	1470	0.5	1146	8639794		244571968	238046500		25.91		90	89	86	99
COTTONWOOD1_Z07090534	S0683	05260511-N1009	25.9096 min, 05260511	25.8554		3.7 scans	0.57	TIC	1.8e-05	0.00701	1470	0.7	1060	8415764		219001065	204871154		25.91		87	87	73	99
COTTONWOOD1_Z07090534	S0683	05260511-N1009	25.9096 min, 05260511	25.8616		4.6 scans	0.57	57 m/z	1.7e-05	0.00745	1471	0.3	1007	8868070		232590923	232052448		25.91		88	100	76	98
COTTONWOOD1_Z07090534	S0683	05260511-N1009	25.9096 min, 05260511	27.3503		>3 scans	0.63	TIC	8.3e-05	0.000812	1567	0.8	450	1915618	0.00272	25363842	25363842	84867419	25.91		83	80	95	93
COTTONWOOD1_Z07090534	S0683	05260511-N1009	25.9096 min, 05260511	28.9051		5.0 scans	0.73	TIC	1.7e-05	0.0135	1669	0.3	1334	9225433		422125472	403273821		25.91		81	79	72	95
COTTONWOOD1_Z07090534	S0683	05260511-N1009	25.9096 min, 05260511	31.646		3.2 scans	0.88	71 m/z	1.8e-05	0.00612	1847	0.6	1088	8705079	0.00621	191121110	191121110	193759806	25.91		80	74	96	93
COTTONWOOD2_Z07090535	S0683	05260511-N1009	25.9096 min, 05260511	22.58		2.7 scans	0.86	57 m/z	9.6e-05	0.00119	1257	1	409	1655821		21473299	20626050		25.91		83	82	94	83
COTTONWOOD2_Z07090535	S0683	05260511-N1009	25.9096 min, 05260511	27.3442		>4 scans	0.72	TIC	0.00012	0.000954	1567	0.8	372	1281688	0.00201	17102967	16588811	36018531	25.91		84	83	94	93
COTTONWOOD2_Z07090535	S0683	05260511-N1009	25.9096 min, 05260511	28.8836		4.1 scans	0.78	99 m/z	1.7e-05	0.0172	1667	0.3	1244	9322533		308740679	303347047		25.91		82	78	72	95
COTTONWOOD2_Z07090535	S0683	05260511-N1009	25.9096 min, 05260511	28.8882		4.6 scans	0.83	TIC	1.7e-05	0.0196	1668	0.3	1291	9119444		352803839	344521925		25.91		82	77	84	95
COTTONWOOD2_Z07090535	S0683	05260511-N1009	25.9096 min, 05260511	28.8882		4.9 scans	0.83	85 m/z	1.7e-05	0.0206	1668	0.3	1292	9358034		369287389	366553051		25.91		86	84	85	95
COTTONWOOD2_Z07090535	S0683	05260511-N1009	25.9096 min, 05260511	31.6368		3.1 scans	0.91	57 m/z	2.1e-05	0.00777	1846	0.6	934	7302914		139353102	132174459		25.91		80	73	95	93
COTTONWOOD3_Z07090536	S0683	05260511-N1009	25.9096 min, 05260511	22.5832		2.7 scans	0.82	57 m/z	7.2e-05	0.0011	1257	1	467	2203433		29059714	28360826		25.91		83	82	94	84
COTTONWOOD3_Z07090536	S0683	05260511-N1009	25.9096 min, 05260511	25.851		3.5 scans	0.68	85 m/z	1.7e-05	0.00824	1470	0.6	1117	8915804		216020785	212278883		25.91		90	88	86	99
COTTONWOOD3_Z07090536	S0683	05260511-N1009	25.9096 min, 05260511	25.851		3.5 scans	0.74	85 m/z (361)	1.7e-05	0.00911	1470	0.6	1165	8915804		238784425	234648212		25.91		91	89	98	99
COTTONWOOD3_Z07090536	S0683	05260511-N1009	25.9096 min, 05260511	25.8525		3.4 scans	0.7	TIC	1.7e-05	0.00829	1470	0.7	1129	8915804		217431458	203143593		25.91		89	87	85	99
COTTONWOOD3_Z07090536	S0683	05260511-N1009	25.9096 min, 05260511	27.3505		>3 scans	0.64	TIC	9.7e-05	0.000847	1567	0.8	421	1637434	0.00285	22204286	22113987	74665508	25.91		84	82	95	93
COTTONWOOD3_Z07090536	S0683	05260511-N1009	25.9096 min, 05260511	28.9053		5.1 scans	0.81	85 m/z	1.7e-05	0.0176	1669	0.3	1375	9322921		462123788	447502247		25.91		82	78	84	95
ELM3_J1_Z07090527	S0683	05260511-N1009	25.9096 min, 05260511	25.8062		2.8 scans	0.6	57 m/z	0.00031	0.000556	1467	1.1	232	553819	0.000819	5735616	5735616	8448710	25.91		88	88	92	95
ELM3_J1_Z07090527	S0683	05260511-N1009	25.9096 min, 05260511	28.8098		2.8 scans	0.64	57 m/z	0.00033	0.000732	1662	1.2	232	523228		7555241	6559413		25.91		82	80	93	92
ELM3_J1_Z07090527	S0683	05260511-N1009	25.9096 min, 05260511	31.6137		2.8 scans	0.86	57 m/z	5.8e-05	0.00412	1845	0.9	569	2943087		42524683	39466544		25.91		80	74	95	92
ELM2_Z07100503	S0683	05260511-N1009	25.9096 min, 05260511	22.5798		2.8 scans	0.73	TIC	0.00062	0.000548	1257	1.3	158	255873		2908472	2451281		25.91		80	83	90	83
ELM2_Z07100503	S0683	05260511-N1009	25.9096 min, 05260511	25.8077		2.7 scans	0.63	57 m/z	0.00038	0.000708	1467	1.2	195	412008	0.00115	3754303	3754303	6094678	25.91		86	87	83	94
ELM2_Z07100503	S0683	05260511-N1009	25.9096 min, 05260511	28.8098		2.8 scans	0.72	57 m/z	0.00039	0.00115	1662	1.2	207	407132		6127149	5294445		25.91		84	81	94	91
ELM2_Z07100503	S0683	05260511-N1009	25.9096 min, 05260511	30.2324		2.8 scans	0.6	57 m/z	0.00068	0.000551	1755	1	157	232182		2921023	2704211		25.91		80	80	92	89
ELM2_Z07100503	S0683	05260511-N1009	25.9096 min, 05260511	31.6105		2.8 scans	0.88	57 m/z	8.4e-05	0.00525	1845	1	460	1884146		27867514	25965297		25.91		80	74	95	92
ELM1_J3_Z07110506	S0683	05260511-N1009	25.9096 min, 05260511	22.592		2.7 scans	0.79	57 m/z	0.00022	0.00106	1258	1.1	257	858634		11214046	10236806		25.91		84	83	93	85
ELM1_J3_Z07110506	S0683	05260511-N1009	25.9096 min, 05260511	24.2359		2.8 scans	0.64	TIC	0.0003	0.000562	1365	1.2	219	630830		5949208	5521084		25.91		84	82	92	91
ELM1_J3_Z07110506	S0683	05260511-N1009	25.9096 min, 05260511	25.8214		2.8 scans	0.73	57 m/z	0.00014	0.00134	1468	1.1	320	1341316	0.00203	14213479	14213479	21460450	25.91		90	88	90	96
ELM1_J3_Z07110506	S0683	05260511-N1009	25.9096 min, 05260511	27.347		2.8 scans	0.64	TIC	0.00028	0.000806	1567	1.2	230	686907		8524636	5905281		25.91		80	82	90	90
ELM1_J3_Z07110506	S0683	05260511-N1009	25.9096 min, 05260511	28.8265		2.9 scans	0.78	57 m/z	0.00014	0.00192	1664	1	329	1323509		20305294	17825429		25.91		85	81	95	93
ELM1_J3_Z07110506	S0683	05260511-N1009	25.9096 min, 05260511	30.2461		2.8 scans	0.68	57 m/z	0.00023	0.000983	1756	1	258	812897		10400089	9656044		25.91		82	78	94	92
ELM1_J3_Z07110506	S0683	05260511-N1009	25.9096 min, 05260511	31.6335		2.9 scans	0.87	57 m/z	4e-05	0.00708	1846	0.9	652	4829681		74933322	68444191		25.91		81	75	95	94
JOHNSON1_Z07090522	S0683	05260511-N1009	25.9096 min, 05260511	22.583		2.8 scans	0.83	57 m/z	0.00011	0.000953	1257	1.2	362	1323037		17416341	17252327		25.91		83	83	94	84
JOHNSON1_Z07090522	S0683	05260511-N1009	25.9096 min, 05260511	24.23		2.8 scans	0.76	TIC	0.00011	0.000874	1364	1.1	374	1421690	0.00121	15985935	15985935	22112376	25.91		85	82	94	92
JOHNSON1_Z07090522	S0683	05260511-N1009	25.9096 min, 05260511	25.8631		3.8 scans	0.83	85 m/z	1.6e-05	0.0148	1471	0.4	1193	9279706		270770404	258757575		25.91		93	89	86	100
JOHNSON1_Z07090522	S0683	05260511-N1009	25.9096 min, 05260511	25.8631		3.8 scans	0.92	85 m/z (159)	1.6e-05	0.017	1471	0.4	1262	9279706		311081576	297280327		25.91		91	89	98	100
JOHNSON1_Z07090522	S0683	05260511-N1009	25.9096 min, 05260511	27.358		2.8 scans	0.89	57 m/z	2.7e-05	0.00475	1568	0.9	787	5774147	0.00483	86832405	82617366	88266759	25.91		87	83	96	94
JOHNSON1_Z07090522	S0683	05260511-N1009	25.9096 min, 05260511	28.9359		6.8 scans	0.79	TIC	1.6e-05	0.0366	1671	0.2	1457	9273161		669311715	643637057		25.91		81	78	72	94
JOHNSON1_Z07090522	S0683	05260511-N1009	25.9096 min, 05260511	28.9359		7.2 scans	0.66	85 m/z (381)	1.6e-05	0.0327	1671	0.2	1334	9273161		598037234	575552194		25.91		88	95	94	92
JOHNSON1_Z07090522	S0683	05260511-N1009	25.9096 min, 05260511	28.9359		7.2 scans	0.93	85 m/z	1.6e-05	0.0447	1671	0.2	1584	9273161		818336529	787568662		25.91		84	78	94	94
JOHNSON1_Z07090522	S0683	05260511-N1009	25.9096 min, 05260511	30.2556		3.0 scans	0.86	57 m/z	3.6e-05	0.004	1757	0.8	677	4275634		73189458	70342386		25.91		83	77	95	93
JOHNSON2_Z07090523	S0683	05260511-N1009	25.9096 min, 05260511	22.5831		2.8 scans	0.83	57 m/z	0.00011	0.000922	1257	1.1	364	1370453		17419101	17305342		25.91		83	83	94	85
JOHNSON2_Z07090523	S0683	05260511-N1009	25.9096 min, 05260511	24.2301		2.9 scans	0.75	57 m/z	0.0001	0.00109	1364	1.1	378	1462042		20658350	19408137		25.91		84	81	94	92
JOHNSON2_Z07090523	S0683	05260511-N1009	25.9096 min, 05260511	25.8632		3.8 scans	0.82	85 m/z	1.7e-05	0.0145	1471	0.4	1207	9261788		274284998	259946184		25.91		93	89	86	100
JOHNSON2_Z07090523	S0683	05260511-N1009	25.9096 min, 05260511	25.8632		3.8 scans	0.91	85 m/z (159)	1.7e-05	0.0164	1471	0.4	1267	9261788		311352173	295075596		25.91		91	89	98	100
JOHNSON2_Z07090523	S0683	05260511-N1009	25.9096 min, 05260511	27.3581		2.8 scans	0.89	57 m/z	2.6e-05	0.00467	1568	0.8	804	6053039	0.00471	88350304	87026220	88969315	25.91		87	83	96	94
JOHNSON2_Z07090523	S0683	05260511-N1009	25.9096 min, 05260511	28.9359		6.2 scans	0.72	99 m/z	2.4e-05	0.0307	1671	0.2	1383	6514337		581785910	523246094		25.91		82	84	62	93
JOHNSON2_Z07090523	S0683	05260511-N1009	25.9096 min, 05260511	28.9359		6.2 scans	0.77	99 m/z (381)	2.3e-05	0.0346	1671	0.2	1431	6704468		654690389	588814860		25.91		88	93	91	91
JOHNSON2_Z07090523	S0683	05260511-N1009	25.9096 min, 05260511	28.9359		7.1 scans	0.8	TIC	1.7e-05	0.0366	1671	0.2	1452	9091260		692823007	692823007		25.91		81	78	72	94
JOHNSON2_Z07090523	S0683	05260511-N1009	25.9096 min, 05260511	30.2541		3.0 scans	0.86	57 m/z	3.5e-05	0.00404	1756	0.8	694	4465015		76494577	73700105		25.91		83	78	96	93
JOHNSON2_Z07090523	S0683	05260511-N1009	25.9096 min, 05260511	30.2541		3.0 scans	0.87	57 m/z (159)	3.5e-05	0.0043	1756	0.8	696	4482497		81261706	78293083		25.91		80	76	95	93
JOHNSON3_Z07090524	S0683	05260511-N1009	25.9096 min, 05260511	22.5814		2.8 scans	0.83	57 m/z	0.00013	0.000894	1257	1.1	341	1189151		15061473	14835871		25.91		83	82	94	84
JOHNSON3_Z07090524	S0683	05260511-N1009	25.9096 min, 05260511	24.2284		2.9 scans	0.75	57 m/z	0.00012	0.00103	1364	1.1	355	1256695		17405939	16402481		25.91		85	81	94	92
JOHNSON3_Z07090524	S0683	05260511-N1009	25.9096 min, 05260511	25.8523		3.4 scans	0.84	85 m/z	1.8e-05	0.0132	1470	0.6	1152	8727169		223458242	223325322		25.91		93	89	86	100
JOHNSON3_Z07090524	S0683	05260511-N1009	25.9096 min, 05260511	25.8523		3.4 scans	0.84	85 m/z (159)	1.8e-05	0.0133	1470	0.6	1147	8727169		224632423	224498805		25.91		91	90	86	100
JOHNSON3_Z07090524	S0683	05260511-N1009	25.9096 min, 05260511	27.3549		2.8 scans	0.88	57 m/z	3.3e-05	0.00427	1568	0.9	717	4792227	0.00431	71899284	70241669	72568967	25.91		87	83	96	94
JOHNSON3_Z07090524	S0683	05260511-N1009	25.9096 min, 05260511	28.9205		5.3 scans	0.72	99 m/z	2.5e-05	0.0291	1670	0.2	1369	6279520		489984856	451042155		25.91		82	84	62	92
JOHNSON3_Z07090524	S0683	05260511-N1009	25.9096 min, 05260511	28.9205		5.3 scans	0.79	99 m/z (159)	2e-05	0.0333	1670	0.2	1431	7671405		562363352	517668200		25.91		80	78	72	94
JOHNSON3_Z07090524	S0683	05260511-N1009	25.9096 min, 05260511	28.9205		6.1 scans	0.8	TIC	1.7e-05	0.035	1670	0.3	1440	9094235	0.0396	590273462	590273462	666758951	25.91		81	78	72	94
JOHNSON3_Z07090524	S0683	05260511-N1009	25.9096 min, 05260511	30.2494		2.9 scans	0.83	TIC	4.2e-05	0.00332	1756	0.9	640	3807300		55923154	48266923		25.91		83	78	95	93
JOHNSON3_Z07090524	S0683	05260511-N1009	25.9096 min, 05260511	30.2494		2.9 scans	0.86	57 m/z	4e-05	0.00363	1756	0.9	651	3951496		61255664	59670385		25.91		83	78	95	93
MUGWORT2_J1_Z07080507	S0683	05260511-N1009	25.9096 min, 05260511	22.6338		5.4 scans	0.2	57 m/z	1.8e-05	0.00536	1261	0.4	575	8305647		93305225	93305225		25.91		81	93	24	83
MUGWORT2_J1_Z07080507	S0683	05260511-N1009	25.9096 min, 05260511	22.6538		4.0 scans	0.73	TIC	1.6e-05	0.0156	1262	0.4	1173	9178928	0.0169	271579652	243709145	293686327	25.91		84	83	73	85
MUGWORT2_J1_Z07080507	S0683	05260511-N1009	25.9096 min, 05260511	22.6538		4.1 scans	0.82	85 m/z	1.6e-05	0.0179	1262	0.4	1239	9178928		311494371	285437654		25.91		85	84	85	86
MUGWORT2_J1_Z07080507	S0683	05260511-N1009	25.9096 min, 05260511	24.2409		2.7 scans	0.68	57 m/z	0.00012	0.000822	1365	1	343	1211885		14292010	13424249		25.91		81	78	93	92
MUGWORT2_J1_Z07080507	S0683	05260511-N1009	25.9096 min, 05260511	25.8356		2.7 scans	0.9	57 m/z	3e-05	0.00395	1469	0.8	709	4950293		68771996	66778247		25.91		92	89	96	97
MUGWORT2_J1_Z07080507	S0683	05260511-N1009	25.9096 min, 05260511	28.833		2.8 scans	0.77	57 m/z	5.5e-05	0.00195	1664	1	532	2762249	0.00261	33905556	33692013	45356291	25.91		85	81	95	93
MUGWORT3_J2_Z07080508	S0683	05260511-N1009	25.9096 min, 05260511	22.6553		4.4 scans	0.8	85 m/z	1.7e-05	0.0177	1262	0.4	1219	8890183		311687812	311448014		25.91		91	90	86	92
MUGWORT3_J2_Z07080508	S0683	05260511-N1009	25.9096 min, 05260511	24.2424		2.7 scans	0.66	TIC	0.00013	0.000635	1365	1	338	1160583		11156262	10248590		25.91		81	77	93	92
MUGWORT3_J2_Z07080508	S0683	05260511-N1009	25.9096 min, 05260511	25.8386		2.8 scans	0.89	57 m/z	3.1e-05	0.00388	1469	0.9	703	4820401		68261946	64622513		25.91		92	89	97	98
MUGWORT3_J2_Z07080508	S0683	05260511-N1009	25.9096 min, 05260511	28.8346		2.7 scans	0.77	57 m/z	5.6e-05	0.00188	1664	1	527	2709360	0.00251	33102123	33094823	44064371	25.91		85	81	96	93
MUGWORT1_J3_Z07110504	S0683	05260511-N1009	25.9096 min, 05260511	22.6537		3.7 scans	0.74	TIC	1.7e-05	0.0176	1262	0.3	1081	9268698	0.0187	268597545	252261433	283975641	25.91		84	83	73	85
MUGWORT1_J3_Z07110504	S0683	05260511-N1009	25.9096 min, 05260511	22.6537		3.8 scans	0.82	85 m/z	1.7e-05	0.0201	1262	0.3	1135	9268698		306700546	288158862		25.91		84	83	85	85
MUGWORT1_J3_Z07110504	S0683	05260511-N1009	25.9096 min, 05260511	22.6537		3.8 scans	0.85	85 m/z (227)	1.8e-05	0.0216	1262	0.3	1157	8785716		329308191	309399754		25.91		82	83	85	85
MUGWORT1_J3_Z07110504	S0683	05260511-N1009	25.9096 min, 05260511	24.2392		2.7 scans	0.69	57 m/z	0.00014	0.000832	1365	1	290	1086660		12649218	12211721		25.91		81	78	92	91
MUGWORT1_J3_Z07110504	S0683	05260511-N1009	25.9096 min, 05260511	25.8355		2.7 scans	0.9	57 m/z	3.6e-05	0.00392	1469	0.8	595	4394202		59646156	59272314		25.91		92	89	96	97
MUGWORT1_J3_Z07110504	S0683	05260511-N1009	25.9096 min, 05260511	28.8329		2.7 scans	0.78	57 m/z	6.4e-05	0.00202	1664	1	446	2469913	0.00266	30795796	30352720	40394396	25.91		85	81	95	93
OLIVE2_J1_Z07080504	S0683	05260511-N1009	25.9096 min, 05260511	22.6014		2.7 scans	0.85	57 m/z	4.3e-05	0.00226	1258	1	569	3268584		43022688	42900646		25.91		83	82	94	84
OLIVE2_J1_Z07080504	S0683	05260511-N1009	25.9096 min, 05260511	25.8323		2.8 scans	0.85	57 m/z	4.3e-05	0.00258	1469	0.9	590	3309157		49007639	48105249		25.91		92	89	96	97
OLIVE2_J1_Z07080504	S0683	05260511-N1009	25.9096 min, 05260511	25.8323		2.8 scans	0.86	57 m/z (159)	4.3e-05	0.00272	1469	0.9	592	3289291		51606777	50656528		25.91		89	87	96	97
OLIVE2_J1_Z07080504	S0683	05260511-N1009	25.9096 min, 05260511	27.3518		3.2 scans	0.42	TIC	0.00034	0.000146	1568	1.2	206	419137	0.000346	2771024	2771024	6560526	25.91		82	83	91	92
OLIVE2_J1_Z07080504	S0683	05260511-N1009	25.9096 min, 05260511	28.8328		2.7 scans	0.84	57 m/z	4.1e-05	0.00253	1664	0.9	604	3439290		47996240	45298177		25.91		85	81	96	93
OLIVE2_J1_Z07080504	S0683	05260511-N1009	25.9096 min, 05260511	31.6413		2.9 scans	0.89	57 m/z	2e-05	0.00603	1847	0.7	882	6850800		114403997	111893424		25.91		80	74	95	93
OLIVE3_J2_Z07080505	S0683	05260511-N1009	25.9096 min, 05260511	22.603		2.8 scans	0.86	57 m/z	4.2e-05	0.00237	1258	0.9	580	3369012		47559607	47394718		25.91		84	82	94	84
OLIVE3_J2_Z07080505	S0683	05260511-N1009	25.9096 min, 05260511	25.8325		2.7 scans	0.86	57 m/z	3.9e-05	0.00267	1469	0.9	620	3681873		53394461	52165961		25.91		91	88	96	97
OLIVE3_J2_Z07080505	S0683	05260511-N1009	25.9096 min, 05260511	25.8325		2.7 scans	0.87	57 m/z (159)	3.9e-05	0.0028	1469	0.9	622	3681218		56068378	54778357		25.91		89	88	96	98
OLIVE3_J2_Z07080505	S0683	05260511-N1009	25.9096 min, 05260511	27.3504		3.1 scans	0.46	TIC	0.00029	0.000169	1567	1.1	220	484809	0.000376	3380936	3380936	7515087	25.91		81	79	93	90
OLIVE3_J2_Z07080505	S0683	05260511-N1009	25.9096 min, 05260511	28.8345		2.8 scans	0.84	57 m/z	3.9e-05	0.0026	1664	1	627	3683265		52136013	48450703		25.91		85	80	95	93
OLIVE3_J2_Z07080505	S0683	05260511-N1009	25.9096 min, 05260511	30.2587		2.9 scans	0.52	57 m/z	0.00018	0.000503	1757	0.9	278	767988		10058155	8977157		25.91		80	76	93	90
OLIVE3_J2_Z07080505	S0683	05260511-N1009	25.9096 min, 05260511	31.643		2.9 scans	0.89	57 m/z	1.9e-05	0.00627	1847	0.7	933	7611344		125483822	121597682		25.91		81	75	95	93
OLIVE1_J3_Z07110503	S0683	05260511-N1009	25.9096 min, 05260511	22.5969		2.6 scans	0.84	57 m/z	4.3e-05	0.00245	1258	1	515	3441009		42201978	40511996		25.91		83	82	94	84
OLIVE1_J3_Z07110503	S0683	05260511-N1009	25.9096 min, 05260511	25.8279		2.7 scans	0.86	57 m/z	4.4e-05	0.00281	1468	0.9	529	3428475		48316229	48316229		25.91		92	88	96	97
OLIVE1_J3_Z07110503	S0683	05260511-N1009	25.9096 min, 05260511	27.3458		3.1 scans	0.49	TIC	0.00029	0.000217	1567	1.1	205	518351	0.000487	3729816	3557732	8370542	25.91		81	82	92	92
OLIVE1_J3_Z07110503	S0683	05260511-N1009	25.9096 min, 05260511	28.8299		2.8 scans	0.85	57 m/z	4.4e-05	0.00282	1664	0.9	530	3364923		48555095	46768088		25.91		85	80	95	93
OLIVE1_J3_Z07110503	S0683	05260511-N1009	25.9096 min, 05260511	31.6384		2.9 scans	0.9	57 m/z	2.2e-05	0.0066	1847	0.7	777	6744576		113538057	113339469		25.91		81	74	95	94
ORCHARD2_J1_Z05260510	S0683	05260511-N1009	25.9096 min, 05260511	22.6231		2.6 scans	0.94	57 m/z	2.6e-05	0.00411	1260	0.8	951	5798474		79088063	78012239		25.91		84	83	95	84
ORCHARD2_J1_Z05260510	S0683	05260511-N1009	25.9096 min, 05260511	25.8986		4.6 scans	0.84	85 m/z	1.7e-05	0.0151	1473	0.4	1437	8676531		291952901	291789217		25.91		93	90	87	100
ORCHARD2_J1_Z05260510	S0683	05260511-N1009	25.9096 min, 05260511	25.8986		4.9 scans	0.82	TIC	1.7e-05	0.0151	1473	0.3	1412	8676531		291640241	291478017		25.91		98	99	88	100
ORCHARD2_J1_Z05260510	S0683	05260511-N1009	25.9096 min, 05260511	25.9094		5.6 scans	0.71	57 m/z	1.6e-05	0.0138	1474	0.3	1250	8995826		267130843	267059778		25.91		88	100	70	95
ORCHARD2_J1_Z05260510	S0683	05260511-N1009	25.9096 min, 05260511	27.3751		2.8 scans	0.8	57 m/z	6.7e-05	0.00157	1569	1	586	2249706		30235252	26921477		25.91		88	85	95	92
ORCHARD2_J1_Z05260510	S0683	05260511-N1009	25.9096 min, 05260511	28.9207		5.1 scans	0.81	TIC	1.6e-05	0.0176	1670	0.3	1493	9117022		339247799	338638488		25.91		94	94	87	97
ORCHARD2_J1_Z05260510	S0683	05260511-N1009	25.9096 min, 05260511	28.9207		5.4 scans	0.9	85 m/z	1.6e-05	0.0208	1670	0.3	1579	9123802		400379673	399541424		25.91		95	95	99	97
ORCHARD2_J1_Z05260510	S0683	05260511-N1009	25.9096 min, 05260511	28.9207		5.4 scans	0.95	85 m/z (73)	1.6e-05	0.0221	1670	0.3	1618	9106685		425989626	425097760		25.91		87	85	98	95
ORCHARD2_J1_Z05260510	S0683	05260511-N1009	25.9096 min, 05260511	30.2742		2.9 scans	0.67	57 m/z	7.4e-05	0.00142	1758	0.9	554	2047326		27308174	26456666		25.91		82	84	93	91
ORCHARD2_J1_Z05260510	S0683	05260511-N1009	25.9096 min, 05260511	31.7076		4.5 scans	0.78	85 m/z (119)	1.8e-05	0.0144	1851	0.4	1408	8275007		277839643	277839643		25.91		89	93	86	97
ORCHARD2_J1_Z05260510	S0683	05260511-N1009	25.9096 min, 05260511	31.7076		4.5 scans	0.8	85 m/z	1.7e-05	0.0144	1851	0.4	1428	8761008		277528083	277528083		25.91		89	90	86	97
ORCHARD2_J1_Z05260510	S0683	05260511-N1009	25.9096 min, 05260511	32.9997		5.7 scans	0.31	55 m/z (173)	9e-05	0.00261	1935	1.4	516	1669071		50281403	45436886		25.91		81	82	92	91
ORCHARD3_J2_Z05260511	S0683	05260511-N1009	25.9096 min, 05260511	22.6202		2.7 scans	0.95	57 m/z	2.1e-05	0.00478	1260	0.8	1022	6445530		94018082	94012403		25.91		84	83	95	84
ORCHARD3_J2_Z05260511	S0683	05260511-N1009	25.9096 min, 05260511	24.2534		2.8 scans	0.71	57 m/z	0.00012	0.000687	1366	1	405	1118448	0.00077	13502402	12494408	15132971	25.91		84	82	93	88
ORCHARD3_J2_Z05260511	S0683	05260511-N1009	25.9096 min, 05260511	25.9096		5.1 scans	0.84	TIC	1.4e-05	0.0171	1474	0.3	1503	9323887		336957756	326853605		25.91		94	90	87	100
ORCHARD3_J2_Z05260511	S0683	05260511-N1009	25.9096 min, 05260511	25.9096		5.3 scans	0.93	85 m/z	1.4e-05	0.0199	1474	0.3	1583	9323887		392052320	380367170		25.91		100	100	100	100
ORCHARD3_J2_Z05260511	S0683	05260511-N1009	25.9096 min, 05260511	27.3722		2.8 scans	0.82	57 m/z	5.3e-05	0.00181	1569	1	640	2594027		35582246	31822238		25.91		88	85	95	92
ORCHARD3_J2_Z05260511	S0683	05260511-N1009	25.9096 min, 05260511	28.9285		5.8 scans	0.85	99 m/z	1.5e-05	0.0199	1670	0.3	1505	8945488		391472210	390869314		25.91		88	86	86	95
ORCHARD3_J2_Z05260511	S0683	05260511-N1009	25.9096 min, 05260511	28.9346		6.1 scans	0.81	TIC	1.5e-05	0.0198	1671	0.2	1474	8733741		389990417	389557872		25.91		92	92	87	97
ORCHARD3_J2_Z05260511	S0683	05260511-N1009	25.9096 min, 05260511	28.9346		6.4 scans	0.93	71 m/z	1.5e-05	0.0234	1671	0.2	1582	9215505		461131231	460739931		25.91		93	95	98	97
[truncated: 23,766 more rows]
