# Supplementary material for: Pollen Lipidomics: Lipid Profiling Exposes a Notable Diversity in 22 Allergenic Pollen and Potential Biomarkers of the Allergic Immune Response
Source: PLoS One. 2013 Feb 28;8(2):e57566. doi: 10.1371/journal.pone.0057566 (PMC3585183; doi:10.1371/journal.pone.0057566)
Supplement: Table S4 — (XLS) [file pone.0057566.s004.xls]

## Sheet: Supplementary Dataset S4
FileName	SSet	CAS	Name	RT	RI	Width	Purity	Model	Min. Abund.	Amount	Scan	Peak Tailing	S/N (total)	Base Peak	Max. Amount	Area	Intgr.Signal	Max. Area	Expec. RT	RI-RI(lib)	Net	Weighted	Simple	Reverse
MUGWORT2_J1_Z07080507	S0904	07080507-N1013	24.8538 min, 07080507	24.8538		2.6 scans	0.56	243 m/z	2.8e-05	0.00442	1405	1	764	5307611		76953063	73466057		24.85		98	99	71	98
MUGWORT2_J1_Z07080507	S0904	07080507-N1013	24.8538 min, 07080507	24.8538		3.1 scans	0.88	TIC	2.8e-05	0.00733	1405	1	951	5428763	0.014	127551858	121915052	243290448	24.85		100	100	100	100
MUGWORT3_J2_Z07080508	S0904	07080507-N1013	24.8538 min, 07080507	24.8569		2.7 scans	0.81	243 m/z	2.7e-05	0.0067	1405	1	919	5451626	0.00912	117778690	109098109	160106399	24.85		100	99	99	99
MUGWORT1_J3_Z07110504	S0904	07080507-N1013	24.8538 min, 07080507	24.8522		3.1 scans	0.88	TIC	3.3e-05	0.00758	1405	1.1	803	4744002	0.0146	115258135	111139349	221713602	24.85		100	99	99	100
MUGWORT1_J3_Z07110504	S0904	07080507-N1013	24.8538 min, 07080507	24.8537		2.6 scans	0.79	243 m/z (369)	3.4e-05	0.00651	1405	0.9	762	4645863		98905344	94530373		24.85		98	99	99	100
MUGWORT2_J1_Z07080507	S0904	07080508-N1011	24.8569 min, 07080508	24.8538		2.6 scans	0.56	243 m/z	2.8e-05	0.00442	1405	1	764	5307611		76953063	73466057		24.86		99	100	73	99
MUGWORT2_J1_Z07080507	S0904	07080508-N1011	24.8569 min, 07080508	24.8538		3.1 scans	0.88	TIC	2.8e-05	0.00733	1405	1	951	5428763	0.014	127551858	121915052	243290448	24.86		100	99	99	100
MUGWORT3_J2_Z07080508	S0904	07080508-N1011	24.8569 min, 07080508	24.8569		2.7 scans	0.81	243 m/z	2.7e-05	0.0067	1405	1	919	5451626	0.00912	117778690	109098109	160106399	24.86		100	100	100	100
MUGWORT1_J3_Z07110504	S0904	07080508-N1011	24.8569 min, 07080508	24.8522		3.1 scans	0.88	TIC	3.3e-05	0.00758	1405	1.1	803	4744002	0.0146	115258135	111139349	221713602	24.86		100	99	99	100
MUGWORT1_J3_Z07110504	S0904	07080508-N1011	24.8569 min, 07080508	24.8537		2.6 scans	0.79	243 m/z (369)	3.4e-05	0.00651	1405	0.9	762	4645863		98905344	94530373		24.86		98	99	99	100
MUGWORT2_J1_Z07080507	S0904	07110504-N1012	24.8537 min, 07110504	24.8538		2.6 scans	0.56	243 m/z	2.8e-05	0.00442	1405	1	764	5307611		76953063	73466057		24.85		98	99	72	98
MUGWORT2_J1_Z07080507	S0904	07110504-N1012	24.8537 min, 07110504	24.8538		3.1 scans	0.88	TIC	2.8e-05	0.00733	1405	1	951	5428763	0.014	127551858	121915052	243290448	24.85		100	99	99	100
MUGWORT3_J2_Z07080508	S0904	07110504-N1012	24.8537 min, 07110504	24.8569		2.7 scans	0.81	243 m/z	2.7e-05	0.0067	1405	1	919	5451626	0.00912	117778690	109098109	160106399	24.85		100	99	99	99
MUGWORT1_J3_Z07110504	S0904	07110504-N1012	24.8537 min, 07110504	24.8522		3.1 scans	0.88	TIC	3.3e-05	0.00758	1405	1.1	803	4744002	0.0146	115258135	111139349	221713602	24.85		100	100	100	100
MUGWORT1_J3_Z07110504	S0904	07110504-N1012	24.8537 min, 07110504	24.8537		2.6 scans	0.79	243 m/z (369)	3.4e-05	0.00651	1405	0.9	762	4645863		98905344	94530373		24.85		99	100	100	100
MUGWORT2_J1_Z07080507	S0906	07110504-N1011	24.7923 min, 07110504	24.7924		3.4 scans	0.86	TIC	3e-05	0.0078	1401	1.1	925	5062529	0.014	135644498	129091717	243290448	24.79		100	99	98	100
MUGWORT3_J2_Z07080508	S0906	07110504-N1011	24.7923 min, 07110504	24.7939		3.3 scans	0.87	TIC	3e-05	0.00759	1401	1	929	5011111	0.0141	133246443	128352210	247532919	24.79		100	99	98	100
MUGWORT1_J3_Z07110504	S0906	07110504-N1011	24.7923 min, 07110504	24.7908		3.5 scans	0.87	TIC	3.5e-05	0.00817	1401	1.1	785	4518016	0.0145	124159229	118559727	220195016	24.79		100	99	98	100
BERMUDA1_Z06220506	S0911	07100505-N1020	24.7478 min, 07100505	24.7617		2.9 scans	0.47	82 m/z	0.00088	0.000248	1399	1.2	200	185720	0.00116	4554734	4324073	21303344	24.75		85	92	85	94
BERMUDA2_Z06220507	S0911	07100505-N1020	24.7478 min, 07100505	24.7617		2.9 scans	0.4	82 m/z	0.001	0.000197	1399	1.3	180	155476	0.00094	3430352	3160150	16309640	24.75		83	90	78	94
BOX1_Z05260515	S0911	07100505-N1020	24.7478 min, 07100505	24.7634		2.7 scans	0.58	82 m/z	0.00065	0.000298	1399	1.4	269	215042	0.00067	5557550	5117304	12454508	24.75		90	93	96	94
BOX2_Z05260516	S0911	07100505-N1020	24.7478 min, 07100505	24.7651		2.7 scans	0.66	82 m/z	0.00035	0.000437	1399	1.3	357	377647	0.000869	9933647	9424934	19718159	24.75		95	96	98	96
BOX3_Z05260517	S0911	07100505-N1020	24.7478 min, 07100505	24.7651		2.6 scans	0.64	TIC	0.00044	0.000274	1399	1.3	324	303857	0.00208	6437897	6070481	48720973	24.75		93	95	97	95
CEDAR2_Z07090541	S0911	07100505-N1020	24.7478 min, 07100505	24.7416		2.8 scans	0.74	TIC	0.00052	0.000863	1398	1	261	285778	0.0047	7284993	6802837	39629373	24.75		95	97	97	97
CEDAR3_Z07090542	S0911	07100505-N1020	24.7478 min, 07100505	24.7462		3.1 scans	0.61	TIC	0.002	0.000431	1398	1	135	71668	0.00263	1656896	1472295	10097890	24.75		89	93	95	93
JOHNSON1_Z07090522	S0911	07100505-N1020	24.7478 min, 07100505	24.7431		3.0 scans	0.44	82 m/z	0.0013	0.000184	1398	1.1	166	117070	0.000958	3378787	3077690	17507154	24.75		81	84	92	93
JOHNSON2_Z07090523	S0911	07100505-N1020	24.7478 min, 07100505	24.7447		2.8 scans	0.38	82 m/z	0.0012	0.000156	1398	1	159	122650	0.000639	2953098	2919381	12070359	24.75		83	90	81	94
JOHNSON3_Z07090524	S0911	07100505-N1020	24.7478 min, 07100505	24.7431		3.0 scans	0.43	82 m/z	0.0015	0.000176	1398	1.1	159	104332	0.000872	2978386	2965335	14682167	24.75		83	88	92	94
ORCHARD3_J2_Z05260511	S0911	07100505-N1020	24.7478 min, 07100505	24.765		2.8 scans	0.51	82 m/z	0.00089	0.000227	1399	1.4	242	154445	0.00102	4468604	3973237	20046273	24.75		83	85	93	90
PECAN1_Z07090537	S0911	07100505-N1020	24.7478 min, 07100505	24.7477		2.6 scans	0.89	82 m/z	9.4e-05	0.00386	1398	1.1	624	1684656	0.00543	48812166	46171423	68626540	24.75		100	100	100	100
PECAN3_J2_Z07090539	S0911	07100505-N1020	24.7478 min, 07100505	24.7492		2.7 scans	0.91	82 m/z	6.8e-05	0.00485	1398	1	710	2164257	0.00672	64058739	62195185	88677365	24.75		100	100	100	100
PECAN2_J3_Z07100505	S0911	07100505-N1020	24.7478 min, 07100505	24.7478		2.7 scans	0.91	82 m/z	6.1e-05	0.00528	1398	1	727	2362658	0.00718	69433672	66186565	94408993	24.75		100	100	100	100
WALNUT1_Z08240510	S0911	07100505-N1020	24.7478 min, 07100505	24.6726		2.6 scans	0.86	82 m/z	0.00012	0.00256	1393	1.2	577	829852	0.00305	21964689	20650646	26082268	24.75		96	96	97	96
WALNUT2_Z08240511	S0911	07100505-N1020	24.7478 min, 07100505	24.6711		2.6 scans	0.85	82 m/z	0.00013	0.00235	1393	1.1	549	763170	0.00279	19687389	18545807	23361515	24.75		96	95	97	95
WALNUT3_Z08240512	S0911	07100505-N1020	24.7478 min, 07100505	24.6729		2.6 scans	0.88	82 m/z	9.4e-05	0.00305	1393	1.1	673	1150958	0.0036	31006384	29277553	36565990	24.75		96	95	98	96
BERMUDA1_Z06220506	S0918	06220506-N1026	31.6692 min, 06220506	31.6692		4.1 scans	0.7	57 m/z	1.9e-05	0.00915	1849	0.4	963	8337832		168094984	162303189		31.67		100	100	100	100
BERMUDA1_Z06220506	S0919	05260511-N1026	31.7170 min, 05260511	28.9667		8.9 scans	0.84	55 m/z (380)	1.8e-05	0.0457	1673	0.2	1511	9003896		839983469	837550578		31.72		85	82	94	95
BERMUDA3_Z06220508	S0919	05260511-N1026	31.7170 min, 05260511	28.9512		7.5 scans	0.67	99 m/z (381)	1.8e-05	0.0327	1672	0.2	1349	9076932		591579875	568791591		31.72		80	81	70	95
BOX1_Z05260515	S0919	05260511-N1026	31.7170 min, 05260511	28.9192		6.5 scans	0.78	57 m/z	1.5e-05	0.0195	1670	0.2	1358	9131033		363390888	362803928		31.72		82	98	87	96
ORCHARD3_J2_Z05260511	S0919	05260511-N1026	31.7170 min, 05260511	31.717		4.9 scans	0.79	85 m/z (173)	1.5e-05	0.0174	1852	0.3	1509	9049242		342380026	324383373		31.72		99	100	100	100
WALNUT3_Z08240512	S0919	05260511-N1026	31.7170 min, 05260511	37.2249		4.1 scans	0.31	57 m/z	0.00052	0.000267	2210	1.1	184	207279		2713693	2386179		31.72		80	83	89	87
ASH1_Z06220509	S0919	05260515-N1017	31.6586 min, 05260515	27.3582		2.8 scans	0.75	57 m/z	6.8e-05	0.00173	1568	0.9	490	2249115		31031578	26638361		31.66		82	81	97	82
ASH1_Z06220509	S0919	05260515-N1017	31.6586 min, 05260515	28.8592		3.3 scans	0.94	71 m/z	1.6e-05	0.0128	1666	0.6	1212	9128786		230037770	228299239		31.66		84	82	98	85
ASH1_Z06220509	S0919	05260515-N1017	31.6586 min, 05260515	30.2465		2.9 scans	0.42	57 m/z	0.00028	0.000365	1756	1.2	238	537748		6527800	5428057		31.66		84	85	96	89
ASH1_Z06220509	S0919	05260515-N1017	31.6586 min, 05260515	31.6262		2.9 scans	0.77	57 m/z	5.4e-05	0.00221	1846	1	557	2830451		39465416	37984452		31.66		99	98	99	98
ASH1_Z06220509	S0919	05260515-N1017	31.6586 min, 05260515	34.2657		3.2 scans	0.52	TIC	0.00015	0.000544	2018	0.9	338	1027488	0.000614	9721502	9571248	10962536	31.66		86	85	97	93
ASH2_Z06220510	S0919	05260515-N1017	31.6586 min, 05260515	27.3533		2.8 scans	0.72	TIC	0.00014	0.000827	1568	1	352	1159914	0.000921	11586266	11586266	12893001	31.66		81	80	97	81
ASH2_Z06220510	S0919	05260515-N1017	31.6586 min, 05260515	28.8436		2.8 scans	0.94	57 m/z	2.1e-05	0.00903	1665	0.7	973	7904419		126521019	126448486		31.66		84	83	98	85
ASH2_Z06220510	S0919	05260515-N1017	31.6586 min, 05260515	28.8436		2.8 scans	0.94	57 m/z (159)	2.1e-05	0.00927	1665	0.7	975	7839539		129878830	129804371		31.66		82	82	98	85
ASH2_Z06220510	S0919	05260515-N1017	31.6586 min, 05260515	31.6213		2.8 scans	0.7	57 m/z	0.00011	0.00145	1845	1.1	403	1480199		20406063	19668643		31.66		99	98	99	98
ASH2_Z06220510	S0919	05260515-N1017	31.6586 min, 05260515	34.2654		3.3 scans	0.41	57 m/z	0.00031	0.000539	2018	0.9	245	545667		7548661	6560997		31.66		80	82	95	88
ASH3_Z06230501	S0919	05260515-N1017	31.6586 min, 05260515	27.3642		2.8 scans	0.77	57 m/z	5.9e-05	0.00197	1568	1.1	496	2257624		33690122	29005996		31.66		81	80	97	82
ASH3_Z06230501	S0919	05260515-N1017	31.6586 min, 05260515	28.8636		3.4 scans	0.8	85 m/z	1.5e-05	0.0111	1666	0.6	1114	8825437		190190594	188119613		31.66		84	82	81	85
ASH3_Z06230501	S0919	05260515-N1017	31.6586 min, 05260515	30.2525		2.8 scans	0.49	57 m/z	0.0002	0.000476	1756	1.2	262	653295		8131806	7109132		31.66		85	84	95	91
ASH3_Z06230501	S0919	05260515-N1017	31.6586 min, 05260515	31.6322		2.8 scans	0.79	57 m/z	4.8e-05	0.00226	1846	1	557	2769959		38647627	38531536		31.66		99	98	99	98
ASH3_Z06230501	S0919	05260515-N1017	31.6586 min, 05260515	31.6322		2.8 scans	0.8	57 m/z (474)	4.9e-05	0.00247	1846	1	560	2751528		42298436	42171379		31.66		96	97	99	98
ASH3_Z06230501	S0919	05260515-N1017	31.6586 min, 05260515	34.2732		3.2 scans	0.55	TIC	0.00013	0.000583	2018	0.9	340	1027251		9960328	9960328		31.66		87	87	97	93
BERMUDA1_Z06220506	S0919	05260515-N1017	31.6586 min, 05260515	27.3689		2.9 scans	0.91	57 m/z	2.3e-05	0.00587	1569	0.8	892	6880646		107885007	103699074		31.66		82	80	98	82
BERMUDA1_Z06220506	S0919	05260515-N1017	31.6586 min, 05260515	28.9452		>7 scans	0.77	TIC	1.9e-05	0.0322	1671	0.2	1414	8388096	0.0425	592545632	557267193	780510449	31.66		81	80	95	83
BERMUDA1_Z06220506	S0919	05260515-N1017	31.6586 min, 05260515	28.9667		8.9 scans	0.88	55 m/z	1.8e-05	0.0476	1673	0.2	1552	9003896		874436408	871903729		31.66		86	84	78	87
BERMUDA1_Z06220506	S0919	05260515-N1017	31.6586 min, 05260515	28.9667		9.0 scans	0.88	TIC	1.9e-05	0.0144	1673	2.5	1554	8524460	0.0489	266254725	266254725	898046140	31.66		81	84	90	84
BERMUDA1_Z06220506	S0919	05260515-N1017	31.6586 min, 05260515	30.2618		2.9 scans	0.88	57 m/z	3.1e-05	0.00407	1757	0.9	773	5196036		74809460	73942692		31.66		87	84	98	92
BERMUDA1_Z06220506	S0919	05260515-N1017	31.6586 min, 05260515	31.6615		3.3 scans	0.79	85 m/z (57)	2.1e-05	0.0105	1848	0.6	1118	7573344		194232314	185461771		31.66		92	92	80	94
BERMUDA1_Z06220506	S0919	05260515-N1017	31.6586 min, 05260515	31.6615		3.3 scans	0.81	85 m/z	1.9e-05	0.0102	1848	0.6	1127	8510862		188438512	179929587		31.66		98	98	82	98
BERMUDA1_Z06220506	S0919	05260515-N1017	31.6586 min, 05260515	31.6692		4.1 scans	0.7	57 m/z	1.9e-05	0.00915	1849	0.4	963	8337832		168094984	162303189		31.66		96	98	73	96
BERMUDA1_Z06220506	S0919	05260515-N1017	31.6586 min, 05260515	34.3117		3.5 scans	0.89	71 m/z	1.8e-05	0.012	2021	0.6	1161	8775895		222184299	216725403		31.66		86	81	97	94
BERMUDA1_Z06220506	S0919	05260515-N1017	31.6586 min, 05260515	37.4059		4.5 scans	0.9	57 m/z	1.9e-05	0.0128	2222	0.6	1068	8491578		235672699	226985249		31.66		83	77	97	96
BERMUDA2_Z06220507	S0919	05260515-N1017	31.6586 min, 05260515	27.3673		3.0 scans	0.9	57 m/z	2.8e-05	0.00541	1569	0.8	815	5823424		93925868	90719602		31.66		82	80	98	82
BERMUDA2_Z06220507	S0919	05260515-N1017	31.6586 min, 05260515	28.9651		9.6 scans	1	85 m/z	1.7e-05	0.0543	1673	0.1	1578	9372936		943104374	943104374		31.66		81	79	93	82
BERMUDA2_Z06220507	S0919	05260515-N1017	31.6586 min, 05260515	30.2603		2.8 scans	0.86	57 m/z	3.6e-05	0.00372	1757	0.9	718	4498294		64670744	63570405		31.66		87	83	98	92
BERMUDA2_Z06220507	S0919	05260515-N1017	31.6586 min, 05260515	30.2603		2.8 scans	0.87	57 m/z (159)	3.6e-05	0.00399	1757	0.9	719	4518046		69335139	68155438		31.66		83	81	98	92
BERMUDA2_Z06220507	S0919	05260515-N1017	31.6586 min, 05260515	31.6584		3.0 scans	0.92	71 m/z	1.8e-05	0.0114	1848	0.6	1195	8977735		198850662	195086767		31.66		99	98	99	99
BERMUDA2_Z06220507	S0919	05260515-N1017	31.6586 min, 05260515	34.3024		3.4 scans	0.87	71 m/z	1.8e-05	0.0109	2020	0.6	1114	8700597		190166991	179436789		31.66		85	80	97	94
BERMUDA2_Z06220507	S0919	05260515-N1017	31.6586 min, 05260515	34.3024		3.4 scans	0.88	71 m/z (173)	2.1e-05	0.0116	2020	0.6	1117	7673202		202704866	191267212		31.66		83	80	97	93
BERMUDA2_Z06220507	S0919	05260515-N1017	31.6586 min, 05260515	37.3982		4.6 scans	0.88	57 m/z	2.2e-05	0.0117	2221	0.5	982	7382825		203316754	190574410		31.66		83	77	97	96
BERMUDA3_Z06220508	S0919	05260515-N1017	31.6586 min, 05260515	27.3656		3.0 scans	0.9	57 m/z	3e-05	0.00486	1568	0.8	786	5493472		87833273	85181893		31.66		81	80	97	82
BERMUDA3_Z06220508	S0919	05260515-N1017	31.6586 min, 05260515	28.9312		>6 scans	0.71	TIC	1.9e-05	0.0271	1670	0.3	1344	8388096	0.0355	490322161	490322161	640653017	31.66		81	80	94	84
BERMUDA3_Z06220508	S0919	05260515-N1017	31.6586 min, 05260515	28.9512		7.5 scans	0.71	99 m/z	2.7e-05	0.0337	1672	0.2	1389	5980186		608564433	585121885		31.66		82	85	56	85
BERMUDA3_Z06220508	S0919	05260515-N1017	31.6586 min, 05260515	28.9512		7.9 scans	0.91	TIC	1.9e-05	0.0145	1672	2.4	1568	8568491	0.0453	262905670	262905670	817509343	31.66		83	85	91	85
BERMUDA3_Z06220508	S0919	05260515-N1017	31.6586 min, 05260515	30.2586		2.9 scans	0.86	57 m/z	3.9e-05	0.00342	1757	0.9	689	4172333		61887393	60671506		31.66		86	83	98	92
BERMUDA3_Z06220508	S0919	05260515-N1017	31.6586 min, 05260515	31.6567		3.1 scans	0.93	71 m/z	1.8e-05	0.0107	1848	0.6	1162	9084146		193818173	190610133		31.66		99	98	99	99
BERMUDA3_Z06220508	S0919	05260515-N1017	31.6586 min, 05260515	34.2992		3.3 scans	0.89	TIC	1.8e-05	0.00995	2020	0.7	1107	8776402		179616078	171938927		31.66		83	77	97	94
BERMUDA3_Z06220508	S0919	05260515-N1017	31.6586 min, 05260515	34.3008		3.3 scans	0.89	57 m/z (173)	2.1e-05	0.0108	2020	0.6	1108	7803620		196390502	187608780		31.66		82	79	97	94
BERMUDA3_Z06220508	S0919	05260515-N1017	31.6586 min, 05260515	37.395		4.4 scans	0.88	57 m/z	2.2e-05	0.0108	2221	0.5	974	7350117		195446047	181883704		31.66		83	77	97	96
BIRCH1_Z08240503	S0919	05260515-N1017	31.6586 min, 05260515	28.7688		2.9 scans	0.93	71 m/z	1e-05	0.0043	1660	0.7	1334	8972413		168930326	164805787		31.66		86	85	98	86
BIRCH1_Z08240503	S0919	05260515-N1017	31.6586 min, 05260515	31.545		2.9 scans	0.53	57 m/z	4.2e-05	0.000711	1840	1	550	2127988		27927222	26519808		31.66		93	93	94	93
BIRCH2_Z08240504	S0919	05260515-N1017	31.6586 min, 05260515	25.762		2.9 scans	0.9	71 m/z	1.1e-05	0.003	1464	0.8	1226	8771352		137583984	132915381		31.66		80	78	97	80
BIRCH2_Z08240504	S0919	05260515-N1017	31.6586 min, 05260515	28.7794		3.4 scans	0.77	71 m/z	1.1e-05	0.00398	1661	0.5	1294	8755598		182652433	174559512		31.66		84	83	81	86
BIRCH2_Z08240504	S0919	05260515-N1017	31.6586 min, 05260515	28.7809		3.4 scans	0.78	TIC	1.1e-05	0.00378	1661	0.5	1295	8735384		173331292	164183159		31.66		84	84	81	86
BIRCH2_Z08240504	S0919	05260515-N1017	31.6586 min, 05260515	31.5494		2.8 scans	0.59	57 m/z	3.4e-05	0.000825	1841	1	656	3002879		37797723	36255573		31.66		94	93	94	94
BIRCH3_Z08240505	S0919	05260515-N1017	31.6586 min, 05260515	28.7719		3.0 scans	0.9	71 m/z	1.2e-05	0.00433	1660	0.8	1352	8716145		168435890	161831625		31.66		86	84	98	86
BIRCH3_Z08240505	S0919	05260515-N1017	31.6586 min, 05260515	31.5481		2.9 scans	0.54	57 m/z	4.9e-05	0.000729	1841	1	565	2190710		28360396	26542849		31.66		93	93	94	93
BLUEGRASS1_Z06220503	S0919	05260515-N1017	31.6586 min, 05260515	28.8407		3.0 scans	0.92	57 m/z	2.5e-05	0.00917	1664	0.8	886	6646533		110613237	108872257		31.66		84	83	98	85
BLUEGRASS1_Z06220503	S0919	05260515-N1017	31.6586 min, 05260515	30.248		2.9 scans	0.54	57 m/z	0.00026	0.000623	1756	1.2	261	630927		7517606	6962857		31.66		81	82	94	90
BLUEGRASS1_Z06220503	S0919	05260515-N1017	31.6586 min, 05260515	30.248		2.9 scans	0.55	TIC	0.00026	0.000457	1756	1	262	628838		5519991	5030366		31.66		82	82	96	91
BLUEGRASS1_Z06220503	S0919	05260515-N1017	31.6586 min, 05260515	31.6445		3.2 scans	0.92	57 m/z	1.9e-05	0.0139	1847	0.8	1083	8700921		168333164	158979177		31.66		99	98	99	99
BLUEGRASS1_Z06220503	S0919	05260515-N1017	31.6586 min, 05260515	34.2732		3.1 scans	0.84	57 m/z	4.5e-05	0.00489	2018	1	655	3654625		58976891	57161256		31.66		88	85	98	95
BLUEGRASS2_Z06220504	S0919	05260515-N1017	31.6586 min, 05260515	28.8421		3.0 scans	0.92	57 m/z	2.4e-05	0.00998	1665	0.8	921	7083043		119103280	119091083		31.66		84	83	98	85
BLUEGRASS2_Z06220504	S0919	05260515-N1017	31.6586 min, 05260515	30.2464		2.9 scans	0.56	57 m/z	0.00025	0.000702	1756	1.2	274	680996		8377421	7828641		31.66		84	83	96	90
BLUEGRASS2_Z06220504	S0919	05260515-N1017	31.6586 min, 05260515	31.646		3.1 scans	0.92	71 m/z	1.9e-05	0.015	1847	0.7	1121	8693763		179399900	170191519		31.66		99	98	99	99
BLUEGRASS2_Z06220504	S0919	05260515-N1017	31.6586 min, 05260515	32.9504		3.0 scans	0.34	57 m/z	0.00044	0.000372	1932	1.3	200	384279	0.000375	4441094	4004328	4471342	31.66		80	86	93	88
BLUEGRASS2_Z06220504	S0919	05260515-N1017	31.6586 min, 05260515	34.2732		3.0 scans	0.85	57 m/z	4.2e-05	0.00536	2018	1	689	4017187		63999627	62215858		31.66		87	83	98	93
BLUEGRASS3_Z06220505	S0919	05260515-N1017	31.6586 min, 05260515	28.842		2.9 scans	0.92	57 m/z	2.3e-05	0.00948	1665	0.8	949	7629330		126533223	126398290		31.66		84	83	98	85
BLUEGRASS3_Z06220505	S0919	05260515-N1017	31.6586 min, 05260515	30.2478		2.8 scans	0.54	TIC	0.00024	0.00046	1756	1.1	282	737073		6140071	5583803		31.66		83	82	96	90
BLUEGRASS3_Z06220505	S0919	05260515-N1017	31.6586 min, 05260515	31.6474		3.2 scans	0.91	71 m/z	2e-05	0.0142	1847	0.7	1120	8585413		190017674	178461053		31.66		99	98	99	99
BLUEGRASS3_Z06220505	S0919	05260515-N1017	31.6586 min, 05260515	31.6474		3.2 scans	0.92	71 m/z (245)	2.1e-05	0.0149	1847	0.7	1123	8176529		200005990	187841893		31.66		97	97	99	99
BLUEGRASS3_Z06220505	S0919	05260515-N1017	31.6586 min, 05260515	32.9502		3.0 scans	0.32	57 m/z	0.00044	0.000339	1932	1.3	204	400351		4527811	4166321		31.66		80	83	92	88
BLUEGRASS3_Z06220505	S0919	05260515-N1017	31.6586 min, 05260515	34.273		3.1 scans	0.84	57 m/z	4.3e-05	0.00506	2018	1	691	4128188		67529034	65673335		31.66		88	84	98	94
BOX1_Z05260515	S0919	05260515-N1017	31.6586 min, 05260515	25.8772		3.8 scans	0.92	71 m/z (259)	1.5e-05	0.013	1472	0.4	1403	9258581		242726356	239697093		31.66		81	83	97	84
BOX1_Z05260515	S0919	05260515-N1017	31.6586 min, 05260515	25.8772		3.8 scans	0.94	71 m/z	1.5e-05	0.0131	1472	0.4	1418	9258581		244460465	241409560		31.66		83	81	97	84
BOX1_Z05260515	S0919	05260515-N1017	31.6586 min, 05260515	27.366		>3 scans	0.78	TIC	0.00011	0.000664	1568	1.2	425	1195804	0.00171	12344468	12344468	31786879	31.66		80	79	96	82
BOX1_Z05260515	S0919	05260515-N1017	31.6586 min, 05260515	28.9085		5.5 scans	0.84	85 m/z	1.5e-05	0.0198	1669	0.3	1467	8924466		369156818	369062494		31.66		87	86	80	89
BOX1_Z05260515	S0919	05260515-N1017	31.6586 min, 05260515	28.9192		6.5 scans	0.78	57 m/z	1.5e-05	0.0195	1670	0.2	1358	9131033		363390888	362803928		31.66		85	90	83	87
BOX1_Z05260515	S0919	05260515-N1017	31.6586 min, 05260515	31.6586		3.1 scans	0.92	57 m/z	1.6e-05	0.00803	1848	0.7	1235	8338327		149356245	148922471		31.66		100	100	100	100
BOX1_Z05260515	S0919	05260515-N1017	31.6586 min, 05260515	34.3072		3.5 scans	0.85	57 m/z	1.8e-05	0.00847	2020	0.6	1188	7474998		157483620	143803113		31.66		89	85	98	95
BOX1_Z05260515	S0919	05260515-N1017	31.6586 min, 05260515	37.4015		4.4 scans	0.74	57 m/z	4.3e-05	0.00396	2222	0.8	746	3254120		73682719	70042188		31.66		87	84	98	95
BOX1_Z05260515	S0919	05260515-N1017	31.6586 min, 05260515	37.4015		4.4 scans	0.75	57 m/z (215)	4.3e-05	0.00451	2222	0.8	748	3255844		83970230	79821412		31.66		85	82	98	95
BOX2_Z05260516	S0919	05260515-N1017	31.6586 min, 05260515	25.8943		4.4 scans	0.8	85 m/z	1.4e-05	0.0122	1473	0.4	1415	9158061		277371227	277371227		31.66		81	80	79	83
BOX2_Z05260516	S0919	05260515-N1017	31.6586 min, 05260515	27.3707		>3 scans	0.78	TIC	7.7e-05	0.00078	1569	1.1	511	1707042	0.00182	17714431	17714431	41296950	31.66		82	81	96	82
BOX2_Z05260516	S0919	05260515-N1017	31.6586 min, 05260515	28.9363		6.5 scans	0.82	TIC	1.4e-05	0.0196	1671	0.2	1537	9233022		446331081	425061364		31.66		87	85	80	88
BOX2_Z05260516	S0919	05260515-N1017	31.6586 min, 05260515	28.9363		6.9 scans	0.82	85 m/z (131)	1.4e-05	0.0218	1671	0.2	1533	9121356		495813673	467106413		31.66		83	83	97	85
BOX2_Z05260516	S0919	05260515-N1017	31.6586 min, 05260515	28.9363		6.9 scans	0.89	85 m/z	1.4e-05	0.0227	1671	0.2	1602	9215817		516074144	486193818		31.66		87	87	96	88
BOX2_Z05260516	S0919	05260515-N1017	31.6586 min, 05260515	30.2637		3.1 scans	0.59	TIC	5.7e-05	0.00141	1757	0.8	593	2292392		32081637	29448074		31.66		81	82	94	91
BOX2_Z05260516	S0919	05260515-N1017	31.6586 min, 05260515	31.671		3.4 scans	0.91	71 m/z	1.4e-05	0.00907	1849	0.5	1373	9114880		205854817	205418524		31.66		100	99	100	99
BOX2_Z05260516	S0919	05260515-N1017	31.6586 min, 05260515	31.671		3.4 scans	0.92	71 m/z (119)	1.4e-05	0.00933	1849	0.5	1374	9043991		211871881	211422836		31.66		97	98	99	99
BOX2_Z05260516	S0919	05260515-N1017	31.6586 min, 05260515	32.9692		3.0 scans	0.47	57 m/z (243)	0.00013	0.000695	1933	0.9	387	949064	0.000705	15791794	15203557	15996895	31.66		85	87	97	92
BOX2_Z05260516	S0919	05260515-N1017	31.6586 min, 05260515	34.3197		3.7 scans	0.88	TIC	1.5e-05	0.00897	2021	0.6	1355	8570033		203623596	195863177		31.66		87	83	98	94
BOX2_Z05260516	S0919	05260515-N1017	31.6586 min, 05260515	34.3197		3.8 scans	0.86	71 m/z	1.5e-05	0.00946	2021	0.6	1340	8461128		214704416	205865868		31.66		88	83	98	94
BOX2_Z05260516	S0919	05260515-N1017	31.6586 min, 05260515	37.4185		4.3 scans	0.68	57 m/z	2.9e-05	0.00439	2223	0.8	882	4503900		99772298	93941463		31.66		85	81	98	93
BOX2_Z05260516	S0919	05260515-N1017	31.6586 min, 05260515	37.4185		4.5 scans	0.73	TIC	2.7e-05	0.00439	2223	0.7	911	4799480		99729207	91284537		31.66		85	81	97	93
BOX3_Z05260517	S0919	05260515-N1017	31.6586 min, 05260515	25.8943		4.3 scans	0.92	71 m/z	1.4e-05	0.0125	1473	0.3	1467	9272029		294448166	281913066		31.66		82	81	97	84
BOX3_Z05260517	S0919	05260515-N1017	31.6586 min, 05260515	27.3722		>3 scans	0.76	TIC	8.7e-05	0.000602	1569	1	476	1542399	0.00168	14108796	14108796	39351555	31.66		81	80	96	82
BOX3_Z05260517	S0919	05260515-N1017	31.6586 min, 05260515	28.9363		6.3 scans	0.83	TIC	1.4e-05	0.0183	1671	0.2	1523	9353930		430749408	415450849		31.66		82	81	79	84
BOX3_Z05260517	S0919	05260515-N1017	31.6586 min, 05260515	28.9363		6.6 scans	0.87	85 m/z (131)	1.4e-05	0.0207	1671	0.2	1554	9353930		486875715	479794467		31.66		84	88	95	88
BOX3_Z05260517	S0919	05260515-N1017	31.6586 min, 05260515	28.9363		6.6 scans	0.91	85 m/z	1.4e-05	0.0213	1671	0.2	1593	9353930		499071723	491813093		31.66		87	86	96	89
BOX3_Z05260517	S0919	05260515-N1017	31.6586 min, 05260515	31.671		3.3 scans	0.88	57 m/z	1.5e-05	0.00775	1849	0.5	1292	8607993		181752890	170560176		31.66		99	98	100	99
BOX3_Z05260517	S0919	05260515-N1017	31.6586 min, 05260515	32.9692		2.9 scans	0.45	57 m/z (243)	0.00014	0.000642	1933	1	371	898946		15048778	13492203		31.66		85	87	97	92
BOX3_Z05260517	S0919	05260515-N1017	31.6586 min, 05260515	34.3181		3.6 scans	0.85	57 m/z	1.5e-05	0.00832	2021	0.6	1295	8426223		194958272	186652866		31.66		87	83	98	94
BOX3_Z05260517	S0919	05260515-N1017	31.6586 min, 05260515	34.3181		3.6 scans	0.85	57 m/z (204)	1.5e-05	0.00889	2021	0.6	1295	8468578		208429364	199550077		31.66		85	82	97	94
BOX3_Z05260517	S0919	05260515-N1017	31.6586 min, 05260515	37.417		4.4 scans	0.67	57 m/z	3.3e-05	0.00382	2223	0.8	828	4050908		89485832	84458548		31.66		85	81	98	93
BOX3_Z05260517	S0919	05260515-N1017	31.6586 min, 05260515	37.417		4.5 scans	0.71	TIC	3.1e-05	0.00372	2223	0.8	853	4309012		87208494	82574663		31.66		85	81	98	93
CEDAR2_Z07090541	S0919	05260515-N1017	31.6586 min, 05260515	37.3444		4.0 scans	0.75	57 m/z	0.00013	0.00281	2218	0.9	361	1127000		23725810	23093636		31.66		84	79	97	95
CEDAR3_Z07090542	S0919	05260515-N1017	31.6586 min, 05260515	37.3335		4.1 scans	0.61	57 m/z	0.00041	0.00183	2217	1.1	203	349533		7033568	6542985		31.66		80	80	95	92
COTTONWOOD1_Z07090534	S0919	05260515-N1017	31.6586 min, 05260515	31.646		3.2 scans	0.88	71 m/z	1.8e-05	0.00612	1847	0.6	1088	8705079	0.00621	191121110	191121110	193759806	31.66		97	96	99	98
COTTONWOOD2_Z07090535	S0919	05260515-N1017	31.6586 min, 05260515	28.8882		4.9 scans	0.83	85 m/z	1.7e-05	0.0206	1668	0.3	1292	9358034		369287389	366553051		31.66		84	83	80	89
COTTONWOOD2_Z07090535	S0919	05260515-N1017	31.6586 min, 05260515	31.6368		3.1 scans	0.91	57 m/z	2.1e-05	0.00777	1846	0.6	934	7302914		139353102	132174459		31.66		99	98	99	98
COTTONWOOD2_Z07090535	S0919	05260515-N1017	31.6586 min, 05260515	31.6368		3.1 scans	0.92	57 m/z (87)	2.2e-05	0.0081	1846	0.6	938	7035977		145295740	137810968		31.66		96	97	99	99
COTTONWOOD3_Z07090536	S0919	05260515-N1017	31.6586 min, 05260515	31.6461		3.2 scans	0.75	71 m/z (125)	1.8e-05	0.00587	1847	0.7	974	8635059	0.00599	153987686	147981806	156928559	31.66		83	83	94	93
COTTONWOOD3_Z07090536	S0919	05260515-N1017	31.6586 min, 05260515	31.6461		3.2 scans	0.88	71 m/z	1.8e-05	0.00656	1847	0.7	1050	8635059	0.00669	172010393	165301585	175267455	31.66		98	97	99	98
ELM3_J1_Z07090527	S0919	05260515-N1017	31.6586 min, 05260515	28.8098		2.8 scans	0.64	57 m/z	0.00033	0.000732	1662	1.2	232	523228		7555241	6559413		31.66		81	83	96	83
ELM3_J1_Z07090527	S0919	05260515-N1017	31.6586 min, 05260515	31.6137		2.8 scans	0.86	57 m/z	5.8e-05	0.00412	1845	0.9	569	2943087		42524683	39466544		31.66		99	98	99	99
ELM3_J1_Z07090527	S0919	05260515-N1017	31.6586 min, 05260515	31.6137		2.8 scans	0.87	57 m/z (456)	5.8e-05	0.0044	1845	0.9	571	2941541		45418633	42152377		31.66		96	96	99	99
ELM2_Z07100503	S0919	05260515-N1017	31.6586 min, 05260515	28.8098		2.8 scans	0.72	57 m/z	0.00039	0.00115	1662	1.2	207	407132		6127149	5294445		31.66		83	83	96	84
ELM2_Z07100503	S0919	05260515-N1017	31.6586 min, 05260515	30.2324		2.8 scans	0.6	57 m/z	0.00068	0.000551	1755	1	157	232182		2921023	2704211		31.66		82	84	94	88
ELM2_Z07100503	S0919	05260515-N1017	31.6586 min, 05260515	31.6105		2.8 scans	0.88	57 m/z	8.4e-05	0.00525	1845	1	460	1884146		27867514	25965297		31.66		99	98	99	98
ELM1_J3_Z07110506	S0919	05260515-N1017	31.6586 min, 05260515	28.8265		2.9 scans	0.78	57 m/z	0.00014	0.00192	1664	1	329	1323509		20305294	17825429		31.66		84	83	97	85
ELM1_J3_Z07110506	S0919	05260515-N1017	31.6586 min, 05260515	30.2461		2.8 scans	0.68	57 m/z	0.00023	0.000983	1756	1	258	812897		10400089	9656044		31.66		85	84	97	90
ELM1_J3_Z07110506	S0919	05260515-N1017	31.6586 min, 05260515	31.6335		2.9 scans	0.87	57 m/z	4e-05	0.00708	1846	0.9	652	4829681		74933322	68444191		31.66		99	98	99	99
ELM1_J3_Z07110506	S0919	05260515-N1017	31.6586 min, 05260515	31.6335		2.9 scans	0.87	57 m/z (456)	4e-05	0.00759	1846	0.9	653	4822124		80279656	73327540		31.66		97	98	99	99
ELM1_J3_Z07110506	S0919	05260515-N1017	31.6586 min, 05260515	32.9486		2.9 scans	0.47	57 m/z	0.00042	0.000529	1932	1.2	192	452511		5595233	5449849		31.66		82	84	95	90
ELM1_J3_Z07110506	S0919	05260515-N1017	31.6586 min, 05260515	32.9486		2.9 scans	0.47	TIC	0.00042	0.00035	1932	1.3	191	455292		3707283	3388008		31.66		80	84	93	88
ELM1_J3_Z07110506	S0919	05260515-N1017	31.6586 min, 05260515	32.9486		2.9 scans	0.48	57 m/z (425)	0.00042	0.000651	1932	1.2	194	451958		6886387	6707454		31.66		80	85	95	91
JOHNSON1_Z07090522	S0919	05260515-N1017	31.6586 min, 05260515	27.358		2.8 scans	0.89	57 m/z	2.7e-05	0.00475	1568	0.9	787	5774147	0.00483	86832405	82617366	88266759	31.66		82	81	97	83
JOHNSON1_Z07090522	S0919	05260515-N1017	31.6586 min, 05260515	28.9359		7.2 scans	0.93	85 m/z	1.6e-05	0.0447	1671	0.2	1584	9273161		818336529	787568662		31.66		81	79	91	82
JOHNSON1_Z07090522	S0919	05260515-N1017	31.6586 min, 05260515	30.2556		3.0 scans	0.86	57 m/z	3.6e-05	0.004	1757	0.8	677	4275634		73189458	70342386		31.66		87	84	98	91
JOHNSON1_Z07090522	S0919	05260515-N1017	31.6586 min, 05260515	31.6567		2.8 scans	0.69	71 m/z (355)	1.9e-05	0.00848	1848	0.5	951	8183110		155002467	153515913		31.66		94	96	76	96
JOHNSON1_Z07090522	S0919	05260515-N1017	31.6586 min, 05260515	31.6567		5.8 scans	0.8	TIC	1.7e-05	0.00827	1848	0.7	1020	9085397	0.0131	151269193	151269193	239398455	31.66		95	95	86	95
JOHNSON1_Z07090522	S0919	05260515-N1017	31.6586 min, 05260515	34.2854		3.2 scans	0.86	TIC	2.3e-05	0.00657	2019	0.6	866	6556418		120122290	112586666		31.66		86	82	96	93
JOHNSON1_Z07090522	S0919	05260515-N1017	31.6586 min, 05260515	37.3781		4.1 scans	0.84	57 m/z	3.2e-05	0.0064	2220	0.7	753	4856481		117013920	107201486		31.66		84	78	97	96
JOHNSON1_Z07090522	S0919	05260515-N1017	31.6586 min, 05260515	41.5109		6.1 scans	0.73	TIC	7.9e-05	0.00329	2489	0.8	479	1963334		60268417	56801461		31.66		80	73	96	94
JOHNSON2_Z07090523	S0919	05260515-N1017	31.6586 min, 05260515	27.3581		2.8 scans	0.89	57 m/z	2.6e-05	0.00467	1568	0.8	804	6053039	0.00471	88350304	87026220	88969315	31.66		83	81	98	83
JOHNSON2_Z07090523	S0919	05260515-N1017	31.6586 min, 05260515	30.2541		3.0 scans	0.86	57 m/z	3.5e-05	0.00404	1756	0.8	694	4465015		76494577	73700105		31.66		87	84	98	92
JOHNSON2_Z07090523	S0919	05260515-N1017	31.6586 min, 05260515	30.2541		3.0 scans	0.87	57 m/z (159)	3.5e-05	0.0043	1756	0.8	696	4482497		81261706	78293083		31.66		84	82	97	92
JOHNSON2_Z07090523	S0919	05260515-N1017	31.6586 min, 05260515	31.6584		3.0 scans	0.63	71 m/z	1.7e-05	0.00766	1848	0.5	918	8891122		144749645	143442590		31.66		88	88	69	87
JOHNSON2_Z07090523	S0919	05260515-N1017	31.6586 min, 05260515	31.6584		3.0 scans	0.71	71 m/z (119)	1.9e-05	0.00887	1848	0.5	977	8288209		167691745	166177528		31.66		95	97	78	97
JOHNSON2_Z07090523	S0919	05260515-N1017	31.6586 min, 05260515	31.6584		5.9 scans	0.79	TIC	1.7e-05	0.00832	1848	0.7	1029	8954164	0.0127	157172428	157172428	239896031	31.66		95	95	86	95
JOHNSON2_Z07090523	S0919	05260515-N1017	31.6586 min, 05260515	34.2871		3.1 scans	0.84	57 m/z	2.3e-05	0.00648	2019	0.7	880	6671797		122455818	112879989		31.66		85	81	97	93
JOHNSON2_Z07090523	S0919	05260515-N1017	31.6586 min, 05260515	37.3798		4.2 scans	0.83	57 m/z	3.2e-05	0.00636	2220	0.7	752	4858015		120149247	108342430		31.66		83	77	97	96
JOHNSON3_Z07090524	S0919	05260515-N1017	31.6586 min, 05260515	27.3549		2.8 scans	0.88	57 m/z	3.3e-05	0.00427	1568	0.9	717	4792227	0.00431	71899284	70241669	72568967	31.66		82	81	98	82
JOHNSON3_Z07090524	S0919	05260515-N1017	31.6586 min, 05260515	28.9205		5.3 scans	0.72	99 m/z	2.5e-05	0.0291	1670	0.2	1369	6279520		489984856	451042155		31.66		81	82	55	84
JOHNSON3_Z07090524	S0919	05260515-N1017	31.6586 min, 05260515	30.2494		2.9 scans	0.83	TIC	4.2e-05	0.00332	1756	0.9	640	3807300		55923154	48266923		31.66		86	83	98	91
JOHNSON3_Z07090524	S0919	05260515-N1017	31.6586 min, 05260515	30.2494		2.9 scans	0.86	57 m/z	4e-05	0.00363	1756	0.9	651	3951496		61255664	59670385		31.66		87	84	98	92
JOHNSON3_Z07090524	S0919	05260515-N1017	31.6586 min, 05260515	31.649		3.4 scans	0.75	57 m/z (125)	1.9e-05	0.00767	1847	0.9	896	8155670	0.0108	129289190	124144847	181843350	31.66		91	93	85	92
JOHNSON3_Z07090524	S0919	05260515-N1017	31.6586 min, 05260515	31.649		3.4 scans	0.84	57 m/z	1.9e-05	0.00819	1847	0.9	948	8155670	0.0115	138008925	132517629	193629493	31.66		98	97	95	97
JOHNSON3_Z07090524	S0919	05260515-N1017	31.6586 min, 05260515	34.2808		3.2 scans	0.84	57 m/z	3e-05	0.00583	2019	0.7	770	5191533		98224790	94401509		31.66		86	82	97	93
JOHNSON3_Z07090524	S0919	05260515-N1017	31.6586 min, 05260515	37.3704		4.1 scans	0.83	57 m/z	3.8e-05	0.00572	2220	0.7	694	4139831		96316880	92935240		31.66		83	78	97	95
MUGWORT2_J1_Z07080507	S0919	05260515-N1017	31.6586 min, 05260515	28.833		2.8 scans	0.77	57 m/z	5.5e-05	0.00195	1664	1	532	2762249	0.00261	33905556	33692013	45356291	31.66		84	83	98	85
MUGWORT2_J1_Z07080507	S0919	05260515-N1017	31.6586 min, 05260515	31.6399		2.9 scans	0.86	57 m/z	2.4e-05	0.00596	1847	0.8	830	6219103		103584852	101116659		31.66		96	94	99	99
MUGWORT2_J1_Z07080507	S0919	05260515-N1017	31.6586 min, 05260515	31.6399		2.9 scans	0.86	57 m/z (149)	2.4e-05	0.00625	1847	0.8	831	6254225		108785037	106192935		31.66		92	91	98	98
MUGWORT2_J1_Z07080507	S0919	05260515-N1017	31.6586 min, 05260515	32.9551		3.0 scans	0.38	57 m/z	0.00022	0.000487	1932	0.9	260	668471	0.000574	8473354	7891787	9974908	31.66		84	86	94	90
MUGWORT2_J1_Z07080507	S0919	05260515-N1017	31.6586 min, 05260515	34.2825		3.2 scans	0.81	57 m/z	2.8e-05	0.00537	2019	0.8	765	5281777		93484533	89234590		31.66		86	82	97	93
MUGWORT3_J2_Z07080508	S0919	05260515-N1017	31.6586 min, 05260515	28.8346		2.7 scans	0.77	57 m/z	5.6e-05	0.00188	1664	1	527	2709360	0.00251	33102123	33094823	44064371	31.66		84	84	98	85
MUGWORT3_J2_Z07080508	S0919	05260515-N1017	31.6586 min, 05260515	31.6415		2.8 scans	0.88	TIC	2.2e-05	0.0059	1847	0.7	874	6766053		103594985	103547130		31.66		96	94	99	99
MUGWORT3_J2_Z07080508	S0919	05260515-N1017	31.6586 min, 05260515	32.9566		2.9 scans	0.38	57 m/z	0.00021	0.000514	1932	0.9	268	711824	0.000587	9037087	8705976	10305094	31.66		85	86	94	90
MUGWORT3_J2_Z07080508	S0919	05260515-N1017	31.6586 min, 05260515	34.284		3.1 scans	0.8	57 m/z	2.7e-05	0.0054	2019	0.7	780	5432949		94940831	89709254		31.66		86	82	97	93
MUGWORT3_J2_Z07080508	S0919	05260515-N1017	31.6586 min, 05260515	34.284		3.1 scans	0.81	57 m/z (313)	2.7e-05	0.00589	2019	0.7	782	5433629		103526160	97821501		31.66		83	81	98	93
MUGWORT1_J3_Z07110504	S0919	05260515-N1017	31.6586 min, 05260515	28.8329		2.7 scans	0.78	57 m/z	6.4e-05	0.00202	1664	1	446	2469913	0.00266	30795796	30352720	40394396	31.66		84	83	98	84
MUGWORT1_J3_Z07110504	S0919	05260515-N1017	31.6586 min, 05260515	31.6383		2.8 scans	0.87	57 m/z	2.8e-05	0.00592	1847	0.7	693	5537728		89963952	89829439		31.66		96	94	99	99
MUGWORT1_J3_Z07110504	S0919	05260515-N1017	31.6586 min, 05260515	31.6383		2.9 scans	0.89	TIC	2.8e-05	0.006	1847	0.6	701	5643745		91266414	91025852		31.66		95	93	98	99
MUGWORT1_J3_Z07110504	S0919	05260515-N1017	31.6586 min, 05260515	32.9519		3.2 scans	0.48	TIC	0.00022	0.000391	1932	0.9	237	703478	0.00114	5942462	5942462	17311884	31.66		84	85	95	91
MUGWORT1_J3_Z07110504	S0919	05260515-N1017	31.6586 min, 05260515	34.2778		3.1 scans	0.83	57 m/z	3.3e-05	0.00546	2018	0.8	637	4693051		82955900	79903550		31.66		85	81	97	93
MULBERRY1_Z07090528	S0919	05260515-N1017	31.6586 min, 05260515	31.6121		2.8 scans	0.62	57 m/z	0.0007	0.00103	1845	1.2	160	217195		2935192	2838287		31.66		94	97	97	96
MULBERRY1_Z07090528	S0919	05260515-N1017	31.6586 min, 05260515	31.6121		2.8 scans	0.64	TIC	0.00069	0.000813	1845	1.2	161	220585		2307419	2166689		31.66		94	97	97	96
MULBERRY2_Z07090529	S0919	05260515-N1017	31.6586 min, 05260515	31.606		2.9 scans	0.63	57 m/z	0.00057	0.000746	1844	1.3	187	316158		4682698	4381462		31.66		94	97	97	96
MULBERRY3_Z07090530	S0919	05260515-N1017	31.6586 min, 05260515	31.6136		3.0 scans	0.66	TIC	0.00058	0.00125	1845	1.2	159	216568		2388423	2169558		31.66		92	97	95	95
OLIVE2_J1_Z07080504	S0919	05260515-N1017	31.6586 min, 05260515	28.8328		2.7 scans	0.84	57 m/z	4.1e-05	0.00253	1664	0.9	604	3439290		47996240	45298177		31.66		84	83	98	85
OLIVE2_J1_Z07080504	S0919	05260515-N1017	31.6586 min, 05260515	30.2586		2.9 scans	0.49	57 m/z	0.00021	0.000492	1757	0.9	260	678696		9331321	8330183		31.66		82	81	94	89
OLIVE2_J1_Z07080504	S0919	05260515-N1017	31.6586 min, 05260515	31.6413		2.9 scans	0.89	57 m/z	2e-05	0.00603	1847	0.7	882	6850800		114403997	111893424		31.66		98	97	99	99
OLIVE2_J1_Z07080504	S0919	05260515-N1017	31.6586 min, 05260515	32.9518		3.7 scans	0.55	TIC	0.00013	0.00071	1932	0.7	330	1062148	0.000942	13471257	12967734	17861317	31.66		83	81	91	90
OLIVE2_J1_Z07080504	S0919	05260515-N1017	31.6586 min, 05260515	34.2884		3.2 scans	0.86	57 m/z	2e-05	0.00683	2019	0.7	911	7053188		129506206	118845593		31.66		86	82	98	94
OLIVE2_J1_Z07080504	S0919	05260515-N1017	31.6586 min, 05260515	34.2884		3.2 scans	0.86	57 m/z (204)	2e-05	0.00733	2019	0.7	912	7033607		139062798	127615512		31.66		85	82	98	94
OLIVE2_J1_Z07080504	S0919	05260515-N1017	31.6586 min, 05260515	34.2884		3.2 scans	0.87	TIC	1.9e-05	0.00662	2019	0.7	920	7220227		125610595	117023487		31.66		87	83	98	93
OLIVE2_J1_Z07080504	S0919	05260515-N1017	31.6586 min, 05260515	35.7127		3.7 scans	0.47	TIC	0.00018	0.000497	2112	0.7	287	767816		9440079	8630574		31.66		82	83	94	95
OLIVE2_J1_Z07080504	S0919	05260515-N1017	31.6586 min, 05260515	37.375		4.3 scans	0.76	57 m/z	4.2e-05	0.00413	2220	0.8	622	3386975		78371421	72279973		31.66		83	78	97	96
OLIVE3_J2_Z07080505	S0919	05260515-N1017	31.6586 min, 05260515	28.8345		2.8 scans	0.84	57 m/z	3.9e-05	0.0026	1664	1	627	3683265		52136013	48450703		31.66		84	83	98	85
OLIVE3_J2_Z07080505	S0919	05260515-N1017	31.6586 min, 05260515	30.2587		2.9 scans	0.52	57 m/z	0.00018	0.000503	1757	0.9	278	767988		10058155	8977157		31.66		84	82	96	90
OLIVE3_J2_Z07080505	S0919	05260515-N1017	31.6586 min, 05260515	31.643		2.9 scans	0.89	57 m/z	1.9e-05	0.00627	1847	0.7	933	7611344		125483822	121597682		31.66		99	98	100	99
OLIVE3_J2_Z07080505	S0919	05260515-N1017	31.6586 min, 05260515	32.9535		3.6 scans	0.54	TIC	0.00012	0.000701	1932	0.7	339	1149437	0.000925	14013628	13501687	18487913	31.66		83	82	91	89
OLIVE3_J2_Z07080505	S0919	05260515-N1017	31.6586 min, 05260515	34.2932		3.3 scans	0.88	57 m/z	1.9e-05	0.00727	2019	0.7	940	7448057		145492014	144783487		31.66		86	82	98	94
OLIVE3_J2_Z07080505	S0919	05260515-N1017	31.6586 min, 05260515	35.7189		3.7 scans	0.44	57 m/z	0.00018	0.000682	2112	0.9	291	800015		13648953	12713783		31.66		81	83	95	94
OLIVE3_J2_Z07080505	S0919	05260515-N1017	31.6586 min, 05260515	37.3813		4.2 scans	0.77	57 m/z	3.8e-05	0.00441	2220	0.8	658	3761272		88164479	84981973		31.66		83	78	97	95
OLIVE1_J3_Z07110503	S0919	05260515-N1017	31.6586 min, 05260515	28.8299		2.8 scans	0.85	57 m/z	4.4e-05	0.00282	1664	0.9	530	3364923		48555095	46768088		31.66		84	82	98	85
OLIVE1_J3_Z07110503	S0919	05260515-N1017	31.6586 min, 05260515	30.2541		3.0 scans	0.52	57 m/z	0.00021	0.000578	1756	1	236	702956		9936879	9004733		31.66		83	83	95	89
OLIVE1_J3_Z07110503	S0919	05260515-N1017	31.6586 min, 05260515	31.6384		2.9 scans	0.9	57 m/z	2.2e-05	0.0066	1847	0.7	777	6744576		113538057	113339469		31.66		99	98	99	99
OLIVE1_J3_Z07110503	S0919	05260515-N1017	31.6586 min, 05260515	32.9489		4.0 scans	0.57	TIC	0.00014	0.000775	1932	0.7	290	1068256	0.00106	13337732	13337732	18219250	31.66		84	83	91	90
OLIVE1_J3_Z07110503	S0919	05260515-N1017	31.6586 min, 05260515	34.2855		3.0 scans	0.89	57 m/z	2e-05	0.00769	2019	0.7	830	7490240		132278309	128222329		31.66		87	83	98	94
OLIVE1_J3_Z07110503	S0919	05260515-N1017	31.6586 min, 05260515	34.2855		3.0 scans	0.89	TIC	2e-05	0.00727	2019	0.7	830	7486612		125003864	119306118		31.66		87	83	98	94
OLIVE1_J3_Z07110503	S0919	05260515-N1017	31.6586 min, 05260515	35.7067		3.6 scans	0.48	57 m/z	0.00021	0.0007	2111	0.9	244	713311		12047077	11601573		31.66		80	80	95	94
OLIVE1_J3_Z07110503	S0919	05260515-N1017	31.6586 min, 05260515	35.7067		3.7 scans	0.49	TIC	0.0002	0.00047	2111	0.9	248	735208		8086274	7991195		31.66		81	80	94	94
OLIVE1_J3_Z07110503	S0919	05260515-N1017	31.6586 min, 05260515	37.3705		4.2 scans	0.81	57 m/z	4.4e-05	0.00457	2220	0.8	549	3392686		78615428	75689510		31.66		83	77	97	95
ORCHARD2_J1_Z05260510	S0919	05260515-N1017	31.6586 min, 05260515	25.8986		4.9 scans	0.82	TIC	1.7e-05	0.0151	1473	0.3	1412	8676531		291640241	291478017		31.66		80	80	80	83
ORCHARD2_J1_Z05260510	S0919	05260515-N1017	31.6586 min, 05260515	27.3751		2.8 scans	0.8	57 m/z	6.7e-05	0.00157	1569	1	586	2249706		30235252	26921477		31.66		82	81	97	82
ORCHARD2_J1_Z05260510	S0919	05260515-N1017	31.6586 min, 05260515	28.9207		5.1 scans	0.81	TIC	1.6e-05	0.0176	1670	0.3	1493	9117022		339247799	338638488		31.66		86	88	80	89
ORCHARD2_J1_Z05260510	S0919	05260515-N1017	31.6586 min, 05260515	28.9207		5.4 scans	0.9	85 m/z	1.6e-05	0.0208	1670	0.3	1579	9123802		400379673	399541424		31.66		87	88	96	89
ORCHARD2_J1_Z05260510	S0919	05260515-N1017	31.6586 min, 05260515	28.9207		5.4 scans	0.95	85 m/z (73)	1.6e-05	0.0221	1670	0.3	1618	9106685		425989626	425097760		31.66		85	85	96	89
ORCHARD2_J1_Z05260510	S0919	05260515-N1017	31.6586 min, 05260515	30.2742		2.9 scans	0.67	57 m/z	7.4e-05	0.00142	1758	0.9	554	2047326		27308174	26456666		31.66		85	87	96	90
ORCHARD2_J1_Z05260510	S0919	05260515-N1017	31.6586 min, 05260515	31.7076		4.5 scans	0.78	85 m/z (119)	1.8e-05	0.0144	1851	0.4	1408	8275007		277839643	277839643		31.66		92	94	79	95
ORCHARD2_J1_Z05260510	S0919	05260515-N1017	31.6586 min, 05260515	31.7076		4.5 scans	0.8	85 m/z	1.7e-05	0.0144	1851	0.4	1428	8761008		277528083	277528083		31.66		96	96	80	96
ORCHARD2_J1_Z05260510	S0919	05260515-N1017	31.6586 min, 05260515	32.9997		5.7 scans	0.31	55 m/z (173)	9e-05	0.00261	1935	1.4	516	1669071		50281403	45436886		31.66		87	92	95	93
ORCHARD2_J1_Z05260510	S0919	05260515-N1017	31.6586 min, 05260515	34.3455		3.8 scans	0.89	71 m/z	1.7e-05	0.0129	2023	0.6	1455	8846127		249687209	243541981		31.66		87	83	97	94
ORCHARD2_J1_Z05260510	S0919	05260515-N1017	31.6586 min, 05260515	34.3455		3.8 scans	0.91	71 m/z (173)	1.7e-05	0.0136	2023	0.6	1466	8702007		262727994	256261810		31.66		84	81	97	94
ORCHARD3_J2_Z05260511	S0919	05260515-N1017	31.6586 min, 05260515	25.9096		5.3 scans	0.93	85 m/z	1.4e-05	0.0199	1474	0.3	1583	9323887		392052320	380367170		31.66		82	80	96	83
ORCHARD3_J2_Z05260511	S0919	05260515-N1017	31.6586 min, 05260515	27.3722		2.8 scans	0.82	57 m/z	5.3e-05	0.00181	1569	1	640	2594027		35582246	31822238		31.66		82	81	97	82
ORCHARD3_J2_Z05260511	S0919	05260515-N1017	31.6586 min, 05260515	28.9285		5.8 scans	0.85	99 m/z	1.5e-05	0.0199	1670	0.3	1505	8945488		391472210	390869314		31.66		87	86	80	89
ORCHARD3_J2_Z05260511	S0919	05260515-N1017	31.6586 min, 05260515	28.9346		6.1 scans	0.81	TIC	1.5e-05	0.0198	1671	0.2	1474	8733741		389990417	389557872		31.66		87	85	80	89
ORCHARD3_J2_Z05260511	S0919	05260515-N1017	31.6586 min, 05260515	28.9346		6.4 scans	0.93	71 m/z	1.5e-05	0.0234	1671	0.2	1582	9215505		461131231	460739931		31.66		86	88	96	88
ORCHARD3_J2_Z05260511	S0919	05260515-N1017	31.6586 min, 05260515	30.2713		3.1 scans	0.66	57 m/z	6.3e-05	0.00158	1757	0.9	584	2173382		31146901	30228631		31.66		89	88	97	91
ORCHARD3_J2_Z05260511	S0919	05260515-N1017	31.6586 min, 05260515	31.717		4.7 scans	0.81	TIC	1.4e-05	0.016	1852	0.3	1520	9267342		314593462	293559547		31.66		96	96	81	97
ORCHARD3_J2_Z05260511	S0919	05260515-N1017	31.6586 min, 05260515	31.717		4.9 scans	0.79	85 m/z (173)	1.5e-05	0.0174	1852	0.3	1509	9049242		342380026	324383373		31.66		92	95	91	95
ORCHARD3_J2_Z05260511	S0919	05260515-N1017	31.6586 min, 05260515	32.9891		>4 scans	0.44	55 m/z	7.2e-05	0.00133	1934	0	554	1914415	0.00206	26162615	24927471	40485610	31.66		86	84	95	90
ORCHARD3_J2_Z05260511	S0919	05260515-N1017	31.6586 min, 05260515	34.3534		4.1 scans	0.79	85 m/z	1.6e-05	0.012	2023	0.4	1373	8445142		236123881	223846519		31.66		86	82	80	93
ORCHARD1_J3_Z05260518	S0919	05260515-N1017	31.6586 min, 05260515	25.8939		4.2 scans	0.91	85 m/z	1.4e-05	0.015	1473	0.3	1487	9180107		286935543	265321669		31.66		81	81	97	83
ORCHARD1_J3_Z05260518	S0919	05260515-N1017	31.6586 min, 05260515	27.375		2.8 scans	0.81	57 m/z	5.2e-05	0.00173	1569	1	619	2470003		33200181	29569844		31.66		82	81	97	82
ORCHARD1_J3_Z05260518	S0919	05260515-N1017	31.6586 min, 05260515	28.919		4.9 scans	0.8	TIC	1.4e-05	0.0161	1670	0.3	1459	9112542		309140768	300313686		31.66		88	86	81	90
ORCHARD1_J3_Z05260518	S0919	05260515-N1017	31.6586 min, 05260515	28.919		5.1 scans	0.89	71 m/z	1.4e-05	0.0189	1670	0.3	1539	9257524		362678256	354130207		31.66		87	88	96	89
ORCHARD1_J3_Z05260518	S0919	05260515-N1017	31.6586 min, 05260515	30.2695		3.2 scans	0.67	TIC	6.1e-05	0.00144	1757	1	570	2104304		27674258	26357840		31.66		88	89	98	92
ORCHARD1_J3_Z05260518	S0919	05260515-N1017	31.6586 min, 05260515	30.2726		3.0 scans	0.7	57 m/z (451)	6.4e-05	0.00172	1758	0.9	572	2020732		32893290	31831035		31.66		85	84	98	90
ORCHARD1_J3_Z05260518	S0919	05260515-N1017	31.6586 min, 05260515	31.7029		4.0 scans	0.81	TIC	1.4e-05	0.0132	1851	0.4	1452	9072907		252230180	251146976		31.66		97	97	81	98
ORCHARD1_J3_Z05260518	S0919	05260515-N1017	31.6586 min, 05260515	31.7029		4.2 scans	0.89	85 m/z	1.4e-05	0.0155	1851	0.4	1524	9072907		296376627	295727012		31.66		97	97	97	97
ORCHARD1_J3_Z05260518	S0919	05260515-N1017	31.6586 min, 05260515	32.9781		3.3 scans	0.4	57 m/z (173)	8.6e-05	0.00148	1934	1.4	489	1509933		28374458	26761161		31.66		85	85	97	91
ORCHARD1_J3_Z05260518	S0919	05260515-N1017	31.6586 min, 05260515	34.3424		3.8 scans	0.87	TIC	1.5e-05	0.0108	2023	0.4	1336	8343195		207366251	189601265		31.66		86	82	97	94
ORCHARD1_J3_Z05260518	S0919	05260515-N1017	31.6586 min, 05260515	34.3424		3.8 scans	0.89	57 m/z	1.4e-05	0.0114	2023	0.5	1352	8706567		219299177	219299177		31.66		86	83	97	94
ORCHARD1_J3_Z05260518	S0919	05260515-N1017	31.6586 min, 05260515	34.3424		3.8 scans	0.91	57 m/z (355)	1.5e-05	0.0121	2023	0.5	1364	8210554		231290264	231290264		31.66		84	81	97	94
PECAN1_Z07090537	S0919	05260515-N1017	31.6586 min, 05260515	28.8129		3.1 scans	0.55	TIC	0.00031	0.000442	1663	1.4	233	499032		5592810	4927308		31.66		81	83	96	84
PECAN1_Z07090537	S0919	05260515-N1017	31.6586 min, 05260515	31.6106		2.8 scans	0.57	57 m/z	0.00026	0.000655	1845	1.1	259	603738		8289753	7708978		31.66		96	98	98	98
PECAN3_J2_Z07090539	S0919	05260515-N1017	31.6586 min, 05260515	28.8144		2.9 scans	0.6	57 m/z	0.00021	0.000718	1663	1.1	274	688543		9477615	8780368		31.66		83	86	96	87
PECAN3_J2_Z07090539	S0919	05260515-N1017	31.6586 min, 05260515	31.6121		2.8 scans	0.64	TIC	0.00017	0.000677	1845	1	309	853482	0.00079	8937844	8312406	10424869	31.66		97	97	99	98
PECAN2_J3_Z07100505	S0919	05260515-N1017	31.6586 min, 05260515	28.8115		2.9 scans	0.6	57 m/z	0.00022	0.000682	1663	1.2	258	643667		8967978	8460637		31.66		82	83	97	85
PECAN2_J3_Z07100505	S0919	05260515-N1017	31.6586 min, 05260515	31.6107		2.9 scans	0.65	57 m/z	0.00017	0.000855	1845	1.1	290	812250		11251006	10598582		31.66		95	95	97	98
REDOAK1_Z06220512	S0919	05260515-N1017	31.6586 min, 05260515	28.8298		2.8 scans	0.62	57 m/z	0.0001	0.00117	1664	1	395	1529878		20931147	18782634		31.66		81	81	97	84
REDOAK1_Z06220512	S0919	05260515-N1017	31.6586 min, 05260515	31.6259		2.9 scans	0.63	57 m/z	9e-05	0.00145	1846	0.9	421	1785634		25837040	23105495		31.66		96	96	97	95
REDOAK1_Z06220512	S0919	05260515-N1017	31.6586 min, 05260515	31.6259		3.4 scans	0.75	TIC	8.3e-05	0.00185	1846	1.2	459	1933011	0.00303	33064923	24452408	53910600	31.66		97	96	98	96
REDOAK2_Z06220513	S0919	05260515-N1017	31.6586 min, 05260515	28.8281		2.8 scans	0.63	57 m/z	0.00012	0.00105	1664	1	366	1327462		17747907	16065310		31.66		83	82	97	84
REDOAK2_Z06220513	S0919	05260515-N1017	31.6586 min, 05260515	31.6243		2.9 scans	0.6	57 m/z	0.00011	0.00131	1846	1	387	1528393		22190338	19300369		31.66		96	97	96	96
REDOAK3_Z06230502	S0919	05260515-N1017	31.6586 min, 05260515	28.8314		2.8 scans	0.64	57 m/z	0.00011	0.000996	1664	1.2	373	1383044		17517694	16690122		31.66		82	82	97	85
REDOAK3_Z06230502	S0919	05260515-N1017	31.6586 min, 05260515	31.6291		2.9 scans	0.61	57 m/z	9.7e-05	0.00122	1846	1	395	1574796		21510805	20727205		31.66		96	96	96	95
RYE1_Z07070504	S0919	05260515-N1017	31.6586 min, 05260515	28.8896		4.3 scans	0.75	TIC	1.7e-05	0.0242	1668	0.3	1244	9310764		312315434	299697566		31.66		81	80	66	83
RYE1_Z07070504	S0919	05260515-N1017	31.6586 min, 05260515	28.8896		4.5 scans	0.81	85 m/z	1.7e-05	0.0277	1668	0.3	1292	9310764		358178455	343936341		31.66		86	85	80	89
RYE1_Z07070504	S0919	05260515-N1017	31.6586 min, 05260515	30.2462		2.8 scans	0.73	57 m/z	0.00012	0.00137	1756	1	372	1336824		17681890	15980952		31.66		86	84	97	91
RYE1_Z07070504	S0919	05260515-N1017	31.6586 min, 05260515	31.6597		3.4 scans	0.83	85 m/z	1.8e-05	0.0175	1848	0.6	1167	8754011		226302684	221374384		31.66		97	96	82	98
RYE1_Z07070504	S0919	05260515-N1017	31.6586 min, 05260515	31.6597		3.4 scans	0.84	85 m/z (119)	1.8e-05	0.0179	1848	0.6	1169	8754011		231825134	226776569		31.66		96	96	82	98
RYE1_Z07070504	S0919	05260515-N1017	31.6586 min, 05260515	32.9502		2.9 scans	0.64	57 m/z	0.00013	0.00132	1932	1.2	357	1255534		17033640	16070142		31.66		85	84	94	90
RYE1_Z07070504	S0919	05260515-N1017	31.6586 min, 05260515	34.3145		3.6 scans	0.84	85 m/z	1.8e-05	0.0214	2021	0.5	1231	9016261		276230658	272204401		31.66		84	80	80	93
RYE2_Z07080501	S0919	05260515-N1017	31.6586 min, 05260515	27.3536		2.9 scans	0.75	TIC	0.00011	0.00149	1568	0.8	368	1264546	0.00159	16153185	14347793	17161343	31.66		80	80	97	81
RYE2_Z07080501	S0919	05260515-N1017	31.6586 min, 05260515	28.8884		4.5 scans	0.85	85 m/z	1.5e-05	0.0319	1668	0.3	1298	9301797		344751899	337698687		31.66		82	81	80	84
RYE2_Z07080501	S0919	05260515-N1017	31.6586 min, 05260515	28.8884		4.5 scans	0.91	85 m/z (131)	1.6e-05	0.035	1668	0.3	1348	9110710		378172908	370435942		31.66		81	81	96	85
RYE2_Z07080501	S0919	05260515-N1017	31.6586 min, 05260515	30.2496		2.8 scans	0.74	TIC	0.00011	0.00136	1756	1	371	1241729		14708994	13537135		31.66		85	83	97	91
RYE2_Z07080501	S0919	05260515-N1017	31.6586 min, 05260515	30.2496		2.8 scans	0.75	57 m/z	0.00011	0.00156	1756	1.1	372	1253976		16854227	16249820		31.66		86	84	97	91
RYE2_Z07080501	S0919	05260515-N1017	31.6586 min, 05260515	31.6584		3.2 scans	0.82	85 m/z	1.6e-05	0.0189	1848	0.6	1160	8957949		204597910	200501617		31.66		98	97	82	98
RYE2_Z07080501	S0919	05260515-N1017	31.6586 min, 05260515	32.9536		2.9 scans	0.64	57 m/z	0.00013	0.00139	1932	1.4	341	1071143		15100600	14120709		31.66		85	84	95	90
RYE2_Z07080501	S0919	05260515-N1017	31.6586 min, 05260515	34.3117		3.9 scans	0.94	71 m/z	1.6e-05	0.0262	2021	0.5	1237	8986278		283244547	279257910		31.66		85	81	97	94
RYE3_Z07080502	S0919	05260515-N1017	31.6586 min, 05260515	27.3548		2.8 scans	0.73	57 m/z	0.0001	0.00175	1568	1	393	1467502		20677707	17425854		31.66		80	80	96	81
RYE3_Z07080502	S0919	05260515-N1017	31.6586 min, 05260515	28.8897		4.1 scans	0.76	TIC	1.6e-05	0.0273	1668	0.4	1307	9157436		321333130	321333130		31.66		81	80	66	83
RYE3_Z07080502	S0919	05260515-N1017	31.6586 min, 05260515	28.8912		4.4 scans	0.82	85 m/z	1.6e-05	0.0314	1668	0.4	1359	9157436		369748156	369748156		31.66		86	85	80	89
RYE3_Z07080502	S0919	05260515-N1017	31.6586 min, 05260515	30.2509		2.8 scans	0.75	57 m/z	9.5e-05	0.00182	1756	1.1	415	1571250		21500559	20381716		31.66		86	83	98	91
RYE3_Z07080502	S0919	05260515-N1017	31.6586 min, 05260515	31.6628		3.4 scans	0.83	85 m/z	1.7e-05	0.0196	1848	0.5	1189	8540448		231036368	223493838		31.66		97	97	82	98
RYE3_Z07080502	S0919	05260515-N1017	31.6586 min, 05260515	32.9533		2.9 scans	0.66	57 m/z	0.00011	0.00163	1932	1.3	385	1355321		19212599	18318492		31.66		86	85	96	91
RYE3_Z07080502	S0919	05260515-N1017	31.6586 min, 05260515	34.3145		3.9 scans	0.83	TIC	1.6e-05	0.0234	2021	0.5	1248	8903401		275159494	269801744		31.66		85	80	80	93
RYE3_Z07080502	S0919	05260515-N1017	31.6586 min, 05260515	34.3161		3.8 scans	0.75	85 m/z (223)	1.6e-05	0.0217	2021	0.5	1183	8903401		255767218	250821253		31.66		86	87	81	94
SYCAMORE2_J1_Z07090517	S0919	05260515-N1017	31.6586 min, 05260515	28.8328		2.8 scans	0.91	57 m/z	2.7e-05	0.0045	1664	0.8	807	6175494		94294093	89549999		31.66		84	83	98	85
SYCAMORE2_J1_Z07090517	S0919	05260515-N1017	31.6586 min, 05260515	31.6444		3.0 scans	0.71	57 m/z	4.6e-05	0.00244	1847	1.1	598	3602142		51202703	49053167		31.66		82	77	93	92
SYCAMORE3_J2_Z07110505	S0919	05260515-N1017	31.6586 min, 05260515	27.3535		2.9 scans	0.66	57 m/z	0.00018	0.000716	1568	1.1	278	1005192		14369339	12775701		31.66		80	81	96	82
SYCAMORE3_J2_Z07110505	S0919	05260515-N1017	31.6586 min, 05260515	28.8438		2.8 scans	0.91	57 m/z	3.1e-05	0.00444	1665	0.8	697	5841536		89247614	89120360		31.66		85	83	98	85
SYCAMORE3_J2_Z07110505	S0919	05260515-N1017	31.6586 min, 05260515	30.2495		2.9 scans	0.58	57 m/z	0.00022	0.000508	1756	1.1	255	842596		10209888	10209888		31.66		84	84	94	90
SYCAMORE3_J2_Z07110505	S0919	05260515-N1017	31.6586 min, 05260515	30.2495		2.9 scans	0.59	57 m/z (159)	0.00021	0.000619	1756	1.1	258	850646		12417154	12417154		31.66		82	83	96	92
SYCAMORE3_J2_Z07110505	S0919	05260515-N1017	31.6586 min, 05260515	31.6492		3.0 scans	0.68	57 m/z	5.7e-05	0.00234	1847	1	506	3277417		47088288	43212139		31.66		85	82	94	93
SYCAMORE1_J3_Z07110508	S0919	05260515-N1017	31.6586 min, 05260515	27.3519		2.8 scans	0.69	57 m/z	0.00018	0.000841	1568	1	285	1038959		15316043	13418106		31.66		80	80	96	81
SYCAMORE1_J3_Z07110508	S0919	05260515-N1017	31.6586 min, 05260515	28.8406		2.8 scans	0.92	57 m/z	3.7e-05	0.00429	1664	0.8	644	4987936		78061097	77888134		31.66		85	83	98	85
SYCAMORE1_J3_Z07110508	S0919	05260515-N1017	31.6586 min, 05260515	30.2495		2.8 scans	0.64	57 m/z	0.0002	0.000625	1756	1.1	267	910951		11380660	11367571		31.66		84	83	96	90
SYCAMORE1_J3_Z07110508	S0919	05260515-N1017	31.6586 min, 05260515	31.6445		>3 scans	0.79	TIC	6.1e-05	0.00251	1847	1.1	506	3031279		45762381	43503706		31.66		88	85	95	95
SYCAMORE1_J3_Z07110508	S0919	05260515-N1017	31.6586 min, 05260515	31.646		2.9 scans	0.73	57 m/z	6.1e-05	0.00231	1847	1	487	3031279		42140549	39589066		31.66		88	86	95	95
TIMOTHY1_Z07090531	S0919	05260515-N1017	31.6586 min, 05260515	25.82		2.7 scans	0.9	57 m/z	2.6e-05	0.00711	1468	0.8	782	5538237		78814404	78251273		31.66		80	79	97	80
TIMOTHY1_Z07090531	S0919	05260515-N1017	31.6586 min, 05260515	28.8421		2.9 scans	0.95	57 m/z	1.8e-05	0.0131	1665	0.6	998	8106624		145984695	144936745		31.66		84	82	98	84
TIMOTHY1_Z07090531	S0919	05260515-N1017	31.6586 min, 05260515	30.2325		2.8 scans	0.59	57 m/z	0.00039	0.000441	1755	1.1	202	378565		4889487	4612995		31.66		82	83	95	89
TIMOTHY1_Z07090531	S0919	05260515-N1017	31.6586 min, 05260515	31.6183		2.8 scans	0.92	57 m/z	3.3e-05	0.00629	1845	0.9	713	4414003		69725856	69591944		31.66		100	99	100	99
TIMOTHY1_Z07090531	S0919	05260515-N1017	31.6586 min, 05260515	31.6183		2.8 scans	0.92	57 m/z (204)	3.3e-05	0.00641	1845	0.9	714	4413938		71076112	70939607		31.66		97	98	100	99
TIMOTHY1_Z07090531	S0919	05260515-N1017	31.6586 min, 05260515	32.9365		3.1 scans	0.43	57 m/z (173)	0.00048	0.000475	1931	1.6	180	306451		5266282	5031865		31.66		80	84	95	90
TIMOTHY1_Z07090531	S0919	05260515-N1017	31.6586 min, 05260515	34.2593		3.0 scans	0.88	57 m/z	3.7e-05	0.00604	2017	1	683	3991174		66902788	65549205		31.66		85	82	98	93
TIMOTHY1_Z07090531	S0919	05260515-N1017	31.6586 min, 05260515	34.2593		3.0 scans	0.88	57 m/z (173)	3.7e-05	0.00615	2017	1	680	3990210		68138861	66760269		31.66		84	83	98	93
TIMOTHY1_Z07090531	S0919	05260515-N1017	31.6586 min, 05260515	34.2608		3.2 scans	0.88	TIC	3.7e-05	0.00656	2017	1.4	684	3976807		72749458	71479111		31.66		85	83	98	93
TIMOTHY3_J2_Z07090533	S0919	05260515-N1017	31.6586 min, 05260515	25.8186		2.7 scans	0.85	57 m/z	2.8e-05	0.00792	1468	0.8	758	5080018		73420897	72890936		31.66		80	79	97	81
TIMOTHY3_J2_Z07090533	S0919	05260515-N1017	31.6586 min, 05260515	28.836		3.0 scans	0.96	57 m/z	1.7e-05	0.0159	1664	0.7	1016	8244368		147948362	143919938		31.66		84	83	98	85
TIMOTHY3_J2_Z07090533	S0919	05260515-N1017	31.6586 min, 05260515	30.2326		2.8 scans	0.64	57 m/z	0.00036	0.000538	1755	1.2	204	387898		4990584	4651701		31.66		81	80	94	89
TIMOTHY3_J2_Z07090533	S0919	05260515-N1017	31.6586 min, 05260515	30.2326		2.8 scans	0.64	TIC	0.00036	0.000405	1755	1.1	204	386047		3751459	3412281		31.66		81	81	95	89
TIMOTHY3_J2_Z07090533	S0919	05260515-N1017	31.6586 min, 05260515	31.6184		2.8 scans	0.91	57 m/z	3e-05	0.00788	1845	1	746	4726834		73023470	67382882		31.66		99	98	100	99
TIMOTHY3_J2_Z07090533	S0919	05260515-N1017	31.6586 min, 05260515	34.2609		3.1 scans	0.91	57 m/z	3.3e-05	0.00804	2017	0.8	713	4245575		74555750	73295380		31.66		87	82	98	94
TIMOTHY3_J2_Z07090533	S0919	05260515-N1017	31.6586 min, 05260515	34.2609		3.1 scans	0.92	57 m/z (204)	3.3e-05	0.00835	2017	0.8	719	4251239		77399997	76091544		31.66		83	79	97	94
TIMOTHY3_J2_Z07090533	S0919	05260515-N1017	31.6586 min, 05260515	34.2609		3.2 scans	0.91	TIC	3.3e-05	0.00844	2017	1.1	715	4270408		78216541	76069152		31.66		85	82	98	94
TIMOTHY2_J3_Z07100504	S0919	05260515-N1017	31.6586 min, 05260515	28.8406		3.0 scans	0.96	57 m/z	2e-05	0.0124	1664	0.7	924	7438413		131915974	130602175		31.66		84	83	98	85
TIMOTHY2_J3_Z07100504	S0919	05260515-N1017	31.6586 min, 05260515	30.2325		2.8 scans	0.59	57 m/z	0.0004	0.000454	1755	1.2	199	385020		4825664	4657855		31.66		82	83	94	89
TIMOTHY2_J3_Z07100504	S0919	05260515-N1017	31.6586 min, 05260515	31.6199		2.8 scans	0.91	57 m/z	3.5e-05	0.00658	1845	1	706	4431060		69907740	69808197		31.66		99	99	100	99
TIMOTHY2_J3_Z07100504	S0919	05260515-N1017	31.6586 min, 05260515	34.2624		3.1 scans	0.89	57 m/z	3.9e-05	0.00665	2017	0.8	671	3953725		70640356	69504789		31.66		85	82	98	93
WALNUT1_Z08240510	S0919	05260515-N1017	31.6586 min, 05260515	28.7439		2.8 scans	0.76	57 m/z	0.00012	0.00106	1658	1	366	802293	0.00119	9080927	8850748	10176360	31.66		83	83	95	83
WALNUT1_Z08240510	S0919	05260515-N1017	31.6586 min, 05260515	31.5416		3.1 scans	0.42	57 m/z	0.00032	0.000472	1840	1	226	316772		4041994	3442530		31.66		82	87	91	87
WALNUT1_Z08240510	S0919	05260515-N1017	31.6586 min, 05260515	34.1749		3.3 scans	0.62	TIC	0.00014	0.000856	2012	1	349	715199		7323700	6392185		31.66		83	84	96	87
WALNUT2_Z08240511	S0919	05260515-N1017	31.6586 min, 05260515	28.744		2.8 scans	0.73	57 m/z	0.00015	0.000923	1658	1	340	683959	0.00104	7732037	7565783	8708235	31.66		81	82	95	82
WALNUT2_Z08240511	S0919	05260515-N1017	31.6586 min, 05260515	34.1735		4.4 scans	0.59	TIC	0.00013	0.00124	2012	0.9	369	797279		10421049	9377919		31.66		85	86	96	88
WALNUT2_Z08240511	S0919	05260515-N1017	31.6586 min, 05260515	34.1766		3.5 scans	0.51	57 m/z	0.00015	0.00129	2012	1	341	681330		10845181	9325279		31.66		85	88	95	87
WALNUT3_Z08240512	S0919	05260515-N1017	31.6586 min, 05260515	28.7458		2.7 scans	0.76	57 m/z	0.0001	0.00115	1658	1	414	1042131	0.00129	11742952	11416741	13102813	31.66		83	83	95	83
WALNUT3_Z08240512	S0919	05260515-N1017	31.6586 min, 05260515	28.7458		2.7 scans	0.77	TIC	0.0001	0.000986	1658	1.2	415	1037163		10018158	9841056		31.66		83	83	96	84
WALNUT3_Z08240512	S0919	05260515-N1017	31.6586 min, 05260515	31.5404		5.4 scans	0.51	55 m/z	0.00021	0.000722	1840	0.9	286	513528		7337016	6546749		31.66		84	88	91	88
WALNUT3_Z08240512	S0919	05260515-N1017	31.6586 min, 05260515	34.1783		3.7 scans	0.64	TIC	9.5e-05	0.00144	2012	1.1	440	1141994		14663222	12367099		31.66		85	85	96	88
WHITEOAK1_Z07090513	S0919	05260515-N1017	31.6586 min, 05260515	28.8161		3.1 scans	0.71	TIC	0.00013	0.00108	1663	2.1	322	1064413	0.00126	14945561	13876243	17295571	31.66		83	83	96	84
WHITEOAK1_Z07090513	S0919	05260515-N1017	31.6586 min, 05260515	31.6138		>2 scans	0.38	TIC	0.00018	0.000139	1845	1	247	773268	0.00169	1911842	1911842	23198028	31.66		93	97	80	95
WHITEOAK2_Z07090514	S0919	05260515-N1017	31.6586 min, 05260515	28.8175		2.8 scans	0.66	57 m/z	0.00012	0.000973	1663	1.2	341	1228781		16248582	15339147		31.66		83	83	96	84
WHITEOAK2_Z07090514	S0919	05260515-N1017	31.6586 min, 05260515	31.6137		>2 scans	0.26	TIC	0.00029	9.05e-05	1845	0.9	228	522047	0.00122	1511963	1511963	20370201	31.66		90	96	61	95
WHITEOAK2_Z07090514	S0919	05260515-N1017	31.6586 min, 05260515	31.6137		3.0 scans	0.46	57 m/z	0.00013	0.000877	1845	1.1	298	1149357		14658679	12269853		31.66		89	91	78	89
WHITEOAK2_Z07090514	S0919	05260515-N1017	31.6586 min, 05260515	31.6137		3.0 scans	0.59	57 m/z (117)	0.00013	0.0013	1845	1.1	340	1146176		21845061	18285118		31.66		89	89	98	97
ASH1_Z06220509	S0919	05260516-N1012	31.6710 min, 05260516	27.3582		2.8 scans	0.75	57 m/z	6.8e-05	0.00173	1568	0.9	490	2249115		31031578	26638361		31.67		80	79	96	80
ASH1_Z06220509	S0919	05260516-N1012	31.6710 min, 05260516	28.8592		3.3 scans	0.94	71 m/z	1.6e-05	0.0128	1666	0.6	1212	9128786		230037770	228299239		31.67		83	82	98	84
ASH1_Z06220509	S0919	05260516-N1012	31.6710 min, 05260516	30.2465		2.9 scans	0.42	57 m/z	0.00028	0.000365	1756	1.2	238	537748		6527800	5428057		31.67		82	83	95	87
ASH1_Z06220509	S0919	05260516-N1012	31.6710 min, 05260516	31.6262		2.9 scans	0.77	57 m/z	5.4e-05	0.00221	1846	1	557	2830451		39465416	37984452		31.67		99	98	98	98
ASH1_Z06220509	S0919	05260516-N1012	31.6710 min, 05260516	34.2657		3.2 scans	0.52	TIC	0.00015	0.000544	2018	0.9	338	1027488	0.000614	9721502	9571248	10962536	31.67		86	84	96	92
ASH2_Z06220510	S0919	05260516-N1012	31.6710 min, 05260516	28.8436		2.8 scans	0.94	57 m/z	2.1e-05	0.00903	1665	0.7	973	7904419		126521019	126448486		31.67		83	82	97	84
ASH2_Z06220510	S0919	05260516-N1012	31.6710 min, 05260516	28.8436		2.8 scans	0.94	57 m/z (159)	2.1e-05	0.00927	1665	0.7	975	7839539		129878830	129804371		31.67		81	81	97	84
ASH2_Z06220510	S0919	05260516-N1012	31.6710 min, 05260516	31.6213		2.8 scans	0.7	57 m/z	0.00011	0.00145	1845	1.1	403	1480199		20406063	19668643		31.67		98	98	98	98
ASH3_Z06230501	S0919	05260516-N1012	31.6710 min, 05260516	28.8636		3.4 scans	0.8	85 m/z	1.5e-05	0.0111	1666	0.6	1114	8825437		190190594	188119613		31.67		83	81	82	84
ASH3_Z06230501	S0919	05260516-N1012	31.6710 min, 05260516	30.2525		2.8 scans	0.49	57 m/z	0.0002	0.000476	1756	1.2	262	653295		8131806	7109132		31.67		83	83	94	89
ASH3_Z06230501	S0919	05260516-N1012	31.6710 min, 05260516	31.6322		2.8 scans	0.79	57 m/z	4.8e-05	0.00226	1846	1	557	2769959		38647627	38531536		31.67		99	98	99	98
ASH3_Z06230501	S0919	05260516-N1012	31.6710 min, 05260516	31.6322		2.8 scans	0.8	57 m/z (474)	4.9e-05	0.00247	1846	1	560	2751528		42298436	42171379		31.67		96	97	99	99
ASH3_Z06230501	S0919	05260516-N1012	31.6710 min, 05260516	34.2732		3.2 scans	0.55	TIC	0.00013	0.000583	2018	0.9	340	1027251		9960328	9960328		31.67		87	86	97	92
BERMUDA1_Z06220506	S0919	05260516-N1012	31.6710 min, 05260516	27.3689		2.9 scans	0.91	57 m/z	2.3e-05	0.00587	1569	0.8	892	6880646		107885007	103699074		31.67		80	78	97	80
BERMUDA1_Z06220506	S0919	05260516-N1012	31.6710 min, 05260516	28.9452		>7 scans	0.77	TIC	1.9e-05	0.0322	1671	0.2	1414	8388096	0.0425	592545632	557267193	780510449	31.67		81	80	95	83
BERMUDA1_Z06220506	S0919	05260516-N1012	31.6710 min, 05260516	28.9667		8.9 scans	0.88	55 m/z	1.8e-05	0.0476	1673	0.2	1552	9003896		874436408	871903729		31.67		86	85	81	87
BERMUDA1_Z06220506	S0919	05260516-N1012	31.6710 min, 05260516	28.9667		9.0 scans	0.88	TIC	1.9e-05	0.0144	1673	2.5	1554	8524460	0.0489	266254725	266254725	898046140	31.67		81	84	91	84
BERMUDA1_Z06220506	S0919	05260516-N1012	31.6710 min, 05260516	30.2618		2.9 scans	0.88	57 m/z	3.1e-05	0.00407	1757	0.9	773	5196036		74809460	73942692		31.67		85	82	97	90
BERMUDA1_Z06220506	S0919	05260516-N1012	31.6710 min, 05260516	31.6615		3.3 scans	0.79	85 m/z (57)	2.1e-05	0.0105	1848	0.6	1118	7573344		194232314	185461771		31.67		93	94	83	96
BERMUDA1_Z06220506	S0919	05260516-N1012	31.6710 min, 05260516	31.6615		3.3 scans	0.81	85 m/z	1.9e-05	0.0102	1848	0.6	1127	8510862		188438512	179929587		31.67		99	99	84	99
BERMUDA1_Z06220506	S0919	05260516-N1012	31.6710 min, 05260516	31.6692		4.1 scans	0.7	57 m/z	1.9e-05	0.00915	1849	0.4	963	8337832		168094984	162303189		31.67		97	99	72	97
BERMUDA1_Z06220506	S0919	05260516-N1012	31.6710 min, 05260516	34.3117		3.5 scans	0.89	71 m/z	1.8e-05	0.012	2021	0.6	1161	8775895		222184299	216725403		31.67		86	82	98	94
BERMUDA1_Z06220506	S0919	05260516-N1012	31.6710 min, 05260516	37.4059		4.5 scans	0.9	57 m/z	1.9e-05	0.0128	2222	0.6	1068	8491578		235672699	226985249		31.67		84	78	97	95
BERMUDA2_Z06220507	S0919	05260516-N1012	31.6710 min, 05260516	27.3673		3.0 scans	0.9	57 m/z	2.8e-05	0.00541	1569	0.8	815	5823424		93925868	90719602		31.67		80	78	97	80
BERMUDA2_Z06220507	S0919	05260516-N1012	31.6710 min, 05260516	28.9651		9.6 scans	1	85 m/z	1.7e-05	0.0543	1673	0.1	1578	9372936		943104374	943104374		31.67		81	80	94	82
BERMUDA2_Z06220507	S0919	05260516-N1012	31.6710 min, 05260516	30.2603		2.8 scans	0.86	57 m/z	3.6e-05	0.00372	1757	0.9	718	4498294		64670744	63570405		31.67		86	82	97	90
BERMUDA2_Z06220507	S0919	05260516-N1012	31.6710 min, 05260516	30.2603		2.8 scans	0.87	57 m/z (159)	3.6e-05	0.00399	1757	0.9	719	4518046		69335139	68155438		31.67		82	80	97	90
BERMUDA2_Z06220507	S0919	05260516-N1012	31.6710 min, 05260516	31.6584		3.0 scans	0.92	71 m/z	1.8e-05	0.0114	1848	0.6	1195	8977735		198850662	195086767		31.67		100	99	100	99
BERMUDA2_Z06220507	S0919	05260516-N1012	31.6710 min, 05260516	34.3024		3.4 scans	0.87	71 m/z	1.8e-05	0.0109	2020	0.6	1114	8700597		190166991	179436789		31.67		86	81	98	94
BERMUDA2_Z06220507	S0919	05260516-N1012	31.6710 min, 05260516	34.3024		3.4 scans	0.88	71 m/z (173)	2.1e-05	0.0116	2020	0.6	1117	7673202		202704866	191267212		31.67		84	81	98	94
BERMUDA2_Z06220507	S0919	05260516-N1012	31.6710 min, 05260516	37.3982		4.6 scans	0.88	57 m/z	2.2e-05	0.0117	2221	0.5	982	7382825		203316754	190574410		31.67		84	78	97	95
BERMUDA3_Z06220508	S0919	05260516-N1012	31.6710 min, 05260516	27.3656		3.0 scans	0.9	57 m/z	3e-05	0.00486	1568	0.8	786	5493472		87833273	85181893		31.67		80	78	97	80
BERMUDA3_Z06220508	S0919	05260516-N1012	31.6710 min, 05260516	28.9312		>6 scans	0.71	TIC	1.9e-05	0.0271	1670	0.3	1344	8388096	0.0355	490322161	490322161	640653017	31.67		81	80	94	83
BERMUDA3_Z06220508	S0919	05260516-N1012	31.6710 min, 05260516	28.9512		7.5 scans	0.71	99 m/z	2.7e-05	0.0337	1672	0.2	1389	5980186		608564433	585121885		31.67		83	85	58	85
BERMUDA3_Z06220508	S0919	05260516-N1012	31.6710 min, 05260516	28.9512		7.9 scans	0.91	TIC	1.9e-05	0.0145	1672	2.4	1568	8568491	0.0453	262905670	262905670	817509343	31.67		83	85	92	85
BERMUDA3_Z06220508	S0919	05260516-N1012	31.6710 min, 05260516	30.2586		2.9 scans	0.86	57 m/z	3.9e-05	0.00342	1757	0.9	689	4172333		61887393	60671506		31.67		85	82	97	90
BERMUDA3_Z06220508	S0919	05260516-N1012	31.6710 min, 05260516	31.6567		3.1 scans	0.93	71 m/z	1.8e-05	0.0107	1848	0.6	1162	9084146		193818173	190610133		31.67		100	99	100	99
BERMUDA3_Z06220508	S0919	05260516-N1012	31.6710 min, 05260516	34.2992		3.3 scans	0.89	TIC	1.8e-05	0.00995	2020	0.7	1107	8776402		179616078	171938927		31.67		84	78	97	94
BERMUDA3_Z06220508	S0919	05260516-N1012	31.6710 min, 05260516	34.3008		3.3 scans	0.89	57 m/z (173)	2.1e-05	0.0108	2020	0.6	1108	7803620		196390502	187608780		31.67		83	80	97	94
BERMUDA3_Z06220508	S0919	05260516-N1012	31.6710 min, 05260516	37.395		4.4 scans	0.88	57 m/z	2.2e-05	0.0108	2221	0.5	974	7350117		195446047	181883704		31.67		84	78	97	95
BIRCH1_Z08240503	S0919	05260516-N1012	31.6710 min, 05260516	28.7688		2.9 scans	0.93	71 m/z	1e-05	0.0043	1660	0.7	1334	8972413		168930326	164805787		31.67		84	83	97	84
BIRCH1_Z08240503	S0919	05260516-N1012	31.6710 min, 05260516	31.545		2.9 scans	0.53	57 m/z	4.2e-05	0.000711	1840	1	550	2127988		27927222	26519808		31.67		91	91	93	91
BIRCH2_Z08240504	S0919	05260516-N1012	31.6710 min, 05260516	28.7794		3.4 scans	0.77	71 m/z	1.1e-05	0.00398	1661	0.5	1294	8755598		182652433	174559512		31.67		83	82	82	85
BIRCH2_Z08240504	S0919	05260516-N1012	31.6710 min, 05260516	28.7809		3.4 scans	0.78	TIC	1.1e-05	0.00378	1661	0.5	1295	8735384		173331292	164183159		31.67		83	82	82	85
BIRCH2_Z08240504	S0919	05260516-N1012	31.6710 min, 05260516	31.5494		2.8 scans	0.59	57 m/z	3.4e-05	0.000825	1841	1	656	3002879		37797723	36255573		31.67		92	92	93	92
BIRCH3_Z08240505	S0919	05260516-N1012	31.6710 min, 05260516	28.7719		3.0 scans	0.9	71 m/z	1.2e-05	0.00433	1660	0.8	1352	8716145		168435890	161831625		31.67		84	83	97	84
BIRCH3_Z08240505	S0919	05260516-N1012	31.6710 min, 05260516	31.5481		2.9 scans	0.54	57 m/z	4.9e-05	0.000729	1841	1	565	2190710		28360396	26542849		31.67		91	92	92	92
BLUEGRASS1_Z06220503	S0919	05260516-N1012	31.6710 min, 05260516	28.8407		3.0 scans	0.92	57 m/z	2.5e-05	0.00917	1664	0.8	886	6646533		110613237	108872257		31.67		83	82	97	84
BLUEGRASS1_Z06220503	S0919	05260516-N1012	31.6710 min, 05260516	30.248		2.9 scans	0.54	57 m/z	0.00026	0.000623	1756	1.2	261	630927		7517606	6962857		31.67		80	80	93	88
BLUEGRASS1_Z06220503	S0919	05260516-N1012	31.6710 min, 05260516	30.248		2.9 scans	0.55	TIC	0.00026	0.000457	1756	1	262	628838		5519991	5030366		31.67		81	81	95	89
BLUEGRASS1_Z06220503	S0919	05260516-N1012	31.6710 min, 05260516	31.6445		3.2 scans	0.92	57 m/z	1.9e-05	0.0139	1847	0.8	1083	8700921		168333164	158979177		31.67		100	98	99	99
BLUEGRASS1_Z06220503	S0919	05260516-N1012	31.6710 min, 05260516	34.2732		3.1 scans	0.84	57 m/z	4.5e-05	0.00489	2018	1	655	3654625		58976891	57161256		31.67		88	85	98	94
BLUEGRASS2_Z06220504	S0919	05260516-N1012	31.6710 min, 05260516	28.8421		3.0 scans	0.92	57 m/z	2.4e-05	0.00998	1665	0.8	921	7083043		119103280	119091083		31.67		83	82	97	84
BLUEGRASS2_Z06220504	S0919	05260516-N1012	31.6710 min, 05260516	30.2464		2.9 scans	0.56	57 m/z	0.00025	0.000702	1756	1.2	274	680996		8377421	7828641		31.67		82	81	95	89
BLUEGRASS2_Z06220504	S0919	05260516-N1012	31.6710 min, 05260516	31.646		3.1 scans	0.92	71 m/z	1.9e-05	0.015	1847	0.7	1121	8693763		179399900	170191519		31.67		99	98	99	99
BLUEGRASS2_Z06220504	S0919	05260516-N1012	31.6710 min, 05260516	34.2732		3.0 scans	0.85	57 m/z	4.2e-05	0.00536	2018	1	689	4017187		63999627	62215858		31.67		87	83	98	93
BLUEGRASS3_Z06220505	S0919	05260516-N1012	31.6710 min, 05260516	28.842		2.9 scans	0.92	57 m/z	2.3e-05	0.00948	1665	0.8	949	7629330		126533223	126398290		31.67		83	82	98	84
BLUEGRASS3_Z06220505	S0919	05260516-N1012	31.6710 min, 05260516	30.2478		2.8 scans	0.54	TIC	0.00024	0.00046	1756	1.1	282	737073		6140071	5583803		31.67		81	81	95	88
BLUEGRASS3_Z06220505	S0919	05260516-N1012	31.6710 min, 05260516	31.6474		3.2 scans	0.91	71 m/z	2e-05	0.0142	1847	0.7	1120	8585413		190017674	178461053		31.67		100	99	100	99
BLUEGRASS3_Z06220505	S0919	05260516-N1012	31.6710 min, 05260516	31.6474		3.2 scans	0.92	71 m/z (245)	2.1e-05	0.0149	1847	0.7	1123	8176529		200005990	187841893		31.67		98	99	99	99
BLUEGRASS3_Z06220505	S0919	05260516-N1012	31.6710 min, 05260516	34.273		3.1 scans	0.84	57 m/z	4.3e-05	0.00506	2018	1	691	4128188		67529034	65673335		31.67		87	84	98	94
BOX1_Z05260515	S0919	05260516-N1012	31.6710 min, 05260516	25.8772		3.8 scans	0.92	71 m/z (259)	1.5e-05	0.013	1472	0.4	1403	9258581		242726356	239697093		31.67		81	82	96	82
BOX1_Z05260515	S0919	05260516-N1012	31.6710 min, 05260516	25.8772		3.8 scans	0.94	71 m/z	1.5e-05	0.0131	1472	0.4	1418	9258581		244460465	241409560		31.67		81	81	97	81
BOX1_Z05260515	S0919	05260516-N1012	31.6710 min, 05260516	28.9085		5.5 scans	0.84	85 m/z	1.5e-05	0.0198	1669	0.3	1467	8924466		369156818	369062494		31.67		87	86	83	89
BOX1_Z05260515	S0919	05260516-N1012	31.6710 min, 05260516	28.9192		6.5 scans	0.78	57 m/z	1.5e-05	0.0195	1670	0.2	1358	9131033		363390888	362803928		31.67		85	90	82	87
BOX1_Z05260515	S0919	05260516-N1012	31.6710 min, 05260516	31.6586		3.1 scans	0.92	57 m/z	1.6e-05	0.00803	1848	0.7	1235	8338327		149356245	148922471		31.67		100	99	100	99
BOX1_Z05260515	S0919	05260516-N1012	31.6710 min, 05260516	34.3072		3.5 scans	0.85	57 m/z	1.8e-05	0.00847	2020	0.6	1188	7474998		157483620	143803113		31.67		89	85	98	95
BOX1_Z05260515	S0919	05260516-N1012	31.6710 min, 05260516	37.4015		4.4 scans	0.74	57 m/z	4.3e-05	0.00396	2222	0.8	746	3254120		73682719	70042188		31.67		87	84	98	94
BOX1_Z05260515	S0919	05260516-N1012	31.6710 min, 05260516	37.4015		4.4 scans	0.75	57 m/z (215)	4.3e-05	0.00451	2222	0.8	748	3255844		83970230	79821412		31.67		84	82	97	94
BOX2_Z05260516	S0919	05260516-N1012	31.6710 min, 05260516	25.8943		4.4 scans	0.8	85 m/z	1.4e-05	0.0122	1473	0.4	1415	9158061		277371227	277371227		31.67		80	80	81	81
BOX2_Z05260516	S0919	05260516-N1012	31.6710 min, 05260516	28.9363		6.5 scans	0.82	TIC	1.4e-05	0.0196	1671	0.2	1537	9233022		446331081	425061364		31.67		87	86	82	88
BOX2_Z05260516	S0919	05260516-N1012	31.6710 min, 05260516	28.9363		6.9 scans	0.82	85 m/z (131)	1.4e-05	0.0218	1671	0.2	1533	9121356		495813673	467106413		31.67		82	83	97	85
BOX2_Z05260516	S0919	05260516-N1012	31.6710 min, 05260516	28.9363		6.9 scans	0.89	85 m/z	1.4e-05	0.0227	1671	0.2	1602	9215817		516074144	486193818		31.67		87	88	97	88
BOX2_Z05260516	S0919	05260516-N1012	31.6710 min, 05260516	31.671		3.4 scans	0.91	71 m/z	1.4e-05	0.00907	1849	0.5	1373	9114880		205854817	205418524		31.67		100	100	100	100
BOX2_Z05260516	S0919	05260516-N1012	31.6710 min, 05260516	31.671		3.4 scans	0.92	71 m/z (119)	1.4e-05	0.00933	1849	0.5	1374	9043991		211871881	211422836		31.67		98	99	100	100
BOX2_Z05260516	S0919	05260516-N1012	31.6710 min, 05260516	32.9692		3.0 scans	0.47	57 m/z (243)	0.00013	0.000695	1933	0.9	387	949064	0.000705	15791794	15203557	15996895	31.67		84	86	96	90
BOX2_Z05260516	S0919	05260516-N1012	31.6710 min, 05260516	34.3197		3.7 scans	0.88	TIC	1.5e-05	0.00897	2021	0.6	1355	8570033		203623596	195863177		31.67		88	84	98	94
BOX2_Z05260516	S0919	05260516-N1012	31.6710 min, 05260516	34.3197		3.8 scans	0.86	71 m/z	1.5e-05	0.00946	2021	0.6	1340	8461128		214704416	205865868		31.67		88	84	98	94
BOX2_Z05260516	S0919	05260516-N1012	31.6710 min, 05260516	37.4185		4.3 scans	0.68	57 m/z	2.9e-05	0.00439	2223	0.8	882	4503900		99772298	93941463		31.67		85	81	97	92
BOX2_Z05260516	S0919	05260516-N1012	31.6710 min, 05260516	37.4185		4.5 scans	0.73	TIC	2.7e-05	0.00439	2223	0.7	911	4799480		99729207	91284537		31.67		84	81	97	92
BOX3_Z05260517	S0919	05260516-N1012	31.6710 min, 05260516	25.8943		4.3 scans	0.92	71 m/z	1.4e-05	0.0125	1473	0.3	1467	9272029		294448166	281913066		31.67		81	80	97	81
BOX3_Z05260517	S0919	05260516-N1012	31.6710 min, 05260516	28.9363		6.3 scans	0.83	TIC	1.4e-05	0.0183	1671	0.2	1523	9353930		430749408	415450849		31.67		83	81	82	84
BOX3_Z05260517	S0919	05260516-N1012	31.6710 min, 05260516	28.9363		6.6 scans	0.87	85 m/z (131)	1.4e-05	0.0207	1671	0.2	1554	9353930		486875715	479794467		31.67		84	88	96	88
BOX3_Z05260517	S0919	05260516-N1012	31.6710 min, 05260516	28.9363		6.6 scans	0.91	85 m/z	1.4e-05	0.0213	1671	0.2	1593	9353930		499071723	491813093		31.67		87	86	96	89
BOX3_Z05260517	S0919	05260516-N1012	31.6710 min, 05260516	31.671		3.3 scans	0.88	57 m/z	1.5e-05	0.00775	1849	0.5	1292	8607993		181752890	170560176		31.67		100	99	100	100
BOX3_Z05260517	S0919	05260516-N1012	31.6710 min, 05260516	32.9692		2.9 scans	0.45	57 m/z (243)	0.00014	0.000642	1933	1	371	898946		15048778	13492203		31.67		83	86	96	90
BOX3_Z05260517	S0919	05260516-N1012	31.6710 min, 05260516	34.3181		3.6 scans	0.85	57 m/z	1.5e-05	0.00832	2021	0.6	1295	8426223		194958272	186652866		31.67		88	84	98	94
BOX3_Z05260517	S0919	05260516-N1012	31.6710 min, 05260516	34.3181		3.6 scans	0.85	57 m/z (204)	1.5e-05	0.00889	2021	0.6	1295	8468578		208429364	199550077		31.67		85	83	98	95
BOX3_Z05260517	S0919	05260516-N1012	31.6710 min, 05260516	37.417		4.4 scans	0.67	57 m/z	3.3e-05	0.00382	2223	0.8	828	4050908		89485832	84458548		31.67		85	81	97	92
BOX3_Z05260517	S0919	05260516-N1012	31.6710 min, 05260516	37.417		4.5 scans	0.71	TIC	3.1e-05	0.00372	2223	0.8	853	4309012		87208494	82574663		31.67		85	81	97	92
CEDAR2_Z07090541	S0919	05260516-N1012	31.6710 min, 05260516	37.3444		4.0 scans	0.75	57 m/z	0.00013	0.00281	2218	0.9	361	1127000		23725810	23093636		31.67		84	79	97	94
CEDAR3_Z07090542	S0919	05260516-N1012	31.6710 min, 05260516	37.3335		4.1 scans	0.61	57 m/z	0.00041	0.00183	2217	1.1	203	349533		7033568	6542985		31.67		80	80	95	92
COTTONWOOD1_Z07090534	S0919	05260516-N1012	31.6710 min, 05260516	31.646		3.2 scans	0.88	71 m/z	1.8e-05	0.00612	1847	0.6	1088	8705079	0.00621	191121110	191121110	193759806	31.67		98	97	99	99
COTTONWOOD2_Z07090535	S0919	05260516-N1012	31.6710 min, 05260516	28.8882		4.6 scans	0.83	TIC	1.7e-05	0.0196	1668	0.3	1291	9119444		352803839	344521925		31.67		80	79	81	83
COTTONWOOD2_Z07090535	S0919	05260516-N1012	31.6710 min, 05260516	28.8882		4.9 scans	0.83	85 m/z	1.7e-05	0.0206	1668	0.3	1292	9358034		369287389	366553051		31.67		84	83	82	88
COTTONWOOD2_Z07090535	S0919	05260516-N1012	31.6710 min, 05260516	31.6368		3.1 scans	0.91	57 m/z	2.1e-05	0.00777	1846	0.6	934	7302914		139353102	132174459		31.67		99	98	99	98
COTTONWOOD2_Z07090535	S0919	05260516-N1012	31.6710 min, 05260516	31.6368		3.1 scans	0.92	57 m/z (87)	2.2e-05	0.0081	1846	0.6	938	7035977		145295740	137810968		31.67		97	98	99	99
COTTONWOOD3_Z07090536	S0919	05260516-N1012	31.6710 min, 05260516	28.9053		5.1 scans	0.81	85 m/z	1.7e-05	0.0176	1669	0.3	1375	9322921		462123788	447502247		31.67		80	80	81	83
COTTONWOOD3_Z07090536	S0919	05260516-N1012	31.6710 min, 05260516	31.6461		3.2 scans	0.75	71 m/z (125)	1.8e-05	0.00587	1847	0.7	974	8635059	0.00599	153987686	147981806	156928559	31.67		82	83	94	93
COTTONWOOD3_Z07090536	S0919	05260516-N1012	31.6710 min, 05260516	31.6461		3.2 scans	0.88	71 m/z	1.8e-05	0.00656	1847	0.7	1050	8635059	0.00669	172010393	165301585	175267455	31.67		98	98	99	98
ELM3_J1_Z07090527	S0919	05260516-N1012	31.6710 min, 05260516	28.8098		2.8 scans	0.64	57 m/z	0.00033	0.000732	1662	1.2	232	523228		7555241	6559413		31.67		80	81	95	82
ELM3_J1_Z07090527	S0919	05260516-N1012	31.6710 min, 05260516	31.6137		2.8 scans	0.86	57 m/z	5.8e-05	0.00412	1845	0.9	569	2943087		42524683	39466544		31.67		99	98	99	98
ELM3_J1_Z07090527	S0919	05260516-N1012	31.6710 min, 05260516	31.6137		2.8 scans	0.87	57 m/z (456)	5.8e-05	0.0044	1845	0.9	571	2941541		45418633	42152377		31.67		96	97	99	99
ELM2_Z07100503	S0919	05260516-N1012	31.6710 min, 05260516	28.8098		2.8 scans	0.72	57 m/z	0.00039	0.00115	1662	1.2	207	407132		6127149	5294445		31.67		81	82	95	83
ELM2_Z07100503	S0919	05260516-N1012	31.6710 min, 05260516	30.2324		2.8 scans	0.6	57 m/z	0.00068	0.000551	1755	1	157	232182		2921023	2704211		31.67		80	82	93	87
ELM2_Z07100503	S0919	05260516-N1012	31.6710 min, 05260516	31.6105		2.8 scans	0.88	57 m/z	8.4e-05	0.00525	1845	1	460	1884146		27867514	25965297		31.67		99	98	99	98
ELM1_J3_Z07110506	S0919	05260516-N1012	31.6710 min, 05260516	28.8265		2.9 scans	0.78	57 m/z	0.00014	0.00192	1664	1	329	1323509		20305294	17825429		31.67		82	82	97	84
ELM1_J3_Z07110506	S0919	05260516-N1012	31.6710 min, 05260516	30.2461		2.8 scans	0.68	57 m/z	0.00023	0.000983	1756	1	258	812897		10400089	9656044		31.67		83	82	96	89
ELM1_J3_Z07110506	S0919	05260516-N1012	31.6710 min, 05260516	31.6335		2.9 scans	0.87	57 m/z	4e-05	0.00708	1846	0.9	652	4829681		74933322	68444191		31.67		99	98	99	99
ELM1_J3_Z07110506	S0919	05260516-N1012	31.6710 min, 05260516	31.6335		2.9 scans	0.87	57 m/z (456)	4e-05	0.00759	1846	0.9	653	4822124		80279656	73327540		31.67		97	97	99	99
ELM1_J3_Z07110506	S0919	05260516-N1012	31.6710 min, 05260516	32.9486		2.9 scans	0.47	57 m/z	0.00042	0.000529	1932	1.2	192	452511		5595233	5449849		31.67		81	83	94	89
JOHNSON1_Z07090522	S0919	05260516-N1012	31.6710 min, 05260516	27.358		2.8 scans	0.89	57 m/z	2.7e-05	0.00475	1568	0.9	787	5774147	0.00483	86832405	82617366	88266759	31.67		81	80	97	81
JOHNSON1_Z07090522	S0919	05260516-N1012	31.6710 min, 05260516	28.9359		7.2 scans	0.93	85 m/z	1.6e-05	0.0447	1671	0.2	1584	9273161		818336529	787568662		31.67		81	80	93	82
JOHNSON1_Z07090522	S0919	05260516-N1012	31.6710 min, 05260516	30.2556		3.0 scans	0.86	57 m/z	3.6e-05	0.004	1757	0.8	677	4275634		73189458	70342386		31.67		85	82	97	90
JOHNSON1_Z07090522	S0919	05260516-N1012	31.6710 min, 05260516	31.6567		2.8 scans	0.69	71 m/z (355)	1.9e-05	0.00848	1848	0.5	951	8183110		155002467	153515913		31.67		95	97	76	97
JOHNSON1_Z07090522	S0919	05260516-N1012	31.6710 min, 05260516	31.6567		5.8 scans	0.8	TIC	1.7e-05	0.00827	1848	0.7	1020	9085397	0.0131	151269193	151269193	239398455	31.67		96	96	86	95
JOHNSON1_Z07090522	S0919	05260516-N1012	31.6710 min, 05260516	34.2854		3.2 scans	0.86	TIC	2.3e-05	0.00657	2019	0.6	866	6556418		120122290	112586666		31.67		86	83	96	93
JOHNSON1_Z07090522	S0919	05260516-N1012	31.6710 min, 05260516	37.3781		4.1 scans	0.84	57 m/z	3.2e-05	0.0064	2220	0.7	753	4856481		117013920	107201486		31.67		85	79	97	96
JOHNSON1_Z07090522	S0919	05260516-N1012	31.6710 min, 05260516	41.5109		6.1 scans	0.73	TIC	7.9e-05	0.00329	2489	0.8	479	1963334		60268417	56801461		31.67		80	74	96	94
JOHNSON2_Z07090523	S0919	05260516-N1012	31.6710 min, 05260516	27.3581		2.8 scans	0.89	57 m/z	2.6e-05	0.00467	1568	0.8	804	6053039	0.00471	88350304	87026220	88969315	31.67		81	79	97	82
JOHNSON2_Z07090523	S0919	05260516-N1012	31.6710 min, 05260516	28.9359		6.2 scans	0.72	99 m/z	2.4e-05	0.0307	1671	0.2	1383	6514337		581785910	523246094		31.67		80	83	58	85
JOHNSON2_Z07090523	S0919	05260516-N1012	31.6710 min, 05260516	30.2541		3.0 scans	0.86	57 m/z	3.5e-05	0.00404	1756	0.8	694	4465015		76494577	73700105		31.67		86	83	98	90
JOHNSON2_Z07090523	S0919	05260516-N1012	31.6710 min, 05260516	30.2541		3.0 scans	0.87	57 m/z (159)	3.5e-05	0.0043	1756	0.8	696	4482497		81261706	78293083		31.67		82	81	97	90
JOHNSON2_Z07090523	S0919	05260516-N1012	31.6710 min, 05260516	31.6584		3.0 scans	0.63	71 m/z	1.7e-05	0.00766	1848	0.5	918	8891122		144749645	143442590		31.67		88	89	69	88
JOHNSON2_Z07090523	S0919	05260516-N1012	31.6710 min, 05260516	31.6584		3.0 scans	0.71	71 m/z (119)	1.9e-05	0.00887	1848	0.5	977	8288209		167691745	166177528		31.67		96	98	78	98
JOHNSON2_Z07090523	S0919	05260516-N1012	31.6710 min, 05260516	31.6584		5.9 scans	0.79	TIC	1.7e-05	0.00832	1848	0.7	1029	8954164	0.0127	157172428	157172428	239896031	31.67		96	96	86	95
JOHNSON2_Z07090523	S0919	05260516-N1012	31.6710 min, 05260516	34.2871		3.1 scans	0.84	57 m/z	2.3e-05	0.00648	2019	0.7	880	6671797		122455818	112879989		31.67		86	82	97	93
JOHNSON2_Z07090523	S0919	05260516-N1012	31.6710 min, 05260516	37.3798		4.2 scans	0.83	57 m/z	3.2e-05	0.00636	2220	0.7	752	4858015		120149247	108342430		31.67		84	78	97	95
JOHNSON2_Z07090523	S0919	05260516-N1012	31.6710 min, 05260516	41.5079		5.7 scans	0.72	57 m/z	7.5e-05	0.00356	2489	0.8	496	2096292		67417667	62647337		31.67		80	73	96	95
JOHNSON3_Z07090524	S0919	05260516-N1012	31.6710 min, 05260516	27.3549		2.8 scans	0.88	57 m/z	3.3e-05	0.00427	1568	0.9	717	4792227	0.00431	71899284	70241669	72568967	31.67		80	79	97	81
JOHNSON3_Z07090524	S0919	05260516-N1012	31.6710 min, 05260516	28.9205		5.3 scans	0.72	99 m/z	2.5e-05	0.0291	1670	0.2	1369	6279520		489984856	451042155		31.67		82	83	58	85
JOHNSON3_Z07090524	S0919	05260516-N1012	31.6710 min, 05260516	30.2494		2.9 scans	0.83	TIC	4.2e-05	0.00332	1756	0.9	640	3807300		55923154	48266923		31.67		85	82	97	90
JOHNSON3_Z07090524	S0919	05260516-N1012	31.6710 min, 05260516	30.2494		2.9 scans	0.86	57 m/z	4e-05	0.00363	1756	0.9	651	3951496		61255664	59670385		31.67		85	82	97	90
JOHNSON3_Z07090524	S0919	05260516-N1012	31.6710 min, 05260516	31.649		3.4 scans	0.75	57 m/z (125)	1.9e-05	0.00767	1847	0.9	896	8155670	0.0108	129289190	124144847	181843350	31.67		91	93	85	92
JOHNSON3_Z07090524	S0919	05260516-N1012	31.6710 min, 05260516	31.649		3.4 scans	0.84	57 m/z	1.9e-05	0.00819	1847	0.9	948	8155670	0.0115	138008925	132517629	193629493	31.67		98	97	95	98
JOHNSON3_Z07090524	S0919	05260516-N1012	31.6710 min, 05260516	34.2808		3.2 scans	0.84	57 m/z	3e-05	0.00583	2019	0.7	770	5191533		98224790	94401509		31.67		86	82	97	93
JOHNSON3_Z07090524	S0919	05260516-N1012	31.6710 min, 05260516	37.3704		4.1 scans	0.83	57 m/z	3.8e-05	0.00572	2220	0.7	694	4139831		96316880	92935240		31.67		84	79	97	95
MUGWORT2_J1_Z07080507	S0919	05260516-N1012	31.6710 min, 05260516	28.833		2.8 scans	0.77	57 m/z	5.5e-05	0.00195	1664	1	532	2762249	0.00261	33905556	33692013	45356291	31.67		83	82	97	84
MUGWORT2_J1_Z07080507	S0919	05260516-N1012	31.6710 min, 05260516	31.6399		2.9 scans	0.86	57 m/z	2.4e-05	0.00596	1847	0.8	830	6219103		103584852	101116659		31.67		96	94	99	99
MUGWORT2_J1_Z07080507	S0919	05260516-N1012	31.6710 min, 05260516	31.6399		2.9 scans	0.86	57 m/z (149)	2.4e-05	0.00625	1847	0.8	831	6254225		108785037	106192935		31.67		93	92	98	99
MUGWORT2_J1_Z07080507	S0919	05260516-N1012	31.6710 min, 05260516	32.9551		3.0 scans	0.38	57 m/z	0.00022	0.000487	1932	0.9	260	668471	0.000574	8473354	7891787	9974908	31.67		83	85	93	88
MUGWORT2_J1_Z07080507	S0919	05260516-N1012	31.6710 min, 05260516	34.2825		3.2 scans	0.81	57 m/z	2.8e-05	0.00537	2019	0.8	765	5281777		93484533	89234590		31.67		86	82	97	93
MUGWORT3_J2_Z07080508	S0919	05260516-N1012	31.6710 min, 05260516	28.8346		2.7 scans	0.77	57 m/z	5.6e-05	0.00188	1664	1	527	2709360	0.00251	33102123	33094823	44064371	31.67		83	83	97	84
MUGWORT3_J2_Z07080508	S0919	05260516-N1012	31.6710 min, 05260516	31.6415		2.8 scans	0.88	TIC	2.2e-05	0.0059	1847	0.7	874	6766053		103594985	103547130		31.67		96	94	99	99
MUGWORT3_J2_Z07080508	S0919	05260516-N1012	31.6710 min, 05260516	32.9566		2.9 scans	0.38	57 m/z	0.00021	0.000514	1932	0.9	268	711824	0.000587	9037087	8705976	10305094	31.67		84	85	93	89
MUGWORT3_J2_Z07080508	S0919	05260516-N1012	31.6710 min, 05260516	34.284		3.1 scans	0.8	57 m/z	2.7e-05	0.0054	2019	0.7	780	5432949		94940831	89709254		31.67		86	82	97	93
MUGWORT3_J2_Z07080508	S0919	05260516-N1012	31.6710 min, 05260516	34.284		3.1 scans	0.81	57 m/z (313)	2.7e-05	0.00589	2019	0.7	782	5433629		103526160	97821501		31.67		84	81	97	93
MUGWORT1_J3_Z07110504	S0919	05260516-N1012	31.6710 min, 05260516	28.8329		2.7 scans	0.78	57 m/z	6.4e-05	0.00202	1664	1	446	2469913	0.00266	30795796	30352720	40394396	31.67		83	82	97	83
MUGWORT1_J3_Z07110504	S0919	05260516-N1012	31.6710 min, 05260516	31.6383		2.8 scans	0.87	57 m/z	2.8e-05	0.00592	1847	0.7	693	5537728		89963952	89829439		31.67		96	94	99	99
MUGWORT1_J3_Z07110504	S0919	05260516-N1012	31.6710 min, 05260516	31.6383		2.9 scans	0.89	TIC	2.8e-05	0.006	1847	0.6	701	5643745		91266414	91025852		31.67		95	93	98	99
MUGWORT1_J3_Z07110504	S0919	05260516-N1012	31.6710 min, 05260516	32.9519		3.2 scans	0.48	TIC	0.00022	0.000391	1932	0.9	237	703478	0.00114	5942462	5942462	17311884	31.67		83	84	94	90
MUGWORT1_J3_Z07110504	S0919	05260516-N1012	31.6710 min, 05260516	34.2778		3.1 scans	0.83	57 m/z	3.3e-05	0.00546	2018	0.8	637	4693051		82955900	79903550		31.67		86	82	97	93
MULBERRY1_Z07090528	S0919	05260516-N1012	31.6710 min, 05260516	31.6121		2.8 scans	0.62	57 m/z	0.0007	0.00103	1845	1.2	160	217195		2935192	2838287		31.67		93	97	96	96
MULBERRY1_Z07090528	S0919	05260516-N1012	31.6710 min, 05260516	31.6121		2.8 scans	0.64	TIC	0.00069	0.000813	1845	1.2	161	220585		2307419	2166689		31.67		93	97	96	96
MULBERRY2_Z07090529	S0919	05260516-N1012	31.6710 min, 05260516	31.606		2.9 scans	0.63	57 m/z	0.00057	0.000746	1844	1.3	187	316158		4682698	4381462		31.67		94	97	96	96
MULBERRY3_Z07090530	S0919	05260516-N1012	31.6710 min, 05260516	31.6136		3.0 scans	0.66	TIC	0.00058	0.00125	1845	1.2	159	216568		2388423	2169558		31.67		91	96	94	94
OLIVE2_J1_Z07080504	S0919	05260516-N1012	31.6710 min, 05260516	28.8328		2.7 scans	0.84	57 m/z	4.1e-05	0.00253	1664	0.9	604	3439290		47996240	45298177		31.67		83	82	97	84
OLIVE2_J1_Z07080504	S0919	05260516-N1012	31.6710 min, 05260516	30.2586		2.9 scans	0.49	57 m/z	0.00021	0.000492	1757	0.9	260	678696		9331321	8330183		31.67		80	80	93	87
OLIVE2_J1_Z07080504	S0919	05260516-N1012	31.6710 min, 05260516	31.6413		2.9 scans	0.89	57 m/z	2e-05	0.00603	1847	0.7	882	6850800		114403997	111893424		31.67		99	97	99	99
OLIVE2_J1_Z07080504	S0919	05260516-N1012	31.6710 min, 05260516	32.9518		3.7 scans	0.55	TIC	0.00013	0.00071	1932	0.7	330	1062148	0.000942	13471257	12967734	17861317	31.67		82	80	90	89
OLIVE2_J1_Z07080504	S0919	05260516-N1012	31.6710 min, 05260516	34.2884		3.2 scans	0.86	57 m/z	2e-05	0.00683	2019	0.7	911	7053188		129506206	118845593		31.67		87	83	98	94
OLIVE2_J1_Z07080504	S0919	05260516-N1012	31.6710 min, 05260516	34.2884		3.2 scans	0.86	57 m/z (204)	2e-05	0.00733	2019	0.7	912	7033607		139062798	127615512		31.67		85	83	98	94
OLIVE2_J1_Z07080504	S0919	05260516-N1012	31.6710 min, 05260516	34.2884		3.2 scans	0.87	TIC	1.9e-05	0.00662	2019	0.7	920	7220227		125610595	117023487		31.67		87	83	98	94
OLIVE2_J1_Z07080504	S0919	05260516-N1012	31.6710 min, 05260516	35.7127		3.7 scans	0.47	TIC	0.00018	0.000497	2112	0.7	287	767816		9440079	8630574		31.67		82	84	94	92
OLIVE2_J1_Z07080504	S0919	05260516-N1012	31.6710 min, 05260516	37.375		4.3 scans	0.76	57 m/z	4.2e-05	0.00413	2220	0.8	622	3386975		78371421	72279973		31.67		84	79	97	95
OLIVE3_J2_Z07080505	S0919	05260516-N1012	31.6710 min, 05260516	28.8345		2.8 scans	0.84	57 m/z	3.9e-05	0.0026	1664	1	627	3683265		52136013	48450703		31.67		83	82	97	84
OLIVE3_J2_Z07080505	S0919	05260516-N1012	31.6710 min, 05260516	30.2587		2.9 scans	0.52	57 m/z	0.00018	0.000503	1757	0.9	278	767988		10058155	8977157		31.67		82	81	95	88
OLIVE3_J2_Z07080505	S0919	05260516-N1012	31.6710 min, 05260516	31.643		2.9 scans	0.89	57 m/z	1.9e-05	0.00627	1847	0.7	933	7611344		125483822	121597682		31.67		100	99	99	99
OLIVE3_J2_Z07080505	S0919	05260516-N1012	31.6710 min, 05260516	32.9535		3.6 scans	0.54	TIC	0.00012	0.000701	1932	0.7	339	1149437	0.000925	14013628	13501687	18487913	31.67		82	82	90	89
OLIVE3_J2_Z07080505	S0919	05260516-N1012	31.6710 min, 05260516	34.2932		3.3 scans	0.88	57 m/z	1.9e-05	0.00727	2019	0.7	940	7448057		145492014	144783487		31.67		87	83	98	94
OLIVE3_J2_Z07080505	S0919	05260516-N1012	31.6710 min, 05260516	35.7189		3.7 scans	0.44	57 m/z	0.00018	0.000682	2112	0.9	291	800015		13648953	12713783		31.67		82	83	94	93
OLIVE3_J2_Z07080505	S0919	05260516-N1012	31.6710 min, 05260516	37.3813		4.2 scans	0.77	57 m/z	3.8e-05	0.00441	2220	0.8	658	3761272		88164479	84981973		31.67		84	79	97	95
OLIVE1_J3_Z07110503	S0919	05260516-N1012	31.6710 min, 05260516	28.8299		2.8 scans	0.85	57 m/z	4.4e-05	0.00282	1664	0.9	530	3364923		48555095	46768088		31.67		83	81	97	84
OLIVE1_J3_Z07110503	S0919	05260516-N1012	31.6710 min, 05260516	30.2541		3.0 scans	0.52	57 m/z	0.00021	0.000578	1756	1	236	702956		9936879	9004733		31.67		81	82	94	88
OLIVE1_J3_Z07110503	S0919	05260516-N1012	31.6710 min, 05260516	31.6384		2.9 scans	0.9	57 m/z	2.2e-05	0.0066	1847	0.7	777	6744576		113538057	113339469		31.67		99	98	99	99
OLIVE1_J3_Z07110503	S0919	05260516-N1012	31.6710 min, 05260516	32.9489		4.0 scans	0.57	TIC	0.00014	0.000775	1932	0.7	290	1068256	0.00106	13337732	13337732	18219250	31.67		83	82	90	89
OLIVE1_J3_Z07110503	S0919	05260516-N1012	31.6710 min, 05260516	34.2855		3.0 scans	0.89	57 m/z	2e-05	0.00769	2019	0.7	830	7490240		132278309	128222329		31.67		87	83	98	94
OLIVE1_J3_Z07110503	S0919	05260516-N1012	31.6710 min, 05260516	34.2855		3.0 scans	0.89	TIC	2e-05	0.00727	2019	0.7	830	7486612		125003864	119306118		31.67		87	83	98	94
OLIVE1_J3_Z07110503	S0919	05260516-N1012	31.6710 min, 05260516	35.7067		3.6 scans	0.48	57 m/z	0.00021	0.0007	2111	0.9	244	713311		12047077	11601573		31.67		80	80	94	91
OLIVE1_J3_Z07110503	S0919	05260516-N1012	31.6710 min, 05260516	35.7067		3.7 scans	0.49	TIC	0.0002	0.00047	2111	0.9	248	735208		8086274	7991195		31.67		81	81	94	91
OLIVE1_J3_Z07110503	S0919	05260516-N1012	31.6710 min, 05260516	37.3705		4.2 scans	0.81	57 m/z	4.4e-05	0.00457	2220	0.8	549	3392686		78615428	75689510		31.67		83	78	97	94
ORCHARD2_J1_Z05260510	S0919	05260516-N1012	31.6710 min, 05260516	25.8986		4.9 scans	0.82	TIC	1.7e-05	0.0151	1473	0.3	1412	8676531		291640241	291478017		31.67		80	80	82	80
ORCHARD2_J1_Z05260510	S0919	05260516-N1012	31.6710 min, 05260516	27.3751		2.8 scans	0.8	57 m/z	6.7e-05	0.00157	1569	1	586	2249706		30235252	26921477		31.67		80	79	96	80
ORCHARD2_J1_Z05260510	S0919	05260516-N1012	31.6710 min, 05260516	28.9207		5.1 scans	0.81	TIC	1.6e-05	0.0176	1670	0.3	1493	9117022		339247799	338638488		31.67		87	88	82	89
ORCHARD2_J1_Z05260510	S0919	05260516-N1012	31.6710 min, 05260516	28.9207		5.4 scans	0.9	85 m/z	1.6e-05	0.0208	1670	0.3	1579	9123802		400379673	399541424		31.67		87	88	96	89
ORCHARD2_J1_Z05260510	S0919	05260516-N1012	31.6710 min, 05260516	28.9207		5.4 scans	0.95	85 m/z (73)	1.6e-05	0.0221	1670	0.3	1618	9106685		425989626	425097760		31.67		85	85	97	89
ORCHARD2_J1_Z05260510	S0919	05260516-N1012	31.6710 min, 05260516	30.2742		2.9 scans	0.67	57 m/z	7.4e-05	0.00142	1758	0.9	554	2047326		27308174	26456666		31.67		83	85	95	88
ORCHARD2_J1_Z05260510	S0919	05260516-N1012	31.6710 min, 05260516	31.7076		4.5 scans	0.78	85 m/z (119)	1.8e-05	0.0144	1851	0.4	1408	8275007		277839643	277839643		31.67		94	97	81	97
ORCHARD2_J1_Z05260510	S0919	05260516-N1012	31.6710 min, 05260516	31.7076		4.5 scans	0.8	85 m/z	1.7e-05	0.0144	1851	0.4	1428	8761008		277528083	277528083		31.67		98	98	82	98
ORCHARD2_J1_Z05260510	S0919	05260516-N1012	31.6710 min, 05260516	32.9997		5.7 scans	0.31	55 m/z (173)	9e-05	0.00261	1935	1.4	516	1669071		50281403	45436886		31.67		86	91	95	92
ORCHARD2_J1_Z05260510	S0919	05260516-N1012	31.6710 min, 05260516	34.3455		3.8 scans	0.89	71 m/z	1.7e-05	0.0129	2023	0.6	1455	8846127		249687209	243541981		31.67		88	84	98	94
ORCHARD2_J1_Z05260510	S0919	05260516-N1012	31.6710 min, 05260516	34.3455		3.8 scans	0.91	71 m/z (173)	1.7e-05	0.0136	2023	0.6	1466	8702007		262727994	256261810		31.67		85	82	97	94
ORCHARD3_J2_Z05260511	S0919	05260516-N1012	31.6710 min, 05260516	25.9096		5.3 scans	0.93	85 m/z	1.4e-05	0.0199	1474	0.3	1583	9323887		392052320	380367170		31.67		81	80	96	81
ORCHARD3_J2_Z05260511	S0919	05260516-N1012	31.6710 min, 05260516	27.3722		2.8 scans	0.82	57 m/z	5.3e-05	0.00181	1569	1	640	2594027		35582246	31822238		31.67		80	79	96	80
ORCHARD3_J2_Z05260511	S0919	05260516-N1012	31.6710 min, 05260516	28.9285		5.8 scans	0.85	99 m/z	1.5e-05	0.0199	1670	0.3	1505	8945488		391472210	390869314		31.67		87	86	83	88
ORCHARD3_J2_Z05260511	S0919	05260516-N1012	31.6710 min, 05260516	28.9346		6.1 scans	0.81	TIC	1.5e-05	0.0198	1671	0.2	1474	8733741		389990417	389557872		31.67		87	86	82	88
ORCHARD3_J2_Z05260511	S0919	05260516-N1012	31.6710 min, 05260516	28.9346		6.4 scans	0.93	71 m/z	1.5e-05	0.0234	1671	0.2	1582	9215505		461131231	460739931		31.67		87	88	96	88
ORCHARD3_J2_Z05260511	S0919	05260516-N1012	31.6710 min, 05260516	30.2713		3.1 scans	0.66	57 m/z	6.3e-05	0.00158	1757	0.9	584	2173382		31146901	30228631		31.67		87	86	97	89
ORCHARD3_J2_Z05260511	S0919	05260516-N1012	31.6710 min, 05260516	31.717		4.7 scans	0.81	TIC	1.4e-05	0.016	1852	0.3	1520	9267342		314593462	293559547		31.67		98	98	83	98
ORCHARD3_J2_Z05260511	S0919	05260516-N1012	31.6710 min, 05260516	31.717		4.9 scans	0.79	85 m/z (173)	1.5e-05	0.0174	1852	0.3	1509	9049242		342380026	324383373		31.67		94	97	91	96
ORCHARD3_J2_Z05260511	S0919	05260516-N1012	31.6710 min, 05260516	32.9891		>4 scans	0.44	55 m/z	7.2e-05	0.00133	1934	0	554	1914415	0.00206	26162615	24927471	40485610	31.67		85	83	94	89
ORCHARD3_J2_Z05260511	S0919	05260516-N1012	31.6710 min, 05260516	34.3534		4.1 scans	0.79	85 m/z	1.6e-05	0.012	2023	0.4	1373	8445142		236123881	223846519		31.67		87	83	83	94
ORCHARD1_J3_Z05260518	S0919	05260516-N1012	31.6710 min, 05260516	25.8939		4.2 scans	0.91	85 m/z	1.4e-05	0.015	1473	0.3	1487	9180107		286935543	265321669		31.67		80	80	97	81
ORCHARD1_J3_Z05260518	S0919	05260516-N1012	31.6710 min, 05260516	27.375		2.8 scans	0.81	57 m/z	5.2e-05	0.00173	1569	1	619	2470003		33200181	29569844		31.67		80	79	96	80
ORCHARD1_J3_Z05260518	S0919	05260516-N1012	31.6710 min, 05260516	28.919		4.9 scans	0.8	TIC	1.4e-05	0.0161	1670	0.3	1459	9112542		309140768	300313686		31.67		87	86	83	89
ORCHARD1_J3_Z05260518	S0919	05260516-N1012	31.6710 min, 05260516	28.919		5.1 scans	0.89	71 m/z	1.4e-05	0.0189	1670	0.3	1539	9257524		362678256	354130207		31.67		87	88	96	89
ORCHARD1_J3_Z05260518	S0919	05260516-N1012	31.6710 min, 05260516	30.2695		3.2 scans	0.67	TIC	6.1e-05	0.00144	1757	1	570	2104304		27674258	26357840		31.67		86	87	97	90
ORCHARD1_J3_Z05260518	S0919	05260516-N1012	31.6710 min, 05260516	30.2726		3.0 scans	0.7	57 m/z (451)	6.4e-05	0.00172	1758	0.9	572	2020732		32893290	31831035		31.67		83	83	97	88
ORCHARD1_J3_Z05260518	S0919	05260516-N1012	31.6710 min, 05260516	31.7029		4.0 scans	0.81	TIC	1.4e-05	0.0132	1851	0.4	1452	9072907		252230180	251146976		31.67		99	98	84	99
ORCHARD1_J3_Z05260518	S0919	05260516-N1012	31.6710 min, 05260516	31.7029		4.2 scans	0.89	85 m/z	1.4e-05	0.0155	1851	0.4	1524	9072907		296376627	295727012		31.67		98	98	98	99
ORCHARD1_J3_Z05260518	S0919	05260516-N1012	31.6710 min, 05260516	32.9781		3.3 scans	0.4	57 m/z (173)	8.6e-05	0.00148	1934	1.4	489	1509933		28374458	26761161		31.67		83	84	96	90
ORCHARD1_J3_Z05260518	S0919	05260516-N1012	31.6710 min, 05260516	34.3424		3.8 scans	0.87	TIC	1.5e-05	0.0108	2023	0.4	1336	8343195		207366251	189601265		31.67		87	83	98	94
ORCHARD1_J3_Z05260518	S0919	05260516-N1012	31.6710 min, 05260516	34.3424		3.8 scans	0.89	57 m/z	1.4e-05	0.0114	2023	0.5	1352	8706567		219299177	219299177		31.67		87	84	97	94
ORCHARD1_J3_Z05260518	S0919	05260516-N1012	31.6710 min, 05260516	34.3424		3.8 scans	0.91	57 m/z (355)	1.5e-05	0.0121	2023	0.5	1364	8210554		231290264	231290264		31.67		85	82	97	94
PECAN1_Z07090537	S0919	05260516-N1012	31.6710 min, 05260516	28.8129		3.1 scans	0.55	TIC	0.00031	0.000442	1663	1.4	233	499032		5592810	4927308		31.67		80	82	96	83
PECAN1_Z07090537	S0919	05260516-N1012	31.6710 min, 05260516	31.6106		2.8 scans	0.57	57 m/z	0.00026	0.000655	1845	1.1	259	603738		8289753	7708978		31.67		96	98	97	98
PECAN3_J2_Z07090539	S0919	05260516-N1012	31.6710 min, 05260516	28.8144		2.9 scans	0.6	57 m/z	0.00021	0.000718	1663	1.1	274	688543		9477615	8780368		31.67		81	84	95	85
PECAN3_J2_Z07090539	S0919	05260516-N1012	31.6710 min, 05260516	31.6121		2.8 scans	0.64	TIC	0.00017	0.000677	1845	1	309	853482	0.00079	8937844	8312406	10424869	31.67		96	97	98	98
PECAN2_J3_Z07100505	S0919	05260516-N1012	31.6710 min, 05260516	28.8115		2.9 scans	0.6	57 m/z	0.00022	0.000682	1663	1.2	258	643667		8967978	8460637		31.67		81	82	96	83
PECAN2_J3_Z07100505	S0919	05260516-N1012	31.6710 min, 05260516	31.6107		2.9 scans	0.65	57 m/z	0.00017	0.000855	1845	1.1	290	812250		11251006	10598582		31.67		95	95	96	98
REDOAK1_Z06220512	S0919	05260516-N1012	31.6710 min, 05260516	28.8298		2.8 scans	0.62	57 m/z	0.0001	0.00117	1664	1	395	1529878		20931147	18782634		31.67		80	80	96	83
REDOAK1_Z06220512	S0919	05260516-N1012	31.6710 min, 05260516	31.6259		2.9 scans	0.63	57 m/z	9e-05	0.00145	1846	0.9	421	1785634		25837040	23105495		31.67		95	95	96	95
REDOAK1_Z06220512	S0919	05260516-N1012	31.6710 min, 05260516	31.6259		3.4 scans	0.75	TIC	8.3e-05	0.00185	1846	1.2	459	1933011	0.00303	33064923	24452408	53910600	31.67		96	96	98	96
REDOAK2_Z06220513	S0919	05260516-N1012	31.6710 min, 05260516	28.8281		2.8 scans	0.63	57 m/z	0.00012	0.00105	1664	1	366	1327462		17747907	16065310		31.67		81	81	96	83
REDOAK2_Z06220513	S0919	05260516-N1012	31.6710 min, 05260516	31.6243		2.9 scans	0.6	57 m/z	0.00011	0.00131	1846	1	387	1528393		22190338	19300369		31.67		96	96	95	95
REDOAK3_Z06230502	S0919	05260516-N1012	31.6710 min, 05260516	28.8314		2.8 scans	0.64	57 m/z	0.00011	0.000996	1664	1.2	373	1383044		17517694	16690122		31.67		80	80	96	83
REDOAK3_Z06230502	S0919	05260516-N1012	31.6710 min, 05260516	31.6291		2.9 scans	0.61	57 m/z	9.7e-05	0.00122	1846	1	395	1574796		21510805	20727205		31.67		95	96	95	95
RYE1_Z07070504	S0919	05260516-N1012	31.6710 min, 05260516	28.8896		4.3 scans	0.75	TIC	1.7e-05	0.0242	1668	0.3	1244	9310764		312315434	299697566		31.67		81	81	68	83
RYE1_Z07070504	S0919	05260516-N1012	31.6710 min, 05260516	28.8896		4.5 scans	0.81	85 m/z	1.7e-05	0.0277	1668	0.3	1292	9310764		358178455	343936341		31.67		86	85	82	88
RYE1_Z07070504	S0919	05260516-N1012	31.6710 min, 05260516	28.8896		4.5 scans	0.95	85 m/z (159)	1.8e-05	0.0335	1668	0.3	1401	8996207		432200993	415015549		31.67		80	80	95	83
RYE1_Z07070504	S0919	05260516-N1012	31.6710 min, 05260516	30.2462		2.8 scans	0.73	57 m/z	0.00012	0.00137	1756	1	372	1336824		17681890	15980952		31.67		84	82	96	90
RYE1_Z07070504	S0919	05260516-N1012	31.6710 min, 05260516	31.6597		3.4 scans	0.83	85 m/z	1.8e-05	0.0175	1848	0.6	1167	8754011		226302684	221374384		31.67		99	98	84	99
RYE1_Z07070504	S0919	05260516-N1012	31.6710 min, 05260516	31.6597		3.4 scans	0.84	85 m/z (119)	1.8e-05	0.0179	1848	0.6	1169	8754011		231825134	226776569		31.67		97	98	84	99
RYE1_Z07070504	S0919	05260516-N1012	31.6710 min, 05260516	32.9502		2.9 scans	0.64	57 m/z	0.00013	0.00132	1932	1.2	357	1255534		17033640	16070142		31.67		84	83	93	89
RYE1_Z07070504	S0919	05260516-N1012	31.6710 min, 05260516	34.3145		3.6 scans	0.84	85 m/z	1.8e-05	0.0214	2021	0.5	1231	9016261		276230658	272204401		31.67		85	81	82	94
RYE2_Z07080501	S0919	05260516-N1012	31.6710 min, 05260516	28.8884		4.5 scans	0.85	85 m/z	1.5e-05	0.0319	1668	0.3	1298	9301797		344751899	337698687		31.67		83	81	82	84
RYE2_Z07080501	S0919	05260516-N1012	31.6710 min, 05260516	28.8884		4.5 scans	0.91	85 m/z (131)	1.6e-05	0.035	1668	0.3	1348	9110710		378172908	370435942		31.67		81	81	97	85
RYE2_Z07080501	S0919	05260516-N1012	31.6710 min, 05260516	30.2496		2.8 scans	0.74	TIC	0.00011	0.00136	1756	1	371	1241729		14708994	13537135		31.67		84	82	96	89
RYE2_Z07080501	S0919	05260516-N1012	31.6710 min, 05260516	30.2496		2.8 scans	0.75	57 m/z	0.00011	0.00156	1756	1.1	372	1253976		16854227	16249820		31.67		85	83	96	90
RYE2_Z07080501	S0919	05260516-N1012	31.6710 min, 05260516	31.6584		3.2 scans	0.82	85 m/z	1.6e-05	0.0189	1848	0.6	1160	8957949		204597910	200501617		31.67		99	99	84	99
RYE2_Z07080501	S0919	05260516-N1012	31.6710 min, 05260516	32.9536		2.9 scans	0.64	57 m/z	0.00013	0.00139	1932	1.4	341	1071143		15100600	14120709		31.67		84	83	95	89
RYE2_Z07080501	S0919	05260516-N1012	31.6710 min, 05260516	34.3117		3.9 scans	0.94	71 m/z	1.6e-05	0.0262	2021	0.5	1237	8986278		283244547	279257910		31.67		86	82	97	94
RYE3_Z07080502	S0919	05260516-N1012	31.6710 min, 05260516	28.8897		4.1 scans	0.76	TIC	1.6e-05	0.0273	1668	0.4	1307	9157436		321333130	321333130		31.67		81	81	68	83
RYE3_Z07080502	S0919	05260516-N1012	31.6710 min, 05260516	28.8912		4.4 scans	0.8	85 m/z (131)	1.6e-05	0.0308	1668	0.4	1340	9157436		363041028	363041028		31.67		80	81	82	84
RYE3_Z07080502	S0919	05260516-N1012	31.6710 min, 05260516	28.8912		4.4 scans	0.82	85 m/z	1.6e-05	0.0314	1668	0.4	1359	9157436		369748156	369748156		31.67		86	85	82	88
RYE3_Z07080502	S0919	05260516-N1012	31.6710 min, 05260516	30.2509		2.8 scans	0.75	57 m/z	9.5e-05	0.00182	1756	1.1	415	1571250		21500559	20381716		31.67		84	81	97	90
RYE3_Z07080502	S0919	05260516-N1012	31.6710 min, 05260516	31.6628		3.4 scans	0.83	85 m/z	1.7e-05	0.0196	1848	0.5	1189	8540448		231036368	223493838		31.67		99	98	84	99
RYE3_Z07080502	S0919	05260516-N1012	31.6710 min, 05260516	32.9533		2.9 scans	0.66	57 m/z	0.00011	0.00163	1932	1.3	385	1355321		19212599	18318492		31.67		85	84	95	90
RYE3_Z07080502	S0919	05260516-N1012	31.6710 min, 05260516	34.3145		3.9 scans	0.83	TIC	1.6e-05	0.0234	2021	0.5	1248	8903401		275159494	269801744		31.67		86	82	82	94
RYE3_Z07080502	S0919	05260516-N1012	31.6710 min, 05260516	34.3161		3.8 scans	0.75	85 m/z (223)	1.6e-05	0.0217	2021	0.5	1183	8903401		255767218	250821253		31.67		86	88	83	94
SYCAMORE2_J1_Z07090517	S0919	05260516-N1012	31.6710 min, 05260516	28.8328		2.8 scans	0.91	57 m/z	2.7e-05	0.0045	1664	0.8	807	6175494		94294093	89549999		31.67		83	82	97	84
SYCAMORE2_J1_Z07090517	S0919	05260516-N1012	31.6710 min, 05260516	31.6444		3.0 scans	0.71	57 m/z	4.6e-05	0.00244	1847	1.1	598	3602142		51202703	49053167		31.67		82	78	93	92
SYCAMORE3_J2_Z07110505	S0919	05260516-N1012	31.6710 min, 05260516	28.8438		2.8 scans	0.91	57 m/z	3.1e-05	0.00444	1665	0.8	697	5841536		89247614	89120360		31.67		84	82	97	84
SYCAMORE3_J2_Z07110505	S0919	05260516-N1012	31.6710 min, 05260516	30.2495		2.9 scans	0.58	57 m/z	0.00022	0.000508	1756	1.1	255	842596		10209888	10209888		31.67		82	83	94	88
SYCAMORE3_J2_Z07110505	S0919	05260516-N1012	31.6710 min, 05260516	30.2495		2.9 scans	0.59	57 m/z (159)	0.00021	0.000619	1756	1.1	258	850646		12417154	12417154		31.67		80	81	96	90
SYCAMORE3_J2_Z07110505	S0919	05260516-N1012	31.6710 min, 05260516	31.6492		3.0 scans	0.68	57 m/z	5.7e-05	0.00234	1847	1	506	3277417		47088288	43212139		31.67		85	82	94	92
SYCAMORE1_J3_Z07110508	S0919	05260516-N1012	31.6710 min, 05260516	28.8406		2.8 scans	0.92	57 m/z	3.7e-05	0.00429	1664	0.8	644	4987936		78061097	77888134		31.67		84	82	97	84
SYCAMORE1_J3_Z07110508	S0919	05260516-N1012	31.6710 min, 05260516	30.2495		2.8 scans	0.64	57 m/z	0.0002	0.000625	1756	1.1	267	910951		11380660	11367571		31.67		82	81	95	88
SYCAMORE1_J3_Z07110508	S0919	05260516-N1012	31.6710 min, 05260516	31.6445		>3 scans	0.79	TIC	6.1e-05	0.00251	1847	1.1	506	3031279		45762381	43503706		31.67		88	84	95	95
SYCAMORE1_J3_Z07110508	S0919	05260516-N1012	31.6710 min, 05260516	31.646		2.9 scans	0.73	57 m/z	6.1e-05	0.00231	1847	1	487	3031279		42140549	39589066		31.67		87	86	95	95
TIMOTHY1_Z07090531	S0919	05260516-N1012	31.6710 min, 05260516	28.8421		2.9 scans	0.95	57 m/z	1.8e-05	0.0131	1665	0.6	998	8106624		145984695	144936745		31.67		83	81	98	84
TIMOTHY1_Z07090531	S0919	05260516-N1012	31.6710 min, 05260516	30.2325		2.8 scans	0.59	57 m/z	0.00039	0.000441	1755	1.1	202	378565		4889487	4612995		31.67		81	81	94	88
TIMOTHY1_Z07090531	S0919	05260516-N1012	31.6710 min, 05260516	31.6183		2.8 scans	0.92	57 m/z	3.3e-05	0.00629	1845	0.9	713	4414003		69725856	69591944		31.67		100	99	99	99
TIMOTHY1_Z07090531	S0919	05260516-N1012	31.6710 min, 05260516	31.6183		2.8 scans	0.92	57 m/z (204)	3.3e-05	0.00641	1845	0.9	714	4413938		71076112	70939607		31.67		98	99	99	99
TIMOTHY1_Z07090531	S0919	05260516-N1012	31.6710 min, 05260516	34.2593		3.0 scans	0.88	57 m/z	3.7e-05	0.00604	2017	1	683	3991174		66902788	65549205		31.67		85	82	97	93
TIMOTHY1_Z07090531	S0919	05260516-N1012	31.6710 min, 05260516	34.2593		3.0 scans	0.88	57 m/z (173)	3.7e-05	0.00615	2017	1	680	3990210		68138861	66760269		31.67		84	83	97	93
TIMOTHY1_Z07090531	S0919	05260516-N1012	31.6710 min, 05260516	34.2608		3.2 scans	0.88	TIC	3.7e-05	0.00656	2017	1.4	684	3976807		72749458	71479111		31.67		86	83	97	93
TIMOTHY3_J2_Z07090533	S0919	05260516-N1012	31.6710 min, 05260516	28.836		3.0 scans	0.96	57 m/z	1.7e-05	0.0159	1664	0.7	1016	8244368		147948362	143919938		31.67		83	82	98	84
TIMOTHY3_J2_Z07090533	S0919	05260516-N1012	31.6710 min, 05260516	30.2326		2.8 scans	0.64	57 m/z	0.00036	0.000538	1755	1.2	204	387898		4990584	4651701		31.67		80	79	93	87
TIMOTHY3_J2_Z07090533	S0919	05260516-N1012	31.6710 min, 05260516	30.2326		2.8 scans	0.64	TIC	0.00036	0.000405	1755	1.1	204	386047		3751459	3412281		31.67		80	79	94	88
TIMOTHY3_J2_Z07090533	S0919	05260516-N1012	31.6710 min, 05260516	31.6184		2.8 scans	0.91	57 m/z	3e-05	0.00788	1845	1	746	4726834		73023470	67382882		31.67		100	99	99	99
TIMOTHY3_J2_Z07090533	S0919	05260516-N1012	31.6710 min, 05260516	34.2609		3.1 scans	0.91	57 m/z	3.3e-05	0.00804	2017	0.8	713	4245575		74555750	73295380		31.67		87	83	98	94
TIMOTHY3_J2_Z07090533	S0919	05260516-N1012	31.6710 min, 05260516	34.2609		3.1 scans	0.92	57 m/z (204)	3.3e-05	0.00835	2017	0.8	719	4251239		77399997	76091544		31.67		83	80	96	94
TIMOTHY3_J2_Z07090533	S0919	05260516-N1012	31.6710 min, 05260516	34.2609		3.2 scans	0.91	TIC	3.3e-05	0.00844	2017	1.1	715	4270408		78216541	76069152		31.67		86	83	97	93
TIMOTHY2_J3_Z07100504	S0919	05260516-N1012	31.6710 min, 05260516	28.8406		3.0 scans	0.96	57 m/z	2e-05	0.0124	1664	0.7	924	7438413		131915974	130602175		31.67		83	82	97	84
TIMOTHY2_J3_Z07100504	S0919	05260516-N1012	31.6710 min, 05260516	30.2325		2.8 scans	0.59	57 m/z	0.0004	0.000454	1755	1.2	199	385020		4825664	4657855		31.67		80	81	93	87
TIMOTHY2_J3_Z07100504	S0919	05260516-N1012	31.6710 min, 05260516	31.6199		2.8 scans	0.91	57 m/z	3.5e-05	0.00658	1845	1	706	4431060		69907740	69808197		31.67		100	99	99	99
TIMOTHY2_J3_Z07100504	S0919	05260516-N1012	31.6710 min, 05260516	34.2624		3.1 scans	0.89	57 m/z	3.9e-05	0.00665	2017	0.8	671	3953725		70640356	69504789		31.67		85	83	97	93
WALNUT1_Z08240510	S0919	05260516-N1012	31.6710 min, 05260516	28.7439		2.8 scans	0.76	57 m/z	0.00012	0.00106	1658	1	366	802293	0.00119	9080927	8850748	10176360	31.67		80	81	94	81
WALNUT1_Z08240510	S0919	05260516-N1012	31.6710 min, 05260516	31.5416		3.1 scans	0.42	57 m/z	0.00032	0.000472	1840	1	226	316772		4041994	3442530		31.67		80	85	89	85
WALNUT1_Z08240510	S0919	05260516-N1012	31.6710 min, 05260516	34.1749		3.3 scans	0.62	TIC	0.00014	0.000856	2012	1	349	715199		7323700	6392185		31.67		81	82	94	85
WALNUT2_Z08240511	S0919	05260516-N1012	31.6710 min, 05260516	34.1735		4.4 scans	0.59	TIC	0.00013	0.00124	2012	0.9	369	797279		10421049	9377919		31.67		83	85	94	86
WALNUT2_Z08240511	S0919	05260516-N1012	31.6710 min, 05260516	34.1766		3.5 scans	0.51	57 m/z	0.00015	0.00129	2012	1	341	681330		10845181	9325279		31.67		83	86	93	84
WALNUT3_Z08240512	S0919	05260516-N1012	31.6710 min, 05260516	28.7458		2.7 scans	0.76	57 m/z	0.0001	0.00115	1658	1	414	1042131	0.00129	11742952	11416741	13102813	31.67		80	80	94	80
WALNUT3_Z08240512	S0919	05260516-N1012	31.6710 min, 05260516	28.7458		2.7 scans	0.77	TIC	0.0001	0.000986	1658	1.2	415	1037163		10018158	9841056		31.67		81	81	94	81
WALNUT3_Z08240512	S0919	05260516-N1012	31.6710 min, 05260516	31.5404		5.4 scans	0.51	55 m/z	0.00021	0.000722	1840	0.9	286	513528		7337016	6546749		31.67		81	86	90	86
WALNUT3_Z08240512	S0919	05260516-N1012	31.6710 min, 05260516	34.1783		3.7 scans	0.64	TIC	9.5e-05	0.00144	2012	1.1	440	1141994		14663222	12367099		31.67		83	83	95	86
WHITEOAK1_Z07090513	S0919	05260516-N1012	31.6710 min, 05260516	28.8161		3.1 scans	0.71	TIC	0.00013	0.00108	1663	2.1	322	1064413	0.00126	14945561	13876243	17295571	31.67		82	82	96	83
WHITEOAK1_Z07090513	S0919	05260516-N1012	31.6710 min, 05260516	31.6138		>2 scans	0.38	TIC	0.00018	0.000139	1845	1	247	773268	0.00169	1911842	1911842	23198028	31.67		93	96	79	95
WHITEOAK2_Z07090514	S0919	05260516-N1012	31.6710 min, 05260516	28.8175		2.8 scans	0.66	57 m/z	0.00012	0.000973	1663	1.2	341	1228781		16248582	15339147		31.67		81	81	96	83
WHITEOAK2_Z07090514	S0919	05260516-N1012	31.6710 min, 05260516	31.6137		>2 scans	0.26	TIC	0.00029	9.05e-05	1845	0.9	228	522047	0.00122	1511963	1511963	20370201	31.67		91	97	63	95
WHITEOAK2_Z07090514	S0919	05260516-N1012	31.6710 min, 05260516	31.6137		3.0 scans	0.46	57 m/z	0.00013	0.000877	1845	1.1	298	1149357		14658679	12269853		31.67		88	90	77	88
WHITEOAK2_Z07090514	S0919	05260516-N1012	31.6710 min, 05260516	31.6137		3.0 scans	0.59	57 m/z (117)	0.00013	0.0013	1845	1.1	340	1146176		21845061	18285118		31.67		89	89	97	96
ASH1_Z06220509	S0919	05260517-N1016	31.6710 min, 05260517	27.3582		2.8 scans	0.75	57 m/z	6.8e-05	0.00173	1568	0.9	490	2249115		31031578	26638361		31.67		80	80	96	80
ASH1_Z06220509	S0919	05260517-N1016	31.6710 min, 05260517	28.8592		3.3 scans	0.94	71 m/z	1.6e-05	0.0128	1666	0.6	1212	9128786		230037770	228299239		31.67		83	81	98	84
ASH1_Z06220509	S0919	05260517-N1016	31.6710 min, 05260517	30.2465		2.9 scans	0.42	57 m/z	0.00028	0.000365	1756	1.2	238	537748		6527800	5428057		31.67		81	83	95	86
ASH1_Z06220509	S0919	05260517-N1016	31.6710 min, 05260517	31.6262		2.9 scans	0.77	57 m/z	5.4e-05	0.00221	1846	1	557	2830451		39465416	37984452		31.67		98	97	98	97
ASH1_Z06220509	S0919	05260517-N1016	31.6710 min, 05260517	34.2657		3.2 scans	0.52	TIC	0.00015	0.000544	2018	0.9	338	1027488	0.000614	9721502	9571248	10962536	31.67		86	85	96	92
ASH2_Z06220510	S0919	05260517-N1016	31.6710 min, 05260517	28.8436		2.8 scans	0.94	57 m/z	2.1e-05	0.00903	1665	0.7	973	7904419		126521019	126448486		31.67		83	81	98	83
ASH2_Z06220510	S0919	05260517-N1016	31.6710 min, 05260517	28.8436		2.8 scans	0.94	57 m/z (159)	2.1e-05	0.00927	1665	0.7	975	7839539		129878830	129804371		31.67		81	81	98	83
ASH2_Z06220510	S0919	05260517-N1016	31.6710 min, 05260517	31.6213		2.8 scans	0.7	57 m/z	0.00011	0.00145	1845	1.1	403	1480199		20406063	19668643		31.67		98	97	98	97
ASH3_Z06230501	S0919	05260517-N1016	31.6710 min, 05260517	27.3642		2.8 scans	0.77	57 m/z	5.9e-05	0.00197	1568	1.1	496	2257624		33690122	29005996		31.67		80	79	96	79
ASH3_Z06230501	S0919	05260517-N1016	31.6710 min, 05260517	28.8636		3.4 scans	0.8	85 m/z	1.5e-05	0.0111	1666	0.6	1114	8825437		190190594	188119613		31.67		82	81	82	83
ASH3_Z06230501	S0919	05260517-N1016	31.6710 min, 05260517	30.2525		2.8 scans	0.49	57 m/z	0.0002	0.000476	1756	1.2	262	653295		8131806	7109132		31.67		83	83	94	89
ASH3_Z06230501	S0919	05260517-N1016	31.6710 min, 05260517	31.6322		2.8 scans	0.79	57 m/z	4.8e-05	0.00226	1846	1	557	2769959		38647627	38531536		31.67		98	98	99	98
ASH3_Z06230501	S0919	05260517-N1016	31.6710 min, 05260517	31.6322		2.8 scans	0.8	57 m/z (474)	4.9e-05	0.00247	1846	1	560	2751528		42298436	42171379		31.67		96	96	99	98
ASH3_Z06230501	S0919	05260517-N1016	31.6710 min, 05260517	34.2732		3.2 scans	0.55	TIC	0.00013	0.000583	2018	0.9	340	1027251		9960328	9960328		31.67		87	86	97	92
BERMUDA1_Z06220506	S0919	05260517-N1016	31.6710 min, 05260517	27.3689		2.9 scans	0.91	57 m/z	2.3e-05	0.00587	1569	0.8	892	6880646		107885007	103699074		31.67		80	79	97	79
BERMUDA1_Z06220506	S0919	05260517-N1016	31.6710 min, 05260517	28.9452		>7 scans	0.77	TIC	1.9e-05	0.0322	1671	0.2	1414	8388096	0.0425	592545632	557267193	780510449	31.67		81	79	95	82
BERMUDA1_Z06220506	S0919	05260517-N1016	31.6710 min, 05260517	28.9667		8.9 scans	0.88	55 m/z	1.8e-05	0.0476	1673	0.2	1552	9003896		874436408	871903729		31.67		85	84	80	87
BERMUDA1_Z06220506	S0919	05260517-N1016	31.6710 min, 05260517	28.9667		9.0 scans	0.88	TIC	1.9e-05	0.0144	1673	2.5	1554	8524460	0.0489	266254725	266254725	898046140	31.67		80	83	90	83
BERMUDA1_Z06220506	S0919	05260517-N1016	31.6710 min, 05260517	30.2618		2.9 scans	0.88	57 m/z	3.1e-05	0.00407	1757	0.9	773	5196036		74809460	73942692		31.67		85	82	97	90
BERMUDA1_Z06220506	S0919	05260517-N1016	31.6710 min, 05260517	31.6615		3.3 scans	0.79	85 m/z (57)	2.1e-05	0.0105	1848	0.6	1118	7573344		194232314	185461771		31.67		93	93	82	95
BERMUDA1_Z06220506	S0919	05260517-N1016	31.6710 min, 05260517	31.6615		3.3 scans	0.81	85 m/z	1.9e-05	0.0102	1848	0.6	1127	8510862		188438512	179929587		31.67		99	98	84	98
BERMUDA1_Z06220506	S0919	05260517-N1016	31.6710 min, 05260517	31.6692		4.1 scans	0.7	57 m/z	1.9e-05	0.00915	1849	0.4	963	8337832		168094984	162303189		31.67		97	98	72	97
BERMUDA1_Z06220506	S0919	05260517-N1016	31.6710 min, 05260517	34.3117		3.5 scans	0.89	71 m/z	1.8e-05	0.012	2021	0.6	1161	8775895		222184299	216725403		31.67		87	83	98	94
BERMUDA1_Z06220506	S0919	05260517-N1016	31.6710 min, 05260517	37.4059		4.5 scans	0.9	57 m/z	1.9e-05	0.0128	2222	0.6	1068	8491578		235672699	226985249		31.67		84	79	97	94
BERMUDA2_Z06220507	S0919	05260517-N1016	31.6710 min, 05260517	27.3673		3.0 scans	0.9	57 m/z	2.8e-05	0.00541	1569	0.8	815	5823424		93925868	90719602		31.67		80	79	97	79
BERMUDA2_Z06220507	S0919	05260517-N1016	31.6710 min, 05260517	28.9651		9.6 scans	1	85 m/z	1.7e-05	0.0543	1673	0.1	1578	9372936		943104374	943104374		31.67		81	79	94	82
BERMUDA2_Z06220507	S0919	05260517-N1016	31.6710 min, 05260517	30.2603		2.8 scans	0.86	57 m/z	3.6e-05	0.00372	1757	0.9	718	4498294		64670744	63570405		31.67		85	82	97	90
BERMUDA2_Z06220507	S0919	05260517-N1016	31.6710 min, 05260517	30.2603		2.8 scans	0.87	57 m/z (159)	3.6e-05	0.00399	1757	0.9	719	4518046		69335139	68155438		31.67		82	80	97	90
BERMUDA2_Z06220507	S0919	05260517-N1016	31.6710 min, 05260517	31.6584		3.0 scans	0.92	71 m/z	1.8e-05	0.0114	1848	0.6	1195	8977735		198850662	195086767		31.67		99	98	99	99
BERMUDA2_Z06220507	S0919	05260517-N1016	31.6710 min, 05260517	34.3024		3.4 scans	0.87	71 m/z	1.8e-05	0.0109	2020	0.6	1114	8700597		190166991	179436789		31.67		86	81	98	94
BERMUDA2_Z06220507	S0919	05260517-N1016	31.6710 min, 05260517	34.3024		3.4 scans	0.88	71 m/z (173)	2.1e-05	0.0116	2020	0.6	1117	7673202		202704866	191267212		31.67		84	82	98	93
BERMUDA2_Z06220507	S0919	05260517-N1016	31.6710 min, 05260517	37.3982		4.6 scans	0.88	57 m/z	2.2e-05	0.0117	2221	0.5	982	7382825		203316754	190574410		31.67		84	79	97	94
BERMUDA3_Z06220508	S0919	05260517-N1016	31.6710 min, 05260517	27.3656		3.0 scans	0.9	57 m/z	3e-05	0.00486	1568	0.8	786	5493472		87833273	85181893		31.67		80	79	97	79
BERMUDA3_Z06220508	S0919	05260517-N1016	31.6710 min, 05260517	28.9312		>6 scans	0.71	TIC	1.9e-05	0.0271	1670	0.3	1344	8388096	0.0355	490322161	490322161	640653017	31.67		81	80	94	83
BERMUDA3_Z06220508	S0919	05260517-N1016	31.6710 min, 05260517	28.9512		7.5 scans	0.71	99 m/z	2.7e-05	0.0337	1672	0.2	1389	5980186		608564433	585121885		31.67		82	85	58	85
BERMUDA3_Z06220508	S0919	05260517-N1016	31.6710 min, 05260517	28.9512		7.9 scans	0.91	TIC	1.9e-05	0.0145	1672	2.4	1568	8568491	0.0453	262905670	262905670	817509343	31.67		82	84	92	84
BERMUDA3_Z06220508	S0919	05260517-N1016	31.6710 min, 05260517	30.2586		2.9 scans	0.86	57 m/z	3.9e-05	0.00342	1757	0.9	689	4172333		61887393	60671506		31.67		85	82	97	90
BERMUDA3_Z06220508	S0919	05260517-N1016	31.6710 min, 05260517	31.6567		3.1 scans	0.93	71 m/z	1.8e-05	0.0107	1848	0.6	1162	9084146		193818173	190610133		31.67		99	98	99	98
BERMUDA3_Z06220508	S0919	05260517-N1016	31.6710 min, 05260517	34.2992		3.3 scans	0.89	TIC	1.8e-05	0.00995	2020	0.7	1107	8776402		179616078	171938927		31.67		84	79	97	94
BERMUDA3_Z06220508	S0919	05260517-N1016	31.6710 min, 05260517	34.3008		3.3 scans	0.89	57 m/z (173)	2.1e-05	0.0108	2020	0.6	1108	7803620		196390502	187608780		31.67		83	81	97	94
BERMUDA3_Z06220508	S0919	05260517-N1016	31.6710 min, 05260517	37.395		4.4 scans	0.88	57 m/z	2.2e-05	0.0108	2221	0.5	974	7350117		195446047	181883704		31.67		84	79	97	94
BIRCH1_Z08240503	S0919	05260517-N1016	31.6710 min, 05260517	28.7688		2.9 scans	0.93	71 m/z	1e-05	0.0043	1660	0.7	1334	8972413		168930326	164805787		31.67		84	82	97	84
BIRCH1_Z08240503	S0919	05260517-N1016	31.6710 min, 05260517	31.545		2.9 scans	0.53	57 m/z	4.2e-05	0.000711	1840	1	550	2127988		27927222	26519808		31.67		90	91	93	91
BIRCH2_Z08240504	S0919	05260517-N1016	31.6710 min, 05260517	28.7794		3.4 scans	0.77	71 m/z	1.1e-05	0.00398	1661	0.5	1294	8755598		182652433	174559512		31.67		82	81	82	84
BIRCH2_Z08240504	S0919	05260517-N1016	31.6710 min, 05260517	28.7809		3.4 scans	0.78	TIC	1.1e-05	0.00378	1661	0.5	1295	8735384		173331292	164183159		31.67		82	82	82	84
BIRCH2_Z08240504	S0919	05260517-N1016	31.6710 min, 05260517	31.5494		2.8 scans	0.59	57 m/z	3.4e-05	0.000825	1841	1	656	3002879		37797723	36255573		31.67		92	91	93	92
BIRCH3_Z08240505	S0919	05260517-N1016	31.6710 min, 05260517	28.7719		3.0 scans	0.9	71 m/z	1.2e-05	0.00433	1660	0.8	1352	8716145		168435890	161831625		31.67		83	82	97	84
BIRCH3_Z08240505	S0919	05260517-N1016	31.6710 min, 05260517	31.5481		2.9 scans	0.54	57 m/z	4.9e-05	0.000729	1841	1	565	2190710		28360396	26542849		31.67		91	91	93	91
BLUEGRASS1_Z06220503	S0919	05260517-N1016	31.6710 min, 05260517	28.8407		3.0 scans	0.92	57 m/z	2.5e-05	0.00917	1664	0.8	886	6646533		110613237	108872257		31.67		83	81	98	83
BLUEGRASS1_Z06220503	S0919	05260517-N1016	31.6710 min, 05260517	30.248		2.9 scans	0.55	TIC	0.00026	0.000457	1756	1	262	628838		5519991	5030366		31.67		81	81	95	89
BLUEGRASS1_Z06220503	S0919	05260517-N1016	31.6710 min, 05260517	31.6445		3.2 scans	0.92	57 m/z	1.9e-05	0.0139	1847	0.8	1083	8700921		168333164	158979177		31.67		99	98	99	99
BLUEGRASS1_Z06220503	S0919	05260517-N1016	31.6710 min, 05260517	34.2732		3.1 scans	0.84	57 m/z	4.5e-05	0.00489	2018	1	655	3654625		58976891	57161256		31.67		88	86	98	94
BLUEGRASS2_Z06220504	S0919	05260517-N1016	31.6710 min, 05260517	28.8421		3.0 scans	0.92	57 m/z	2.4e-05	0.00998	1665	0.8	921	7083043		119103280	119091083		31.67		83	81	97	83
BLUEGRASS2_Z06220504	S0919	05260517-N1016	31.6710 min, 05260517	30.2464		2.9 scans	0.56	57 m/z	0.00025	0.000702	1756	1.2	274	680996		8377421	7828641		31.67		82	81	95	88
BLUEGRASS2_Z06220504	S0919	05260517-N1016	31.6710 min, 05260517	31.646		3.1 scans	0.92	71 m/z	1.9e-05	0.015	1847	0.7	1121	8693763		179399900	170191519		31.67		99	97	99	99
BLUEGRASS2_Z06220504	S0919	05260517-N1016	31.6710 min, 05260517	34.2732		3.0 scans	0.85	57 m/z	4.2e-05	0.00536	2018	1	689	4017187		63999627	62215858		31.67		87	84	98	93
BLUEGRASS3_Z06220505	S0919	05260517-N1016	31.6710 min, 05260517	28.842		2.9 scans	0.92	57 m/z	2.3e-05	0.00948	1665	0.8	949	7629330		126533223	126398290		31.67		83	81	98	84
BLUEGRASS3_Z06220505	S0919	05260517-N1016	31.6710 min, 05260517	30.2478		2.8 scans	0.54	TIC	0.00024	0.00046	1756	1.1	282	737073		6140071	5583803		31.67		81	80	95	88
BLUEGRASS3_Z06220505	S0919	05260517-N1016	31.6710 min, 05260517	31.6474		3.2 scans	0.91	71 m/z	2e-05	0.0142	1847	0.7	1120	8585413		190017674	178461053		31.67		99	98	99	99
BLUEGRASS3_Z06220505	S0919	05260517-N1016	31.6710 min, 05260517	31.6474		3.2 scans	0.92	71 m/z (245)	2.1e-05	0.0149	1847	0.7	1123	8176529		200005990	187841893		31.67		97	98	99	99
BLUEGRASS3_Z06220505	S0919	05260517-N1016	31.6710 min, 05260517	34.273		3.1 scans	0.84	57 m/z	4.3e-05	0.00506	2018	1	691	4128188		67529034	65673335		31.67		88	85	98	93
BOX1_Z05260515	S0919	05260517-N1016	31.6710 min, 05260517	25.8772		3.8 scans	0.92	71 m/z (259)	1.5e-05	0.013	1472	0.4	1403	9258581		242726356	239697093		31.67		80	81	96	82
BOX1_Z05260515	S0919	05260517-N1016	31.6710 min, 05260517	25.8772		3.8 scans	0.94	71 m/z	1.5e-05	0.0131	1472	0.4	1418	9258581		244460465	241409560		31.67		81	80	97	81
BOX1_Z05260515	S0919	05260517-N1016	31.6710 min, 05260517	28.9085		5.5 scans	0.84	85 m/z	1.5e-05	0.0198	1669	0.3	1467	8924466		369156818	369062494		31.67		87	85	82	88
BOX1_Z05260515	S0919	05260517-N1016	31.6710 min, 05260517	28.9192		6.5 scans	0.78	57 m/z	1.5e-05	0.0195	1670	0.2	1358	9131033		363390888	362803928		31.67		84	89	82	86
BOX1_Z05260515	S0919	05260517-N1016	31.6710 min, 05260517	31.6586		3.1 scans	0.92	57 m/z	1.6e-05	0.00803	1848	0.7	1235	8338327		149356245	148922471		31.67		99	98	100	98
BOX1_Z05260515	S0919	05260517-N1016	31.6710 min, 05260517	34.3072		3.5 scans	0.85	57 m/z	1.8e-05	0.00847	2020	0.6	1188	7474998		157483620	143803113		31.67		90	86	98	94
BOX1_Z05260515	S0919	05260517-N1016	31.6710 min, 05260517	37.4015		4.4 scans	0.74	57 m/z	4.3e-05	0.00396	2222	0.8	746	3254120		73682719	70042188		31.67		87	84	98	93
BOX1_Z05260515	S0919	05260517-N1016	31.6710 min, 05260517	37.4015		4.4 scans	0.75	57 m/z (215)	4.3e-05	0.00451	2222	0.8	748	3255844		83970230	79821412		31.67		85	83	98	93
BOX2_Z05260516	S0919	05260517-N1016	31.6710 min, 05260517	25.8943		4.4 scans	0.8	85 m/z	1.4e-05	0.0122	1473	0.4	1415	9158061		277371227	277371227		31.67		80	80	80	80
BOX2_Z05260516	S0919	05260517-N1016	31.6710 min, 05260517	27.3707		>3 scans	0.78	TIC	7.7e-05	0.00078	1569	1.1	511	1707042	0.00182	17714431	17714431	41296950	31.67		80	79	96	80
BOX2_Z05260516	S0919	05260517-N1016	31.6710 min, 05260517	28.9363		6.5 scans	0.82	TIC	1.4e-05	0.0196	1671	0.2	1537	9233022		446331081	425061364		31.67		86	85	81	88
BOX2_Z05260516	S0919	05260517-N1016	31.6710 min, 05260517	28.9363		6.9 scans	0.82	85 m/z (131)	1.4e-05	0.0218	1671	0.2	1533	9121356		495813673	467106413		31.67		82	82	97	85
BOX2_Z05260516	S0919	05260517-N1016	31.6710 min, 05260517	28.9363		6.9 scans	0.89	85 m/z	1.4e-05	0.0227	1671	0.2	1602	9215817		516074144	486193818		31.67		86	87	96	88
BOX2_Z05260516	S0919	05260517-N1016	31.6710 min, 05260517	31.671		3.4 scans	0.91	71 m/z	1.4e-05	0.00907	1849	0.5	1373	9114880		205854817	205418524		31.67		100	99	100	99
BOX2_Z05260516	S0919	05260517-N1016	31.6710 min, 05260517	31.671		3.4 scans	0.92	71 m/z (119)	1.4e-05	0.00933	1849	0.5	1374	9043991		211871881	211422836		31.67		98	98	100	99
BOX2_Z05260516	S0919	05260517-N1016	31.6710 min, 05260517	32.9692		3.0 scans	0.47	57 m/z (243)	0.00013	0.000695	1933	0.9	387	949064	0.000705	15791794	15203557	15996895	31.67		84	86	96	90
BOX2_Z05260516	S0919	05260517-N1016	31.6710 min, 05260517	34.3197		3.7 scans	0.88	TIC	1.5e-05	0.00897	2021	0.6	1355	8570033		203623596	195863177		31.67		88	84	98	94
BOX2_Z05260516	S0919	05260517-N1016	31.6710 min, 05260517	34.3197		3.8 scans	0.86	71 m/z	1.5e-05	0.00946	2021	0.6	1340	8461128		214704416	205865868		31.67		89	85	98	94
BOX2_Z05260516	S0919	05260517-N1016	31.6710 min, 05260517	37.4185		4.3 scans	0.68	57 m/z	2.9e-05	0.00439	2223	0.8	882	4503900		99772298	93941463		31.67		85	82	97	92
BOX2_Z05260516	S0919	05260517-N1016	31.6710 min, 05260517	37.4185		4.5 scans	0.73	TIC	2.7e-05	0.00439	2223	0.7	911	4799480		99729207	91284537		31.67		85	81	97	91
BOX3_Z05260517	S0919	05260517-N1016	31.6710 min, 05260517	25.8943		4.3 scans	0.92	71 m/z	1.4e-05	0.0125	1473	0.3	1467	9272029		294448166	281913066		31.67		81	80	97	81
BOX3_Z05260517	S0919	05260517-N1016	31.6710 min, 05260517	28.9363		6.3 scans	0.83	TIC	1.4e-05	0.0183	1671	0.2	1523	9353930		430749408	415450849		31.67		82	81	81	83
BOX3_Z05260517	S0919	05260517-N1016	31.6710 min, 05260517	28.9363		6.6 scans	0.87	85 m/z (131)	1.4e-05	0.0207	1671	0.2	1554	9353930		486875715	479794467		31.67		84	88	95	88
BOX3_Z05260517	S0919	05260517-N1016	31.6710 min, 05260517	28.9363		6.6 scans	0.91	85 m/z	1.4e-05	0.0213	1671	0.2	1593	9353930		499071723	491813093		31.67		86	85	96	88
BOX3_Z05260517	S0919	05260517-N1016	31.6710 min, 05260517	31.671		3.3 scans	0.88	57 m/z	1.5e-05	0.00775	1849	0.5	1292	8607993		181752890	170560176		31.67		100	100	100	100
BOX3_Z05260517	S0919	05260517-N1016	31.6710 min, 05260517	32.9692		2.9 scans	0.45	57 m/z (243)	0.00014	0.000642	1933	1	371	898946		15048778	13492203		31.67		83	86	96	90
BOX3_Z05260517	S0919	05260517-N1016	31.6710 min, 05260517	34.3181		3.6 scans	0.85	57 m/z	1.5e-05	0.00832	2021	0.6	1295	8426223		194958272	186652866		31.67		88	85	98	94
BOX3_Z05260517	S0919	05260517-N1016	31.6710 min, 05260517	34.3181		3.6 scans	0.85	57 m/z (204)	1.5e-05	0.00889	2021	0.6	1295	8468578		208429364	199550077		31.67		86	84	98	94
BOX3_Z05260517	S0919	05260517-N1016	31.6710 min, 05260517	37.417		4.4 scans	0.67	57 m/z	3.3e-05	0.00382	2223	0.8	828	4050908		89485832	84458548		31.67		85	83	97	92
BOX3_Z05260517	S0919	05260517-N1016	31.6710 min, 05260517	37.417		4.5 scans	0.71	TIC	3.1e-05	0.00372	2223	0.8	853	4309012		87208494	82574663		31.67		85	83	97	92
CEDAR2_Z07090541	S0919	05260517-N1016	31.6710 min, 05260517	37.3444		4.0 scans	0.75	57 m/z	0.00013	0.00281	2218	0.9	361	1127000		23725810	23093636		31.67		84	80	97	92
CEDAR3_Z07090542	S0919	05260517-N1016	31.6710 min, 05260517	37.3335		4.1 scans	0.61	57 m/z	0.00041	0.00183	2217	1.1	203	349533		7033568	6542985		31.67		81	81	95	90
COTTONWOOD1_Z07090534	S0919	05260517-N1016	31.6710 min, 05260517	31.646		3.2 scans	0.88	71 m/z	1.8e-05	0.00612	1847	0.6	1088	8705079	0.00621	191121110	191121110	193759806	31.67		97	97	99	98
COTTONWOOD2_Z07090535	S0919	05260517-N1016	31.6710 min, 05260517	28.8882		4.6 scans	0.83	TIC	1.7e-05	0.0196	1668	0.3	1291	9119444		352803839	344521925		31.67		80	79	81	83
COTTONWOOD2_Z07090535	S0919	05260517-N1016	31.6710 min, 05260517	28.8882		4.9 scans	0.83	85 m/z	1.7e-05	0.0206	1668	0.3	1292	9358034		369287389	366553051		31.67		84	83	81	88
COTTONWOOD2_Z07090535	S0919	05260517-N1016	31.6710 min, 05260517	31.6368		3.1 scans	0.91	57 m/z	2.1e-05	0.00777	1846	0.6	934	7302914		139353102	132174459		31.67		98	97	99	98
COTTONWOOD2_Z07090535	S0919	05260517-N1016	31.6710 min, 05260517	31.6368		3.1 scans	0.92	57 m/z (87)	2.2e-05	0.0081	1846	0.6	938	7035977		145295740	137810968		31.67		97	97	99	99
COTTONWOOD3_Z07090536	S0919	05260517-N1016	31.6710 min, 05260517	31.6461		3.2 scans	0.75	71 m/z (125)	1.8e-05	0.00587	1847	0.7	974	8635059	0.00599	153987686	147981806	156928559	31.67		82	83	94	93
COTTONWOOD3_Z07090536	S0919	05260517-N1016	31.6710 min, 05260517	31.6461		3.2 scans	0.88	71 m/z	1.8e-05	0.00656	1847	0.7	1050	8635059	0.00669	172010393	165301585	175267455	31.67		97	97	99	98
ELM3_J1_Z07090527	S0919	05260517-N1016	31.6710 min, 05260517	28.8098		2.8 scans	0.64	57 m/z	0.00033	0.000732	1662	1.2	232	523228		7555241	6559413		31.67		80	81	95	82
ELM3_J1_Z07090527	S0919	05260517-N1016	31.6710 min, 05260517	31.6137		2.8 scans	0.86	57 m/z	5.8e-05	0.00412	1845	0.9	569	2943087		42524683	39466544		31.67		98	98	99	98
ELM3_J1_Z07090527	S0919	05260517-N1016	31.6710 min, 05260517	31.6137		2.8 scans	0.87	57 m/z (456)	5.8e-05	0.0044	1845	0.9	571	2941541		45418633	42152377		31.67		96	97	99	99
ELM2_Z07100503	S0919	05260517-N1016	31.6710 min, 05260517	28.8098		2.8 scans	0.72	57 m/z	0.00039	0.00115	1662	1.2	207	407132		6127149	5294445		31.67		81	82	95	83
ELM2_Z07100503	S0919	05260517-N1016	31.6710 min, 05260517	30.2324		2.8 scans	0.6	57 m/z	0.00068	0.000551	1755	1	157	232182		2921023	2704211		31.67		80	82	94	86
ELM2_Z07100503	S0919	05260517-N1016	31.6710 min, 05260517	31.6105		2.8 scans	0.88	57 m/z	8.4e-05	0.00525	1845	1	460	1884146		27867514	25965297		31.67		98	97	99	98
ELM1_J3_Z07110506	S0919	05260517-N1016	31.6710 min, 05260517	28.8265		2.9 scans	0.78	57 m/z	0.00014	0.00192	1664	1	329	1323509		20305294	17825429		31.67		82	81	97	83
ELM1_J3_Z07110506	S0919	05260517-N1016	31.6710 min, 05260517	30.2461		2.8 scans	0.68	57 m/z	0.00023	0.000983	1756	1	258	812897		10400089	9656044		31.67		83	82	96	89
ELM1_J3_Z07110506	S0919	05260517-N1016	31.6710 min, 05260517	31.6335		2.9 scans	0.87	57 m/z	4e-05	0.00708	1846	0.9	652	4829681		74933322	68444191		31.67		99	98	99	98
ELM1_J3_Z07110506	S0919	05260517-N1016	31.6710 min, 05260517	31.6335		2.9 scans	0.87	57 m/z (456)	4e-05	0.00759	1846	0.9	653	4822124		80279656	73327540		31.67		96	97	99	98
ELM1_J3_Z07110506	S0919	05260517-N1016	31.6710 min, 05260517	32.9486		2.9 scans	0.47	57 m/z	0.00042	0.000529	1932	1.2	192	452511		5595233	5449849		31.67		81	83	94	89
JOHNSON1_Z07090522	S0919	05260517-N1016	31.6710 min, 05260517	27.358		2.8 scans	0.89	57 m/z	2.7e-05	0.00475	1568	0.9	787	5774147	0.00483	86832405	82617366	88266759	31.67		81	80	97	80
JOHNSON1_Z07090522	S0919	05260517-N1016	31.6710 min, 05260517	28.9359		7.2 scans	0.93	85 m/z	1.6e-05	0.0447	1671	0.2	1584	9273161		818336529	787568662		31.67		81	79	92	82
JOHNSON1_Z07090522	S0919	05260517-N1016	31.6710 min, 05260517	30.2556		3.0 scans	0.86	57 m/z	3.6e-05	0.004	1757	0.8	677	4275634		73189458	70342386		31.67		85	82	98	90
JOHNSON1_Z07090522	S0919	05260517-N1016	31.6710 min, 05260517	31.6567		2.8 scans	0.69	71 m/z (355)	1.9e-05	0.00848	1848	0.5	951	8183110		155002467	153515913		31.67		94	97	77	96
JOHNSON1_Z07090522	S0919	05260517-N1016	31.6710 min, 05260517	31.6567		5.8 scans	0.8	TIC	1.7e-05	0.00827	1848	0.7	1020	9085397	0.0131	151269193	151269193	239398455	31.67		96	95	86	95
JOHNSON1_Z07090522	S0919	05260517-N1016	31.6710 min, 05260517	34.2854		3.2 scans	0.86	TIC	2.3e-05	0.00657	2019	0.6	866	6556418		120122290	112586666		31.67		87	83	97	93
JOHNSON1_Z07090522	S0919	05260517-N1016	31.6710 min, 05260517	37.3781		4.1 scans	0.84	57 m/z	3.2e-05	0.0064	2220	0.7	753	4856481		117013920	107201486		31.67		85	80	97	94
JOHNSON1_Z07090522	S0919	05260517-N1016	31.6710 min, 05260517	41.5109		6.1 scans	0.73	TIC	7.9e-05	0.00329	2489	0.8	479	1963334		60268417	56801461		31.67		81	76	96	93
JOHNSON2_Z07090523	S0919	05260517-N1016	31.6710 min, 05260517	27.3581		2.8 scans	0.89	57 m/z	2.6e-05	0.00467	1568	0.8	804	6053039	0.00471	88350304	87026220	88969315	31.67		81	80	97	80
JOHNSON2_Z07090523	S0919	05260517-N1016	31.6710 min, 05260517	30.2541		3.0 scans	0.86	57 m/z	3.5e-05	0.00404	1756	0.8	694	4465015		76494577	73700105		31.67		85	82	98	90
JOHNSON2_Z07090523	S0919	05260517-N1016	31.6710 min, 05260517	30.2541		3.0 scans	0.87	57 m/z (159)	3.5e-05	0.0043	1756	0.8	696	4482497		81261706	78293083		31.67		82	80	97	90
JOHNSON2_Z07090523	S0919	05260517-N1016	31.6710 min, 05260517	31.6584		3.0 scans	0.63	71 m/z	1.7e-05	0.00766	1848	0.5	918	8891122		144749645	143442590		31.67		88	88	69	88
JOHNSON2_Z07090523	S0919	05260517-N1016	31.6710 min, 05260517	31.6584		3.0 scans	0.71	71 m/z (119)	1.9e-05	0.00887	1848	0.5	977	8288209		167691745	166177528		31.67		95	98	78	97
JOHNSON2_Z07090523	S0919	05260517-N1016	31.6710 min, 05260517	31.6584		5.9 scans	0.79	TIC	1.7e-05	0.00832	1848	0.7	1029	8954164	0.0127	157172428	157172428	239896031	31.67		96	96	86	95
JOHNSON2_Z07090523	S0919	05260517-N1016	31.6710 min, 05260517	34.2871		3.1 scans	0.84	57 m/z	2.3e-05	0.00648	2019	0.7	880	6671797		122455818	112879989		31.67		87	83	97	93
JOHNSON2_Z07090523	S0919	05260517-N1016	31.6710 min, 05260517	37.3798		4.2 scans	0.83	57 m/z	3.2e-05	0.00636	2220	0.7	752	4858015		120149247	108342430		31.67		84	79	97	94
JOHNSON2_Z07090523	S0919	05260517-N1016	31.6710 min, 05260517	41.5079		5.7 scans	0.72	57 m/z	7.5e-05	0.00356	2489	0.8	496	2096292		67417667	62647337		31.67		80	75	96	93
JOHNSON3_Z07090524	S0919	05260517-N1016	31.6710 min, 05260517	27.3549		2.8 scans	0.88	57 m/z	3.3e-05	0.00427	1568	0.9	717	4792227	0.00431	71899284	70241669	72568967	31.67		80	79	97	80
JOHNSON3_Z07090524	S0919	05260517-N1016	31.6710 min, 05260517	28.9205		5.3 scans	0.72	99 m/z	2.5e-05	0.0291	1670	0.2	1369	6279520		489984856	451042155		31.67		81	82	57	84
JOHNSON3_Z07090524	S0919	05260517-N1016	31.6710 min, 05260517	30.2494		2.9 scans	0.83	TIC	4.2e-05	0.00332	1756	0.9	640	3807300		55923154	48266923		31.67		85	82	97	90
JOHNSON3_Z07090524	S0919	05260517-N1016	31.6710 min, 05260517	30.2494		2.9 scans	0.86	57 m/z	4e-05	0.00363	1756	0.9	651	3951496		61255664	59670385		31.67		85	82	97	90
JOHNSON3_Z07090524	S0919	05260517-N1016	31.6710 min, 05260517	31.649		3.4 scans	0.75	57 m/z (125)	1.9e-05	0.00767	1847	0.9	896	8155670	0.0108	129289190	124144847	181843350	31.67		90	92	85	92
JOHNSON3_Z07090524	S0919	05260517-N1016	31.6710 min, 05260517	31.649		3.4 scans	0.84	57 m/z	1.9e-05	0.00819	1847	0.9	948	8155670	0.0115	138008925	132517629	193629493	31.67		97	97	95	97
JOHNSON3_Z07090524	S0919	05260517-N1016	31.6710 min, 05260517	34.2808		3.2 scans	0.84	57 m/z	3e-05	0.00583	2019	0.7	770	5191533		98224790	94401509		31.67		87	83	98	93
JOHNSON3_Z07090524	S0919	05260517-N1016	31.6710 min, 05260517	37.3704		4.1 scans	0.83	57 m/z	3.8e-05	0.00572	2220	0.7	694	4139831		96316880	92935240		31.67		84	79	97	94
JOHNSON3_Z07090524	S0919	05260517-N1016	31.6710 min, 05260517	41.5001		5.8 scans	0.7	57 m/z	9.7e-05	0.00315	2488	0.8	439	1654033		53088167	50797522		31.67		80	75	96	93
MUGWORT2_J1_Z07080507	S0919	05260517-N1016	31.6710 min, 05260517	28.833		2.8 scans	0.77	57 m/z	5.5e-05	0.00195	1664	1	532	2762249	0.00261	33905556	33692013	45356291	31.67		83	82	97	83
MUGWORT2_J1_Z07080507	S0919	05260517-N1016	31.6710 min, 05260517	31.6399		2.9 scans	0.86	57 m/z	2.4e-05	0.00596	1847	0.8	830	6219103		103584852	101116659		31.67		96	93	99	98
MUGWORT2_J1_Z07080507	S0919	05260517-N1016	31.6710 min, 05260517	31.6399		2.9 scans	0.86	57 m/z (149)	2.4e-05	0.00625	1847	0.8	831	6254225		108785037	106192935		31.67		92	91	98	98
MUGWORT2_J1_Z07080507	S0919	05260517-N1016	31.6710 min, 05260517	32.9551		3.0 scans	0.38	57 m/z	0.00022	0.000487	1932	0.9	260	668471	0.000574	8473354	7891787	9974908	31.67		83	85	94	88
MUGWORT2_J1_Z07080507	S0919	05260517-N1016	31.6710 min, 05260517	34.2825		3.2 scans	0.81	57 m/z	2.8e-05	0.00537	2019	0.8	765	5281777		93484533	89234590		31.67		86	83	97	93
MUGWORT3_J2_Z07080508	S0919	05260517-N1016	31.6710 min, 05260517	28.8346		2.7 scans	0.77	57 m/z	5.6e-05	0.00188	1664	1	527	2709360	0.00251	33102123	33094823	44064371	31.67		83	82	97	84
MUGWORT3_J2_Z07080508	S0919	05260517-N1016	31.6710 min, 05260517	31.6415		2.8 scans	0.88	TIC	2.2e-05	0.0059	1847	0.7	874	6766053		103594985	103547130		31.67		95	93	99	98
MUGWORT3_J2_Z07080508	S0919	05260517-N1016	31.6710 min, 05260517	32.9566		2.9 scans	0.38	57 m/z	0.00021	0.000514	1932	0.9	268	711824	0.000587	9037087	8705976	10305094	31.67		84	85	93	89
MUGWORT3_J2_Z07080508	S0919	05260517-N1016	31.6710 min, 05260517	34.284		3.1 scans	0.8	57 m/z	2.7e-05	0.0054	2019	0.7	780	5432949		94940831	89709254		31.67		86	83	97	93
MUGWORT3_J2_Z07080508	S0919	05260517-N1016	31.6710 min, 05260517	34.284		3.1 scans	0.81	57 m/z (313)	2.7e-05	0.00589	2019	0.7	782	5433629		103526160	97821501		31.67		84	82	98	93
MUGWORT1_J3_Z07110504	S0919	05260517-N1016	31.6710 min, 05260517	28.8329		2.7 scans	0.78	57 m/z	6.4e-05	0.00202	1664	1	446	2469913	0.00266	30795796	30352720	40394396	31.67		82	81	97	83
MUGWORT1_J3_Z07110504	S0919	05260517-N1016	31.6710 min, 05260517	31.6383		2.8 scans	0.87	57 m/z	2.8e-05	0.00592	1847	0.7	693	5537728		89963952	89829439		31.67		95	93	99	98
MUGWORT1_J3_Z07110504	S0919	05260517-N1016	31.6710 min, 05260517	31.6383		2.9 scans	0.89	TIC	2.8e-05	0.006	1847	0.6	701	5643745		91266414	91025852		31.67		95	92	98	98
MUGWORT1_J3_Z07110504	S0919	05260517-N1016	31.6710 min, 05260517	32.9519		3.2 scans	0.48	TIC	0.00022	0.000391	1932	0.9	237	703478	0.00114	5942462	5942462	17311884	31.67		83	84	94	90
MUGWORT1_J3_Z07110504	S0919	05260517-N1016	31.6710 min, 05260517	34.2778		3.1 scans	0.83	57 m/z	3.3e-05	0.00546	2018	0.8	637	4693051		82955900	79903550		31.67		86	82	97	93
MULBERRY1_Z07090528	S0919	05260517-N1016	31.6710 min, 05260517	31.6121		2.8 scans	0.62	57 m/z	0.0007	0.00103	1845	1.2	160	217195		2935192	2838287		31.67		93	97	96	95
MULBERRY1_Z07090528	S0919	05260517-N1016	31.6710 min, 05260517	31.6121		2.8 scans	0.64	TIC	0.00069	0.000813	1845	1.2	161	220585		2307419	2166689		31.67		93	97	96	95
MULBERRY2_Z07090529	S0919	05260517-N1016	31.6710 min, 05260517	31.606		2.9 scans	0.63	57 m/z	0.00057	0.000746	1844	1.3	187	316158		4682698	4381462		31.67		94	97	96	96
MULBERRY3_Z07090530	S0919	05260517-N1016	31.6710 min, 05260517	31.6136		3.0 scans	0.66	TIC	0.00058	0.00125	1845	1.2	159	216568		2388423	2169558		31.67		90	96	94	94
OLIVE2_J1_Z07080504	S0919	05260517-N1016	31.6710 min, 05260517	28.8328		2.7 scans	0.84	57 m/z	4.1e-05	0.00253	1664	0.9	604	3439290		47996240	45298177		31.67		83	82	97	83
OLIVE2_J1_Z07080504	S0919	05260517-N1016	31.6710 min, 05260517	30.2586		2.9 scans	0.49	57 m/z	0.00021	0.000492	1757	0.9	260	678696		9331321	8330183		31.67		80	80	93	87
OLIVE2_J1_Z07080504	S0919	05260517-N1016	31.6710 min, 05260517	31.6413		2.9 scans	0.89	57 m/z	2e-05	0.00603	1847	0.7	882	6850800		114403997	111893424		31.67		98	97	99	98
OLIVE2_J1_Z07080504	S0919	05260517-N1016	31.6710 min, 05260517	32.9518		3.7 scans	0.55	TIC	0.00013	0.00071	1932	0.7	330	1062148	0.000942	13471257	12967734	17861317	31.67		82	81	90	90
OLIVE2_J1_Z07080504	S0919	05260517-N1016	31.6710 min, 05260517	34.2884		3.2 scans	0.86	57 m/z	2e-05	0.00683	2019	0.7	911	7053188		129506206	118845593		31.67		88	84	98	94
OLIVE2_J1_Z07080504	S0919	05260517-N1016	31.6710 min, 05260517	34.2884		3.2 scans	0.86	57 m/z (204)	2e-05	0.00733	2019	0.7	912	7033607		139062798	127615512		31.67		86	84	98	94
OLIVE2_J1_Z07080504	S0919	05260517-N1016	31.6710 min, 05260517	34.2884		3.2 scans	0.87	TIC	1.9e-05	0.00662	2019	0.7	920	7220227		125610595	117023487		31.67		88	84	98	93
OLIVE2_J1_Z07080504	S0919	05260517-N1016	31.6710 min, 05260517	35.7127		3.7 scans	0.47	TIC	0.00018	0.000497	2112	0.7	287	767816		9440079	8630574		31.67		83	86	94	88
OLIVE2_J1_Z07080504	S0919	05260517-N1016	31.6710 min, 05260517	37.375		4.3 scans	0.76	57 m/z	4.2e-05	0.00413	2220	0.8	622	3386975		78371421	72279973		31.67		84	80	97	94
OLIVE3_J2_Z07080505	S0919	05260517-N1016	31.6710 min, 05260517	28.8345		2.8 scans	0.84	57 m/z	3.9e-05	0.0026	1664	1	627	3683265		52136013	48450703		31.67		83	82	97	84
OLIVE3_J2_Z07080505	S0919	05260517-N1016	31.6710 min, 05260517	30.2587		2.9 scans	0.52	57 m/z	0.00018	0.000503	1757	0.9	278	767988		10058155	8977157		31.67		82	81	96	88
OLIVE3_J2_Z07080505	S0919	05260517-N1016	31.6710 min, 05260517	31.643		2.9 scans	0.89	57 m/z	1.9e-05	0.00627	1847	0.7	933	7611344		125483822	121597682		31.67		99	98	99	98
OLIVE3_J2_Z07080505	S0919	05260517-N1016	31.6710 min, 05260517	32.9535		3.6 scans	0.54	TIC	0.00012	0.000701	1932	0.7	339	1149437	0.000925	14013628	13501687	18487913	31.67		82	81	90	88
OLIVE3_J2_Z07080505	S0919	05260517-N1016	31.6710 min, 05260517	34.2932		3.3 scans	0.88	57 m/z	1.9e-05	0.00727	2019	0.7	940	7448057		145492014	144783487		31.67		87	83	98	93
OLIVE3_J2_Z07080505	S0919	05260517-N1016	31.6710 min, 05260517	35.7189		3.7 scans	0.44	57 m/z	0.00018	0.000682	2112	0.9	291	800015		13648953	12713783		31.67		82	86	94	89
OLIVE3_J2_Z07080505	S0919	05260517-N1016	31.6710 min, 05260517	37.3813		4.2 scans	0.77	57 m/z	3.8e-05	0.00441	2220	0.8	658	3761272		88164479	84981973		31.67		84	80	97	94
OLIVE1_J3_Z07110503	S0919	05260517-N1016	31.6710 min, 05260517	28.8299		2.8 scans	0.85	57 m/z	4.4e-05	0.00282	1664	0.9	530	3364923		48555095	46768088		31.67		82	81	97	83
OLIVE1_J3_Z07110503	S0919	05260517-N1016	31.6710 min, 05260517	30.2541		3.0 scans	0.52	57 m/z	0.00021	0.000578	1756	1	236	702956		9936879	9004733		31.67		81	82	94	87
OLIVE1_J3_Z07110503	S0919	05260517-N1016	31.6710 min, 05260517	31.6384		2.9 scans	0.9	57 m/z	2.2e-05	0.0066	1847	0.7	777	6744576		113538057	113339469		31.67		99	98	99	99
OLIVE1_J3_Z07110503	S0919	05260517-N1016	31.6710 min, 05260517	32.9489		4.0 scans	0.57	TIC	0.00014	0.000775	1932	0.7	290	1068256	0.00106	13337732	13337732	18219250	31.67		83	82	90	89
OLIVE1_J3_Z07110503	S0919	05260517-N1016	31.6710 min, 05260517	34.2855		3.0 scans	0.89	57 m/z	2e-05	0.00769	2019	0.7	830	7490240		132278309	128222329		31.67		87	84	98	93
OLIVE1_J3_Z07110503	S0919	05260517-N1016	31.6710 min, 05260517	34.2855		3.0 scans	0.89	TIC	2e-05	0.00727	2019	0.7	830	7486612		125003864	119306118		31.67		87	84	98	93
OLIVE1_J3_Z07110503	S0919	05260517-N1016	31.6710 min, 05260517	35.7067		3.6 scans	0.48	57 m/z	0.00021	0.0007	2111	0.9	244	713311		12047077	11601573		31.67		81	83	95	88
OLIVE1_J3_Z07110503	S0919	05260517-N1016	31.6710 min, 05260517	35.7067		3.7 scans	0.49	TIC	0.0002	0.00047	2111	0.9	248	735208		8086274	7991195		31.67		82	84	94	88
OLIVE1_J3_Z07110503	S0919	05260517-N1016	31.6710 min, 05260517	37.3705		4.2 scans	0.81	57 m/z	4.4e-05	0.00457	2220	0.8	549	3392686		78615428	75689510		31.67		83	79	97	92
ORCHARD2_J1_Z05260510	S0919	05260517-N1016	31.6710 min, 05260517	27.3751		2.8 scans	0.8	57 m/z	6.7e-05	0.00157	1569	1	586	2249706		30235252	26921477		31.67		80	79	96	79
ORCHARD2_J1_Z05260510	S0919	05260517-N1016	31.6710 min, 05260517	28.9207		5.1 scans	0.81	TIC	1.6e-05	0.0176	1670	0.3	1493	9117022		339247799	338638488		31.67		86	88	81	88
ORCHARD2_J1_Z05260510	S0919	05260517-N1016	31.6710 min, 05260517	28.9207		5.4 scans	0.9	85 m/z	1.6e-05	0.0208	1670	0.3	1579	9123802		400379673	399541424		31.67		86	88	96	88
ORCHARD2_J1_Z05260510	S0919	05260517-N1016	31.6710 min, 05260517	28.9207		5.4 scans	0.95	85 m/z (73)	1.6e-05	0.0221	1670	0.3	1618	9106685		425989626	425097760		31.67		85	85	97	88
ORCHARD2_J1_Z05260510	S0919	05260517-N1016	31.6710 min, 05260517	30.2742		2.9 scans	0.67	57 m/z	7.4e-05	0.00142	1758	0.9	554	2047326		27308174	26456666		31.67		83	85	95	88
ORCHARD2_J1_Z05260510	S0919	05260517-N1016	31.6710 min, 05260517	31.7076		4.5 scans	0.78	85 m/z (119)	1.8e-05	0.0144	1851	0.4	1408	8275007		277839643	277839643		31.67		93	96	80	96
ORCHARD2_J1_Z05260510	S0919	05260517-N1016	31.6710 min, 05260517	31.7076		4.5 scans	0.8	85 m/z	1.7e-05	0.0144	1851	0.4	1428	8761008		277528083	277528083		31.67		97	97	81	97
ORCHARD2_J1_Z05260510	S0919	05260517-N1016	31.6710 min, 05260517	32.9997		5.7 scans	0.31	55 m/z (173)	9e-05	0.00261	1935	1.4	516	1669071		50281403	45436886		31.67		85	90	95	92
ORCHARD2_J1_Z05260510	S0919	05260517-N1016	31.6710 min, 05260517	34.3455		3.8 scans	0.89	71 m/z	1.7e-05	0.0129	2023	0.6	1455	8846127		249687209	243541981		31.67		88	84	98	94
ORCHARD2_J1_Z05260510	S0919	05260517-N1016	31.6710 min, 05260517	34.3455		3.8 scans	0.91	71 m/z (173)	1.7e-05	0.0136	2023	0.6	1466	8702007		262727994	256261810		31.67		85	83	97	94
ORCHARD3_J2_Z05260511	S0919	05260517-N1016	31.6710 min, 05260517	25.9096		5.3 scans	0.93	85 m/z	1.4e-05	0.0199	1474	0.3	1583	9323887		392052320	380367170		31.67		80	79	96	80
ORCHARD3_J2_Z05260511	S0919	05260517-N1016	31.6710 min, 05260517	27.3722		2.8 scans	0.82	57 m/z	5.3e-05	0.00181	1569	1	640	2594027		35582246	31822238		31.67		80	79	96	79
ORCHARD3_J2_Z05260511	S0919	05260517-N1016	31.6710 min, 05260517	28.9285		5.8 scans	0.85	99 m/z	1.5e-05	0.0199	1670	0.3	1505	8945488		391472210	390869314		31.67		86	85	82	88
ORCHARD3_J2_Z05260511	S0919	05260517-N1016	31.6710 min, 05260517	28.9346		6.1 scans	0.81	TIC	1.5e-05	0.0198	1671	0.2	1474	8733741		389990417	389557872		31.67		86	85	81	88
ORCHARD3_J2_Z05260511	S0919	05260517-N1016	31.6710 min, 05260517	28.9346		6.4 scans	0.93	71 m/z	1.5e-05	0.0234	1671	0.2	1582	9215505		461131231	460739931		31.67		86	87	96	88
ORCHARD3_J2_Z05260511	S0919	05260517-N1016	31.6710 min, 05260517	30.2713		3.1 scans	0.66	57 m/z	6.3e-05	0.00158	1757	0.9	584	2173382		31146901	30228631		31.67		87	86	97	89
ORCHARD3_J2_Z05260511	S0919	05260517-N1016	31.6710 min, 05260517	31.717		4.7 scans	0.81	TIC	1.4e-05	0.016	1852	0.3	1520	9267342		314593462	293559547		31.67		97	97	82	97
ORCHARD3_J2_Z05260511	S0919	05260517-N1016	31.6710 min, 05260517	31.717		4.9 scans	0.79	85 m/z (173)	1.5e-05	0.0174	1852	0.3	1509	9049242		342380026	324383373		31.67		93	97	90	95
ORCHARD3_J2_Z05260511	S0919	05260517-N1016	31.6710 min, 05260517	32.9891		>4 scans	0.44	55 m/z	7.2e-05	0.00133	1934	0	554	1914415	0.00206	26162615	24927471	40485610	31.67		85	83	94	89
ORCHARD3_J2_Z05260511	S0919	05260517-N1016	31.6710 min, 05260517	34.3534		4.1 scans	0.79	85 m/z	1.6e-05	0.012	2023	0.4	1373	8445142		236123881	223846519		31.67		87	84	82	94
ORCHARD1_J3_Z05260518	S0919	05260517-N1016	31.6710 min, 05260517	25.8939		4.2 scans	0.91	85 m/z	1.4e-05	0.015	1473	0.3	1487	9180107		286935543	265321669		31.67		80	80	97	80
ORCHARD1_J3_Z05260518	S0919	05260517-N1016	31.6710 min, 05260517	27.375		2.8 scans	0.81	57 m/z	5.2e-05	0.00173	1569	1	619	2470003		33200181	29569844		31.67		80	79	96	80
ORCHARD1_J3_Z05260518	S0919	05260517-N1016	31.6710 min, 05260517	28.919		4.9 scans	0.8	TIC	1.4e-05	0.0161	1670	0.3	1459	9112542		309140768	300313686		31.67		87	86	82	89
ORCHARD1_J3_Z05260518	S0919	05260517-N1016	31.6710 min, 05260517	28.919		5.1 scans	0.89	71 m/z	1.4e-05	0.0189	1670	0.3	1539	9257524		362678256	354130207		31.67		86	88	96	88
ORCHARD1_J3_Z05260518	S0919	05260517-N1016	31.6710 min, 05260517	30.2695		3.2 scans	0.67	TIC	6.1e-05	0.00144	1757	1	570	2104304		27674258	26357840		31.67		86	87	97	90
ORCHARD1_J3_Z05260518	S0919	05260517-N1016	31.6710 min, 05260517	30.2726		3.0 scans	0.7	57 m/z (451)	6.4e-05	0.00172	1758	0.9	572	2020732		32893290	31831035		31.67		83	83	97	88
ORCHARD1_J3_Z05260518	S0919	05260517-N1016	31.6710 min, 05260517	31.7029		4.0 scans	0.81	TIC	1.4e-05	0.0132	1851	0.4	1452	9072907		252230180	251146976		31.67		98	98	83	98
ORCHARD1_J3_Z05260518	S0919	05260517-N1016	31.6710 min, 05260517	31.7029		4.2 scans	0.89	85 m/z	1.4e-05	0.0155	1851	0.4	1524	9072907		296376627	295727012		31.67		98	98	97	98
ORCHARD1_J3_Z05260518	S0919	05260517-N1016	31.6710 min, 05260517	32.9781		3.3 scans	0.4	57 m/z (173)	8.6e-05	0.00148	1934	1.4	489	1509933		28374458	26761161		31.67		83	84	96	90
ORCHARD1_J3_Z05260518	S0919	05260517-N1016	31.6710 min, 05260517	34.3424		3.8 scans	0.87	TIC	1.5e-05	0.0108	2023	0.4	1336	8343195		207366251	189601265		31.67		88	84	98	94
ORCHARD1_J3_Z05260518	S0919	05260517-N1016	31.6710 min, 05260517	34.3424		3.8 scans	0.89	57 m/z	1.4e-05	0.0114	2023	0.5	1352	8706567		219299177	219299177		31.67		87	84	97	94
ORCHARD1_J3_Z05260518	S0919	05260517-N1016	31.6710 min, 05260517	34.3424		3.8 scans	0.91	57 m/z (355)	1.5e-05	0.0121	2023	0.5	1364	8210554		231290264	231290264		31.67		85	83	97	94
PECAN1_Z07090537	S0919	05260517-N1016	31.6710 min, 05260517	28.8129		3.1 scans	0.55	TIC	0.00031	0.000442	1663	1.4	233	499032		5592810	4927308		31.67		80	82	96	83
PECAN1_Z07090537	S0919	05260517-N1016	31.6710 min, 05260517	31.6106		2.8 scans	0.57	57 m/z	0.00026	0.000655	1845	1.1	259	603738		8289753	7708978		31.67		96	98	97	98
PECAN3_J2_Z07090539	S0919	05260517-N1016	31.6710 min, 05260517	28.8144		2.9 scans	0.6	57 m/z	0.00021	0.000718	1663	1.1	274	688543		9477615	8780368		31.67		81	84	95	85
PECAN3_J2_Z07090539	S0919	05260517-N1016	31.6710 min, 05260517	31.6121		2.8 scans	0.64	TIC	0.00017	0.000677	1845	1	309	853482	0.00079	8937844	8312406	10424869	31.67		96	97	98	98
PECAN2_J3_Z07100505	S0919	05260517-N1016	31.6710 min, 05260517	28.8115		2.9 scans	0.6	57 m/z	0.00022	0.000682	1663	1.2	258	643667		8967978	8460637		31.67		80	81	96	83
PECAN2_J3_Z07100505	S0919	05260517-N1016	31.6710 min, 05260517	31.6107		2.9 scans	0.65	57 m/z	0.00017	0.000855	1845	1.1	290	812250		11251006	10598582		31.67		94	95	96	97
REDOAK1_Z06220512	S0919	05260517-N1016	31.6710 min, 05260517	28.8298		2.8 scans	0.62	57 m/z	0.0001	0.00117	1664	1	395	1529878		20931147	18782634		31.67		80	80	96	82
REDOAK1_Z06220512	S0919	05260517-N1016	31.6710 min, 05260517	31.6259		2.9 scans	0.63	57 m/z	9e-05	0.00145	1846	0.9	421	1785634		25837040	23105495		31.67		95	95	96	94
REDOAK1_Z06220512	S0919	05260517-N1016	31.6710 min, 05260517	31.6259		3.4 scans	0.75	TIC	8.3e-05	0.00185	1846	1.2	459	1933011	0.00303	33064923	24452408	53910600	31.67		96	95	98	95
REDOAK2_Z06220513	S0919	05260517-N1016	31.6710 min, 05260517	28.8281		2.8 scans	0.63	57 m/z	0.00012	0.00105	1664	1	366	1327462		17747907	16065310		31.67		81	81	96	83
REDOAK2_Z06220513	S0919	05260517-N1016	31.6710 min, 05260517	31.6243		2.9 scans	0.6	57 m/z	0.00011	0.00131	1846	1	387	1528393		22190338	19300369		31.67		95	96	95	95
REDOAK3_Z06230502	S0919	05260517-N1016	31.6710 min, 05260517	28.8314		2.8 scans	0.64	57 m/z	0.00011	0.000996	1664	1.2	373	1383044		17517694	16690122		31.67		80	81	96	83
REDOAK3_Z06230502	S0919	05260517-N1016	31.6710 min, 05260517	31.6291		2.9 scans	0.61	57 m/z	9.7e-05	0.00122	1846	1	395	1574796		21510805	20727205		31.67		95	95	95	94
RYE1_Z07070504	S0919	05260517-N1016	31.6710 min, 05260517	28.8896		4.3 scans	0.75	TIC	1.7e-05	0.0242	1668	0.3	1244	9310764		312315434	299697566		31.67		81	80	68	83
RYE1_Z07070504	S0919	05260517-N1016	31.6710 min, 05260517	28.8896		4.5 scans	0.81	85 m/z	1.7e-05	0.0277	1668	0.3	1292	9310764		358178455	343936341		31.67		85	85	81	88
RYE1_Z07070504	S0919	05260517-N1016	31.6710 min, 05260517	30.2462		2.8 scans	0.73	57 m/z	0.00012	0.00137	1756	1	372	1336824		17681890	15980952		31.67		84	82	97	89
RYE1_Z07070504	S0919	05260517-N1016	31.6710 min, 05260517	31.6597		3.4 scans	0.83	85 m/z	1.8e-05	0.0175	1848	0.6	1167	8754011		226302684	221374384		31.67		98	97	83	98
RYE1_Z07070504	S0919	05260517-N1016	31.6710 min, 05260517	31.6597		3.4 scans	0.84	85 m/z (119)	1.8e-05	0.0179	1848	0.6	1169	8754011		231825134	226776569		31.67		96	97	83	98
RYE1_Z07070504	S0919	05260517-N1016	31.6710 min, 05260517	32.9502		2.9 scans	0.64	57 m/z	0.00013	0.00132	1932	1.2	357	1255534		17033640	16070142		31.67		84	83	93	89
RYE1_Z07070504	S0919	05260517-N1016	31.6710 min, 05260517	34.3145		3.6 scans	0.84	85 m/z	1.8e-05	0.0214	2021	0.5	1231	9016261		276230658	272204401		31.67		86	82	81	93
RYE2_Z07080501	S0919	05260517-N1016	31.6710 min, 05260517	28.8884		4.5 scans	0.85	85 m/z	1.5e-05	0.0319	1668	0.3	1298	9301797		344751899	337698687		31.67		82	81	81	83
RYE2_Z07080501	S0919	05260517-N1016	31.6710 min, 05260517	28.8884		4.5 scans	0.91	85 m/z (131)	1.6e-05	0.035	1668	0.3	1348	9110710		378172908	370435942		31.67		81	81	97	84
RYE2_Z07080501	S0919	05260517-N1016	31.6710 min, 05260517	30.2496		2.8 scans	0.74	TIC	0.00011	0.00136	1756	1	371	1241729		14708994	13537135		31.67		84	82	97	89
RYE2_Z07080501	S0919	05260517-N1016	31.6710 min, 05260517	30.2496		2.8 scans	0.75	57 m/z	0.00011	0.00156	1756	1.1	372	1253976		16854227	16249820		31.67		85	83	97	90
RYE2_Z07080501	S0919	05260517-N1016	31.6710 min, 05260517	31.6584		3.2 scans	0.82	85 m/z	1.6e-05	0.0189	1848	0.6	1160	8957949		204597910	200501617		31.67		99	98	83	99
RYE2_Z07080501	S0919	05260517-N1016	31.6710 min, 05260517	32.9536		2.9 scans	0.64	57 m/z	0.00013	0.00139	1932	1.4	341	1071143		15100600	14120709		31.67		84	82	95	88
RYE2_Z07080501	S0919	05260517-N1016	31.6710 min, 05260517	34.3117		3.9 scans	0.94	71 m/z	1.6e-05	0.0262	2021	0.5	1237	8986278		283244547	279257910		31.67		87	83	97	94
RYE3_Z07080502	S0919	05260517-N1016	31.6710 min, 05260517	28.8897		4.1 scans	0.76	TIC	1.6e-05	0.0273	1668	0.4	1307	9157436		321333130	321333130		31.67		81	80	68	82
RYE3_Z07080502	S0919	05260517-N1016	31.6710 min, 05260517	28.8912		4.4 scans	0.82	85 m/z	1.6e-05	0.0314	1668	0.4	1359	9157436		369748156	369748156		31.67		86	85	81	88
RYE3_Z07080502	S0919	05260517-N1016	31.6710 min, 05260517	30.2509		2.8 scans	0.75	57 m/z	9.5e-05	0.00182	1756	1.1	415	1571250		21500559	20381716		31.67		84	81	97	89
RYE3_Z07080502	S0919	05260517-N1016	31.6710 min, 05260517	31.6628		3.4 scans	0.83	85 m/z	1.7e-05	0.0196	1848	0.5	1189	8540448		231036368	223493838		31.67		98	97	83	98
RYE3_Z07080502	S0919	05260517-N1016	31.6710 min, 05260517	32.9533		2.9 scans	0.66	57 m/z	0.00011	0.00163	1932	1.3	385	1355321		19212599	18318492		31.67		85	84	95	90
RYE3_Z07080502	S0919	05260517-N1016	31.6710 min, 05260517	34.3145		3.9 scans	0.83	TIC	1.6e-05	0.0234	2021	0.5	1248	8903401		275159494	269801744		31.67		86	82	82	93
RYE3_Z07080502	S0919	05260517-N1016	31.6710 min, 05260517	34.3161		3.8 scans	0.75	85 m/z (223)	1.6e-05	0.0217	2021	0.5	1183	8903401		255767218	250821253		31.67		86	88	82	94
SYCAMORE2_J1_Z07090517	S0919	05260517-N1016	31.6710 min, 05260517	28.8328		2.8 scans	0.91	57 m/z	2.7e-05	0.0045	1664	0.8	807	6175494		94294093	89549999		31.67		83	81	98	84
SYCAMORE2_J1_Z07090517	S0919	05260517-N1016	31.6710 min, 05260517	31.6444		3.0 scans	0.71	57 m/z	4.6e-05	0.00244	1847	1.1	598	3602142		51202703	49053167		31.67		82	77	93	92
SYCAMORE3_J2_Z07110505	S0919	05260517-N1016	31.6710 min, 05260517	28.8438		2.8 scans	0.91	57 m/z	3.1e-05	0.00444	1665	0.8	697	5841536		89247614	89120360		31.67		83	82	97	84
SYCAMORE3_J2_Z07110505	S0919	05260517-N1016	31.6710 min, 05260517	30.2495		2.9 scans	0.58	57 m/z	0.00022	0.000508	1756	1.1	255	842596		10209888	10209888		31.67		82	82	94	88
SYCAMORE3_J2_Z07110505	S0919	05260517-N1016	31.6710 min, 05260517	30.2495		2.9 scans	0.59	57 m/z (159)	0.00021	0.000619	1756	1.1	258	850646		12417154	12417154		31.67		80	81	96	90
SYCAMORE3_J2_Z07110505	S0919	05260517-N1016	31.6710 min, 05260517	31.6492		3.0 scans	0.68	57 m/z	5.7e-05	0.00234	1847	1	506	3277417		47088288	43212139		31.67		85	82	94	92
SYCAMORE1_J3_Z07110508	S0919	05260517-N1016	31.6710 min, 05260517	28.8406		2.8 scans	0.92	57 m/z	3.7e-05	0.00429	1664	0.8	644	4987936		78061097	77888134		31.67		83	82	97	84
SYCAMORE1_J3_Z07110508	S0919	05260517-N1016	31.6710 min, 05260517	30.2495		2.8 scans	0.64	57 m/z	0.0002	0.000625	1756	1.1	267	910951		11380660	11367571		31.67		82	81	95	88
SYCAMORE1_J3_Z07110508	S0919	05260517-N1016	31.6710 min, 05260517	31.6445		>3 scans	0.79	TIC	6.1e-05	0.00251	1847	1.1	506	3031279		45762381	43503706		31.67		87	83	95	95
SYCAMORE1_J3_Z07110508	S0919	05260517-N1016	31.6710 min, 05260517	31.646		2.9 scans	0.73	57 m/z	6.1e-05	0.00231	1847	1	487	3031279		42140549	39589066		31.67		87	85	95	94
TIMOTHY1_Z07090531	S0919	05260517-N1016	31.6710 min, 05260517	28.8421		2.9 scans	0.95	57 m/z	1.8e-05	0.0131	1665	0.6	998	8106624		145984695	144936745		31.67		83	81	98	83
TIMOTHY1_Z07090531	S0919	05260517-N1016	31.6710 min, 05260517	30.2325		2.8 scans	0.59	57 m/z	0.00039	0.000441	1755	1.1	202	378565		4889487	4612995		31.67		80	81	94	88
TIMOTHY1_Z07090531	S0919	05260517-N1016	31.6710 min, 05260517	31.6183		2.8 scans	0.92	57 m/z	3.3e-05	0.00629	1845	0.9	713	4414003		69725856	69591944		31.67		99	98	99	98
TIMOTHY1_Z07090531	S0919	05260517-N1016	31.6710 min, 05260517	31.6183		2.8 scans	0.92	57 m/z (204)	3.3e-05	0.00641	1845	0.9	714	4413938		71076112	70939607		31.67		97	98	99	99
TIMOTHY1_Z07090531	S0919	05260517-N1016	31.6710 min, 05260517	34.2593		3.0 scans	0.88	57 m/z	3.7e-05	0.00604	2017	1	683	3991174		66902788	65549205		31.67		86	83	98	92
TIMOTHY1_Z07090531	S0919	05260517-N1016	31.6710 min, 05260517	34.2593		3.0 scans	0.88	57 m/z (173)	3.7e-05	0.00615	2017	1	680	3990210		68138861	66760269		31.67		84	84	97	93
TIMOTHY1_Z07090531	S0919	05260517-N1016	31.6710 min, 05260517	34.2608		3.2 scans	0.88	TIC	3.7e-05	0.00656	2017	1.4	684	3976807		72749458	71479111		31.67		86	84	98	93
TIMOTHY3_J2_Z07090533	S0919	05260517-N1016	31.6710 min, 05260517	28.836		3.0 scans	0.96	57 m/z	1.7e-05	0.0159	1664	0.7	1016	8244368		147948362	143919938		31.67		83	81	98	83
TIMOTHY3_J2_Z07090533	S0919	05260517-N1016	31.6710 min, 05260517	31.6184		2.8 scans	0.91	57 m/z	3e-05	0.00788	1845	1	746	4726834		73023470	67382882		31.67		99	98	99	98
TIMOTHY3_J2_Z07090533	S0919	05260517-N1016	31.6710 min, 05260517	34.2609		3.1 scans	0.91	57 m/z	3.3e-05	0.00804	2017	0.8	713	4245575		74555750	73295380		31.67		87	83	98	93
TIMOTHY3_J2_Z07090533	S0919	05260517-N1016	31.6710 min, 05260517	34.2609		3.1 scans	0.92	57 m/z (204)	3.3e-05	0.00835	2017	0.8	719	4251239		77399997	76091544		31.67		83	81	97	93
TIMOTHY3_J2_Z07090533	S0919	05260517-N1016	31.6710 min, 05260517	34.2609		3.2 scans	0.91	TIC	3.3e-05	0.00844	2017	1.1	715	4270408		78216541	76069152		31.67		86	84	97	93
TIMOTHY2_J3_Z07100504	S0919	05260517-N1016	31.6710 min, 05260517	28.8406		3.0 scans	0.96	57 m/z	2e-05	0.0124	1664	0.7	924	7438413		131915974	130602175		31.67		83	81	98	83
TIMOTHY2_J3_Z07100504	S0919	05260517-N1016	31.6710 min, 05260517	30.2325		2.8 scans	0.59	57 m/z	0.0004	0.000454	1755	1.2	199	385020		4825664	4657855		31.67		80	81	93	87
TIMOTHY2_J3_Z07100504	S0919	05260517-N1016	31.6710 min, 05260517	31.6199		2.8 scans	0.91	57 m/z	3.5e-05	0.00658	1845	1	706	4431060		69907740	69808197		31.67		99	98	99	98
TIMOTHY2_J3_Z07100504	S0919	05260517-N1016	31.6710 min, 05260517	34.2624		3.1 scans	0.89	57 m/z	3.9e-05	0.00665	2017	0.8	671	3953725		70640356	69504789		31.67		86	83	97	93
WALNUT1_Z08240510	S0919	05260517-N1016	31.6710 min, 05260517	28.7439		2.8 scans	0.76	57 m/z	0.00012	0.00106	1658	1	366	802293	0.00119	9080927	8850748	10176360	31.67		80	80	94	80
WALNUT1_Z08240510	S0919	05260517-N1016	31.6710 min, 05260517	34.1749		3.3 scans	0.62	TIC	0.00014	0.000856	2012	1	349	715199		7323700	6392185		31.67		81	82	95	84
WALNUT2_Z08240511	S0919	05260517-N1016	31.6710 min, 05260517	34.1735		4.4 scans	0.59	TIC	0.00013	0.00124	2012	0.9	369	797279		10421049	9377919		31.67		83	85	95	85
WALNUT2_Z08240511	S0919	05260517-N1016	31.6710 min, 05260517	34.1766		3.5 scans	0.51	57 m/z	0.00015	0.00129	2012	1	341	681330		10845181	9325279		31.67		83	85	93	84
WALNUT3_Z08240512	S0919	05260517-N1016	31.6710 min, 05260517	28.7458		2.7 scans	0.76	57 m/z	0.0001	0.00115	1658	1	414	1042131	0.00129	11742952	11416741	13102813	31.67		80	80	94	80
WALNUT3_Z08240512	S0919	05260517-N1016	31.6710 min, 05260517	28.7458		2.7 scans	0.77	TIC	0.0001	0.000986	1658	1.2	415	1037163		10018158	9841056		31.67		80	80	95	81
WALNUT3_Z08240512	S0919	05260517-N1016	31.6710 min, 05260517	31.5404		5.4 scans	0.51	55 m/z	0.00021	0.000722	1840	0.9	286	513528		7337016	6546749		31.67		82	85	90	86
WALNUT3_Z08240512	S0919	05260517-N1016	31.6710 min, 05260517	34.1783		3.7 scans	0.64	TIC	9.5e-05	0.00144	2012	1.1	440	1141994		14663222	12367099		31.67		83	84	95	86
WHITEOAK1_Z07090513	S0919	05260517-N1016	31.6710 min, 05260517	28.8161		3.1 scans	0.71	TIC	0.00013	0.00108	1663	2.1	322	1064413	0.00126	14945561	13876243	17295571	31.67		81	82	96	83
WHITEOAK1_Z07090513	S0919	05260517-N1016	31.6710 min, 05260517	31.6138		>2 scans	0.38	TIC	0.00018	0.000139	1845	1	247	773268	0.00169	1911842	1911842	23198028	31.67		93	96	79	95
WHITEOAK2_Z07090514	S0919	05260517-N1016	31.6710 min, 05260517	28.8175		2.8 scans	0.66	57 m/z	0.00012	0.000973	1663	1.2	341	1228781		16248582	15339147		31.67		81	81	96	83
WHITEOAK2_Z07090514	S0919	05260517-N1016	31.6710 min, 05260517	31.6137		>2 scans	0.26	TIC	0.00029	9.05e-05	1845	0.9	228	522047	0.00122	1511963	1511963	20370201	31.67		91	97	62	95
WHITEOAK2_Z07090514	S0919	05260517-N1016	31.6710 min, 05260517	31.6137		3.0 scans	0.46	57 m/z	0.00013	0.000877	1845	1.1	298	1149357		14658679	12269853		31.67		88	90	78	88
WHITEOAK2_Z07090514	S0919	05260517-N1016	31.6710 min, 05260517	31.6137		3.0 scans	0.59	57 m/z (117)	0.00013	0.0013	1845	1.1	340	1146176		21845061	18285118		31.67		89	89	97	96
ASH1_Z06220509	S0919	05260518-N1019	31.7029 min, 05260518	25.894		5.0 scans	0.77	85 m/z	1.6e-05	0.022	1473	0.3	1350	9308469		393854880	379819225		31.7		82	83	84	85
ASH1_Z06220509	S0919	05260518-N1019	31.7029 min, 05260518	27.3582		2.8 scans	0.75	57 m/z	6.8e-05	0.00173	1568	0.9	490	2249115		31031578	26638361		31.7		86	85	95	87
ASH1_Z06220509	S0919	05260518-N1019	31.7029 min, 05260518	28.8592		3.3 scans	0.94	71 m/z	1.6e-05	0.0128	1666	0.6	1212	9128786		230037770	228299239		31.7		89	86	98	92
ASH1_Z06220509	S0919	05260518-N1019	31.7029 min, 05260518	30.2465		2.9 scans	0.42	57 m/z	0.00028	0.000365	1756	1.2	238	537748		6527800	5428057		31.7		84	83	93	91
ASH1_Z06220509	S0919	05260518-N1019	31.7029 min, 05260518	31.6262		2.9 scans	0.77	57 m/z	5.4e-05	0.00221	1846	1	557	2830451		39465416	37984452		31.7		87	83	95	96
ASH1_Z06220509	S0919	05260518-N1019	31.7029 min, 05260518	34.2657		3.2 scans	0.52	TIC	0.00015	0.000544	2018	0.9	338	1027488	0.000614	9721502	9571248	10962536	31.7		83	78	94	95
ASH2_Z06220510	S0919	05260518-N1019	31.7029 min, 05260518	25.8646		3.5 scans	0.8	85 m/z	1.8e-05	0.0162	1471	0.5	1196	9185335		227562762	227532642		31.7		85	84	85	86
ASH2_Z06220510	S0919	05260518-N1019	31.7029 min, 05260518	25.8646		3.5 scans	0.92	85 m/z (361)	1.8e-05	0.0187	1471	0.5	1276	9185335		262090736	262056046		31.7		83	84	97	86
ASH2_Z06220510	S0919	05260518-N1019	31.7029 min, 05260518	27.3533		2.8 scans	0.72	TIC	0.00014	0.000827	1568	1	352	1159914	0.000921	11586266	11586266	12893001	31.7		85	85	94	86
ASH2_Z06220510	S0919	05260518-N1019	31.7029 min, 05260518	28.8436		2.8 scans	0.94	57 m/z	2.1e-05	0.00903	1665	0.7	973	7904419		126521019	126448486		31.7		88	86	97	91
ASH2_Z06220510	S0919	05260518-N1019	31.7029 min, 05260518	28.8436		2.8 scans	0.94	57 m/z (159)	2.1e-05	0.00927	1665	0.7	975	7839539		129878830	129804371		31.7		86	86	97	91
ASH2_Z06220510	S0919	05260518-N1019	31.7029 min, 05260518	31.6213		2.8 scans	0.7	57 m/z	0.00011	0.00145	1845	1.1	403	1480199		20406063	19668643		31.7		87	82	95	96
ASH3_Z06230501	S0919	05260518-N1019	31.7029 min, 05260518	25.8954		4.5 scans	0.71	TIC	1.4e-05	0.0188	1473	0.4	1276	9037955		321291644	317631985		31.7		81	83	72	85
ASH3_Z06230501	S0919	05260518-N1019	31.7029 min, 05260518	25.8954		4.8 scans	0.76	85 m/z	1.4e-05	0.0215	1473	0.4	1321	9037955		367877692	367620441		31.7		86	87	85	89
ASH3_Z06230501	S0919	05260518-N1019	31.7029 min, 05260518	25.8954		4.8 scans	0.76	85 m/z (159)	1.4e-05	0.0216	1473	0.4	1316	9037955		369535316	369276906		31.7		80	82	84	86
ASH3_Z06230501	S0919	05260518-N1019	31.7029 min, 05260518	27.3642		2.8 scans	0.77	57 m/z	5.9e-05	0.00197	1568	1.1	496	2257624		33690122	29005996		31.7		86	85	95	87
ASH3_Z06230501	S0919	05260518-N1019	31.7029 min, 05260518	28.8636		3.4 scans	0.8	85 m/z	1.5e-05	0.0111	1666	0.6	1114	8825437		190190594	188119613		31.7		88	86	85	92
ASH3_Z06230501	S0919	05260518-N1019	31.7029 min, 05260518	30.2525		2.8 scans	0.49	57 m/z	0.0002	0.000476	1756	1.2	262	653295		8131806	7109132		31.7		84	82	92	94
ASH3_Z06230501	S0919	05260518-N1019	31.7029 min, 05260518	31.6322		2.8 scans	0.79	57 m/z	4.8e-05	0.00226	1846	1	557	2769959		38647627	38531536		31.7		88	83	96	97
ASH3_Z06230501	S0919	05260518-N1019	31.7029 min, 05260518	31.6322		2.8 scans	0.8	57 m/z (474)	4.9e-05	0.00247	1846	1	560	2751528		42298436	42171379		31.7		85	82	96	97
ASH3_Z06230501	S0919	05260518-N1019	31.7029 min, 05260518	34.2732		3.2 scans	0.55	TIC	0.00013	0.000583	2018	0.9	340	1027251		9960328	9960328		31.7		85	81	95	95
BERMUDA1_Z06220506	S0919	05260518-N1019	31.7029 min, 05260518	25.8955		5.3 scans	0.77	85 m/z	1.8e-05	0.0213	1473	0.4	1315	8684005		392675289	392467312		31.7		83	82	72	84
BERMUDA1_Z06220506	S0919	05260518-N1019	31.7029 min, 05260518	25.8955		5.3 scans	0.78	85 m/z (57)	2.6e-05	0.0218	1473	0.4	1322	6245349		401635657	401422935		31.7		82	83	72	85
BERMUDA1_Z06220506	S0919	05260518-N1019	31.7029 min, 05260518	27.3689		2.9 scans	0.91	57 m/z	2.3e-05	0.00587	1569	0.8	892	6880646		107885007	103699074		31.7		87	85	96	88
BERMUDA1_Z06220506	S0919	05260518-N1019	31.7029 min, 05260518	28.9452		>7 scans	0.77	TIC	1.9e-05	0.0322	1671	0.2	1414	8388096	0.0425	592545632	557267193	780510449	31.7		87	84	96	91
BERMUDA1_Z06220506	S0919	05260518-N1019	31.7029 min, 05260518	28.959		8.3 scans	0.57	323 m/z	3e-05	0.0293	1672	0.4	1212	5335385		539048561	507673027		31.7		82	82	50	88
BERMUDA1_Z06220506	S0919	05260518-N1019	31.7029 min, 05260518	28.9667		8.9 scans	0.84	55 m/z (380)	1.8e-05	0.0457	1673	0.2	1511	9003896		839983469	837550578		31.7		80	87	92	83
BERMUDA1_Z06220506	S0919	05260518-N1019	31.7029 min, 05260518	28.9667		8.9 scans	0.88	55 m/z	1.8e-05	0.0476	1673	0.2	1552	9003896		874436408	871903729		31.7		92	89	84	96
BERMUDA1_Z06220506	S0919	05260518-N1019	31.7029 min, 05260518	28.9667		9.0 scans	0.88	TIC	1.9e-05	0.0144	1673	2.5	1554	8524460	0.0489	266254725	266254725	898046140	31.7		89	95	93	94
BERMUDA1_Z06220506	S0919	05260518-N1019	31.7029 min, 05260518	30.2618		2.9 scans	0.88	57 m/z	3.1e-05	0.00407	1757	0.9	773	5196036		74809460	73942692		31.7		88	83	96	96
BERMUDA1_Z06220506	S0919	05260518-N1019	31.7029 min, 05260518	31.6615		3.3 scans	0.79	85 m/z (57)	2.1e-05	0.0105	1848	0.6	1118	7573344		194232314	185461771		31.7		84	80	84	97
BERMUDA1_Z06220506	S0919	05260518-N1019	31.7029 min, 05260518	31.6615		3.3 scans	0.81	85 m/z	1.9e-05	0.0102	1848	0.6	1127	8510862		188438512	179929587		31.7		88	82	85	99
BERMUDA1_Z06220506	S0919	05260518-N1019	31.7029 min, 05260518	31.6692		4.1 scans	0.7	57 m/z	1.9e-05	0.00915	1849	0.4	963	8337832		168094984	162303189		31.7		87	94	69	97
BERMUDA1_Z06220506	S0919	05260518-N1019	31.7029 min, 05260518	34.3117		3.5 scans	0.89	71 m/z	1.8e-05	0.012	2021	0.6	1161	8775895		222184299	216725403		31.7		84	76	97	98
BERMUDA1_Z06220506	S0919	05260518-N1019	31.7029 min, 05260518	37.4059		4.5 scans	0.9	57 m/z	1.9e-05	0.0128	2222	0.6	1068	8491578		235672699	226985249		31.7		80	71	96	98
BERMUDA2_Z06220507	S0919	05260518-N1019	31.7029 min, 05260518	25.894		4.7 scans	0.76	TIC	1.7e-05	0.0201	1473	0.3	1310	9274868		349151418	332321430		31.7		84	82	72	84
BERMUDA2_Z06220507	S0919	05260518-N1019	31.7029 min, 05260518	25.894		4.9 scans	0.84	85 m/z	1.7e-05	0.0232	1473	0.3	1376	9274868		403440076	383455381		31.7		84	83	84	85
BERMUDA2_Z06220507	S0919	05260518-N1019	31.7029 min, 05260518	25.894		4.9 scans	0.89	85 m/z (131)	1.7e-05	0.0252	1473	0.3	1411	9274868		438538272	416814962		31.7		83	83	97	85
BERMUDA2_Z06220507	S0919	05260518-N1019	31.7029 min, 05260518	27.3673		3.0 scans	0.9	57 m/z	2.8e-05	0.00541	1569	0.8	815	5823424		93925868	90719602		31.7		87	85	96	88
BERMUDA2_Z06220507	S0919	05260518-N1019	31.7029 min, 05260518	28.9467		7.8 scans	0.69	381 m/z	3.2e-05	0.0336	1671	0.2	1324	5108753		583241192	581650738		31.7		84	82	61	89
BERMUDA2_Z06220507	S0919	05260518-N1019	31.7029 min, 05260518	28.9651		9.6 scans	1	85 m/z	1.7e-05	0.0543	1673	0.1	1578	9372936		943104374	943104374		31.7		87	84	96	91
BERMUDA2_Z06220507	S0919	05260518-N1019	31.7029 min, 05260518	30.2603		2.8 scans	0.86	57 m/z	3.6e-05	0.00372	1757	0.9	718	4498294		64670744	63570405		31.7		88	83	96	96
BERMUDA2_Z06220507	S0919	05260518-N1019	31.7029 min, 05260518	30.2603		2.8 scans	0.87	57 m/z (159)	3.6e-05	0.00399	1757	0.9	719	4518046		69335139	68155438		31.7		85	81	96	96
BERMUDA2_Z06220507	S0919	05260518-N1019	31.7029 min, 05260518	31.6584		3.0 scans	0.92	71 m/z	1.8e-05	0.0114	1848	0.6	1195	8977735		198850662	195086767		31.7		89	83	97	99
BERMUDA2_Z06220507	S0919	05260518-N1019	31.7029 min, 05260518	34.3024		3.4 scans	0.87	71 m/z	1.8e-05	0.0109	2020	0.6	1114	8700597		190166991	179436789		31.7		83	75	96	98
BERMUDA2_Z06220507	S0919	05260518-N1019	31.7029 min, 05260518	34.3024		3.4 scans	0.88	71 m/z (173)	2.1e-05	0.0116	2020	0.6	1117	7673202		202704866	191267212		31.7		81	76	96	98
BERMUDA2_Z06220507	S0919	05260518-N1019	31.7029 min, 05260518	37.3982		4.6 scans	0.88	57 m/z	2.2e-05	0.0117	2221	0.5	982	7382825		203316754	190574410		31.7		80	71	96	98
BERMUDA3_Z06220508	S0919	05260518-N1019	31.7029 min, 05260518	25.8923		5.0 scans	0.85	85 m/z	1.7e-05	0.0218	1473	0.3	1336	9339792		395036379	386445913		31.7		84	83	84	85
BERMUDA3_Z06220508	S0919	05260518-N1019	31.7029 min, 05260518	25.8923		5.0 scans	0.96	85 m/z (361)	1.9e-05	0.0251	1473	0.3	1418	8734794		453602669	443738620		31.7		82	82	96	84
BERMUDA3_Z06220508	S0919	05260518-N1019	31.7029 min, 05260518	27.3656		3.0 scans	0.9	57 m/z	3e-05	0.00486	1568	0.8	786	5493472		87833273	85181893		31.7		86	85	96	87
BERMUDA3_Z06220508	S0919	05260518-N1019	31.7029 min, 05260518	28.9312		>6 scans	0.71	TIC	1.9e-05	0.0271	1670	0.3	1344	8388096	0.0355	490322161	490322161	640653017	31.7		87	87	95	91
BERMUDA3_Z06220508	S0919	05260518-N1019	31.7029 min, 05260518	28.9435		7.3 scans	0.67	381 m/z	3e-05	0.0304	1671	0.3	1297	5374744		549728857	533196328		31.7		80	83	58	89
BERMUDA3_Z06220508	S0919	05260518-N1019	31.7029 min, 05260518	28.9512		7.5 scans	0.71	99 m/z	2.7e-05	0.0337	1672	0.2	1389	5980186		608564433	585121885		31.7		89	91	62	95
BERMUDA3_Z06220508	S0919	05260518-N1019	31.7029 min, 05260518	28.9512		7.9 scans	0.91	TIC	1.9e-05	0.0145	1672	2.4	1568	8568491	0.0453	262905670	262905670	817509343	31.7		92	96	95	95
BERMUDA3_Z06220508	S0919	05260518-N1019	31.7029 min, 05260518	30.2586		2.9 scans	0.86	57 m/z	3.9e-05	0.00342	1757	0.9	689	4172333		61887393	60671506		31.7		88	83	96	96
BERMUDA3_Z06220508	S0919	05260518-N1019	31.7029 min, 05260518	31.6567		3.1 scans	0.93	71 m/z	1.8e-05	0.0107	1848	0.6	1162	9084146		193818173	190610133		31.7		88	83	97	98
BERMUDA3_Z06220508	S0919	05260518-N1019	31.7029 min, 05260518	34.2992		3.3 scans	0.89	TIC	1.8e-05	0.00995	2020	0.7	1107	8776402		179616078	171938927		31.7		81	72	96	98
BERMUDA3_Z06220508	S0919	05260518-N1019	31.7029 min, 05260518	34.3008		3.3 scans	0.89	57 m/z (173)	2.1e-05	0.0108	2020	0.6	1108	7803620		196390502	187608780		31.7		81	75	96	98
BIRCH1_Z08240503	S0919	05260518-N1019	31.7029 min, 05260518	25.7545		2.8 scans	0.92	57 m/z	1.2e-05	0.00259	1464	0.8	1062	7581655		101731423	101680336		31.7		82	81	94	82
BIRCH1_Z08240503	S0919	05260518-N1019	31.7029 min, 05260518	28.7688		2.9 scans	0.93	71 m/z	1e-05	0.0043	1660	0.7	1334	8972413		168930326	164805787		31.7		89	87	96	91
BIRCH1_Z08240503	S0919	05260518-N1019	31.7029 min, 05260518	31.545		2.9 scans	0.53	57 m/z	4.2e-05	0.000711	1840	1	550	2127988		27927222	26519808		31.7		83	82	90	88
BIRCH2_Z08240504	S0919	05260518-N1019	31.7029 min, 05260518	25.762		2.9 scans	0.9	71 m/z	1.1e-05	0.003	1464	0.8	1226	8771352		137583984	132915381		31.7		83	82	95	83
BIRCH2_Z08240504	S0919	05260518-N1019	31.7029 min, 05260518	28.7794		3.4 scans	0.77	71 m/z	1.1e-05	0.00398	1661	0.5	1294	8755598		182652433	174559512		31.7		89	87	85	92
BIRCH2_Z08240504	S0919	05260518-N1019	31.7029 min, 05260518	28.7809		3.4 scans	0.78	TIC	1.1e-05	0.00378	1661	0.5	1295	8735384		173331292	164183159		31.7		89	87	85	92
BIRCH2_Z08240504	S0919	05260518-N1019	31.7029 min, 05260518	31.5494		2.8 scans	0.59	57 m/z	3.4e-05	0.000825	1841	1	656	3002879		37797723	36255573		31.7		84	82	90	89
BIRCH3_Z08240505	S0919	05260518-N1019	31.7029 min, 05260518	25.7591		2.7 scans	0.91	57 m/z	1.3e-05	0.00266	1464	0.8	1109	8037270		103771891	101147774		31.7		82	81	94	82
BIRCH3_Z08240505	S0919	05260518-N1019	31.7029 min, 05260518	28.7719		3.0 scans	0.9	71 m/z	1.2e-05	0.00433	1660	0.8	1352	8716145		168435890	161831625		31.7		89	87	97	91
BIRCH3_Z08240505	S0919	05260518-N1019	31.7029 min, 05260518	31.5481		2.9 scans	0.54	57 m/z	4.9e-05	0.000729	1841	1	565	2190710		28360396	26542849		31.7		83	82	89	88
BLUEGRASS1_Z06220503	S0919	05260518-N1019	31.7029 min, 05260518	25.8248		2.8 scans	0.8	57 m/z	0.0001	0.0018	1468	1.1	416	1585898		21787735	19452112		31.7		81	79	95	83
BLUEGRASS1_Z06220503	S0919	05260518-N1019	31.7029 min, 05260518	28.8407		3.0 scans	0.92	57 m/z	2.5e-05	0.00917	1664	0.8	886	6646533		110613237	108872257		31.7		88	86	97	91
BLUEGRASS1_Z06220503	S0919	05260518-N1019	31.7029 min, 05260518	30.248		2.9 scans	0.54	57 m/z	0.00026	0.000623	1756	1.2	261	630927		7517606	6962857		31.7		80	80	91	93
BLUEGRASS1_Z06220503	S0919	05260518-N1019	31.7029 min, 05260518	30.248		2.9 scans	0.55	TIC	0.00026	0.000457	1756	1	262	628838		5519991	5030366		31.7		82	80	93	94
BLUEGRASS1_Z06220503	S0919	05260518-N1019	31.7029 min, 05260518	31.6445		3.2 scans	0.92	57 m/z	1.9e-05	0.0139	1847	0.8	1083	8700921		168333164	158979177		31.7		88	82	97	99
BLUEGRASS1_Z06220503	S0919	05260518-N1019	31.7029 min, 05260518	34.2732		3.1 scans	0.84	57 m/z	4.5e-05	0.00489	2018	1	655	3654625		58976891	57161256		31.7		84	78	96	97
BLUEGRASS2_Z06220504	S0919	05260518-N1019	31.7029 min, 05260518	25.8232		2.7 scans	0.83	57 m/z	9.2e-05	0.00204	1468	1	444	1849478		24434876	22324718		31.7		82	81	94	84
BLUEGRASS2_Z06220504	S0919	05260518-N1019	31.7029 min, 05260518	28.8421		3.0 scans	0.92	57 m/z	2.4e-05	0.00998	1665	0.8	921	7083043		119103280	119091083		31.7		88	86	97	91
BLUEGRASS2_Z06220504	S0919	05260518-N1019	31.7029 min, 05260518	30.2464		2.9 scans	0.56	57 m/z	0.00025	0.000702	1756	1.2	274	680996		8377421	7828641		31.7		84	82	93	94
BLUEGRASS2_Z06220504	S0919	05260518-N1019	31.7029 min, 05260518	31.646		3.1 scans	0.92	71 m/z	1.9e-05	0.015	1847	0.7	1121	8693763		179399900	170191519		31.7		88	82	97	99
BLUEGRASS2_Z06220504	S0919	05260518-N1019	31.7029 min, 05260518	34.2732		3.0 scans	0.85	57 m/z	4.2e-05	0.00536	2018	1	689	4017187		63999627	62215858		31.7		84	77	96	97
BLUEGRASS3_Z06220505	S0919	05260518-N1019	31.7029 min, 05260518	25.8231		2.8 scans	0.82	57 m/z	9.1e-05	0.00186	1468	1	451	1942422	0.00189	24910985	23986028	25212630	31.7		82	80	94	83
BLUEGRASS3_Z06220505	S0919	05260518-N1019	31.7029 min, 05260518	28.842		2.9 scans	0.92	57 m/z	2.3e-05	0.00948	1665	0.8	949	7629330		126533223	126398290		31.7		89	86	97	91
BLUEGRASS3_Z06220505	S0919	05260518-N1019	31.7029 min, 05260518	30.2478		2.8 scans	0.54	TIC	0.00024	0.00046	1756	1.1	282	737073		6140071	5583803		31.7		82	81	93	93
BLUEGRASS3_Z06220505	S0919	05260518-N1019	31.7029 min, 05260518	31.6474		3.2 scans	0.91	71 m/z	2e-05	0.0142	1847	0.7	1120	8585413		190017674	178461053		31.7		88	83	97	99
BLUEGRASS3_Z06220505	S0919	05260518-N1019	31.7029 min, 05260518	31.6474		3.2 scans	0.92	71 m/z (245)	2.1e-05	0.0149	1847	0.7	1123	8176529		200005990	187841893		31.7		87	83	97	99
BLUEGRASS3_Z06220505	S0919	05260518-N1019	31.7029 min, 05260518	34.273		3.1 scans	0.84	57 m/z	4.3e-05	0.00506	2018	1	691	4128188		67529034	65673335		31.7		84	78	96	97
BOX1_Z05260515	S0919	05260518-N1019	31.7029 min, 05260518	25.8772		3.7 scans	0.81	TIC	1.5e-05	0.0109	1472	0.4	1319	9004020		203571870	201834675		31.7		84	84	85	86
BOX1_Z05260515	S0919	05260518-N1019	31.7029 min, 05260518	25.8772		3.8 scans	0.92	71 m/z (259)	1.5e-05	0.013	1472	0.4	1403	9258581		242726356	239697093		31.7		87	89	97	90
BOX1_Z05260515	S0919	05260518-N1019	31.7029 min, 05260518	25.8772		3.8 scans	0.94	71 m/z	1.5e-05	0.0131	1472	0.4	1418	9258581		244460465	241409560		31.7		88	87	98	89
BOX1_Z05260515	S0919	05260518-N1019	31.7029 min, 05260518	27.366		>3 scans	0.78	TIC	0.00011	0.000664	1568	1.2	425	1195804	0.00171	12344468	12344468	31786879	31.7		84	83	94	86
BOX1_Z05260515	S0919	05260518-N1019	31.7029 min, 05260518	28.9085		5.5 scans	0.68	85 m/z (57)	2.1e-05	0.0163	1669	0.3	1321	6503267		303524122	303446567		31.7		81	81	71	88
BOX1_Z05260515	S0919	05260518-N1019	31.7029 min, 05260518	28.9085		5.5 scans	0.84	85 m/z	1.5e-05	0.0198	1669	0.3	1467	8924466		369156818	369062494		31.7		93	90	86	97
BOX1_Z05260515	S0919	05260518-N1019	31.7029 min, 05260518	28.9192		6.5 scans	0.78	57 m/z	1.5e-05	0.0195	1670	0.2	1358	9131033		363390888	362803928		31.7		90	98	80	94
BOX1_Z05260515	S0919	05260518-N1019	31.7029 min, 05260518	31.6586		3.1 scans	0.92	57 m/z	1.6e-05	0.00803	1848	0.7	1235	8338327		149356245	148922471		31.7		90	85	97	98
BOX1_Z05260515	S0919	05260518-N1019	31.7029 min, 05260518	34.3072		3.5 scans	0.85	57 m/z	1.8e-05	0.00847	2020	0.6	1188	7474998		157483620	143803113		31.7		87	81	97	98
BOX1_Z05260515	S0919	05260518-N1019	31.7029 min, 05260518	37.4015		4.4 scans	0.74	57 m/z	4.3e-05	0.00396	2222	0.8	746	3254120		73682719	70042188		31.7		85	79	96	96
BOX1_Z05260515	S0919	05260518-N1019	31.7029 min, 05260518	37.4015		4.4 scans	0.75	57 m/z (215)	4.3e-05	0.00451	2222	0.8	748	3255844		83970230	79821412		31.7		82	78	96	96
BOX2_Z05260516	S0919	05260518-N1019	31.7029 min, 05260518	25.8943		4.2 scans	0.81	TIC	1.4e-05	0.0117	1473	0.4	1428	9113078		267315628	243461579		31.7		85	84	85	86
BOX2_Z05260516	S0919	05260518-N1019	31.7029 min, 05260518	25.8943		4.4 scans	0.8	85 m/z	1.4e-05	0.0122	1473	0.4	1415	9158061		277371227	277371227		31.7		88	87	84	89
BOX2_Z05260516	S0919	05260518-N1019	31.7029 min, 05260518	27.3707		>3 scans	0.78	TIC	7.7e-05	0.00078	1569	1.1	511	1707042	0.00182	17714431	17714431	41296950	31.7		86	85	94	87
BOX2_Z05260516	S0919	05260518-N1019	31.7029 min, 05260518	28.9363		6.5 scans	0.82	TIC	1.4e-05	0.0196	1671	0.2	1537	9233022		446331081	425061364		31.7		92	89	86	97
BOX2_Z05260516	S0919	05260518-N1019	31.7029 min, 05260518	28.9363		6.9 scans	0.82	85 m/z (131)	1.4e-05	0.0218	1671	0.2	1533	9121356		495813673	467106413		31.7		88	87	98	93
BOX2_Z05260516	S0919	05260518-N1019	31.7029 min, 05260518	28.9363		6.9 scans	0.89	85 m/z	1.4e-05	0.0227	1671	0.2	1602	9215817		516074144	486193818		31.7		93	92	98	97
BOX2_Z05260516	S0919	05260518-N1019	31.7029 min, 05260518	30.2637		3.1 scans	0.59	TIC	5.7e-05	0.00141	1757	0.8	593	2292392		32081637	29448074		31.7		82	81	92	93
BOX2_Z05260516	S0919	05260518-N1019	31.7029 min, 05260518	31.671		3.4 scans	0.91	71 m/z	1.4e-05	0.00907	1849	0.5	1373	9114880		205854817	205418524		31.7		90	85	98	99
BOX2_Z05260516	S0919	05260518-N1019	31.7029 min, 05260518	31.671		3.4 scans	0.92	71 m/z (119)	1.4e-05	0.00933	1849	0.5	1374	9043991		211871881	211422836		31.7		88	85	98	99
BOX2_Z05260516	S0919	05260518-N1019	31.7029 min, 05260518	32.9692		3.0 scans	0.47	57 m/z (243)	0.00013	0.000695	1933	0.9	387	949064	0.000705	15791794	15203557	15996895	31.7		82	82	94	92
BOX2_Z05260516	S0919	05260518-N1019	31.7029 min, 05260518	34.3197		3.7 scans	0.88	TIC	1.5e-05	0.00897	2021	0.6	1355	8570033		203623596	195863177		31.7		86	79	97	99
BOX2_Z05260516	S0919	05260518-N1019	31.7029 min, 05260518	34.3197		3.8 scans	0.86	71 m/z	1.5e-05	0.00946	2021	0.6	1340	8461128		214704416	205865868		31.7		86	80	97	99
BOX2_Z05260516	S0919	05260518-N1019	31.7029 min, 05260518	37.4185		4.3 scans	0.68	57 m/z	2.9e-05	0.00439	2223	0.8	882	4503900		99772298	93941463		31.7		81	76	95	94
BOX2_Z05260516	S0919	05260518-N1019	31.7029 min, 05260518	37.4185		4.5 scans	0.73	TIC	2.7e-05	0.00439	2223	0.7	911	4799480		99729207	91284537		31.7		82	76	95	94
BOX3_Z05260517	S0919	05260518-N1019	31.7029 min, 05260518	25.8943		4.2 scans	0.93	TIC	1.4e-05	0.0121	1473	0.3	1473	9220994		283950568	272355406		31.7		86	85	98	87
BOX3_Z05260517	S0919	05260518-N1019	31.7029 min, 05260518	25.8943		4.3 scans	0.92	71 m/z	1.4e-05	0.0125	1473	0.3	1467	9272029		294448166	281913066		31.7		89	88	98	90
BOX3_Z05260517	S0919	05260518-N1019	31.7029 min, 05260518	27.3722		>3 scans	0.76	TIC	8.7e-05	0.000602	1569	1	476	1542399	0.00168	14108796	14108796	39351555	31.7		84	83	93	86
BOX3_Z05260517	S0919	05260518-N1019	31.7029 min, 05260518	28.9363		6.3 scans	0.83	TIC	1.4e-05	0.0183	1671	0.2	1523	9353930		430749408	415450849		31.7		88	86	85	92
BOX3_Z05260517	S0919	05260518-N1019	31.7029 min, 05260518	28.9363		6.6 scans	0.87	85 m/z (131)	1.4e-05	0.0207	1671	0.2	1554	9353930		486875715	479794467		31.7		92	97	97	97
BOX3_Z05260517	S0919	05260518-N1019	31.7029 min, 05260518	28.9363		6.6 scans	0.91	85 m/z	1.4e-05	0.0213	1671	0.2	1593	9353930		499071723	491813093		31.7		93	91	97	97
BOX3_Z05260517	S0919	05260518-N1019	31.7029 min, 05260518	30.2652		3.2 scans	0.59	TIC	6.9e-05	0.00118	1757	0.8	546	1933536		27690927	25410592		31.7		80	76	91	93
BOX3_Z05260517	S0919	05260518-N1019	31.7029 min, 05260518	31.671		3.3 scans	0.88	57 m/z	1.5e-05	0.00775	1849	0.5	1292	8607993		181752890	170560176		31.7		90	85	97	99
BOX3_Z05260517	S0919	05260518-N1019	31.7029 min, 05260518	32.9692		2.9 scans	0.45	57 m/z (243)	0.00014	0.000642	1933	1	371	898946		15048778	13492203		31.7		82	82	94	92
BOX3_Z05260517	S0919	05260518-N1019	31.7029 min, 05260518	34.3181		3.6 scans	0.85	57 m/z	1.5e-05	0.00832	2021	0.6	1295	8426223		194958272	186652866		31.7		86	80	97	99
BOX3_Z05260517	S0919	05260518-N1019	31.7029 min, 05260518	34.3181		3.6 scans	0.85	57 m/z (204)	1.5e-05	0.00889	2021	0.6	1295	8468578		208429364	199550077		31.7		84	79	97	98
BOX3_Z05260517	S0919	05260518-N1019	31.7029 min, 05260518	37.417		4.4 scans	0.67	57 m/z	3.3e-05	0.00382	2223	0.8	828	4050908		89485832	84458548		31.7		81	76	95	94
BOX3_Z05260517	S0919	05260518-N1019	31.7029 min, 05260518	37.417		4.5 scans	0.71	TIC	3.1e-05	0.00372	2223	0.8	853	4309012		87208494	82574663		31.7		81	76	95	94
CEDAR2_Z07090541	S0919	05260518-N1019	31.7029 min, 05260518	37.3444		4.0 scans	0.75	57 m/z	0.00013	0.00281	2218	0.9	361	1127000		23725810	23093636		31.7		80	73	95	97
COTTONWOOD1_Z07090534	S0919	05260518-N1019	31.7029 min, 05260518	25.8523		3.6 scans	0.67	85 m/z	1.8e-05	0.00783	1470	0.5	1146	8639794		244571968	238046500		31.7		82	84	84	86
COTTONWOOD1_Z07090534	S0919	05260518-N1019	31.7029 min, 05260518	25.8616		4.6 scans	0.57	57 m/z	1.7e-05	0.00745	1471	0.3	1007	8868070		232590923	232052448		31.7		84	92	75	90
COTTONWOOD1_Z07090534	S0919	05260518-N1019	31.7029 min, 05260518	28.9051		4.6 scans	0.67	99 m/z	2.9e-05	0.0121	1669	0.3	1279	5440416		380152488	361083565		31.7		82	83	61	89
COTTONWOOD1_Z07090534	S0919	05260518-N1019	31.7029 min, 05260518	28.9051		5.0 scans	0.73	TIC	1.7e-05	0.0135	1669	0.3	1334	9225433		422125472	403273821		31.7		85	85	72	91
COTTONWOOD1_Z07090534	S0919	05260518-N1019	31.7029 min, 05260518	31.646		3.2 scans	0.88	71 m/z	1.8e-05	0.00612	1847	0.6	1088	8705079	0.00621	191121110	191121110	193759806	31.7		86	81	97	98
COTTONWOOD2_Z07090535	S0919	05260518-N1019	31.7029 min, 05260518	28.8836		4.1 scans	0.78	99 m/z	1.7e-05	0.0172	1667	0.3	1244	9322533		308740679	303347047		31.7		85	84	72	91
COTTONWOOD2_Z07090535	S0919	05260518-N1019	31.7029 min, 05260518	28.8882		4.6 scans	0.83	TIC	1.7e-05	0.0196	1668	0.3	1291	9119444		352803839	344521925		31.7		85	83	85	91
COTTONWOOD2_Z07090535	S0919	05260518-N1019	31.7029 min, 05260518	28.8882		4.9 scans	0.83	85 m/z	1.7e-05	0.0206	1668	0.3	1292	9358034		369287389	366553051		31.7		90	87	85	97
COTTONWOOD2_Z07090535	S0919	05260518-N1019	31.7029 min, 05260518	31.6368		3.1 scans	0.91	57 m/z	2.1e-05	0.00777	1846	0.6	934	7302914		139353102	132174459		31.7		87	81	97	98
COTTONWOOD2_Z07090535	S0919	05260518-N1019	31.7029 min, 05260518	31.6368		3.1 scans	0.92	57 m/z (87)	2.2e-05	0.0081	1846	0.6	938	7035977		145295740	137810968		31.7		86	82	97	99
COTTONWOOD3_Z07090536	S0919	05260518-N1019	31.7029 min, 05260518	25.851		3.5 scans	0.68	85 m/z	1.7e-05	0.00824	1470	0.6	1117	8915804		216020785	212278883		31.7		82	84	84	87
COTTONWOOD3_Z07090536	S0919	05260518-N1019	31.7029 min, 05260518	25.851		3.5 scans	0.74	85 m/z (361)	1.7e-05	0.00911	1470	0.6	1165	8915804		238784425	234648212		31.7		82	82	97	85
COTTONWOOD3_Z07090536	S0919	05260518-N1019	31.7029 min, 05260518	25.8525		3.4 scans	0.7	TIC	1.7e-05	0.00829	1470	0.7	1129	8915804		217431458	203143593		31.7		81	83	84	87
COTTONWOOD3_Z07090536	S0919	05260518-N1019	31.7029 min, 05260518	28.8868		5.4 scans	0.54	85 m/z	1.9e-05	0.0126	1668	0.2	1067	8325355		331861610	321990677		31.7		84	93	65	95
COTTONWOOD3_Z07090536	S0919	05260518-N1019	31.7029 min, 05260518	28.9053		5.1 scans	0.81	85 m/z	1.7e-05	0.0176	1669	0.3	1375	9322921		462123788	447502247		31.7		86	85	84	92
COTTONWOOD3_Z07090536	S0919	05260518-N1019	31.7029 min, 05260518	31.6461		3.2 scans	0.88	71 m/z	1.8e-05	0.00656	1847	0.7	1050	8635059	0.00669	172010393	165301585	175267455	31.7		86	81	97	98
ELM3_J1_Z07090527	S0919	05260518-N1019	31.7029 min, 05260518	28.8098		2.8 scans	0.64	57 m/z	0.00033	0.000732	1662	1.2	232	523228		7555241	6559413		31.7		84	85	93	89
ELM3_J1_Z07090527	S0919	05260518-N1019	31.7029 min, 05260518	31.6137		2.8 scans	0.86	57 m/z	5.8e-05	0.00412	1845	0.9	569	2943087		42524683	39466544		31.7		88	83	96	97
ELM3_J1_Z07090527	S0919	05260518-N1019	31.7029 min, 05260518	31.6137		2.8 scans	0.87	57 m/z (456)	5.8e-05	0.0044	1845	0.9	571	2941541		45418633	42152377		31.7		85	81	96	98
ELM2_Z07100503	S0919	05260518-N1019	31.7029 min, 05260518	28.8098		2.8 scans	0.72	57 m/z	0.00039	0.00115	1662	1.2	207	407132		6127149	5294445		31.7		85	84	93	89
ELM2_Z07100503	S0919	05260518-N1019	31.7029 min, 05260518	30.2324		2.8 scans	0.6	57 m/z	0.00068	0.000551	1755	1	157	232182		2921023	2704211		31.7		81	82	91	90
ELM2_Z07100503	S0919	05260518-N1019	31.7029 min, 05260518	31.6105		2.8 scans	0.88	57 m/z	8.4e-05	0.00525	1845	1	460	1884146		27867514	25965297		31.7		88	83	96	97
ELM1_J3_Z07110506	S0919	05260518-N1019	31.7029 min, 05260518	25.8214		2.8 scans	0.73	57 m/z	0.00014	0.00134	1468	1.1	320	1341316	0.00203	14213479	14213479	21460450	31.7		80	81	89	82
ELM1_J3_Z07110506	S0919	05260518-N1019	31.7029 min, 05260518	28.8265		2.9 scans	0.78	57 m/z	0.00014	0.00192	1664	1	329	1323509		20305294	17825429		31.7		87	85	95	91
ELM1_J3_Z07110506	S0919	05260518-N1019	31.7029 min, 05260518	30.2461		2.8 scans	0.68	57 m/z	0.00023	0.000983	1756	1	258	812897		10400089	9656044		31.7		85	83	95	94
ELM1_J3_Z07110506	S0919	05260518-N1019	31.7029 min, 05260518	31.6335		2.9 scans	0.87	57 m/z	4e-05	0.00708	1846	0.9	652	4829681		74933322	68444191		31.7		88	83	96	98
ELM1_J3_Z07110506	S0919	05260518-N1019	31.7029 min, 05260518	31.6335		2.9 scans	0.87	57 m/z (456)	4e-05	0.00759	1846	0.9	653	4822124		80279656	73327540		31.7		85	82	96	98
JOHNSON1_Z07090522	S0919	05260518-N1019	31.7029 min, 05260518	25.8631		3.8 scans	0.83	85 m/z	1.6e-05	0.0148	1471	0.4	1193	9279706		270770404	258757575		31.7		85	84	85	86
JOHNSON1_Z07090522	S0919	05260518-N1019	31.7029 min, 05260518	25.8631		3.8 scans	0.92	85 m/z (159)	1.6e-05	0.017	1471	0.4	1262	9279706		311081576	297280327		31.7		83	84	97	86
JOHNSON1_Z07090522	S0919	05260518-N1019	31.7029 min, 05260518	27.358		2.8 scans	0.89	57 m/z	2.7e-05	0.00475	1568	0.9	787	5774147	0.00483	86832405	82617366	88266759	31.7		87	86	96	88
JOHNSON1_Z07090522	S0919	05260518-N1019	31.7029 min, 05260518	28.9282		6.1 scans	0.75	381 m/z	2.5e-05	0.0306	1670	0.3	1346	6091953		560060002	540953149		31.7		82	83	61	89
JOHNSON1_Z07090522	S0919	05260518-N1019	31.7029 min, 05260518	28.9359		6.8 scans	0.79	TIC	1.6e-05	0.0366	1671	0.2	1457	9273161		669311715	643637057		31.7		85	84	72	91
JOHNSON1_Z07090522	S0919	05260518-N1019	31.7029 min, 05260518	28.9359		7.2 scans	0.66	85 m/z (381)	1.6e-05	0.0327	1671	0.2	1334	9273161		598037234	575552194		31.7		84	92	92	88
JOHNSON1_Z07090522	S0919	05260518-N1019	31.7029 min, 05260518	28.9359		7.2 scans	0.93	85 m/z	1.6e-05	0.0447	1671	0.2	1584	9273161		818336529	787568662		31.7		87	85	95	91
JOHNSON1_Z07090522	S0919	05260518-N1019	31.7029 min, 05260518	30.2556		3.0 scans	0.86	57 m/z	3.6e-05	0.004	1757	0.8	677	4275634		73189458	70342386		31.7		88	83	96	96
JOHNSON1_Z07090522	S0919	05260518-N1019	31.7029 min, 05260518	31.6567		2.8 scans	0.69	71 m/z (355)	1.9e-05	0.00848	1848	0.5	951	8183110		155002467	153515913		31.7		83	83	74	97
JOHNSON1_Z07090522	S0919	05260518-N1019	31.7029 min, 05260518	31.6567		5.8 scans	0.8	TIC	1.7e-05	0.00827	1848	0.7	1020	9085397	0.0131	151269193	151269193	239398455	31.7		84	79	83	95
JOHNSON1_Z07090522	S0919	05260518-N1019	31.7029 min, 05260518	34.2854		3.2 scans	0.86	TIC	2.3e-05	0.00657	2019	0.6	866	6556418		120122290	112586666		31.7		83	77	95	98
JOHNSON1_Z07090522	S0919	05260518-N1019	31.7029 min, 05260518	37.3781		4.1 scans	0.84	57 m/z	3.2e-05	0.0064	2220	0.7	753	4856481		117013920	107201486		31.7		80	71	96	98
JOHNSON2_Z07090523	S0919	05260518-N1019	31.7029 min, 05260518	25.8632		3.8 scans	0.82	85 m/z	1.7e-05	0.0145	1471	0.4	1207	9261788		274284998	259946184		31.7		85	84	85	86
JOHNSON2_Z07090523	S0919	05260518-N1019	31.7029 min, 05260518	25.8632		3.8 scans	0.91	85 m/z (159)	1.7e-05	0.0164	1471	0.4	1267	9261788		311352173	295075596		31.7		83	84	97	86
JOHNSON2_Z07090523	S0919	05260518-N1019	31.7029 min, 05260518	27.3581		2.8 scans	0.89	57 m/z	2.6e-05	0.00467	1568	0.8	804	6053039	0.00471	88350304	87026220	88969315	31.7		88	86	97	88
JOHNSON2_Z07090523	S0919	05260518-N1019	31.7029 min, 05260518	28.9359		6.2 scans	0.72	99 m/z	2.4e-05	0.0307	1671	0.2	1383	6514337		581785910	523246094		31.7		87	88	62	95
JOHNSON2_Z07090523	S0919	05260518-N1019	31.7029 min, 05260518	28.9359		6.2 scans	0.77	99 m/z (381)	2.3e-05	0.0346	1671	0.2	1431	6704468		654690389	588814860		31.7		81	87	90	85
JOHNSON2_Z07090523	S0919	05260518-N1019	31.7029 min, 05260518	28.9359		7.1 scans	0.8	TIC	1.7e-05	0.0366	1671	0.2	1452	9091260		692823007	692823007		31.7		84	84	72	91
JOHNSON2_Z07090523	S0919	05260518-N1019	31.7029 min, 05260518	30.2541		3.0 scans	0.86	57 m/z	3.5e-05	0.00404	1756	0.8	694	4465015		76494577	73700105		31.7		88	84	96	97
JOHNSON2_Z07090523	S0919	05260518-N1019	31.7029 min, 05260518	30.2541		3.0 scans	0.87	57 m/z (159)	3.5e-05	0.0043	1756	0.8	696	4482497		81261706	78293083		31.7		85	81	96	96
JOHNSON2_Z07090523	S0919	05260518-N1019	31.7029 min, 05260518	31.6584		3.0 scans	0.71	71 m/z (119)	1.9e-05	0.00887	1848	0.5	977	8288209		167691745	166177528		31.7		85	85	76	98
JOHNSON2_Z07090523	S0919	05260518-N1019	31.7029 min, 05260518	31.6584		5.9 scans	0.79	TIC	1.7e-05	0.00832	1848	0.7	1029	8954164	0.0127	157172428	157172428	239896031	31.7		84	80	83	95
JOHNSON2_Z07090523	S0919	05260518-N1019	31.7029 min, 05260518	34.2871		3.1 scans	0.84	57 m/z	2.3e-05	0.00648	2019	0.7	880	6671797		122455818	112879989		31.7		83	76	96	98
JOHNSON2_Z07090523	S0919	05260518-N1019	31.7029 min, 05260518	37.3798		4.2 scans	0.83	57 m/z	3.2e-05	0.00636	2220	0.7	752	4858015		120149247	108342430		31.7		80	71	96	98
JOHNSON3_Z07090524	S0919	05260518-N1019	31.7029 min, 05260518	25.8523		3.4 scans	0.84	85 m/z	1.8e-05	0.0132	1470	0.6	1152	8727169		223458242	223325322		31.7		85	83	84	85
JOHNSON3_Z07090524	S0919	05260518-N1019	31.7029 min, 05260518	25.8523		3.4 scans	0.84	85 m/z (159)	1.8e-05	0.0133	1470	0.6	1147	8727169		224632423	224498805		31.7		83	84	85	86
JOHNSON3_Z07090524	S0919	05260518-N1019	31.7029 min, 05260518	27.3549		2.8 scans	0.88	57 m/z	3.3e-05	0.00427	1568	0.9	717	4792227	0.00431	71899284	70241669	72568967	31.7		88	86	97	88
JOHNSON3_Z07090524	S0919	05260518-N1019	31.7029 min, 05260518	28.9205		5.3 scans	0.72	99 m/z	2.5e-05	0.0291	1670	0.2	1369	6279520		489984856	451042155		31.7		88	87	62	94
JOHNSON3_Z07090524	S0919	05260518-N1019	31.7029 min, 05260518	28.9205		5.3 scans	0.79	99 m/z (159)	2e-05	0.0333	1670	0.2	1431	7671405		562363352	517668200		31.7		83	84	72	90
JOHNSON3_Z07090524	S0919	05260518-N1019	31.7029 min, 05260518	28.9205		6.1 scans	0.8	TIC	1.7e-05	0.035	1670	0.3	1440	9094235	0.0396	590273462	590273462	666758951	31.7		85	84	72	91
JOHNSON3_Z07090524	S0919	05260518-N1019	31.7029 min, 05260518	30.2494		2.9 scans	0.83	TIC	4.2e-05	0.00332	1756	0.9	640	3807300		55923154	48266923		31.7		87	83	96	96
JOHNSON3_Z07090524	S0919	05260518-N1019	31.7029 min, 05260518	30.2494		2.9 scans	0.86	57 m/z	4e-05	0.00363	1756	0.9	651	3951496		61255664	59670385		31.7		88	83	96	96
JOHNSON3_Z07090524	S0919	05260518-N1019	31.7029 min, 05260518	31.649		3.4 scans	0.75	57 m/z (125)	1.9e-05	0.00767	1847	0.9	896	8155670	0.0108	129289190	124144847	181843350	31.7		82	81	83	92
JOHNSON3_Z07090524	S0919	05260518-N1019	31.7029 min, 05260518	31.649		3.4 scans	0.84	57 m/z	1.9e-05	0.00819	1847	0.9	948	8155670	0.0115	138008925	132517629	193629493	31.7		87	81	92	97
JOHNSON3_Z07090524	S0919	05260518-N1019	31.7029 min, 05260518	34.2808		3.2 scans	0.84	57 m/z	3e-05	0.00583	2019	0.7	770	5191533		98224790	94401509		31.7		84	77	96	97
MUGWORT2_J1_Z07080507	S0919	05260518-N1019	31.7029 min, 05260518	25.8356		2.7 scans	0.9	57 m/z	3e-05	0.00395	1469	0.8	709	4950293		68771996	66778247		31.7		83	82	95	83
MUGWORT2_J1_Z07080507	S0919	05260518-N1019	31.7029 min, 05260518	28.833		2.8 scans	0.77	57 m/z	5.5e-05	0.00195	1664	1	532	2762249	0.00261	33905556	33692013	45356291	31.7		88	86	96	91
MUGWORT2_J1_Z07080507	S0919	05260518-N1019	31.7029 min, 05260518	31.6399		2.9 scans	0.86	57 m/z	2.4e-05	0.00596	1847	0.8	830	6219103		103584852	101116659		31.7		86	79	96	98
MUGWORT2_J1_Z07080507	S0919	05260518-N1019	31.7029 min, 05260518	31.6399		2.9 scans	0.86	57 m/z (149)	2.4e-05	0.00625	1847	0.8	831	6254225		108785037	106192935		31.7		82	77	96	98
MUGWORT2_J1_Z07080507	S0919	05260518-N1019	31.7029 min, 05260518	32.9551		3.0 scans	0.38	57 m/z	0.00022	0.000487	1932	0.9	260	668471	0.000574	8473354	7891787	9974908	31.7		82	83	91	93
MUGWORT2_J1_Z07080507	S0919	05260518-N1019	31.7029 min, 05260518	34.2825		3.2 scans	0.81	57 m/z	2.8e-05	0.00537	2019	0.8	765	5281777		93484533	89234590		31.7		83	77	96	97
MUGWORT3_J2_Z07080508	S0919	05260518-N1019	31.7029 min, 05260518	22.6553		4.4 scans	0.8	85 m/z	1.7e-05	0.0177	1262	0.4	1219	8890183		311687812	311448014		31.7		81	81	84	81
MUGWORT3_J2_Z07080508	S0919	05260518-N1019	31.7029 min, 05260518	25.8386		2.8 scans	0.89	57 m/z	3.1e-05	0.00388	1469	0.9	703	4820401		68261946	64622513		31.7		83	82	96	83
MUGWORT3_J2_Z07080508	S0919	05260518-N1019	31.7029 min, 05260518	28.8346		2.7 scans	0.77	57 m/z	5.6e-05	0.00188	1664	1	527	2709360	0.00251	33102123	33094823	44064371	31.7		88	86	96	91
MUGWORT3_J2_Z07080508	S0919	05260518-N1019	31.7029 min, 05260518	31.6415		2.8 scans	0.88	TIC	2.2e-05	0.0059	1847	0.7	874	6766053		103594985	103547130		31.7		86	80	96	98
MUGWORT3_J2_Z07080508	S0919	05260518-N1019	31.7029 min, 05260518	32.9566		2.9 scans	0.38	57 m/z	0.00021	0.000514	1932	0.9	268	711824	0.000587	9037087	8705976	10305094	31.7		82	82	91	94
MUGWORT3_J2_Z07080508	S0919	05260518-N1019	31.7029 min, 05260518	34.284		3.1 scans	0.8	57 m/z	2.7e-05	0.0054	2019	0.7	780	5432949		94940831	89709254		31.7		83	76	96	97
MUGWORT3_J2_Z07080508	S0919	05260518-N1019	31.7029 min, 05260518	34.284		3.1 scans	0.81	57 m/z (313)	2.7e-05	0.00589	2019	0.7	782	5433629		103526160	97821501		31.7		81	76	96	97
MUGWORT1_J3_Z07110504	S0919	05260518-N1019	31.7029 min, 05260518	25.8355		2.7 scans	0.9	57 m/z	3.6e-05	0.00392	1469	0.8	595	4394202		59646156	59272314		31.7		83	81	95	83
MUGWORT1_J3_Z07110504	S0919	05260518-N1019	31.7029 min, 05260518	28.8329		2.7 scans	0.78	57 m/z	6.4e-05	0.00202	1664	1	446	2469913	0.00266	30795796	30352720	40394396	31.7		88	86	96	91
MUGWORT1_J3_Z07110504	S0919	05260518-N1019	31.7029 min, 05260518	31.6383		2.8 scans	0.87	57 m/z	2.8e-05	0.00592	1847	0.7	693	5537728		89963952	89829439		31.7		86	80	96	98
MUGWORT1_J3_Z07110504	S0919	05260518-N1019	31.7029 min, 05260518	31.6383		2.9 scans	0.89	TIC	2.8e-05	0.006	1847	0.6	701	5643745		91266414	91025852		31.7		85	79	95	98
MUGWORT1_J3_Z07110504	S0919	05260518-N1019	31.7029 min, 05260518	32.9519		3.2 scans	0.48	TIC	0.00022	0.000391	1932	0.9	237	703478	0.00114	5942462	5942462	17311884	31.7		82	80	92	94
MUGWORT1_J3_Z07110504	S0919	05260518-N1019	31.7029 min, 05260518	34.2778		3.1 scans	0.83	57 m/z	3.3e-05	0.00546	2018	0.8	637	4693051		82955900	79903550		31.7		83	76	95	97
MULBERRY1_Z07090528	S0919	05260518-N1019	31.7029 min, 05260518	31.6121		2.8 scans	0.62	57 m/z	0.0007	0.00103	1845	1.2	160	217195		2935192	2838287		31.7		81	82	92	94
MULBERRY1_Z07090528	S0919	05260518-N1019	31.7029 min, 05260518	31.6121		2.8 scans	0.64	TIC	0.00069	0.000813	1845	1.2	161	220585		2307419	2166689		31.7		81	82	93	94
MULBERRY2_Z07090529	S0919	05260518-N1019	31.7029 min, 05260518	31.606		2.9 scans	0.63	57 m/z	0.00057	0.000746	1844	1.3	187	316158		4682698	4381462		31.7		81	80	92	94
MULBERRY3_Z07090530	S0919	05260518-N1019	31.7029 min, 05260518	31.6136		3.0 scans	0.66	TIC	0.00058	0.00125	1845	1.2	159	216568		2388423	2169558		31.7		80	83	91	92
OLIVE2_J1_Z07080504	S0919	05260518-N1019	31.7029 min, 05260518	25.8323		2.8 scans	0.85	57 m/z	4.3e-05	0.00258	1469	0.9	590	3309157		49007639	48105249		31.7		83	82	95	84
OLIVE2_J1_Z07080504	S0919	05260518-N1019	31.7029 min, 05260518	25.8323		2.8 scans	0.86	57 m/z (159)	4.3e-05	0.00272	1469	0.9	592	3289291		51606777	50656528		31.7		80	79	95	84
OLIVE2_J1_Z07080504	S0919	05260518-N1019	31.7029 min, 05260518	28.8328		2.7 scans	0.84	57 m/z	4.1e-05	0.00253	1664	0.9	604	3439290		47996240	45298177		31.7		88	86	96	91
OLIVE2_J1_Z07080504	S0919	05260518-N1019	31.7029 min, 05260518	30.2586		2.9 scans	0.49	57 m/z	0.00021	0.000492	1757	0.9	260	678696		9331321	8330183		31.7		82	81	91	93
OLIVE2_J1_Z07080504	S0919	05260518-N1019	31.7029 min, 05260518	31.6413		2.9 scans	0.89	57 m/z	2e-05	0.00603	1847	0.7	882	6850800		114403997	111893424		31.7		88	82	96	98
OLIVE2_J1_Z07080504	S0919	05260518-N1019	31.7029 min, 05260518	32.9518		3.7 scans	0.55	TIC	0.00013	0.00071	1932	0.7	330	1062148	0.000942	13471257	12967734	17861317	31.7		81	78	89	93
OLIVE2_J1_Z07080504	S0919	05260518-N1019	31.7029 min, 05260518	34.2884		3.2 scans	0.86	57 m/z	2e-05	0.00683	2019	0.7	911	7053188		129506206	118845593		31.7		84	78	96	98
OLIVE2_J1_Z07080504	S0919	05260518-N1019	31.7029 min, 05260518	34.2884		3.2 scans	0.86	57 m/z (204)	2e-05	0.00733	2019	0.7	912	7033607		139062798	127615512		31.7		83	78	96	98
OLIVE2_J1_Z07080504	S0919	05260518-N1019	31.7029 min, 05260518	34.2884		3.2 scans	0.87	TIC	1.9e-05	0.00662	2019	0.7	920	7220227		125610595	117023487		31.7		84	78	96	98
OLIVE2_J1_Z07080504	S0919	05260518-N1019	31.7029 min, 05260518	37.375		4.3 scans	0.76	57 m/z	4.2e-05	0.00413	2220	0.8	622	3386975		78371421	72279973		31.7		80	72	95	97
OLIVE3_J2_Z07080505	S0919	05260518-N1019	31.7029 min, 05260518	25.8325		2.7 scans	0.86	57 m/z	3.9e-05	0.00267	1469	0.9	620	3681873		53394461	52165961		31.7		82	81	95	84
OLIVE3_J2_Z07080505	S0919	05260518-N1019	31.7029 min, 05260518	25.8325		2.7 scans	0.87	57 m/z (159)	3.9e-05	0.0028	1469	0.9	622	3681218		56068378	54778357		31.7		82	82	95	86
OLIVE3_J2_Z07080505	S0919	05260518-N1019	31.7029 min, 05260518	28.8345		2.8 scans	0.84	57 m/z	3.9e-05	0.0026	1664	1	627	3683265		52136013	48450703		31.7		88	86	96	91
OLIVE3_J2_Z07080505	S0919	05260518-N1019	31.7029 min, 05260518	30.2587		2.9 scans	0.52	57 m/z	0.00018	0.000503	1757	0.9	278	767988		10058155	8977157		31.7		84	81	94	93
OLIVE3_J2_Z07080505	S0919	05260518-N1019	31.7029 min, 05260518	31.643		2.9 scans	0.89	57 m/z	1.9e-05	0.00627	1847	0.7	933	7611344		125483822	121597682		31.7		88	83	97	98
OLIVE3_J2_Z07080505	S0919	05260518-N1019	31.7029 min, 05260518	32.9535		3.6 scans	0.54	TIC	0.00012	0.000701	1932	0.7	339	1149437	0.000925	14013628	13501687	18487913	31.7		81	79	88	94
OLIVE3_J2_Z07080505	S0919	05260518-N1019	31.7029 min, 05260518	34.2932		3.3 scans	0.88	57 m/z	1.9e-05	0.00727	2019	0.7	940	7448057		145492014	144783487		31.7		84	77	96	98
OLIVE3_J2_Z07080505	S0919	05260518-N1019	31.7029 min, 05260518	37.3813		4.2 scans	0.77	57 m/z	3.8e-05	0.00441	2220	0.8	658	3761272		88164479	84981973		31.7		80	72	95	97
OLIVE1_J3_Z07110503	S0919	05260518-N1019	31.7029 min, 05260518	25.8279		2.7 scans	0.86	57 m/z	4.4e-05	0.00281	1468	0.9	529	3428475		48316229	48316229		31.7		83	81	95	83
OLIVE1_J3_Z07110503	S0919	05260518-N1019	31.7029 min, 05260518	28.8299		2.8 scans	0.85	57 m/z	4.4e-05	0.00282	1664	0.9	530	3364923		48555095	46768088		31.7		87	85	96	91
OLIVE1_J3_Z07110503	S0919	05260518-N1019	31.7029 min, 05260518	30.2541		3.0 scans	0.52	57 m/z	0.00021	0.000578	1756	1	236	702956		9936879	9004733		31.7		82	82	92	92
OLIVE1_J3_Z07110503	S0919	05260518-N1019	31.7029 min, 05260518	31.6384		2.9 scans	0.9	57 m/z	2.2e-05	0.0066	1847	0.7	777	6744576		113538057	113339469		31.7		88	83	96	98
OLIVE1_J3_Z07110503	S0919	05260518-N1019	31.7029 min, 05260518	32.9489		4.0 scans	0.57	TIC	0.00014	0.000775	1932	0.7	290	1068256	0.00106	13337732	13337732	18219250	31.7		82	79	88	94
OLIVE1_J3_Z07110503	S0919	05260518-N1019	31.7029 min, 05260518	34.2855		3.0 scans	0.89	57 m/z	2e-05	0.00769	2019	0.7	830	7490240		132278309	128222329		31.7		84	77	96	98
OLIVE1_J3_Z07110503	S0919	05260518-N1019	31.7029 min, 05260518	34.2855		3.0 scans	0.89	TIC	2e-05	0.00727	2019	0.7	830	7486612		125003864	119306118		31.7		84	77	96	98
OLIVE1_J3_Z07110503	S0919	05260518-N1019	31.7029 min, 05260518	37.3705		4.2 scans	0.81	57 m/z	4.4e-05	0.00457	2220	0.8	549	3392686		78615428	75689510		31.7		80	71	95	97
ORCHARD2_J1_Z05260510	S0919	05260518-N1019	31.7029 min, 05260518	25.8986		4.6 scans	0.84	85 m/z	1.7e-05	0.0151	1473	0.4	1437	8676531		291952901	291789217		31.7		84	84	85	86
ORCHARD2_J1_Z05260510	S0919	05260518-N1019	31.7029 min, 05260518	25.8986		4.9 scans	0.82	TIC	1.7e-05	0.0151	1473	0.3	1412	8676531		291640241	291478017		31.7		88	87	85	89
ORCHARD2_J1_Z05260510	S0919	05260518-N1019	31.7029 min, 05260518	25.9094		5.6 scans	0.71	57 m/z	1.6e-05	0.0138	1474	0.3	1250	8995826		267130843	267059778		31.7		84	90	70	86
ORCHARD2_J1_Z05260510	S0919	05260518-N1019	31.7029 min, 05260518	27.3751		2.8 scans	0.8	57 m/z	6.7e-05	0.00157	1569	1	586	2249706		30235252	26921477		31.7		86	85	95	86
ORCHARD2_J1_Z05260510	S0919	05260518-N1019	31.7029 min, 05260518	28.9207		5.1 scans	0.81	TIC	1.6e-05	0.0176	1670	0.3	1493	9117022		339247799	338638488		31.7		93	94	85	97
ORCHARD2_J1_Z05260510	S0919	05260518-N1019	31.7029 min, 05260518	28.9207		5.4 scans	0.9	85 m/z	1.6e-05	0.0208	1670	0.3	1579	9123802		400379673	399541424		31.7		95	97	98	97
ORCHARD2_J1_Z05260510	S0919	05260518-N1019	31.7029 min, 05260518	28.9207		5.4 scans	0.95	85 m/z (73)	1.6e-05	0.0221	1670	0.3	1618	9106685		425989626	425097760		31.7		91	89	98	97
ORCHARD2_J1_Z05260510	S0919	05260518-N1019	31.7029 min, 05260518	30.2742		2.9 scans	0.67	57 m/z	7.4e-05	0.00142	1758	0.9	554	2047326		27308174	26456666		31.7		86	86	94	92
ORCHARD2_J1_Z05260510	S0919	05260518-N1019	31.7029 min, 05260518	31.7076		4.5 scans	0.78	85 m/z (119)	1.8e-05	0.0144	1851	0.4	1408	8275007		277839643	277839643		31.7		91	99	85	99
ORCHARD2_J1_Z05260510	S0919	05260518-N1019	31.7029 min, 05260518	31.7076		4.5 scans	0.8	85 m/z	1.7e-05	0.0144	1851	0.4	1428	8761008		277528083	277528083		31.7		94	97	86	99
ORCHARD2_J1_Z05260510	S0919	05260518-N1019	31.7029 min, 05260518	32.9997		5.7 scans	0.31	55 m/z (173)	9e-05	0.00261	1935	1.4	516	1669071		50281403	45436886		31.7		84	87	93	94
ORCHARD2_J1_Z05260510	S0919	05260518-N1019	31.7029 min, 05260518	34.3455		3.8 scans	0.89	71 m/z	1.7e-05	0.0129	2023	0.6	1455	8846127		249687209	243541981		31.7		86	79	97	99
ORCHARD2_J1_Z05260510	S0919	05260518-N1019	31.7029 min, 05260518	34.3455		3.8 scans	0.91	71 m/z (173)	1.7e-05	0.0136	2023	0.6	1466	8702007		262727994	256261810		31.7		83	78	97	99
ORCHARD3_J2_Z05260511	S0919	05260518-N1019	31.7029 min, 05260518	25.9096		5.1 scans	0.84	TIC	1.4e-05	0.0171	1474	0.3	1503	9323887		336957756	326853605		31.7		85	84	85	86
ORCHARD3_J2_Z05260511	S0919	05260518-N1019	31.7029 min, 05260518	25.9096		5.3 scans	0.93	85 m/z	1.4e-05	0.0199	1474	0.3	1583	9323887		392052320	380367170		31.7		89	87	97	90
ORCHARD3_J2_Z05260511	S0919	05260518-N1019	31.7029 min, 05260518	27.3722		2.8 scans	0.82	57 m/z	5.3e-05	0.00181	1569	1	640	2594027		35582246	31822238		31.7		86	85	95	87
ORCHARD3_J2_Z05260511	S0919	05260518-N1019	31.7029 min, 05260518	28.9285		5.8 scans	0.85	99 m/z	1.5e-05	0.0199	1670	0.3	1505	8945488		391472210	390869314		31.7		92	90	86	97
ORCHARD3_J2_Z05260511	S0919	05260518-N1019	31.7029 min, 05260518	28.9346		6.1 scans	0.81	TIC	1.5e-05	0.0198	1671	0.2	1474	8733741		389990417	389557872		31.7		92	91	85	97
ORCHARD3_J2_Z05260511	S0919	05260518-N1019	31.7029 min, 05260518	28.9346		6.4 scans	0.93	71 m/z	1.5e-05	0.0234	1671	0.2	1582	9215505		461131231	460739931		31.7		94	97	98	97
ORCHARD3_J2_Z05260511	S0919	05260518-N1019	31.7029 min, 05260518	30.2713		3.1 scans	0.66	57 m/z	6.3e-05	0.00158	1757	0.9	584	2173382		31146901	30228631		31.7		88	86	95	93
ORCHARD3_J2_Z05260511	S0919	05260518-N1019	31.7029 min, 05260518	31.717		4.7 scans	0.81	TIC	1.4e-05	0.016	1852	0.3	1520	9267342		314593462	293559547		31.7		94	93	86	99
ORCHARD3_J2_Z05260511	S0919	05260518-N1019	31.7029 min, 05260518	31.717		4.9 scans	0.79	85 m/z (173)	1.5e-05	0.0174	1852	0.3	1509	9049242		342380026	324383373		31.7		86	99	91	97
ORCHARD3_J2_Z05260511	S0919	05260518-N1019	31.7029 min, 05260518	32.9891		>4 scans	0.44	55 m/z	7.2e-05	0.00133	1934	0	554	1914415	0.00206	26162615	24927471	40485610	31.7		83	79	92	90
ORCHARD3_J2_Z05260511	S0919	05260518-N1019	31.7029 min, 05260518	34.3534		4.1 scans	0.79	85 m/z	1.6e-05	0.012	2023	0.4	1373	8445142		236123881	223846519		31.7		85	78	84	99
ORCHARD1_J3_Z05260518	S0919	05260518-N1019	31.7029 min, 05260518	25.8939		4.1 scans	0.81	TIC	1.4e-05	0.0127	1473	0.3	1403	9202687		244068596	227222348		31.7		85	84	85	86
ORCHARD1_J3_Z05260518	S0919	05260518-N1019	31.7029 min, 05260518	25.8939		4.2 scans	0.9	85 m/z (159)	1.4e-05	0.0154	1473	0.3	1477	9206926		295813916	273531265		31.7		85	88	97	88
ORCHARD1_J3_Z05260518	S0919	05260518-N1019	31.7029 min, 05260518	25.8939		4.2 scans	0.91	85 m/z	1.4e-05	0.015	1473	0.3	1487	9180107		286935543	265321669		31.7		88	88	97	90
ORCHARD1_J3_Z05260518	S0919	05260518-N1019	31.7029 min, 05260518	27.375		2.8 scans	0.81	57 m/z	5.2e-05	0.00173	1569	1	619	2470003		33200181	29569844		31.7		87	85	95	87
ORCHARD1_J3_Z05260518	S0919	05260518-N1019	31.7029 min, 05260518	28.919		4.9 scans	0.8	TIC	1.4e-05	0.0161	1670	0.3	1459	9112542		309140768	300313686		31.7		93	90	86	98
ORCHARD1_J3_Z05260518	S0919	05260518-N1019	31.7029 min, 05260518	28.919		5.1 scans	0.89	71 m/z	1.4e-05	0.0189	1670	0.3	1539	9257524		362678256	354130207		31.7		94	97	98	97
ORCHARD1_J3_Z05260518	S0919	05260518-N1019	31.7029 min, 05260518	30.2695		3.2 scans	0.67	TIC	6.1e-05	0.00144	1757	1	570	2104304		27674258	26357840		31.7		87	86	95	93
ORCHARD1_J3_Z05260518	S0919	05260518-N1019	31.7029 min, 05260518	30.2726		3.0 scans	0.7	57 m/z (451)	6.4e-05	0.00172	1758	0.9	572	2020732		32893290	31831035		31.7		85	84	95	93
ORCHARD1_J3_Z05260518	S0919	05260518-N1019	31.7029 min, 05260518	31.7029		4.0 scans	0.81	TIC	1.4e-05	0.0132	1851	0.4	1452	9072907		252230180	251146976		31.7		92	89	86	100
ORCHARD1_J3_Z05260518	S0919	05260518-N1019	31.7029 min, 05260518	31.7029		4.2 scans	0.89	85 m/z	1.4e-05	0.0155	1851	0.4	1524	9072907		296376627	295727012		31.7		100	100	100	100
ORCHARD1_J3_Z05260518	S0919	05260518-N1019	31.7029 min, 05260518	32.9781		3.3 scans	0.4	57 m/z (173)	8.6e-05	0.00148	1934	1.4	489	1509933		28374458	26761161		31.7		83	82	94	94
ORCHARD1_J3_Z05260518	S0919	05260518-N1019	31.7029 min, 05260518	34.3424		3.8 scans	0.87	TIC	1.5e-05	0.0108	2023	0.4	1336	8343195		207366251	189601265		31.7		86	79	97	99
ORCHARD1_J3_Z05260518	S0919	05260518-N1019	31.7029 min, 05260518	34.3424		3.8 scans	0.89	57 m/z	1.4e-05	0.0114	2023	0.5	1352	8706567		219299177	219299177		31.7		85	80	96	99
ORCHARD1_J3_Z05260518	S0919	05260518-N1019	31.7029 min, 05260518	34.3424		3.8 scans	0.91	57 m/z (355)	1.5e-05	0.0121	2023	0.5	1364	8210554		231290264	231290264		31.7		83	78	97	99
PECAN1_Z07090537	S0919	05260518-N1019	31.7029 min, 05260518	28.8129		3.1 scans	0.55	TIC	0.00031	0.000442	1663	1.4	233	499032		5592810	4927308		31.7		84	86	94	90
PECAN1_Z07090537	S0919	05260518-N1019	31.7029 min, 05260518	31.6106		2.8 scans	0.57	57 m/z	0.00026	0.000655	1845	1.1	259	603738		8289753	7708978		31.7		84	83	94	96
PECAN3_J2_Z07090539	S0919	05260518-N1019	31.7029 min, 05260518	28.8144		2.9 scans	0.6	57 m/z	0.00021	0.000718	1663	1.1	274	688543		9477615	8780368		31.7		84	84	94	89
PECAN3_J2_Z07090539	S0919	05260518-N1019	31.7029 min, 05260518	31.6121		2.8 scans	0.64	TIC	0.00017	0.000677	1845	1	309	853482	0.00079	8937844	8312406	10424869	31.7		85	81	95	96
PECAN2_J3_Z07100505	S0919	05260518-N1019	31.7029 min, 05260518	28.8115		2.9 scans	0.6	57 m/z	0.00022	0.000682	1663	1.2	258	643667		8967978	8460637		31.7		85	85	95	90
PECAN2_J3_Z07100505	S0919	05260518-N1019	31.7029 min, 05260518	31.6107		2.9 scans	0.65	57 m/z	0.00017	0.000855	1845	1.1	290	812250		11251006	10598582		31.7		82	79	93	96
REDOAK1_Z06220512	S0919	05260518-N1019	31.7029 min, 05260518	28.8298		2.8 scans	0.62	57 m/z	0.0001	0.00117	1664	1	395	1529878		20931147	18782634		31.7		84	83	95	89
REDOAK1_Z06220512	S0919	05260518-N1019	31.7029 min, 05260518	31.6259		2.9 scans	0.63	57 m/z	9e-05	0.00145	1846	0.9	421	1785634		25837040	23105495		31.7		83	80	93	92
REDOAK1_Z06220512	S0919	05260518-N1019	31.7029 min, 05260518	31.6259		3.4 scans	0.75	TIC	8.3e-05	0.00185	1846	1.2	459	1933011	0.00303	33064923	24452408	53910600	31.7		84	80	95	93
REDOAK2_Z06220513	S0919	05260518-N1019	31.7029 min, 05260518	28.8281		2.8 scans	0.63	57 m/z	0.00012	0.00105	1664	1	366	1327462		17747907	16065310		31.7		86	85	95	90
REDOAK2_Z06220513	S0919	05260518-N1019	31.7029 min, 05260518	31.6243		2.9 scans	0.6	57 m/z	0.00011	0.00131	1846	1	387	1528393		22190338	19300369		31.7		84	81	92	93
REDOAK3_Z06230502	S0919	05260518-N1019	31.7029 min, 05260518	28.8314		2.8 scans	0.64	57 m/z	0.00011	0.000996	1664	1.2	373	1383044		17517694	16690122		31.7		85	85	95	90
REDOAK3_Z06230502	S0919	05260518-N1019	31.7029 min, 05260518	31.6291		2.9 scans	0.61	57 m/z	9.7e-05	0.00122	1846	1	395	1574796		21510805	20727205		31.7		83	82	92	92
RYE1_Z07070504	S0919	05260518-N1019	31.7029 min, 05260518	25.8477		2.9 scans	0.95	57 m/z	1.8e-05	0.0131	1470	0.6	1064	9044252		169086570	166901171		31.7		84	82	97	84
RYE1_Z07070504	S0919	05260518-N1019	31.7029 min, 05260518	27.3487		2.8 scans	0.69	57 m/z	0.00015	0.0012	1567	1.1	330	1087354		15521479	13697829		31.7		83	84	94	85
RYE1_Z07070504	S0919	05260518-N1019	31.7029 min, 05260518	28.8896		4.3 scans	0.75	TIC	1.7e-05	0.0242	1668	0.3	1244	9310764		312315434	299697566		31.7		87	85	73	92
RYE1_Z07070504	S0919	05260518-N1019	31.7029 min, 05260518	28.8896		4.5 scans	0.81	85 m/z	1.7e-05	0.0277	1668	0.3	1292	9310764		358178455	343936341		31.7		93	93	86	97
RYE1_Z07070504	S0919	05260518-N1019	31.7029 min, 05260518	28.8896		4.5 scans	0.95	85 m/z (159)	1.8e-05	0.0335	1668	0.3	1401	8996207		432200993	415015549		31.7		85	84	97	92
RYE1_Z07070504	S0919	05260518-N1019	31.7029 min, 05260518	30.2462		2.8 scans	0.73	57 m/z	0.00012	0.00137	1756	1	372	1336824		17681890	15980952		31.7		86	82	95	94
RYE1_Z07070504	S0919	05260518-N1019	31.7029 min, 05260518	31.6597		3.4 scans	0.83	85 m/z	1.8e-05	0.0175	1848	0.6	1167	8754011		226302684	221374384		31.7		88	82	85	99
RYE1_Z07070504	S0919	05260518-N1019	31.7029 min, 05260518	31.6597		3.4 scans	0.84	85 m/z (119)	1.8e-05	0.0179	1848	0.6	1169	8754011		231825134	226776569		31.7		86	82	85	99
RYE1_Z07070504	S0919	05260518-N1019	31.7029 min, 05260518	32.9502		2.9 scans	0.64	57 m/z	0.00013	0.00132	1932	1.2	357	1255534		17033640	16070142		31.7		83	80	91	94
RYE1_Z07070504	S0919	05260518-N1019	31.7029 min, 05260518	34.3145		3.6 scans	0.84	85 m/z	1.8e-05	0.0214	2021	0.5	1231	9016261		276230658	272204401		31.7		83	75	84	98
RYE2_Z07080501	S0919	05260518-N1019	31.7029 min, 05260518	25.851		2.9 scans	0.96	71 m/z	1.6e-05	0.0163	1470	0.7	1131	8957415		176532097	174706676		31.7		84	83	97	85
RYE2_Z07080501	S0919	05260518-N1019	31.7029 min, 05260518	27.3536		2.9 scans	0.75	TIC	0.00011	0.00149	1568	0.8	368	1264546	0.00159	16153185	14347793	17161343	31.7		85	85	95	86
RYE2_Z07080501	S0919	05260518-N1019	31.7029 min, 05260518	28.8884		4.5 scans	0.85	85 m/z	1.5e-05	0.0319	1668	0.3	1298	9301797		344751899	337698687		31.7		88	86	85	92
RYE2_Z07080501	S0919	05260518-N1019	31.7029 min, 05260518	28.8884		4.5 scans	0.91	85 m/z (131)	1.6e-05	0.035	1668	0.3	1348	9110710		378172908	370435942		31.7		87	86	97	92
RYE2_Z07080501	S0919	05260518-N1019	31.7029 min, 05260518	30.2496		2.8 scans	0.74	TIC	0.00011	0.00136	1756	1	371	1241729		14708994	13537135		31.7		86	83	95	95
RYE2_Z07080501	S0919	05260518-N1019	31.7029 min, 05260518	30.2496		2.8 scans	0.75	57 m/z	0.00011	0.00156	1756	1.1	372	1253976		16854227	16249820		31.7		86	83	95	95
RYE2_Z07080501	S0919	05260518-N1019	31.7029 min, 05260518	31.6584		3.2 scans	0.82	85 m/z	1.6e-05	0.0189	1848	0.6	1160	8957949		204597910	200501617		31.7		89	83	85	99
RYE2_Z07080501	S0919	05260518-N1019	31.7029 min, 05260518	32.9536		2.9 scans	0.64	57 m/z	0.00013	0.00139	1932	1.4	341	1071143		15100600	14120709		31.7		83	80	93	93
RYE2_Z07080501	S0919	05260518-N1019	31.7029 min, 05260518	34.3117		3.9 scans	0.94	71 m/z	1.6e-05	0.0262	2021	0.5	1237	8986278		283244547	279257910		31.7		84	76	97	99
RYE3_Z07080502	S0919	05260518-N1019	31.7029 min, 05260518	25.8538		3.2 scans	0.95	71 m/z	1.7e-05	0.0167	1470	0.7	1147	8657250		196970967	192088635		31.7		85	83	97	85
RYE3_Z07080502	S0919	05260518-N1019	31.7029 min, 05260518	27.3548		2.8 scans	0.73	57 m/z	0.0001	0.00175	1568	1	393	1467502		20677707	17425854		31.7		85	84	95	87
RYE3_Z07080502	S0919	05260518-N1019	31.7029 min, 05260518	28.8897		4.1 scans	0.76	TIC	1.6e-05	0.0273	1668	0.4	1307	9157436		321333130	321333130		31.7		87	85	72	91
RYE3_Z07080502	S0919	05260518-N1019	31.7029 min, 05260518	28.8912		4.4 scans	0.8	85 m/z (131)	1.6e-05	0.0308	1668	0.4	1340	9157436		363041028	363041028		31.7		85	85	85	92
RYE3_Z07080502	S0919	05260518-N1019	31.7029 min, 05260518	28.8912		4.4 scans	0.82	85 m/z	1.6e-05	0.0314	1668	0.4	1359	9157436		369748156	369748156		31.7		92	89	85	97
RYE3_Z07080502	S0919	05260518-N1019	31.7029 min, 05260518	30.2509		2.8 scans	0.75	57 m/z	9.5e-05	0.00182	1756	1.1	415	1571250		21500559	20381716		31.7		87	82	95	95
RYE3_Z07080502	S0919	05260518-N1019	31.7029 min, 05260518	31.6628		3.4 scans	0.83	85 m/z	1.7e-05	0.0196	1848	0.5	1189	8540448		231036368	223493838		31.7		88	82	85	99
RYE3_Z07080502	S0919	05260518-N1019	31.7029 min, 05260518	32.9533		2.9 scans	0.66	57 m/z	0.00011	0.00163	1932	1.3	385	1355321		19212599	18318492		31.7		84	82	93	95
RYE3_Z07080502	S0919	05260518-N1019	31.7029 min, 05260518	34.3145		3.9 scans	0.83	TIC	1.6e-05	0.0234	2021	0.5	1248	8903401		275159494	269801744		31.7		83	75	84	98
RYE3_Z07080502	S0919	05260518-N1019	31.7029 min, 05260518	34.3161		3.8 scans	0.75	85 m/z (223)	1.6e-05	0.0217	2021	0.5	1183	8903401		255767218	250821253		31.7		85	82	85	98
SYCAMORE2_J1_Z07090517	S0919	05260518-N1019	31.7029 min, 05260518	25.8231		2.7 scans	0.9	57 m/z	3.1e-05	0.00363	1468	0.9	732	5285495		76079844	71659572		31.7		83	82	95	84
SYCAMORE2_J1_Z07090517	S0919	05260518-N1019	31.7029 min, 05260518	28.8328		2.8 scans	0.91	57 m/z	2.7e-05	0.0045	1664	0.8	807	6175494		94294093	89549999		31.7		88	86	97	91
SYCAMORE3_J2_Z07110505	S0919	05260518-N1019	31.7029 min, 05260518	25.8356		2.8 scans	0.91	57 m/z	3.6e-05	0.0037	1469	0.9	643	5137911		74418394	73206600		31.7		83	82	95	84
SYCAMORE3_J2_Z07110505	S0919	05260518-N1019	31.7029 min, 05260518	27.3535		2.9 scans	0.66	57 m/z	0.00018	0.000716	1568	1.1	278	1005192		14369339	12775701		31.7		84	85	94	86
SYCAMORE3_J2_Z07110505	S0919	05260518-N1019	31.7029 min, 05260518	27.3535		2.9 scans	0.66	TIC	0.00018	0.000649	1568	0.8	276	1008024	0.000712	13019755	9740406	14282711	31.7		80	80	92	81
SYCAMORE3_J2_Z07110505	S0919	05260518-N1019	31.7029 min, 05260518	28.8438		2.8 scans	0.91	57 m/z	3.1e-05	0.00444	1665	0.8	697	5841536		89247614	89120360		31.7		88	86	97	91
SYCAMORE3_J2_Z07110505	S0919	05260518-N1019	31.7029 min, 05260518	30.2495		2.9 scans	0.58	57 m/z	0.00022	0.000508	1756	1.1	255	842596		10209888	10209888		31.7		83	82	91	93
SYCAMORE3_J2_Z07110505	S0919	05260518-N1019	31.7029 min, 05260518	30.2495		2.9 scans	0.59	57 m/z (159)	0.00021	0.000619	1756	1.1	258	850646		12417154	12417154		31.7		80	80	94	94
SYCAMORE1_J3_Z07110508	S0919	05260518-N1019	31.7029 min, 05260518	25.8325		2.7 scans	0.91	57 m/z	4.2e-05	0.00347	1469	0.8	598	4438260		63302746	63302746		31.7		83	82	95	84
SYCAMORE1_J3_Z07110508	S0919	05260518-N1019	31.7029 min, 05260518	27.3519		2.8 scans	0.69	57 m/z	0.00018	0.000841	1568	1	285	1038959		15316043	13418106		31.7		85	84	94	86
SYCAMORE1_J3_Z07110508	S0919	05260518-N1019	31.7029 min, 05260518	28.8406		2.8 scans	0.92	57 m/z	3.7e-05	0.00429	1664	0.8	644	4987936		78061097	77888134		31.7		88	86	97	91
SYCAMORE1_J3_Z07110508	S0919	05260518-N1019	31.7029 min, 05260518	30.2495		2.8 scans	0.64	57 m/z	0.0002	0.000625	1756	1.1	267	910951		11380660	11367571		31.7		84	82	93	93
SYCAMORE1_J3_Z07110508	S0919	05260518-N1019	31.7029 min, 05260518	31.6445		>3 scans	0.79	TIC	6.1e-05	0.00251	1847	1.1	506	3031279		45762381	43503706		31.7		81	75	92	95
SYCAMORE1_J3_Z07110508	S0919	05260518-N1019	31.7029 min, 05260518	31.646		2.9 scans	0.73	57 m/z	6.1e-05	0.00231	1847	1	487	3031279		42140549	39589066		31.7		80	76	93	95
TIMOTHY1_Z07090531	S0919	05260518-N1019	31.7029 min, 05260518	25.82		2.7 scans	0.9	57 m/z	2.6e-05	0.00711	1468	0.8	782	5538237		78814404	78251273		31.7		83	82	96	84
TIMOTHY1_Z07090531	S0919	05260518-N1019	31.7029 min, 05260518	27.341		3.0 scans	0.68	TIC	0.0003	0.000529	1567	1.2	225	483222		5860848	5046829		31.7		82	83	93	85
TIMOTHY1_Z07090531	S0919	05260518-N1019	31.7029 min, 05260518	28.8421		2.9 scans	0.95	57 m/z	1.8e-05	0.0131	1665	0.6	998	8106624		145984695	144936745		31.7		88	85	97	91
TIMOTHY1_Z07090531	S0919	05260518-N1019	31.7029 min, 05260518	30.2325		2.8 scans	0.59	57 m/z	0.00039	0.000441	1755	1.1	202	378565		4889487	4612995		31.7		82	82	92	93
TIMOTHY1_Z07090531	S0919	05260518-N1019	31.7029 min, 05260518	31.6183		2.8 scans	0.92	57 m/z	3.3e-05	0.00629	1845	0.9	713	4414003		69725856	69591944		31.7		89	83	97	98
TIMOTHY1_Z07090531	S0919	05260518-N1019	31.7029 min, 05260518	31.6183		2.8 scans	0.92	57 m/z (204)	3.3e-05	0.00641	1845	0.9	714	4413938		71076112	70939607		31.7		87	83	97	98
TIMOTHY1_Z07090531	S0919	05260518-N1019	31.7029 min, 05260518	34.2593		3.0 scans	0.88	57 m/z	3.7e-05	0.00604	2017	1	683	3991174		66902788	65549205		31.7		82	77	96	96
TIMOTHY1_Z07090531	S0919	05260518-N1019	31.7029 min, 05260518	34.2593		3.0 scans	0.88	57 m/z (173)	3.7e-05	0.00615	2017	1	680	3990210		68138861	66760269		31.7		81	77	95	95
TIMOTHY1_Z07090531	S0919	05260518-N1019	31.7029 min, 05260518	34.2608		3.2 scans	0.88	TIC	3.7e-05	0.00656	2017	1.4	684	3976807		72749458	71479111		31.7		82	77	95	97
TIMOTHY3_J2_Z07090533	S0919	05260518-N1019	31.7029 min, 05260518	25.8186		2.7 scans	0.85	57 m/z	2.8e-05	0.00792	1468	0.8	758	5080018		73420897	72890936		31.7		84	83	96	85
TIMOTHY3_J2_Z07090533	S0919	05260518-N1019	31.7029 min, 05260518	27.3396		2.9 scans	0.68	57 m/z	0.00031	0.000694	1567	1.1	221	457926		6430586	5627691		31.7		80	81	93	86
TIMOTHY3_J2_Z07090533	S0919	05260518-N1019	31.7029 min, 05260518	28.836		3.0 scans	0.96	57 m/z	1.7e-05	0.0159	1664	0.7	1016	8244368		147948362	143919938		31.7		88	86	97	91
TIMOTHY3_J2_Z07090533	S0919	05260518-N1019	31.7029 min, 05260518	30.2326		2.8 scans	0.64	57 m/z	0.00036	0.000538	1755	1.2	204	387898		4990584	4651701		31.7		81	80	91	92
TIMOTHY3_J2_Z07090533	S0919	05260518-N1019	31.7029 min, 05260518	30.2326		2.8 scans	0.64	TIC	0.00036	0.000405	1755	1.1	204	386047		3751459	3412281		31.7		81	79	92	93
TIMOTHY3_J2_Z07090533	S0919	05260518-N1019	31.7029 min, 05260518	31.6184		2.8 scans	0.91	57 m/z	3e-05	0.00788	1845	1	746	4726834		73023470	67382882		31.7		88	83	96	98
TIMOTHY3_J2_Z07090533	S0919	05260518-N1019	31.7029 min, 05260518	34.2609		3.1 scans	0.91	57 m/z	3.3e-05	0.00804	2017	0.8	713	4245575		74555750	73295380		31.7		84	77	96	97
TIMOTHY3_J2_Z07090533	S0919	05260518-N1019	31.7029 min, 05260518	34.2609		3.1 scans	0.92	57 m/z (204)	3.3e-05	0.00835	2017	0.8	719	4251239		77399997	76091544		31.7		80	74	95	97
TIMOTHY3_J2_Z07090533	S0919	05260518-N1019	31.7029 min, 05260518	34.2609		3.2 scans	0.91	TIC	3.3e-05	0.00844	2017	1.1	715	4270408		78216541	76069152		31.7		82	77	95	97
TIMOTHY2_J3_Z07100504	S0919	05260518-N1019	31.7029 min, 05260518	25.8186		2.7 scans	0.71	57 m/z	3.8e-05	0.00537	1468	0.8	649	4000573		57039729	56625143		31.7		83	83	94	84
TIMOTHY2_J3_Z07100504	S0919	05260518-N1019	31.7029 min, 05260518	25.8186		2.7 scans	0.72	57 m/z (361)	3.8e-05	0.00549	1468	0.8	652	4000573		58293795	57870094		31.7		81	83	96	85
TIMOTHY2_J3_Z07100504	S0919	05260518-N1019	31.7029 min, 05260518	27.3396		2.9 scans	0.6	57 m/z	0.00037	0.000549	1567	1.2	206	415541		5835647	5495267		31.7		82	85	92	88
TIMOTHY2_J3_Z07100504	S0919	05260518-N1019	31.7029 min, 05260518	28.8406		3.0 scans	0.96	57 m/z	2e-05	0.0124	1664	0.7	924	7438413		131915974	130602175		31.7		89	86	97	92
TIMOTHY2_J3_Z07100504	S0919	05260518-N1019	31.7029 min, 05260518	30.2325		2.8 scans	0.59	57 m/z	0.0004	0.000454	1755	1.2	199	385020		4825664	4657855		31.7		80	80	91	92
TIMOTHY2_J3_Z07100504	S0919	05260518-N1019	31.7029 min, 05260518	31.6199		2.8 scans	0.91	57 m/z	3.5e-05	0.00658	1845	1	706	4431060		69907740	69808197		31.7		88	83	96	98
TIMOTHY2_J3_Z07100504	S0919	05260518-N1019	31.7029 min, 05260518	34.2624		3.1 scans	0.89	57 m/z	3.9e-05	0.00665	2017	0.8	671	3953725		70640356	69504789		31.7		82	77	95	97
WALNUT1_Z08240510	S0919	05260518-N1019	31.7029 min, 05260518	28.7439		2.8 scans	0.76	57 m/z	0.00012	0.00106	1658	1	366	802293	0.00119	9080927	8850748	10176360	31.7		84	84	92	85
WALNUT1_Z08240510	S0919	05260518-N1019	31.7029 min, 05260518	34.1749		3.3 scans	0.62	TIC	0.00014	0.000856	2012	1	349	715199		7323700	6392185		31.7		81	81	92	87
WALNUT2_Z08240511	S0919	05260518-N1019	31.7029 min, 05260518	28.744		2.8 scans	0.73	57 m/z	0.00015	0.000923	1658	1	340	683959	0.00104	7732037	7565783	8708235	31.7		83	83	92	84
WALNUT2_Z08240511	S0919	05260518-N1019	31.7029 min, 05260518	34.1735		4.4 scans	0.59	TIC	0.00013	0.00124	2012	0.9	369	797279		10421049	9377919		31.7		83	83	92	88
WALNUT2_Z08240511	S0919	05260518-N1019	31.7029 min, 05260518	34.1766		3.5 scans	0.51	57 m/z	0.00015	0.00129	2012	1	341	681330		10845181	9325279		31.7		82	84	91	87
WALNUT3_Z08240512	S0919	05260518-N1019	31.7029 min, 05260518	25.7452		2.7 scans	0.87	57 m/z	5.1e-05	0.0024	1463	0.9	589	2136216		24378491	22670089		31.7		80	80	92	80
WALNUT3_Z08240512	S0919	05260518-N1019	31.7029 min, 05260518	28.7458		2.7 scans	0.76	57 m/z	0.0001	0.00115	1658	1	414	1042131	0.00129	11742952	11416741	13102813	31.7		84	83	92	85
WALNUT3_Z08240512	S0919	05260518-N1019	31.7029 min, 05260518	28.7458		2.7 scans	0.77	TIC	0.0001	0.000986	1658	1.2	415	1037163		10018158	9841056		31.7		84	84	92	86
WALNUT3_Z08240512	S0919	05260518-N1019	31.7029 min, 05260518	34.1783		3.7 scans	0.64	TIC	9.5e-05	0.00144	2012	1.1	440	1141994		14663222	12367099		31.7		83	82	92	88
WHITEOAK1_Z07090513	S0919	05260518-N1019	31.7029 min, 05260518	28.8161		3.1 scans	0.71	TIC	0.00013	0.00108	1663	2.1	322	1064413	0.00126	14945561	13876243	17295571	31.7		86	86	94	90
WHITEOAK1_Z07090513	S0919	05260518-N1019	31.7029 min, 05260518	31.6138		>2 scans	0.38	TIC	0.00018	0.000139	1845	1	247	773268	0.00169	1911842	1911842	23198028	31.7		81	81	77	93
WHITEOAK2_Z07090514	S0919	05260518-N1019	31.7029 min, 05260518	28.8175		2.8 scans	0.66	57 m/z	0.00012	0.000973	1663	1.2	341	1228781		16248582	15339147		31.7		86	85	94	90
ASH1_Z06220509	S0919	06220503-N1018	31.6445 min, 06220503	28.8592		3.3 scans	0.94	71 m/z	1.6e-05	0.0128	1666	0.6	1212	9128786		230037770	228299239		31.64		81	79	97	81
ASH1_Z06220509	S0919	06220503-N1018	31.6445 min, 06220503	31.6262		2.9 scans	0.77	57 m/z	5.4e-05	0.00221	1846	1	557	2830451		39465416	37984452		31.64		99	98	98	98
ASH1_Z06220509	S0919	06220503-N1018	31.6445 min, 06220503	34.2657		3.2 scans	0.52	TIC	0.00015	0.000544	2018	0.9	338	1027488	0.000614	9721502	9571248	10962536	31.64		85	84	96	90
ASH2_Z06220510	S0919	06220503-N1018	31.6445 min, 06220503	28.8436		2.8 scans	0.94	57 m/z	2.1e-05	0.00903	1665	0.7	973	7904419		126521019	126448486		31.64		81	79	97	81
ASH2_Z06220510	S0919	06220503-N1018	31.6445 min, 06220503	31.6213		2.8 scans	0.7	57 m/z	0.00011	0.00145	1845	1.1	403	1480199		20406063	19668643		31.64		98	98	98	98
ASH3_Z06230501	S0919	06220503-N1018	31.6445 min, 06220503	28.8636		3.4 scans	0.8	85 m/z	1.5e-05	0.0111	1666	0.6	1114	8825437		190190594	188119613		31.64		80	79	81	81
ASH3_Z06230501	S0919	06220503-N1018	31.6445 min, 06220503	30.2525		2.8 scans	0.49	57 m/z	0.0002	0.000476	1756	1.2	262	653295		8131806	7109132		31.64		81	81	94	87
ASH3_Z06230501	S0919	06220503-N1018	31.6445 min, 06220503	31.6322		2.8 scans	0.79	57 m/z	4.8e-05	0.00226	1846	1	557	2769959		38647627	38531536		31.64		99	98	99	98
ASH3_Z06230501	S0919	06220503-N1018	31.6445 min, 06220503	31.6322		2.8 scans	0.8	57 m/z (474)	4.9e-05	0.00247	1846	1	560	2751528		42298436	42171379		31.64		96	97	99	98
ASH3_Z06230501	S0919	06220503-N1018	31.6445 min, 06220503	34.2732		3.2 scans	0.55	TIC	0.00013	0.000583	2018	0.9	340	1027251		9960328	9960328		31.64		85	85	97	90
BERMUDA1_Z06220506	S0919	06220503-N1018	31.6445 min, 06220503	28.9667		8.9 scans	0.88	55 m/z	1.8e-05	0.0476	1673	0.2	1552	9003896		874436408	871903729		31.64		83	82	79	84
BERMUDA1_Z06220506	S0919	06220503-N1018	31.6445 min, 06220503	30.2618		2.9 scans	0.88	57 m/z	3.1e-05	0.00407	1757	0.9	773	5196036		74809460	73942692		31.64		83	80	97	88
BERMUDA1_Z06220506	S0919	06220503-N1018	31.6445 min, 06220503	31.6615		3.3 scans	0.79	85 m/z (57)	2.1e-05	0.0105	1848	0.6	1118	7573344		194232314	185461771		31.64		94	94	81	96
BERMUDA1_Z06220506	S0919	06220503-N1018	31.6445 min, 06220503	31.6615		3.3 scans	0.81	85 m/z	1.9e-05	0.0102	1848	0.6	1127	8510862		188438512	179929587		31.64		100	99	83	99
BERMUDA1_Z06220506	S0919	06220503-N1018	31.6445 min, 06220503	31.6692		4.1 scans	0.7	57 m/z	1.9e-05	0.00915	1849	0.4	963	8337832		168094984	162303189		31.64		98	99	73	97
BERMUDA1_Z06220506	S0919	06220503-N1018	31.6445 min, 06220503	34.3117		3.5 scans	0.89	71 m/z	1.8e-05	0.012	2021	0.6	1161	8775895		222184299	216725403		31.64		86	82	98	92
BERMUDA1_Z06220506	S0919	06220503-N1018	31.6445 min, 06220503	37.4059		4.5 scans	0.9	57 m/z	1.9e-05	0.0128	2222	0.6	1068	8491578		235672699	226985249		31.64		83	78	97	93
BERMUDA2_Z06220507	S0919	06220503-N1018	31.6445 min, 06220503	30.2603		2.8 scans	0.86	57 m/z	3.6e-05	0.00372	1757	0.9	718	4498294		64670744	63570405		31.64		83	80	97	88
BERMUDA2_Z06220507	S0919	06220503-N1018	31.6445 min, 06220503	30.2603		2.8 scans	0.87	57 m/z (159)	3.6e-05	0.00399	1757	0.9	719	4518046		69335139	68155438		31.64		80	79	97	88
BERMUDA2_Z06220507	S0919	06220503-N1018	31.6445 min, 06220503	31.6584		3.0 scans	0.92	71 m/z	1.8e-05	0.0114	1848	0.6	1195	8977735		198850662	195086767		31.64		100	100	100	100
BERMUDA2_Z06220507	S0919	06220503-N1018	31.6445 min, 06220503	34.3024		3.4 scans	0.87	71 m/z	1.8e-05	0.0109	2020	0.6	1114	8700597		190166991	179436789		31.64		85	80	98	92
BERMUDA2_Z06220507	S0919	06220503-N1018	31.6445 min, 06220503	34.3024		3.4 scans	0.88	71 m/z (173)	2.1e-05	0.0116	2020	0.6	1117	7673202		202704866	191267212		31.64		83	81	97	92
BERMUDA2_Z06220507	S0919	06220503-N1018	31.6445 min, 06220503	37.3982		4.6 scans	0.88	57 m/z	2.2e-05	0.0117	2221	0.5	982	7382825		203316754	190574410		31.64		83	78	97	93
BERMUDA3_Z06220508	S0919	06220503-N1018	31.6445 min, 06220503	28.9512		7.5 scans	0.71	99 m/z	2.7e-05	0.0337	1672	0.2	1389	5980186		608564433	585121885		31.64		80	82	57	82
BERMUDA3_Z06220508	S0919	06220503-N1018	31.6445 min, 06220503	28.9512		7.9 scans	0.91	TIC	1.9e-05	0.0145	1672	2.4	1568	8568491	0.0453	262905670	262905670	817509343	31.64		80	82	91	81
BERMUDA3_Z06220508	S0919	06220503-N1018	31.6445 min, 06220503	30.2586		2.9 scans	0.86	57 m/z	3.9e-05	0.00342	1757	0.9	689	4172333		61887393	60671506		31.64		83	80	97	88
BERMUDA3_Z06220508	S0919	06220503-N1018	31.6445 min, 06220503	31.6567		3.1 scans	0.93	71 m/z	1.8e-05	0.0107	1848	0.6	1162	9084146		193818173	190610133		31.64		100	99	100	99
BERMUDA3_Z06220508	S0919	06220503-N1018	31.6445 min, 06220503	34.2992		3.3 scans	0.89	TIC	1.8e-05	0.00995	2020	0.7	1107	8776402		179616078	171938927		31.64		83	78	97	92
BERMUDA3_Z06220508	S0919	06220503-N1018	31.6445 min, 06220503	34.3008		3.3 scans	0.89	57 m/z (173)	2.1e-05	0.0108	2020	0.6	1108	7803620		196390502	187608780		31.64		82	80	97	92
BERMUDA3_Z06220508	S0919	06220503-N1018	31.6445 min, 06220503	37.395		4.4 scans	0.88	57 m/z	2.2e-05	0.0108	2221	0.5	974	7350117		195446047	181883704		31.64		83	78	97	93
BIRCH1_Z08240503	S0919	06220503-N1018	31.6445 min, 06220503	28.7688		2.9 scans	0.93	71 m/z	1e-05	0.0043	1660	0.7	1334	8972413		168930326	164805787		31.64		81	80	97	81
BIRCH1_Z08240503	S0919	06220503-N1018	31.6445 min, 06220503	31.545		2.9 scans	0.53	57 m/z	4.2e-05	0.000711	1840	1	550	2127988		27927222	26519808		31.64		89	89	93	89
BIRCH2_Z08240504	S0919	06220503-N1018	31.6445 min, 06220503	28.7794		3.4 scans	0.77	71 m/z	1.1e-05	0.00398	1661	0.5	1294	8755598		182652433	174559512		31.64		80	79	81	82
BIRCH2_Z08240504	S0919	06220503-N1018	31.6445 min, 06220503	28.7809		3.4 scans	0.78	TIC	1.1e-05	0.00378	1661	0.5	1295	8735384		173331292	164183159		31.64		80	79	81	81
BIRCH2_Z08240504	S0919	06220503-N1018	31.6445 min, 06220503	31.5494		2.8 scans	0.59	57 m/z	3.4e-05	0.000825	1841	1	656	3002879		37797723	36255573		31.64		91	90	93	91
BIRCH3_Z08240505	S0919	06220503-N1018	31.6445 min, 06220503	28.7719		3.0 scans	0.9	71 m/z	1.2e-05	0.00433	1660	0.8	1352	8716145		168435890	161831625		31.64		81	80	97	81
BIRCH3_Z08240505	S0919	06220503-N1018	31.6445 min, 06220503	31.5481		2.9 scans	0.54	57 m/z	4.9e-05	0.000729	1841	1	565	2190710		28360396	26542849		31.64		90	90	93	90
BLUEGRASS1_Z06220503	S0919	06220503-N1018	31.6445 min, 06220503	28.8407		3.0 scans	0.92	57 m/z	2.5e-05	0.00917	1664	0.8	886	6646533		110613237	108872257		31.64		81	79	97	81
BLUEGRASS1_Z06220503	S0919	06220503-N1018	31.6445 min, 06220503	31.6445		3.2 scans	0.92	57 m/z	1.9e-05	0.0139	1847	0.8	1083	8700921		168333164	158979177		31.64		100	100	100	100
BLUEGRASS1_Z06220503	S0919	06220503-N1018	31.6445 min, 06220503	34.2732		3.1 scans	0.84	57 m/z	4.5e-05	0.00489	2018	1	655	3654625		58976891	57161256		31.64		87	85	98	92
BLUEGRASS2_Z06220504	S0919	06220503-N1018	31.6445 min, 06220503	28.8421		3.0 scans	0.92	57 m/z	2.4e-05	0.00998	1665	0.8	921	7083043		119103280	119091083		31.64		81	79	97	81
BLUEGRASS2_Z06220504	S0919	06220503-N1018	31.6445 min, 06220503	30.2464		2.9 scans	0.56	57 m/z	0.00025	0.000702	1756	1.2	274	680996		8377421	7828641		31.64		80	79	95	86
BLUEGRASS2_Z06220504	S0919	06220503-N1018	31.6445 min, 06220503	31.646		3.1 scans	0.92	71 m/z	1.9e-05	0.015	1847	0.7	1121	8693763		179399900	170191519		31.64		100	99	100	100
BLUEGRASS2_Z06220504	S0919	06220503-N1018	31.6445 min, 06220503	34.2732		3.0 scans	0.85	57 m/z	4.2e-05	0.00536	2018	1	689	4017187		63999627	62215858		31.64		86	83	98	91
BLUEGRASS3_Z06220505	S0919	06220503-N1018	31.6445 min, 06220503	28.842		2.9 scans	0.92	57 m/z	2.3e-05	0.00948	1665	0.8	949	7629330		126533223	126398290		31.64		81	79	97	81
BLUEGRASS3_Z06220505	S0919	06220503-N1018	31.6445 min, 06220503	31.6474		3.2 scans	0.91	71 m/z	2e-05	0.0142	1847	0.7	1120	8585413		190017674	178461053		31.64		100	99	100	100
BLUEGRASS3_Z06220505	S0919	06220503-N1018	31.6445 min, 06220503	31.6474		3.2 scans	0.92	71 m/z (245)	2.1e-05	0.0149	1847	0.7	1123	8176529		200005990	187841893		31.64		98	99	100	100
BLUEGRASS3_Z06220505	S0919	06220503-N1018	31.6445 min, 06220503	34.273		3.1 scans	0.84	57 m/z	4.3e-05	0.00506	2018	1	691	4128188		67529034	65673335		31.64		86	84	98	92
BOX1_Z05260515	S0919	06220503-N1018	31.6445 min, 06220503	28.9085		5.5 scans	0.84	85 m/z	1.5e-05	0.0198	1669	0.3	1467	8924466		369156818	369062494		31.64		84	83	81	86
BOX1_Z05260515	S0919	06220503-N1018	31.6445 min, 06220503	28.9192		6.5 scans	0.78	57 m/z	1.5e-05	0.0195	1670	0.2	1358	9131033		363390888	362803928		31.64		82	86	82	84
BOX1_Z05260515	S0919	06220503-N1018	31.6445 min, 06220503	31.6586		3.1 scans	0.92	57 m/z	1.6e-05	0.00803	1848	0.7	1235	8338327		149356245	148922471		31.64		99	98	99	98
BOX1_Z05260515	S0919	06220503-N1018	31.6445 min, 06220503	34.3072		3.5 scans	0.85	57 m/z	1.8e-05	0.00847	2020	0.6	1188	7474998		157483620	143803113		31.64		88	85	98	92
BOX1_Z05260515	S0919	06220503-N1018	31.6445 min, 06220503	37.4015		4.4 scans	0.74	57 m/z	4.3e-05	0.00396	2222	0.8	746	3254120		73682719	70042188		31.64		85	82	98	91
BOX1_Z05260515	S0919	06220503-N1018	31.6445 min, 06220503	37.4015		4.4 scans	0.75	57 m/z (215)	4.3e-05	0.00451	2222	0.8	748	3255844		83970230	79821412		31.64		82	80	97	91
BOX2_Z05260516	S0919	06220503-N1018	31.6445 min, 06220503	28.9363		6.5 scans	0.82	TIC	1.4e-05	0.0196	1671	0.2	1537	9233022		446331081	425061364		31.64		84	83	80	85
BOX2_Z05260516	S0919	06220503-N1018	31.6445 min, 06220503	28.9363		6.9 scans	0.89	85 m/z	1.4e-05	0.0227	1671	0.2	1602	9215817		516074144	486193818		31.64		84	85	96	85
BOX2_Z05260516	S0919	06220503-N1018	31.6445 min, 06220503	31.671		3.4 scans	0.91	71 m/z	1.4e-05	0.00907	1849	0.5	1373	9114880		205854817	205418524		31.64		100	99	99	99
BOX2_Z05260516	S0919	06220503-N1018	31.6445 min, 06220503	31.671		3.4 scans	0.92	71 m/z (119)	1.4e-05	0.00933	1849	0.5	1374	9043991		211871881	211422836		31.64		97	98	99	99
BOX2_Z05260516	S0919	06220503-N1018	31.6445 min, 06220503	32.9692		3.0 scans	0.47	57 m/z (243)	0.00013	0.000695	1933	0.9	387	949064	0.000705	15791794	15203557	15996895	31.64		82	85	96	88
BOX2_Z05260516	S0919	06220503-N1018	31.6445 min, 06220503	34.3197		3.7 scans	0.88	TIC	1.5e-05	0.00897	2021	0.6	1355	8570033		203623596	195863177		31.64		86	83	98	92
BOX2_Z05260516	S0919	06220503-N1018	31.6445 min, 06220503	34.3197		3.8 scans	0.86	71 m/z	1.5e-05	0.00946	2021	0.6	1340	8461128		214704416	205865868		31.64		87	84	98	92
BOX2_Z05260516	S0919	06220503-N1018	31.6445 min, 06220503	37.4185		4.3 scans	0.68	57 m/z	2.9e-05	0.00439	2223	0.8	882	4503900		99772298	93941463		31.64		83	80	97	90
BOX2_Z05260516	S0919	06220503-N1018	31.6445 min, 06220503	37.4185		4.5 scans	0.73	TIC	2.7e-05	0.00439	2223	0.7	911	4799480		99729207	91284537		31.64		83	79	97	89
BOX3_Z05260517	S0919	06220503-N1018	31.6445 min, 06220503	28.9363		6.3 scans	0.83	TIC	1.4e-05	0.0183	1671	0.2	1523	9353930		430749408	415450849		31.64		80	79	80	81
BOX3_Z05260517	S0919	06220503-N1018	31.6445 min, 06220503	28.9363		6.6 scans	0.87	85 m/z (131)	1.4e-05	0.0207	1671	0.2	1554	9353930		486875715	479794467		31.64		81	85	95	85
BOX3_Z05260517	S0919	06220503-N1018	31.6445 min, 06220503	28.9363		6.6 scans	0.91	85 m/z	1.4e-05	0.0213	1671	0.2	1593	9353930		499071723	491813093		31.64		84	83	95	85
BOX3_Z05260517	S0919	06220503-N1018	31.6445 min, 06220503	31.671		3.3 scans	0.88	57 m/z	1.5e-05	0.00775	1849	0.5	1292	8607993		181752890	170560176		31.64		99	98	99	99
BOX3_Z05260517	S0919	06220503-N1018	31.6445 min, 06220503	32.9692		2.9 scans	0.45	57 m/z (243)	0.00014	0.000642	1933	1	371	898946		15048778	13492203		31.64		81	84	96	88
BOX3_Z05260517	S0919	06220503-N1018	31.6445 min, 06220503	34.3181		3.6 scans	0.85	57 m/z	1.5e-05	0.00832	2021	0.6	1295	8426223		194958272	186652866		31.64		87	83	98	92
BOX3_Z05260517	S0919	06220503-N1018	31.6445 min, 06220503	34.3181		3.6 scans	0.85	57 m/z (204)	1.5e-05	0.00889	2021	0.6	1295	8468578		208429364	199550077		31.64		84	82	98	92
BOX3_Z05260517	S0919	06220503-N1018	31.6445 min, 06220503	37.417		4.4 scans	0.67	57 m/z	3.3e-05	0.00382	2223	0.8	828	4050908		89485832	84458548		31.64		83	80	97	90
BOX3_Z05260517	S0919	06220503-N1018	31.6445 min, 06220503	37.417		4.5 scans	0.71	TIC	3.1e-05	0.00372	2223	0.8	853	4309012		87208494	82574663		31.64		83	80	97	90
CEDAR2_Z07090541	S0919	06220503-N1018	31.6445 min, 06220503	37.3444		4.0 scans	0.75	57 m/z	0.00013	0.00281	2218	0.9	361	1127000		23725810	23093636		31.64		83	79	97	92
COTTONWOOD1_Z07090534	S0919	06220503-N1018	31.6445 min, 06220503	31.646		3.2 scans	0.88	71 m/z	1.8e-05	0.00612	1847	0.6	1088	8705079	0.00621	191121110	191121110	193759806	31.64		98	97	99	99
COTTONWOOD2_Z07090535	S0919	06220503-N1018	31.6445 min, 06220503	28.8882		4.9 scans	0.83	85 m/z	1.7e-05	0.0206	1668	0.3	1292	9358034		369287389	366553051		31.64		82	81	80	85
COTTONWOOD2_Z07090535	S0919	06220503-N1018	31.6445 min, 06220503	31.6368		3.1 scans	0.91	57 m/z	2.1e-05	0.00777	1846	0.6	934	7302914		139353102	132174459		31.64		99	98	99	99
COTTONWOOD2_Z07090535	S0919	06220503-N1018	31.6445 min, 06220503	31.6368		3.1 scans	0.92	57 m/z (87)	2.2e-05	0.0081	1846	0.6	938	7035977		145295740	137810968		31.64		97	98	99	99
COTTONWOOD3_Z07090536	S0919	06220503-N1018	31.6445 min, 06220503	31.6461		3.2 scans	0.75	71 m/z (125)	1.8e-05	0.00587	1847	0.7	974	8635059	0.00599	153987686	147981806	156928559	31.64		82	83	94	93
COTTONWOOD3_Z07090536	S0919	06220503-N1018	31.6445 min, 06220503	31.6461		3.2 scans	0.88	71 m/z	1.8e-05	0.00656	1847	0.7	1050	8635059	0.00669	172010393	165301585	175267455	31.64		99	98	99	99
ELM3_J1_Z07090527	S0919	06220503-N1018	31.6445 min, 06220503	31.6137		2.8 scans	0.86	57 m/z	5.8e-05	0.00412	1845	0.9	569	2943087		42524683	39466544		31.64		99	98	99	98
ELM3_J1_Z07090527	S0919	06220503-N1018	31.6445 min, 06220503	31.6137		2.8 scans	0.87	57 m/z (456)	5.8e-05	0.0044	1845	0.9	571	2941541		45418633	42152377		31.64		97	97	99	99
ELM2_Z07100503	S0919	06220503-N1018	31.6445 min, 06220503	31.6105		2.8 scans	0.88	57 m/z	8.4e-05	0.00525	1845	1	460	1884146		27867514	25965297		31.64		99	98	99	98
ELM1_J3_Z07110506	S0919	06220503-N1018	31.6445 min, 06220503	28.8265		2.9 scans	0.78	57 m/z	0.00014	0.00192	1664	1	329	1323509		20305294	17825429		31.64		80	79	97	81
ELM1_J3_Z07110506	S0919	06220503-N1018	31.6445 min, 06220503	30.2461		2.8 scans	0.68	57 m/z	0.00023	0.000983	1756	1	258	812897		10400089	9656044		31.64		81	80	96	86
ELM1_J3_Z07110506	S0919	06220503-N1018	31.6445 min, 06220503	31.6335		2.9 scans	0.87	57 m/z	4e-05	0.00708	1846	0.9	652	4829681		74933322	68444191		31.64		100	99	99	99
ELM1_J3_Z07110506	S0919	06220503-N1018	31.6445 min, 06220503	31.6335		2.9 scans	0.87	57 m/z (456)	4e-05	0.00759	1846	0.9	653	4822124		80279656	73327540		31.64		97	98	99	99
ELM1_J3_Z07110506	S0919	06220503-N1018	31.6445 min, 06220503	32.9486		2.9 scans	0.47	57 m/z	0.00042	0.000529	1932	1.2	192	452511		5595233	5449849		31.64		80	82	94	86
JOHNSON1_Z07090522	S0919	06220503-N1018	31.6445 min, 06220503	30.2556		3.0 scans	0.86	57 m/z	3.6e-05	0.004	1757	0.8	677	4275634		73189458	70342386		31.64		83	80	97	88
JOHNSON1_Z07090522	S0919	06220503-N1018	31.6445 min, 06220503	31.6567		2.8 scans	0.69	71 m/z (355)	1.9e-05	0.00848	1848	0.5	951	8183110		155002467	153515913		31.64		95	98	76	97
JOHNSON1_Z07090522	S0919	06220503-N1018	31.6445 min, 06220503	31.6567		5.8 scans	0.8	TIC	1.7e-05	0.00827	1848	0.7	1020	9085397	0.0131	151269193	151269193	239398455	31.64		97	97	86	96
JOHNSON1_Z07090522	S0919	06220503-N1018	31.6445 min, 06220503	34.2854		3.2 scans	0.86	TIC	2.3e-05	0.00657	2019	0.6	866	6556418		120122290	112586666		31.64		85	82	96	91
JOHNSON1_Z07090522	S0919	06220503-N1018	31.6445 min, 06220503	37.3781		4.1 scans	0.84	57 m/z	3.2e-05	0.0064	2220	0.7	753	4856481		117013920	107201486		31.64		84	79	97	93
JOHNSON2_Z07090523	S0919	06220503-N1018	31.6445 min, 06220503	30.2541		3.0 scans	0.86	57 m/z	3.5e-05	0.00404	1756	0.8	694	4465015		76494577	73700105		31.64		83	81	98	88
JOHNSON2_Z07090523	S0919	06220503-N1018	31.6445 min, 06220503	30.2541		3.0 scans	0.87	57 m/z (159)	3.5e-05	0.0043	1756	0.8	696	4482497		81261706	78293083		31.64		80	79	97	88
JOHNSON2_Z07090523	S0919	06220503-N1018	31.6445 min, 06220503	31.6584		3.0 scans	0.63	71 m/z	1.7e-05	0.00766	1848	0.5	918	8891122		144749645	143442590		31.64		89	90	69	89
JOHNSON2_Z07090523	S0919	06220503-N1018	31.6445 min, 06220503	31.6584		3.0 scans	0.71	71 m/z (119)	1.9e-05	0.00887	1848	0.5	977	8288209		167691745	166177528		31.64		96	99	78	98
JOHNSON2_Z07090523	S0919	06220503-N1018	31.6445 min, 06220503	31.6584		5.9 scans	0.79	TIC	1.7e-05	0.00832	1848	0.7	1029	8954164	0.0127	157172428	157172428	239896031	31.64		97	96	86	96
JOHNSON2_Z07090523	S0919	06220503-N1018	31.6445 min, 06220503	34.2871		3.1 scans	0.84	57 m/z	2.3e-05	0.00648	2019	0.7	880	6671797		122455818	112879989		31.64		85	82	97	91
JOHNSON2_Z07090523	S0919	06220503-N1018	31.6445 min, 06220503	37.3798		4.2 scans	0.83	57 m/z	3.2e-05	0.00636	2220	0.7	752	4858015		120149247	108342430		31.64		83	78	97	93
JOHNSON3_Z07090524	S0919	06220503-N1018	31.6445 min, 06220503	30.2494		2.9 scans	0.83	TIC	4.2e-05	0.00332	1756	0.9	640	3807300		55923154	48266923		31.64		83	80	97	88
JOHNSON3_Z07090524	S0919	06220503-N1018	31.6445 min, 06220503	30.2494		2.9 scans	0.86	57 m/z	4e-05	0.00363	1756	0.9	651	3951496		61255664	59670385		31.64		83	81	97	88
JOHNSON3_Z07090524	S0919	06220503-N1018	31.6445 min, 06220503	31.649		3.4 scans	0.75	57 m/z (125)	1.9e-05	0.00767	1847	0.9	896	8155670	0.0108	129289190	124144847	181843350	31.64		91	93	85	92
JOHNSON3_Z07090524	S0919	06220503-N1018	31.6445 min, 06220503	31.649		3.4 scans	0.84	57 m/z	1.9e-05	0.00819	1847	0.9	948	8155670	0.0115	138008925	132517629	193629493	31.64		99	98	95	98
JOHNSON3_Z07090524	S0919	06220503-N1018	31.6445 min, 06220503	34.2808		3.2 scans	0.84	57 m/z	3e-05	0.00583	2019	0.7	770	5191533		98224790	94401509		31.64		86	82	98	91
JOHNSON3_Z07090524	S0919	06220503-N1018	31.6445 min, 06220503	37.3704		4.1 scans	0.83	57 m/z	3.8e-05	0.00572	2220	0.7	694	4139831		96316880	92935240		31.64		83	78	97	93
MUGWORT2_J1_Z07080507	S0919	06220503-N1018	31.6445 min, 06220503	28.833		2.8 scans	0.77	57 m/z	5.5e-05	0.00195	1664	1	532	2762249	0.00261	33905556	33692013	45356291	31.64		81	80	97	81
MUGWORT2_J1_Z07080507	S0919	06220503-N1018	31.6445 min, 06220503	31.6399		2.9 scans	0.86	57 m/z	2.4e-05	0.00596	1847	0.8	830	6219103		103584852	101116659		31.64		97	94	99	99
MUGWORT2_J1_Z07080507	S0919	06220503-N1018	31.6445 min, 06220503	31.6399		2.9 scans	0.86	57 m/z (149)	2.4e-05	0.00625	1847	0.8	831	6254225		108785037	106192935		31.64		93	92	98	99
MUGWORT2_J1_Z07080507	S0919	06220503-N1018	31.6445 min, 06220503	32.9551		3.0 scans	0.38	57 m/z	0.00022	0.000487	1932	0.9	260	668471	0.000574	8473354	7891787	9974908	31.64		82	83	93	87
MUGWORT2_J1_Z07080507	S0919	06220503-N1018	31.6445 min, 06220503	34.2825		3.2 scans	0.81	57 m/z	2.8e-05	0.00537	2019	0.8	765	5281777		93484533	89234590		31.64		85	82	97	91
MUGWORT3_J2_Z07080508	S0919	06220503-N1018	31.6445 min, 06220503	28.8346		2.7 scans	0.77	57 m/z	5.6e-05	0.00188	1664	1	527	2709360	0.00251	33102123	33094823	44064371	31.64		81	80	97	82
MUGWORT3_J2_Z07080508	S0919	06220503-N1018	31.6445 min, 06220503	31.6415		2.8 scans	0.88	TIC	2.2e-05	0.0059	1847	0.7	874	6766053		103594985	103547130		31.64		96	95	99	99
MUGWORT3_J2_Z07080508	S0919	06220503-N1018	31.6445 min, 06220503	32.9566		2.9 scans	0.38	57 m/z	0.00021	0.000514	1932	0.9	268	711824	0.000587	9037087	8705976	10305094	31.64		82	84	93	88
MUGWORT3_J2_Z07080508	S0919	06220503-N1018	31.6445 min, 06220503	34.284		3.1 scans	0.8	57 m/z	2.7e-05	0.0054	2019	0.7	780	5432949		94940831	89709254		31.64		85	82	97	91
MUGWORT3_J2_Z07080508	S0919	06220503-N1018	31.6445 min, 06220503	34.284		3.1 scans	0.81	57 m/z (313)	2.7e-05	0.00589	2019	0.7	782	5433629		103526160	97821501		31.64		83	81	98	91
MUGWORT1_J3_Z07110504	S0919	06220503-N1018	31.6445 min, 06220503	28.8329		2.7 scans	0.78	57 m/z	6.4e-05	0.00202	1664	1	446	2469913	0.00266	30795796	30352720	40394396	31.64		80	79	97	81
MUGWORT1_J3_Z07110504	S0919	06220503-N1018	31.6445 min, 06220503	31.6383		2.8 scans	0.87	57 m/z	2.8e-05	0.00592	1847	0.7	693	5537728		89963952	89829439		31.64		97	95	99	99
MUGWORT1_J3_Z07110504	S0919	06220503-N1018	31.6445 min, 06220503	31.6383		2.9 scans	0.89	TIC	2.8e-05	0.006	1847	0.6	701	5643745		91266414	91025852		31.64		96	94	98	99
MUGWORT1_J3_Z07110504	S0919	06220503-N1018	31.6445 min, 06220503	32.9519		3.2 scans	0.48	TIC	0.00022	0.000391	1932	0.9	237	703478	0.00114	5942462	5942462	17311884	31.64		82	83	95	88
MUGWORT1_J3_Z07110504	S0919	06220503-N1018	31.6445 min, 06220503	34.2778		3.1 scans	0.83	57 m/z	3.3e-05	0.00546	2018	0.8	637	4693051		82955900	79903550		31.64		85	81	97	91
MULBERRY1_Z07090528	S0919	06220503-N1018	31.6445 min, 06220503	31.6121		2.8 scans	0.62	57 m/z	0.0007	0.00103	1845	1.2	160	217195		2935192	2838287		31.64		93	97	96	96
MULBERRY1_Z07090528	S0919	06220503-N1018	31.6445 min, 06220503	31.6121		2.8 scans	0.64	TIC	0.00069	0.000813	1845	1.2	161	220585		2307419	2166689		31.64		94	97	96	96
MULBERRY2_Z07090529	S0919	06220503-N1018	31.6445 min, 06220503	31.606		2.9 scans	0.63	57 m/z	0.00057	0.000746	1844	1.3	187	316158		4682698	4381462		31.64		94	97	96	96
MULBERRY3_Z07090530	S0919	06220503-N1018	31.6445 min, 06220503	31.6136		3.0 scans	0.66	TIC	0.00058	0.00125	1845	1.2	159	216568		2388423	2169558		31.64		91	97	94	94
OLIVE2_J1_Z07080504	S0919	06220503-N1018	31.6445 min, 06220503	28.8328		2.7 scans	0.84	57 m/z	4.1e-05	0.00253	1664	0.9	604	3439290		47996240	45298177		31.64		80	79	97	81
OLIVE2_J1_Z07080504	S0919	06220503-N1018	31.6445 min, 06220503	31.6413		2.9 scans	0.89	57 m/z	2e-05	0.00603	1847	0.7	882	6850800		114403997	111893424		31.64		99	98	99	99
OLIVE2_J1_Z07080504	S0919	06220503-N1018	31.6445 min, 06220503	32.9518		3.7 scans	0.55	TIC	0.00013	0.00071	1932	0.7	330	1062148	0.000942	13471257	12967734	17861317	31.64		81	80	90	88
OLIVE2_J1_Z07080504	S0919	06220503-N1018	31.6445 min, 06220503	34.2884		3.2 scans	0.86	57 m/z	2e-05	0.00683	2019	0.7	911	7053188		129506206	118845593		31.64		86	83	98	92
OLIVE2_J1_Z07080504	S0919	06220503-N1018	31.6445 min, 06220503	34.2884		3.2 scans	0.86	57 m/z (204)	2e-05	0.00733	2019	0.7	912	7033607		139062798	127615512		31.64		84	83	98	92
OLIVE2_J1_Z07080504	S0919	06220503-N1018	31.6445 min, 06220503	34.2884		3.2 scans	0.87	TIC	1.9e-05	0.00662	2019	0.7	920	7220227		125610595	117023487		31.64		86	83	98	92
OLIVE2_J1_Z07080504	S0919	06220503-N1018	31.6445 min, 06220503	35.7127		3.7 scans	0.47	TIC	0.00018	0.000497	2112	0.7	287	767816		9440079	8630574		31.64		82	82	94	94
OLIVE2_J1_Z07080504	S0919	06220503-N1018	31.6445 min, 06220503	37.375		4.3 scans	0.76	57 m/z	4.2e-05	0.00413	2220	0.8	622	3386975		78371421	72279973		31.64		83	79	97	93
OLIVE3_J2_Z07080505	S0919	06220503-N1018	31.6445 min, 06220503	28.8345		2.8 scans	0.84	57 m/z	3.9e-05	0.0026	1664	1	627	3683265		52136013	48450703		31.64		81	79	97	81
OLIVE3_J2_Z07080505	S0919	06220503-N1018	31.6445 min, 06220503	30.2587		2.9 scans	0.52	57 m/z	0.00018	0.000503	1757	0.9	278	767988		10058155	8977157		31.64		80	79	96	86
OLIVE3_J2_Z07080505	S0919	06220503-N1018	31.6445 min, 06220503	31.643		2.9 scans	0.89	57 m/z	1.9e-05	0.00627	1847	0.7	933	7611344		125483822	121597682		31.64		100	99	100	99
OLIVE3_J2_Z07080505	S0919	06220503-N1018	31.6445 min, 06220503	32.9535		3.6 scans	0.54	TIC	0.00012	0.000701	1932	0.7	339	1149437	0.000925	14013628	13501687	18487913	31.64		81	81	90	87
OLIVE3_J2_Z07080505	S0919	06220503-N1018	31.6445 min, 06220503	34.2932		3.3 scans	0.88	57 m/z	1.9e-05	0.00727	2019	0.7	940	7448057		145492014	144783487		31.64		86	82	98	92
OLIVE3_J2_Z07080505	S0919	06220503-N1018	31.6445 min, 06220503	35.7189		3.7 scans	0.44	57 m/z	0.00018	0.000682	2112	0.9	291	800015		13648953	12713783		31.64		80	83	94	93
OLIVE3_J2_Z07080505	S0919	06220503-N1018	31.6445 min, 06220503	37.3813		4.2 scans	0.77	57 m/z	3.8e-05	0.00441	2220	0.8	658	3761272		88164479	84981973		31.64		83	79	97	93
OLIVE1_J3_Z07110503	S0919	06220503-N1018	31.6445 min, 06220503	28.8299		2.8 scans	0.85	57 m/z	4.4e-05	0.00282	1664	0.9	530	3364923		48555095	46768088		31.64		80	79	97	81
OLIVE1_J3_Z07110503	S0919	06220503-N1018	31.6445 min, 06220503	31.6384		2.9 scans	0.9	57 m/z	2.2e-05	0.0066	1847	0.7	777	6744576		113538057	113339469		31.64		100	99	100	99
OLIVE1_J3_Z07110503	S0919	06220503-N1018	31.6445 min, 06220503	32.9489		4.0 scans	0.57	TIC	0.00014	0.000775	1932	0.7	290	1068256	0.00106	13337732	13337732	18219250	31.64		82	81	90	87
OLIVE1_J3_Z07110503	S0919	06220503-N1018	31.6445 min, 06220503	34.2855		3.0 scans	0.89	57 m/z	2e-05	0.00769	2019	0.7	830	7490240		132278309	128222329		31.64		86	83	98	92
OLIVE1_J3_Z07110503	S0919	06220503-N1018	31.6445 min, 06220503	34.2855		3.0 scans	0.89	TIC	2e-05	0.00727	2019	0.7	830	7486612		125003864	119306118		31.64		86	83	98	92
OLIVE1_J3_Z07110503	S0919	06220503-N1018	31.6445 min, 06220503	37.3705		4.2 scans	0.81	57 m/z	4.4e-05	0.00457	2220	0.8	549	3392686		78615428	75689510		31.64		82	77	97	92
ORCHARD2_J1_Z05260510	S0919	06220503-N1018	31.6445 min, 06220503	28.9207		5.1 scans	0.81	TIC	1.6e-05	0.0176	1670	0.3	1493	9117022		339247799	338638488		31.64		83	85	80	86
ORCHARD2_J1_Z05260510	S0919	06220503-N1018	31.6445 min, 06220503	28.9207		5.4 scans	0.9	85 m/z	1.6e-05	0.0208	1670	0.3	1579	9123802		400379673	399541424		31.64		83	85	95	85
ORCHARD2_J1_Z05260510	S0919	06220503-N1018	31.6445 min, 06220503	28.9207		5.4 scans	0.95	85 m/z (73)	1.6e-05	0.0221	1670	0.3	1618	9106685		425989626	425097760		31.64		82	83	96	86
ORCHARD2_J1_Z05260510	S0919	06220503-N1018	31.6445 min, 06220503	30.2742		2.9 scans	0.67	57 m/z	7.4e-05	0.00142	1758	0.9	554	2047326		27308174	26456666		31.64		81	83	95	85
ORCHARD2_J1_Z05260510	S0919	06220503-N1018	31.6445 min, 06220503	31.7076		4.5 scans	0.78	85 m/z (119)	1.8e-05	0.0144	1851	0.4	1408	8275007		277839643	277839643		31.64		93	96	79	96
ORCHARD2_J1_Z05260510	S0919	06220503-N1018	31.6445 min, 06220503	31.7076		4.5 scans	0.8	85 m/z	1.7e-05	0.0144	1851	0.4	1428	8761008		277528083	277528083		31.64		97	98	80	97
ORCHARD2_J1_Z05260510	S0919	06220503-N1018	31.6445 min, 06220503	32.9997		5.7 scans	0.31	55 m/z (173)	9e-05	0.00261	1935	1.4	516	1669071		50281403	45436886		31.64		84	89	95	90
ORCHARD2_J1_Z05260510	S0919	06220503-N1018	31.6445 min, 06220503	34.3455		3.8 scans	0.89	71 m/z	1.7e-05	0.0129	2023	0.6	1455	8846127		249687209	243541981		31.64		87	83	97	92
ORCHARD2_J1_Z05260510	S0919	06220503-N1018	31.6445 min, 06220503	34.3455		3.8 scans	0.91	71 m/z (173)	1.7e-05	0.0136	2023	0.6	1466	8702007		262727994	256261810		31.64		84	81	97	92
ORCHARD3_J2_Z05260511	S0919	06220503-N1018	31.6445 min, 06220503	28.9285		5.8 scans	0.85	99 m/z	1.5e-05	0.0199	1670	0.3	1505	8945488		391472210	390869314		31.64		84	83	81	85
ORCHARD3_J2_Z05260511	S0919	06220503-N1018	31.6445 min, 06220503	28.9346		6.1 scans	0.81	TIC	1.5e-05	0.0198	1671	0.2	1474	8733741		389990417	389557872		31.64		84	83	80	85
ORCHARD3_J2_Z05260511	S0919	06220503-N1018	31.6445 min, 06220503	28.9346		6.4 scans	0.93	71 m/z	1.5e-05	0.0234	1671	0.2	1582	9215505		461131231	460739931		31.64		83	85	95	85
ORCHARD3_J2_Z05260511	S0919	06220503-N1018	31.6445 min, 06220503	30.2713		3.1 scans	0.66	57 m/z	6.3e-05	0.00158	1757	0.9	584	2173382		31146901	30228631		31.64		84	84	97	87
ORCHARD3_J2_Z05260511	S0919	06220503-N1018	31.6445 min, 06220503	31.717		4.7 scans	0.81	TIC	1.4e-05	0.016	1852	0.3	1520	9267342		314593462	293559547		31.64		98	98	81	98
ORCHARD3_J2_Z05260511	S0919	06220503-N1018	31.6445 min, 06220503	31.717		4.9 scans	0.79	85 m/z (173)	1.5e-05	0.0174	1852	0.3	1509	9049242		342380026	324383373		31.64		93	97	90	95
ORCHARD3_J2_Z05260511	S0919	06220503-N1018	31.6445 min, 06220503	32.9891		>4 scans	0.44	55 m/z	7.2e-05	0.00133	1934	0	554	1914415	0.00206	26162615	24927471	40485610	31.64		83	82	94	87
ORCHARD3_J2_Z05260511	S0919	06220503-N1018	31.6445 min, 06220503	34.3534		4.1 scans	0.79	85 m/z	1.6e-05	0.012	2023	0.4	1373	8445142		236123881	223846519		31.64		86	83	81	92
ORCHARD1_J3_Z05260518	S0919	06220503-N1018	31.6445 min, 06220503	28.919		4.9 scans	0.8	TIC	1.4e-05	0.0161	1670	0.3	1459	9112542		309140768	300313686		31.64		85	84	81	86
ORCHARD1_J3_Z05260518	S0919	06220503-N1018	31.6445 min, 06220503	28.919		5.1 scans	0.89	71 m/z	1.4e-05	0.0189	1670	0.3	1539	9257524		362678256	354130207		31.64		84	85	95	86
ORCHARD1_J3_Z05260518	S0919	06220503-N1018	31.6445 min, 06220503	30.2695		3.2 scans	0.67	TIC	6.1e-05	0.00144	1757	1	570	2104304		27674258	26357840		31.64		84	86	97	88
ORCHARD1_J3_Z05260518	S0919	06220503-N1018	31.6445 min, 06220503	30.2726		3.0 scans	0.7	57 m/z (451)	6.4e-05	0.00172	1758	0.9	572	2020732		32893290	31831035		31.64		80	80	97	86
ORCHARD1_J3_Z05260518	S0919	06220503-N1018	31.6445 min, 06220503	31.7029		4.0 scans	0.81	TIC	1.4e-05	0.0132	1851	0.4	1452	9072907		252230180	251146976		31.64		99	98	82	99
ORCHARD1_J3_Z05260518	S0919	06220503-N1018	31.6445 min, 06220503	31.7029		4.2 scans	0.89	85 m/z	1.4e-05	0.0155	1851	0.4	1524	9072907		296376627	295727012		31.64		98	98	97	98
ORCHARD1_J3_Z05260518	S0919	06220503-N1018	31.6445 min, 06220503	32.9781		3.3 scans	0.4	57 m/z (173)	8.6e-05	0.00148	1934	1.4	489	1509933		28374458	26761161		31.64		81	83	96	87
ORCHARD1_J3_Z05260518	S0919	06220503-N1018	31.6445 min, 06220503	34.3424		3.8 scans	0.87	TIC	1.5e-05	0.0108	2023	0.4	1336	8343195		207366251	189601265		31.64		86	83	97	92
ORCHARD1_J3_Z05260518	S0919	06220503-N1018	31.6445 min, 06220503	34.3424		3.8 scans	0.89	57 m/z	1.4e-05	0.0114	2023	0.5	1352	8706567		219299177	219299177		31.64		86	83	97	92
ORCHARD1_J3_Z05260518	S0919	06220503-N1018	31.6445 min, 06220503	34.3424		3.8 scans	0.91	57 m/z (355)	1.5e-05	0.0121	2023	0.5	1364	8210554		231290264	231290264		31.64		84	82	97	92
PECAN1_Z07090537	S0919	06220503-N1018	31.6445 min, 06220503	31.6106		2.8 scans	0.57	57 m/z	0.00026	0.000655	1845	1.1	259	603738		8289753	7708978		31.64		96	98	97	98
PECAN3_J2_Z07090539	S0919	06220503-N1018	31.6445 min, 06220503	31.6121		2.8 scans	0.64	TIC	0.00017	0.000677	1845	1	309	853482	0.00079	8937844	8312406	10424869	31.64		96	97	98	98
PECAN2_J3_Z07100505	S0919	06220503-N1018	31.6445 min, 06220503	31.6107		2.9 scans	0.65	57 m/z	0.00017	0.000855	1845	1.1	290	812250		11251006	10598582		31.64		95	95	96	98
REDOAK1_Z06220512	S0919	06220503-N1018	31.6445 min, 06220503	31.6259		2.9 scans	0.63	57 m/z	9e-05	0.00145	1846	0.9	421	1785634		25837040	23105495		31.64		95	95	96	95
REDOAK1_Z06220512	S0919	06220503-N1018	31.6445 min, 06220503	31.6259		3.4 scans	0.75	TIC	8.3e-05	0.00185	1846	1.2	459	1933011	0.00303	33064923	24452408	53910600	31.64		96	96	98	96
REDOAK2_Z06220513	S0919	06220503-N1018	31.6445 min, 06220503	31.6243		2.9 scans	0.6	57 m/z	0.00011	0.00131	1846	1	387	1528393		22190338	19300369		31.64		95	96	95	95
REDOAK3_Z06230502	S0919	06220503-N1018	31.6445 min, 06220503	31.6291		2.9 scans	0.61	57 m/z	9.7e-05	0.00122	1846	1	395	1574796		21510805	20727205		31.64		95	95	95	94
RYE1_Z07070504	S0919	06220503-N1018	31.6445 min, 06220503	28.8896		4.5 scans	0.81	85 m/z	1.7e-05	0.0277	1668	0.3	1292	9310764		358178455	343936341		31.64		83	83	80	85
RYE1_Z07070504	S0919	06220503-N1018	31.6445 min, 06220503	30.2462		2.8 scans	0.73	57 m/z	0.00012	0.00137	1756	1	372	1336824		17681890	15980952		31.64		82	80	96	87
RYE1_Z07070504	S0919	06220503-N1018	31.6445 min, 06220503	31.6597		3.4 scans	0.83	85 m/z	1.8e-05	0.0175	1848	0.6	1167	8754011		226302684	221374384		31.64		99	99	83	99
RYE1_Z07070504	S0919	06220503-N1018	31.6445 min, 06220503	31.6597		3.4 scans	0.84	85 m/z (119)	1.8e-05	0.0179	1848	0.6	1169	8754011		231825134	226776569		31.64		98	99	83	99
RYE1_Z07070504	S0919	06220503-N1018	31.6445 min, 06220503	32.9502		2.9 scans	0.64	57 m/z	0.00013	0.00132	1932	1.2	357	1255534		17033640	16070142		31.64		83	82	93	87
RYE1_Z07070504	S0919	06220503-N1018	31.6445 min, 06220503	34.3145		3.6 scans	0.84	85 m/z	1.8e-05	0.0214	2021	0.5	1231	9016261		276230658	272204401		31.64		85	81	81	92
RYE2_Z07080501	S0919	06220503-N1018	31.6445 min, 06220503	28.8884		4.5 scans	0.85	85 m/z	1.5e-05	0.0319	1668	0.3	1298	9301797		344751899	337698687		31.64		80	79	80	81
RYE2_Z07080501	S0919	06220503-N1018	31.6445 min, 06220503	30.2496		2.8 scans	0.74	TIC	0.00011	0.00136	1756	1	371	1241729		14708994	13537135		31.64		82	80	96	87
RYE2_Z07080501	S0919	06220503-N1018	31.6445 min, 06220503	30.2496		2.8 scans	0.75	57 m/z	0.00011	0.00156	1756	1.1	372	1253976		16854227	16249820		31.64		83	81	96	88
RYE2_Z07080501	S0919	06220503-N1018	31.6445 min, 06220503	31.6584		3.2 scans	0.82	85 m/z	1.6e-05	0.0189	1848	0.6	1160	8957949		204597910	200501617		31.64		100	99	83	100
RYE2_Z07080501	S0919	06220503-N1018	31.6445 min, 06220503	32.9536		2.9 scans	0.64	57 m/z	0.00013	0.00139	1932	1.4	341	1071143		15100600	14120709		31.64		82	82	95	87
RYE2_Z07080501	S0919	06220503-N1018	31.6445 min, 06220503	34.3117		3.9 scans	0.94	71 m/z	1.6e-05	0.0262	2021	0.5	1237	8986278		283244547	279257910		31.64		86	82	97	92
RYE3_Z07080502	S0919	06220503-N1018	31.6445 min, 06220503	28.8912		4.4 scans	0.82	85 m/z	1.6e-05	0.0314	1668	0.4	1359	9157436		369748156	369748156		31.64		84	83	80	85
RYE3_Z07080502	S0919	06220503-N1018	31.6445 min, 06220503	30.2509		2.8 scans	0.75	57 m/z	9.5e-05	0.00182	1756	1.1	415	1571250		21500559	20381716		31.64		82	79	97	87
RYE3_Z07080502	S0919	06220503-N1018	31.6445 min, 06220503	31.6628		3.4 scans	0.83	85 m/z	1.7e-05	0.0196	1848	0.5	1189	8540448		231036368	223493838		31.64		100	99	83	99
RYE3_Z07080502	S0919	06220503-N1018	31.6445 min, 06220503	32.9533		2.9 scans	0.66	57 m/z	0.00011	0.00163	1932	1.3	385	1355321		19212599	18318492		31.64		84	83	95	88
RYE3_Z07080502	S0919	06220503-N1018	31.6445 min, 06220503	34.3145		3.9 scans	0.83	TIC	1.6e-05	0.0234	2021	0.5	1248	8903401		275159494	269801744		31.64		85	82	81	92
RYE3_Z07080502	S0919	06220503-N1018	31.6445 min, 06220503	34.3161		3.8 scans	0.75	85 m/z (223)	1.6e-05	0.0217	2021	0.5	1183	8903401		255767218	250821253		31.64		85	87	81	92
SYCAMORE2_J1_Z07090517	S0919	06220503-N1018	31.6445 min, 06220503	28.8328		2.8 scans	0.91	57 m/z	2.7e-05	0.0045	1664	0.8	807	6175494		94294093	89549999		31.64		80	79	97	81
SYCAMORE2_J1_Z07090517	S0919	06220503-N1018	31.6445 min, 06220503	31.6444		3.0 scans	0.71	57 m/z	4.6e-05	0.00244	1847	1.1	598	3602142		51202703	49053167		31.64		82	78	93	92
SYCAMORE3_J2_Z07110505	S0919	06220503-N1018	31.6445 min, 06220503	28.8438		2.8 scans	0.91	57 m/z	3.1e-05	0.00444	1665	0.8	697	5841536		89247614	89120360		31.64		81	80	97	82
SYCAMORE3_J2_Z07110505	S0919	06220503-N1018	31.6445 min, 06220503	30.2495		2.9 scans	0.58	57 m/z	0.00022	0.000508	1756	1.1	255	842596		10209888	10209888		31.64		80	80	94	86
SYCAMORE3_J2_Z07110505	S0919	06220503-N1018	31.6445 min, 06220503	31.6492		3.0 scans	0.68	57 m/z	5.7e-05	0.00234	1847	1	506	3277417		47088288	43212139		31.64		84	82	94	92
SYCAMORE1_J3_Z07110508	S0919	06220503-N1018	31.6445 min, 06220503	28.8406		2.8 scans	0.92	57 m/z	3.7e-05	0.00429	1664	0.8	644	4987936		78061097	77888134		31.64		81	80	97	82
SYCAMORE1_J3_Z07110508	S0919	06220503-N1018	31.6445 min, 06220503	30.2495		2.8 scans	0.64	57 m/z	0.0002	0.000625	1756	1.1	267	910951		11380660	11367571		31.64		80	79	95	86
SYCAMORE1_J3_Z07110508	S0919	06220503-N1018	31.6445 min, 06220503	31.6445		>3 scans	0.79	TIC	6.1e-05	0.00251	1847	1.1	506	3031279		45762381	43503706		31.64		87	84	95	94
SYCAMORE1_J3_Z07110508	S0919	06220503-N1018	31.6445 min, 06220503	31.646		2.9 scans	0.73	57 m/z	6.1e-05	0.00231	1847	1	487	3031279		42140549	39589066		31.64		87	85	95	94
TIMOTHY1_Z07090531	S0919	06220503-N1018	31.6445 min, 06220503	28.8421		2.9 scans	0.95	57 m/z	1.8e-05	0.0131	1665	0.6	998	8106624		145984695	144936745		31.64		80	79	97	81
TIMOTHY1_Z07090531	S0919	06220503-N1018	31.6445 min, 06220503	31.6183		2.8 scans	0.92	57 m/z	3.3e-05	0.00629	1845	0.9	713	4414003		69725856	69591944		31.64		100	99	100	99
TIMOTHY1_Z07090531	S0919	06220503-N1018	31.6445 min, 06220503	31.6183		2.8 scans	0.92	57 m/z (204)	3.3e-05	0.00641	1845	0.9	714	4413938		71076112	70939607		31.64		98	99	100	99
TIMOTHY1_Z07090531	S0919	06220503-N1018	31.6445 min, 06220503	34.2593		3.0 scans	0.88	57 m/z	3.7e-05	0.00604	2017	1	683	3991174		66902788	65549205		31.64		84	82	98	91
TIMOTHY1_Z07090531	S0919	06220503-N1018	31.6445 min, 06220503	34.2593		3.0 scans	0.88	57 m/z (173)	3.7e-05	0.00615	2017	1	680	3990210		68138861	66760269		31.64		83	83	97	91
TIMOTHY1_Z07090531	S0919	06220503-N1018	31.6445 min, 06220503	34.2608		3.2 scans	0.88	TIC	3.7e-05	0.00656	2017	1.4	684	3976807		72749458	71479111		31.64		85	83	98	91
TIMOTHY3_J2_Z07090533	S0919	06220503-N1018	31.6445 min, 06220503	28.836		3.0 scans	0.96	57 m/z	1.7e-05	0.0159	1664	0.7	1016	8244368		147948362	143919938		31.64		81	79	98	81
TIMOTHY3_J2_Z07090533	S0919	06220503-N1018	31.6445 min, 06220503	31.6184		2.8 scans	0.91	57 m/z	3e-05	0.00788	1845	1	746	4726834		73023470	67382882		31.64		100	99	100	99
TIMOTHY3_J2_Z07090533	S0919	06220503-N1018	31.6445 min, 06220503	34.2609		3.1 scans	0.91	57 m/z	3.3e-05	0.00804	2017	0.8	713	4245575		74555750	73295380		31.64		86	83	98	92
TIMOTHY3_J2_Z07090533	S0919	06220503-N1018	31.6445 min, 06220503	34.2609		3.1 scans	0.92	57 m/z (204)	3.3e-05	0.00835	2017	0.8	719	4251239		77399997	76091544		31.64		82	80	97	92
TIMOTHY3_J2_Z07090533	S0919	06220503-N1018	31.6445 min, 06220503	34.2609		3.2 scans	0.91	TIC	3.3e-05	0.00844	2017	1.1	715	4270408		78216541	76069152		31.64		85	83	97	92
TIMOTHY2_J3_Z07100504	S0919	06220503-N1018	31.6445 min, 06220503	28.8406		3.0 scans	0.96	57 m/z	2e-05	0.0124	1664	0.7	924	7438413		131915974	130602175		31.64		81	79	98	81
TIMOTHY2_J3_Z07100504	S0919	06220503-N1018	31.6445 min, 06220503	31.6199		2.8 scans	0.91	57 m/z	3.5e-05	0.00658	1845	1	706	4431060		69907740	69808197		31.64		100	99	99	99
TIMOTHY2_J3_Z07100504	S0919	06220503-N1018	31.6445 min, 06220503	34.2624		3.1 scans	0.89	57 m/z	3.9e-05	0.00665	2017	0.8	671	3953725		70640356	69504789		31.64		85	83	97	91
WALNUT2_Z08240511	S0919	06220503-N1018	31.6445 min, 06220503	34.1735		4.4 scans	0.59	TIC	0.00013	0.00124	2012	0.9	369	797279		10421049	9377919		31.64		81	82	95	83
WALNUT2_Z08240511	S0919	06220503-N1018	31.6445 min, 06220503	34.1766		3.5 scans	0.51	57 m/z	0.00015	0.00129	2012	1	341	681330		10845181	9325279		31.64		81	83	94	82
WALNUT3_Z08240512	S0919	06220503-N1018	31.6445 min, 06220503	31.5404		5.4 scans	0.51	55 m/z	0.00021	0.000722	1840	0.9	286	513528		7337016	6546749		31.64		80	84	90	85
WALNUT3_Z08240512	S0919	06220503-N1018	31.6445 min, 06220503	34.1783		3.7 scans	0.64	TIC	9.5e-05	0.00144	2012	1.1	440	1141994		14663222	12367099		31.64		81	82	95	83
WHITEOAK1_Z07090513	S0919	06220503-N1018	31.6445 min, 06220503	31.6138		>2 scans	0.38	TIC	0.00018	0.000139	1845	1	247	773268	0.00169	1911842	1911842	23198028	31.64		93	96	79	95
WHITEOAK2_Z07090514	S0919	06220503-N1018	31.6445 min, 06220503	31.6137		>2 scans	0.26	TIC	0.00029	9.05e-05	1845	0.9	228	522047	0.00122	1511963	1511963	20370201	31.64		91	96	61	95
WHITEOAK2_Z07090514	S0919	06220503-N1018	31.6445 min, 06220503	31.6137		3.0 scans	0.46	57 m/z	0.00013	0.000877	1845	1.1	298	1149357		14658679	12269853		31.64		88	90	77	88
WHITEOAK2_Z07090514	S0919	06220503-N1018	31.6445 min, 06220503	31.6137		3.0 scans	0.59	57 m/z (117)	0.00013	0.0013	1845	1.1	340	1146176		21845061	18285118		31.64		89	89	97	96
ASH1_Z06220509	S0919	06220504-N1018	31.6460 min, 06220504	28.8592		3.3 scans	0.94	71 m/z	1.6e-05	0.0128	1666	0.6	1212	9128786		230037770	228299239		31.65		82	81	98	81
ASH1_Z06220509	S0919	06220504-N1018	31.6460 min, 06220504	31.6262		2.9 scans	0.77	57 m/z	5.4e-05	0.00221	1846	1	557	2830451		39465416	37984452		31.65		99	98	98	98
ASH1_Z06220509	S0919	06220504-N1018	31.6460 min, 06220504	34.2657		3.2 scans	0.52	TIC	0.00015	0.000544	2018	0.9	338	1027488	0.000614	9721502	9571248	10962536	31.65		85	84	96	91
ASH2_Z06220510	S0919	06220504-N1018	31.6460 min, 06220504	28.8436		2.8 scans	0.94	57 m/z	2.1e-05	0.00903	1665	0.7	973	7904419		126521019	126448486		31.65		82	81	98	81
ASH2_Z06220510	S0919	06220504-N1018	31.6460 min, 06220504	31.6213		2.8 scans	0.7	57 m/z	0.00011	0.00145	1845	1.1	403	1480199		20406063	19668643		31.65		98	98	98	97
ASH3_Z06230501	S0919	06220504-N1018	31.6460 min, 06220504	28.8636		3.4 scans	0.8	85 m/z	1.5e-05	0.0111	1666	0.6	1114	8825437		190190594	188119613		31.65		82	81	82	81
ASH3_Z06230501	S0919	06220504-N1018	31.6460 min, 06220504	30.2525		2.8 scans	0.49	57 m/z	0.0002	0.000476	1756	1.2	262	653295		8131806	7109132		31.65		81	81	94	87
ASH3_Z06230501	S0919	06220504-N1018	31.6460 min, 06220504	31.6322		2.8 scans	0.79	57 m/z	4.8e-05	0.00226	1846	1	557	2769959		38647627	38531536		31.65		99	98	99	98
ASH3_Z06230501	S0919	06220504-N1018	31.6460 min, 06220504	31.6322		2.8 scans	0.8	57 m/z (474)	4.9e-05	0.00247	1846	1	560	2751528		42298436	42171379		31.65		96	97	99	98
ASH3_Z06230501	S0919	06220504-N1018	31.6460 min, 06220504	34.2732		3.2 scans	0.55	TIC	0.00013	0.000583	2018	0.9	340	1027251		9960328	9960328		31.65		85	85	97	91
BERMUDA1_Z06220506	S0919	06220504-N1018	31.6460 min, 06220504	28.9452		>7 scans	0.77	TIC	1.9e-05	0.0322	1671	0.2	1414	8388096	0.0425	592545632	557267193	780510449	31.65		80	79	95	79
BERMUDA1_Z06220506	S0919	06220504-N1018	31.6460 min, 06220504	28.9667		8.9 scans	0.88	55 m/z	1.8e-05	0.0476	1673	0.2	1552	9003896		874436408	871903729		31.65		84	83	80	83
BERMUDA1_Z06220506	S0919	06220504-N1018	31.6460 min, 06220504	28.9667		9.0 scans	0.88	TIC	1.9e-05	0.0144	1673	2.5	1554	8524460	0.0489	266254725	266254725	898046140	31.65		81	81	90	81
BERMUDA1_Z06220506	S0919	06220504-N1018	31.6460 min, 06220504	30.2618		2.9 scans	0.88	57 m/z	3.1e-05	0.00407	1757	0.9	773	5196036		74809460	73942692		31.65		83	80	97	88
BERMUDA1_Z06220506	S0919	06220504-N1018	31.6460 min, 06220504	31.6615		3.3 scans	0.79	85 m/z (57)	2.1e-05	0.0105	1848	0.6	1118	7573344		194232314	185461771		31.65		94	95	83	96
BERMUDA1_Z06220506	S0919	06220504-N1018	31.6460 min, 06220504	31.6615		3.3 scans	0.81	85 m/z	1.9e-05	0.0102	1848	0.6	1127	8510862		188438512	179929587		31.65		100	99	84	99
BERMUDA1_Z06220506	S0919	06220504-N1018	31.6460 min, 06220504	31.6692		4.1 scans	0.7	57 m/z	1.9e-05	0.00915	1849	0.4	963	8337832		168094984	162303189		31.65		98	99	73	97
BERMUDA1_Z06220506	S0919	06220504-N1018	31.6460 min, 06220504	34.3117		3.5 scans	0.89	71 m/z	1.8e-05	0.012	2021	0.6	1161	8775895		222184299	216725403		31.65		86	82	98	92
BERMUDA1_Z06220506	S0919	06220504-N1018	31.6460 min, 06220504	37.4059		4.5 scans	0.9	57 m/z	1.9e-05	0.0128	2222	0.6	1068	8491578		235672699	226985249		31.65		83	78	97	94
BERMUDA2_Z06220507	S0919	06220504-N1018	31.6460 min, 06220504	28.9651		9.6 scans	1	85 m/z	1.7e-05	0.0543	1673	0.1	1578	9372936		943104374	943104374		31.65		80	79	94	79
BERMUDA2_Z06220507	S0919	06220504-N1018	31.6460 min, 06220504	30.2603		2.8 scans	0.86	57 m/z	3.6e-05	0.00372	1757	0.9	718	4498294		64670744	63570405		31.65		83	80	97	88
BERMUDA2_Z06220507	S0919	06220504-N1018	31.6460 min, 06220504	30.2603		2.8 scans	0.87	57 m/z (159)	3.6e-05	0.00399	1757	0.9	719	4518046		69335139	68155438		31.65		80	79	97	88
BERMUDA2_Z06220507	S0919	06220504-N1018	31.6460 min, 06220504	31.6584		3.0 scans	0.92	71 m/z	1.8e-05	0.0114	1848	0.6	1195	8977735		198850662	195086767		31.65		100	99	100	100
BERMUDA2_Z06220507	S0919	06220504-N1018	31.6460 min, 06220504	34.3024		3.4 scans	0.87	71 m/z	1.8e-05	0.0109	2020	0.6	1114	8700597		190166991	179436789		31.65		85	81	98	92
BERMUDA2_Z06220507	S0919	06220504-N1018	31.6460 min, 06220504	34.3024		3.4 scans	0.88	71 m/z (173)	2.1e-05	0.0116	2020	0.6	1117	7673202		202704866	191267212		31.65		83	81	98	92
BERMUDA2_Z06220507	S0919	06220504-N1018	31.6460 min, 06220504	37.3982		4.6 scans	0.88	57 m/z	2.2e-05	0.0117	2221	0.5	982	7382825		203316754	190574410		31.65		84	78	97	93
BERMUDA3_Z06220508	S0919	06220504-N1018	31.6460 min, 06220504	28.9512		7.5 scans	0.71	99 m/z	2.7e-05	0.0337	1672	0.2	1389	5980186		608564433	585121885		31.65		82	83	58	83
BERMUDA3_Z06220508	S0919	06220504-N1018	31.6460 min, 06220504	28.9512		7.9 scans	0.91	TIC	1.9e-05	0.0145	1672	2.4	1568	8568491	0.0453	262905670	262905670	817509343	31.65		82	82	91	82
BERMUDA3_Z06220508	S0919	06220504-N1018	31.6460 min, 06220504	30.2586		2.9 scans	0.86	57 m/z	3.9e-05	0.00342	1757	0.9	689	4172333		61887393	60671506		31.65		83	80	97	88
BERMUDA3_Z06220508	S0919	06220504-N1018	31.6460 min, 06220504	31.6567		3.1 scans	0.93	71 m/z	1.8e-05	0.0107	1848	0.6	1162	9084146		193818173	190610133		31.65		100	99	100	99
BERMUDA3_Z06220508	S0919	06220504-N1018	31.6460 min, 06220504	34.2992		3.3 scans	0.89	TIC	1.8e-05	0.00995	2020	0.7	1107	8776402		179616078	171938927		31.65		83	78	97	92
BERMUDA3_Z06220508	S0919	06220504-N1018	31.6460 min, 06220504	34.3008		3.3 scans	0.89	57 m/z (173)	2.1e-05	0.0108	2020	0.6	1108	7803620		196390502	187608780		31.65		83	80	97	92
BERMUDA3_Z06220508	S0919	06220504-N1018	31.6460 min, 06220504	37.395		4.4 scans	0.88	57 m/z	2.2e-05	0.0108	2221	0.5	974	7350117		195446047	181883704		31.65		83	78	97	93
BIRCH1_Z08240503	S0919	06220504-N1018	31.6460 min, 06220504	28.7688		2.9 scans	0.93	71 m/z	1e-05	0.0043	1660	0.7	1334	8972413		168930326	164805787		31.65		82	81	97	81
BIRCH1_Z08240503	S0919	06220504-N1018	31.6460 min, 06220504	31.545		2.9 scans	0.53	57 m/z	4.2e-05	0.000711	1840	1	550	2127988		27927222	26519808		31.65		89	89	93	89
BIRCH2_Z08240504	S0919	06220504-N1018	31.6460 min, 06220504	28.7794		3.4 scans	0.77	71 m/z	1.1e-05	0.00398	1661	0.5	1294	8755598		182652433	174559512		31.65		81	80	82	82
BIRCH2_Z08240504	S0919	06220504-N1018	31.6460 min, 06220504	28.7809		3.4 scans	0.78	TIC	1.1e-05	0.00378	1661	0.5	1295	8735384		173331292	164183159		31.65		81	81	82	81
BIRCH2_Z08240504	S0919	06220504-N1018	31.6460 min, 06220504	31.5494		2.8 scans	0.59	57 m/z	3.4e-05	0.000825	1841	1	656	3002879		37797723	36255573		31.65		91	90	93	91
BIRCH3_Z08240505	S0919	06220504-N1018	31.6460 min, 06220504	28.7719		3.0 scans	0.9	71 m/z	1.2e-05	0.00433	1660	0.8	1352	8716145		168435890	161831625		31.65		82	81	97	81
BIRCH3_Z08240505	S0919	06220504-N1018	31.6460 min, 06220504	31.5481		2.9 scans	0.54	57 m/z	4.9e-05	0.000729	1841	1	565	2190710		28360396	26542849		31.65		90	90	93	90
BLUEGRASS1_Z06220503	S0919	06220504-N1018	31.6460 min, 06220504	28.8407		3.0 scans	0.92	57 m/z	2.5e-05	0.00917	1664	0.8	886	6646533		110613237	108872257		31.65		82	81	98	81
BLUEGRASS1_Z06220503	S0919	06220504-N1018	31.6460 min, 06220504	31.6445		3.2 scans	0.92	57 m/z	1.9e-05	0.0139	1847	0.8	1083	8700921		168333164	158979177		31.65		100	99	100	100
BLUEGRASS1_Z06220503	S0919	06220504-N1018	31.6460 min, 06220504	34.2732		3.1 scans	0.84	57 m/z	4.5e-05	0.00489	2018	1	655	3654625		58976891	57161256		31.65		88	85	98	93
BLUEGRASS2_Z06220504	S0919	06220504-N1018	31.6460 min, 06220504	28.8421		3.0 scans	0.92	57 m/z	2.4e-05	0.00998	1665	0.8	921	7083043		119103280	119091083		31.65		82	81	98	81
BLUEGRASS2_Z06220504	S0919	06220504-N1018	31.6460 min, 06220504	30.2464		2.9 scans	0.56	57 m/z	0.00025	0.000702	1756	1.2	274	680996		8377421	7828641		31.65		80	79	95	86
BLUEGRASS2_Z06220504	S0919	06220504-N1018	31.6460 min, 06220504	31.646		3.1 scans	0.92	71 m/z	1.9e-05	0.015	1847	0.7	1121	8693763		179399900	170191519		31.65		100	100	100	100
BLUEGRASS2_Z06220504	S0919	06220504-N1018	31.6460 min, 06220504	34.2732		3.0 scans	0.85	57 m/z	4.2e-05	0.00536	2018	1	689	4017187		63999627	62215858		31.65		86	83	98	91
BLUEGRASS3_Z06220505	S0919	06220504-N1018	31.6460 min, 06220504	28.842		2.9 scans	0.92	57 m/z	2.3e-05	0.00948	1665	0.8	949	7629330		126533223	126398290		31.65		82	81	98	81
BLUEGRASS3_Z06220505	S0919	06220504-N1018	31.6460 min, 06220504	31.6474		3.2 scans	0.91	71 m/z	2e-05	0.0142	1847	0.7	1120	8585413		190017674	178461053		31.65		100	99	100	99
BLUEGRASS3_Z06220505	S0919	06220504-N1018	31.6460 min, 06220504	31.6474		3.2 scans	0.92	71 m/z (245)	2.1e-05	0.0149	1847	0.7	1123	8176529		200005990	187841893		31.65		98	99	100	99
BLUEGRASS3_Z06220505	S0919	06220504-N1018	31.6460 min, 06220504	34.273		3.1 scans	0.84	57 m/z	4.3e-05	0.00506	2018	1	691	4128188		67529034	65673335		31.65		87	84	98	92
BOX1_Z05260515	S0919	06220504-N1018	31.6460 min, 06220504	28.9085		5.5 scans	0.84	85 m/z	1.5e-05	0.0198	1669	0.3	1467	8924466		369156818	369062494		31.65		85	84	82	85
BOX1_Z05260515	S0919	06220504-N1018	31.6460 min, 06220504	28.9192		6.5 scans	0.78	57 m/z	1.5e-05	0.0195	1670	0.2	1358	9131033		363390888	362803928		31.65		84	87	82	84
BOX1_Z05260515	S0919	06220504-N1018	31.6460 min, 06220504	31.6586		3.1 scans	0.92	57 m/z	1.6e-05	0.00803	1848	0.7	1235	8338327		149356245	148922471		31.65		99	98	99	98
BOX1_Z05260515	S0919	06220504-N1018	31.6460 min, 06220504	34.3072		3.5 scans	0.85	57 m/z	1.8e-05	0.00847	2020	0.6	1188	7474998		157483620	143803113		31.65		88	85	98	93
BOX1_Z05260515	S0919	06220504-N1018	31.6460 min, 06220504	37.4015		4.4 scans	0.74	57 m/z	4.3e-05	0.00396	2222	0.8	746	3254120		73682719	70042188		31.65		85	82	98	91
BOX1_Z05260515	S0919	06220504-N1018	31.6460 min, 06220504	37.4015		4.4 scans	0.75	57 m/z (215)	4.3e-05	0.00451	2222	0.8	748	3255844		83970230	79821412		31.65		82	81	97	91
BOX2_Z05260516	S0919	06220504-N1018	31.6460 min, 06220504	28.9363		6.5 scans	0.82	TIC	1.4e-05	0.0196	1671	0.2	1537	9233022		446331081	425061364		31.65		84	84	81	84
BOX2_Z05260516	S0919	06220504-N1018	31.6460 min, 06220504	28.9363		6.9 scans	0.82	85 m/z (131)	1.4e-05	0.0218	1671	0.2	1533	9121356		495813673	467106413		31.65		80	81	97	82
BOX2_Z05260516	S0919	06220504-N1018	31.6460 min, 06220504	28.9363		6.9 scans	0.89	85 m/z	1.4e-05	0.0227	1671	0.2	1602	9215817		516074144	486193818		31.65		85	85	96	85
BOX2_Z05260516	S0919	06220504-N1018	31.6460 min, 06220504	31.671		3.4 scans	0.91	71 m/z	1.4e-05	0.00907	1849	0.5	1373	9114880		205854817	205418524		31.65		99	98	99	99
BOX2_Z05260516	S0919	06220504-N1018	31.6460 min, 06220504	31.671		3.4 scans	0.92	71 m/z (119)	1.4e-05	0.00933	1849	0.5	1374	9043991		211871881	211422836		31.65		97	98	99	99
BOX2_Z05260516	S0919	06220504-N1018	31.6460 min, 06220504	32.9692		3.0 scans	0.47	57 m/z (243)	0.00013	0.000695	1933	0.9	387	949064	0.000705	15791794	15203557	15996895	31.65		82	85	96	88
BOX2_Z05260516	S0919	06220504-N1018	31.6460 min, 06220504	34.3197		3.7 scans	0.88	TIC	1.5e-05	0.00897	2021	0.6	1355	8570033		203623596	195863177		31.65		87	83	98	92
BOX2_Z05260516	S0919	06220504-N1018	31.6460 min, 06220504	34.3197		3.8 scans	0.86	71 m/z	1.5e-05	0.00946	2021	0.6	1340	8461128		214704416	205865868		31.65		87	84	98	92
BOX2_Z05260516	S0919	06220504-N1018	31.6460 min, 06220504	37.4185		4.3 scans	0.68	57 m/z	2.9e-05	0.00439	2223	0.8	882	4503900		99772298	93941463		31.65		83	80	97	90
BOX2_Z05260516	S0919	06220504-N1018	31.6460 min, 06220504	37.4185		4.5 scans	0.73	TIC	2.7e-05	0.00439	2223	0.7	911	4799480		99729207	91284537		31.65		83	79	97	89
BOX3_Z05260517	S0919	06220504-N1018	31.6460 min, 06220504	28.9363		6.3 scans	0.83	TIC	1.4e-05	0.0183	1671	0.2	1523	9353930		430749408	415450849		31.65		81	80	81	81
BOX3_Z05260517	S0919	06220504-N1018	31.6460 min, 06220504	28.9363		6.6 scans	0.87	85 m/z (131)	1.4e-05	0.0207	1671	0.2	1554	9353930		486875715	479794467		31.65		83	85	95	85
BOX3_Z05260517	S0919	06220504-N1018	31.6460 min, 06220504	28.9363		6.6 scans	0.91	85 m/z	1.4e-05	0.0213	1671	0.2	1593	9353930		499071723	491813093		31.65		84	84	96	84
BOX3_Z05260517	S0919	06220504-N1018	31.6460 min, 06220504	31.671		3.3 scans	0.88	57 m/z	1.5e-05	0.00775	1849	0.5	1292	8607993		181752890	170560176		31.65		99	98	99	99
BOX3_Z05260517	S0919	06220504-N1018	31.6460 min, 06220504	32.9692		2.9 scans	0.45	57 m/z (243)	0.00014	0.000642	1933	1	371	898946		15048778	13492203		31.65		82	84	96	88
BOX3_Z05260517	S0919	06220504-N1018	31.6460 min, 06220504	34.3181		3.6 scans	0.85	57 m/z	1.5e-05	0.00832	2021	0.6	1295	8426223		194958272	186652866		31.65		87	83	98	92
BOX3_Z05260517	S0919	06220504-N1018	31.6460 min, 06220504	34.3181		3.6 scans	0.85	57 m/z (204)	1.5e-05	0.00889	2021	0.6	1295	8468578		208429364	199550077		31.65		84	83	98	92
BOX3_Z05260517	S0919	06220504-N1018	31.6460 min, 06220504	37.417		4.4 scans	0.67	57 m/z	3.3e-05	0.00382	2223	0.8	828	4050908		89485832	84458548		31.65		83	80	97	90
BOX3_Z05260517	S0919	06220504-N1018	31.6460 min, 06220504	37.417		4.5 scans	0.71	TIC	3.1e-05	0.00372	2223	0.8	853	4309012		87208494	82574663		31.65		83	80	97	90
CEDAR2_Z07090541	S0919	06220504-N1018	31.6460 min, 06220504	37.3444		4.0 scans	0.75	57 m/z	0.00013	0.00281	2218	0.9	361	1127000		23725810	23093636		31.65		83	79	97	92
COTTONWOOD1_Z07090534	S0919	06220504-N1018	31.6460 min, 06220504	31.646		3.2 scans	0.88	71 m/z	1.8e-05	0.00612	1847	0.6	1088	8705079	0.00621	191121110	191121110	193759806	31.65		98	98	99	99
COTTONWOOD2_Z07090535	S0919	06220504-N1018	31.6460 min, 06220504	28.8882		4.9 scans	0.83	85 m/z	1.7e-05	0.0206	1668	0.3	1292	9358034		369287389	366553051		31.65		82	82	82	84
COTTONWOOD2_Z07090535	S0919	06220504-N1018	31.6460 min, 06220504	31.6368		3.1 scans	0.91	57 m/z	2.1e-05	0.00777	1846	0.6	934	7302914		139353102	132174459		31.65		99	98	99	99
COTTONWOOD2_Z07090535	S0919	06220504-N1018	31.6460 min, 06220504	31.6368		3.1 scans	0.92	57 m/z (87)	2.2e-05	0.0081	1846	0.6	938	7035977		145295740	137810968		31.65		97	98	99	99
COTTONWOOD3_Z07090536	S0919	06220504-N1018	31.6460 min, 06220504	31.6461		3.2 scans	0.75	71 m/z (125)	1.8e-05	0.00587	1847	0.7	974	8635059	0.00599	153987686	147981806	156928559	31.65		82	83	94	93
COTTONWOOD3_Z07090536	S0919	06220504-N1018	31.6460 min, 06220504	31.6461		3.2 scans	0.88	71 m/z	1.8e-05	0.00656	1847	0.7	1050	8635059	0.00669	172010393	165301585	175267455	31.65		99	98	99	99
ELM3_J1_Z07090527	S0919	06220504-N1018	31.6460 min, 06220504	31.6137		2.8 scans	0.86	57 m/z	5.8e-05	0.00412	1845	0.9	569	2943087		42524683	39466544		31.65		99	98	99	98
ELM3_J1_Z07090527	S0919	06220504-N1018	31.6460 min, 06220504	31.6137		2.8 scans	0.87	57 m/z (456)	5.8e-05	0.0044	1845	0.9	571	2941541		45418633	42152377		31.65		96	97	99	99
ELM2_Z07100503	S0919	06220504-N1018	31.6460 min, 06220504	28.8098		2.8 scans	0.72	57 m/z	0.00039	0.00115	1662	1.2	207	407132		6127149	5294445		31.65		80	81	95	80
ELM2_Z07100503	S0919	06220504-N1018	31.6460 min, 06220504	31.6105		2.8 scans	0.88	57 m/z	8.4e-05	0.00525	1845	1	460	1884146		27867514	25965297		31.65		99	98	99	98
ELM1_J3_Z07110506	S0919	06220504-N1018	31.6460 min, 06220504	28.8265		2.9 scans	0.78	57 m/z	0.00014	0.00192	1664	1	329	1323509		20305294	17825429		31.65		80	80	97	80
ELM1_J3_Z07110506	S0919	06220504-N1018	31.6460 min, 06220504	30.2461		2.8 scans	0.68	57 m/z	0.00023	0.000983	1756	1	258	812897		10400089	9656044		31.65		81	80	96	86
ELM1_J3_Z07110506	S0919	06220504-N1018	31.6460 min, 06220504	31.6335		2.9 scans	0.87	57 m/z	4e-05	0.00708	1846	0.9	652	4829681		74933322	68444191		31.65		99	98	99	99
ELM1_J3_Z07110506	S0919	06220504-N1018	31.6460 min, 06220504	31.6335		2.9 scans	0.87	57 m/z (456)	4e-05	0.00759	1846	0.9	653	4822124		80279656	73327540		31.65		97	98	99	99
ELM1_J3_Z07110506	S0919	06220504-N1018	31.6460 min, 06220504	32.9486		2.9 scans	0.47	57 m/z	0.00042	0.000529	1932	1.2	192	452511		5595233	5449849		31.65		80	82	94	86
JOHNSON1_Z07090522	S0919	06220504-N1018	31.6460 min, 06220504	28.9359		7.2 scans	0.93	85 m/z	1.6e-05	0.0447	1671	0.2	1584	9273161		818336529	787568662		31.65		80	79	92	79
JOHNSON1_Z07090522	S0919	06220504-N1018	31.6460 min, 06220504	30.2556		3.0 scans	0.86	57 m/z	3.6e-05	0.004	1757	0.8	677	4275634		73189458	70342386		31.65		83	80	97	88
JOHNSON1_Z07090522	S0919	06220504-N1018	31.6460 min, 06220504	31.6567		2.8 scans	0.69	71 m/z (355)	1.9e-05	0.00848	1848	0.5	951	8183110		155002467	153515913		31.65		95	98	76	97
JOHNSON1_Z07090522	S0919	06220504-N1018	31.6460 min, 06220504	31.6567		5.8 scans	0.8	TIC	1.7e-05	0.00827	1848	0.7	1020	9085397	0.0131	151269193	151269193	239398455	31.65		97	97	86	96
JOHNSON1_Z07090522	S0919	06220504-N1018	31.6460 min, 06220504	34.2854		3.2 scans	0.86	TIC	2.3e-05	0.00657	2019	0.6	866	6556418		120122290	112586666		31.65		86	83	96	92
JOHNSON1_Z07090522	S0919	06220504-N1018	31.6460 min, 06220504	37.3781		4.1 scans	0.84	57 m/z	3.2e-05	0.0064	2220	0.7	753	4856481		117013920	107201486		31.65		84	79	97	94
JOHNSON2_Z07090523	S0919	06220504-N1018	31.6460 min, 06220504	30.2541		3.0 scans	0.86	57 m/z	3.5e-05	0.00404	1756	0.8	694	4465015		76494577	73700105		31.65		84	81	97	88
JOHNSON2_Z07090523	S0919	06220504-N1018	31.6460 min, 06220504	30.2541		3.0 scans	0.87	57 m/z (159)	3.5e-05	0.0043	1756	0.8	696	4482497		81261706	78293083		31.65		80	79	97	88
JOHNSON2_Z07090523	S0919	06220504-N1018	31.6460 min, 06220504	31.6584		3.0 scans	0.63	71 m/z	1.7e-05	0.00766	1848	0.5	918	8891122		144749645	143442590		31.65		89	90	68	88
JOHNSON2_Z07090523	S0919	06220504-N1018	31.6460 min, 06220504	31.6584		3.0 scans	0.71	71 m/z (119)	1.9e-05	0.00887	1848	0.5	977	8288209		167691745	166177528		31.65		96	99	77	98
JOHNSON2_Z07090523	S0919	06220504-N1018	31.6460 min, 06220504	31.6584		5.9 scans	0.79	TIC	1.7e-05	0.00832	1848	0.7	1029	8954164	0.0127	157172428	157172428	239896031	31.65		97	97	86	96
JOHNSON2_Z07090523	S0919	06220504-N1018	31.6460 min, 06220504	34.2871		3.1 scans	0.84	57 m/z	2.3e-05	0.00648	2019	0.7	880	6671797		122455818	112879989		31.65		86	82	97	91
JOHNSON2_Z07090523	S0919	06220504-N1018	31.6460 min, 06220504	37.3798		4.2 scans	0.83	57 m/z	3.2e-05	0.00636	2220	0.7	752	4858015		120149247	108342430		31.65		83	78	97	93
JOHNSON3_Z07090524	S0919	06220504-N1018	31.6460 min, 06220504	28.9205		5.3 scans	0.72	99 m/z	2.5e-05	0.0291	1670	0.2	1369	6279520		489984856	451042155		31.65		80	81	57	81
JOHNSON3_Z07090524	S0919	06220504-N1018	31.6460 min, 06220504	30.2494		2.9 scans	0.83	TIC	4.2e-05	0.00332	1756	0.9	640	3807300		55923154	48266923		31.65		83	80	97	88
JOHNSON3_Z07090524	S0919	06220504-N1018	31.6460 min, 06220504	30.2494		2.9 scans	0.86	57 m/z	4e-05	0.00363	1756	0.9	651	3951496		61255664	59670385		31.65		83	81	97	88
JOHNSON3_Z07090524	S0919	06220504-N1018	31.6460 min, 06220504	31.649		3.4 scans	0.75	57 m/z (125)	1.9e-05	0.00767	1847	0.9	896	8155670	0.0108	129289190	124144847	181843350	31.65		91	93	85	92
JOHNSON3_Z07090524	S0919	06220504-N1018	31.6460 min, 06220504	31.649		3.4 scans	0.84	57 m/z	1.9e-05	0.00819	1847	0.9	948	8155670	0.0115	138008925	132517629	193629493	31.65		99	98	95	98
JOHNSON3_Z07090524	S0919	06220504-N1018	31.6460 min, 06220504	34.2808		3.2 scans	0.84	57 m/z	3e-05	0.00583	2019	0.7	770	5191533		98224790	94401509		31.65		86	82	98	91
JOHNSON3_Z07090524	S0919	06220504-N1018	31.6460 min, 06220504	37.3704		4.1 scans	0.83	57 m/z	3.8e-05	0.00572	2220	0.7	694	4139831		96316880	92935240		31.65		83	79	97	93
MUGWORT2_J1_Z07080507	S0919	06220504-N1018	31.6460 min, 06220504	28.833		2.8 scans	0.77	57 m/z	5.5e-05	0.00195	1664	1	532	2762249	0.00261	33905556	33692013	45356291	31.65		81	81	97	81
MUGWORT2_J1_Z07080507	S0919	06220504-N1018	31.6460 min, 06220504	31.6399		2.9 scans	0.86	57 m/z	2.4e-05	0.00596	1847	0.8	830	6219103		103584852	101116659		31.65		97	95	99	99
MUGWORT2_J1_Z07080507	S0919	06220504-N1018	31.6460 min, 06220504	31.6399		2.9 scans	0.86	57 m/z (149)	2.4e-05	0.00625	1847	0.8	831	6254225		108785037	106192935		31.65		93	92	98	99
MUGWORT2_J1_Z07080507	S0919	06220504-N1018	31.6460 min, 06220504	32.9551		3.0 scans	0.38	57 m/z	0.00022	0.000487	1932	0.9	260	668471	0.000574	8473354	7891787	9974908	31.65		82	83	93	87
MUGWORT2_J1_Z07080507	S0919	06220504-N1018	31.6460 min, 06220504	34.2825		3.2 scans	0.81	57 m/z	2.8e-05	0.00537	2019	0.8	765	5281777		93484533	89234590		31.65		86	82	97	92
MUGWORT3_J2_Z07080508	S0919	06220504-N1018	31.6460 min, 06220504	28.8346		2.7 scans	0.77	57 m/z	5.6e-05	0.00188	1664	1	527	2709360	0.00251	33102123	33094823	44064371	31.65		82	81	97	81
MUGWORT3_J2_Z07080508	S0919	06220504-N1018	31.6460 min, 06220504	31.6415		2.8 scans	0.88	TIC	2.2e-05	0.0059	1847	0.7	874	6766053		103594985	103547130		31.65		96	94	99	99
MUGWORT3_J2_Z07080508	S0919	06220504-N1018	31.6460 min, 06220504	32.9566		2.9 scans	0.38	57 m/z	0.00021	0.000514	1932	0.9	268	711824	0.000587	9037087	8705976	10305094	31.65		82	84	93	88
MUGWORT3_J2_Z07080508	S0919	06220504-N1018	31.6460 min, 06220504	34.284		3.1 scans	0.8	57 m/z	2.7e-05	0.0054	2019	0.7	780	5432949		94940831	89709254		31.65		85	82	97	91
MUGWORT3_J2_Z07080508	S0919	06220504-N1018	31.6460 min, 06220504	34.284		3.1 scans	0.81	57 m/z (313)	2.7e-05	0.00589	2019	0.7	782	5433629		103526160	97821501		31.65		83	81	98	92
MUGWORT1_J3_Z07110504	S0919	06220504-N1018	31.6460 min, 06220504	28.8329		2.7 scans	0.78	57 m/z	6.4e-05	0.00202	1664	1	446	2469913	0.00266	30795796	30352720	40394396	31.65		81	80	97	80
MUGWORT1_J3_Z07110504	S0919	06220504-N1018	31.6460 min, 06220504	31.6383		2.8 scans	0.87	57 m/z	2.8e-05	0.00592	1847	0.7	693	5537728		89963952	89829439		31.65		96	94	99	99
MUGWORT1_J3_Z07110504	S0919	06220504-N1018	31.6460 min, 06220504	31.6383		2.9 scans	0.89	TIC	2.8e-05	0.006	1847	0.6	701	5643745		91266414	91025852		31.65		96	94	98	99
MUGWORT1_J3_Z07110504	S0919	06220504-N1018	31.6460 min, 06220504	32.9519		3.2 scans	0.48	TIC	0.00022	0.000391	1932	0.9	237	703478	0.00114	5942462	5942462	17311884	31.65		82	83	94	88
MUGWORT1_J3_Z07110504	S0919	06220504-N1018	31.6460 min, 06220504	34.2778		3.1 scans	0.83	57 m/z	3.3e-05	0.00546	2018	0.8	637	4693051		82955900	79903550		31.65		85	82	97	91
MULBERRY1_Z07090528	S0919	06220504-N1018	31.6460 min, 06220504	31.6121		2.8 scans	0.62	57 m/z	0.0007	0.00103	1845	1.2	160	217195		2935192	2838287		31.65		93	97	96	96
MULBERRY1_Z07090528	S0919	06220504-N1018	31.6460 min, 06220504	31.6121		2.8 scans	0.64	TIC	0.00069	0.000813	1845	1.2	161	220585		2307419	2166689		31.65		93	97	96	96
MULBERRY2_Z07090529	S0919	06220504-N1018	31.6460 min, 06220504	31.606		2.9 scans	0.63	57 m/z	0.00057	0.000746	1844	1.3	187	316158		4682698	4381462		31.65		94	97	96	96
MULBERRY3_Z07090530	S0919	06220504-N1018	31.6460 min, 06220504	31.6136		3.0 scans	0.66	TIC	0.00058	0.00125	1845	1.2	159	216568		2388423	2169558		31.65		90	96	94	94
OLIVE2_J1_Z07080504	S0919	06220504-N1018	31.6460 min, 06220504	28.8328		2.7 scans	0.84	57 m/z	4.1e-05	0.00253	1664	0.9	604	3439290		47996240	45298177		31.65		81	81	97	81
OLIVE2_J1_Z07080504	S0919	06220504-N1018	31.6460 min, 06220504	31.6413		2.9 scans	0.89	57 m/z	2e-05	0.00603	1847	0.7	882	6850800		114403997	111893424		31.65		99	98	99	99
OLIVE2_J1_Z07080504	S0919	06220504-N1018	31.6460 min, 06220504	32.9518		3.7 scans	0.55	TIC	0.00013	0.00071	1932	0.7	330	1062148	0.000942	13471257	12967734	17861317	31.65		81	79	90	88
OLIVE2_J1_Z07080504	S0919	06220504-N1018	31.6460 min, 06220504	34.2884		3.2 scans	0.86	57 m/z	2e-05	0.00683	2019	0.7	911	7053188		129506206	118845593		31.65		86	83	98	92
OLIVE2_J1_Z07080504	S0919	06220504-N1018	31.6460 min, 06220504	34.2884		3.2 scans	0.86	57 m/z (204)	2e-05	0.00733	2019	0.7	912	7033607		139062798	127615512		31.65		85	83	98	92
OLIVE2_J1_Z07080504	S0919	06220504-N1018	31.6460 min, 06220504	34.2884		3.2 scans	0.87	TIC	1.9e-05	0.00662	2019	0.7	920	7220227		125610595	117023487		31.65		87	83	98	92
OLIVE2_J1_Z07080504	S0919	06220504-N1018	31.6460 min, 06220504	35.7127		3.7 scans	0.47	TIC	0.00018	0.000497	2112	0.7	287	767816		9440079	8630574		31.65		82	82	94	94
OLIVE2_J1_Z07080504	S0919	06220504-N1018	31.6460 min, 06220504	37.375		4.3 scans	0.76	57 m/z	4.2e-05	0.00413	2220	0.8	622	3386975		78371421	72279973		31.65		83	79	97	93
OLIVE3_J2_Z07080505	S0919	06220504-N1018	31.6460 min, 06220504	28.8345		2.8 scans	0.84	57 m/z	3.9e-05	0.0026	1664	1	627	3683265		52136013	48450703		31.65		82	81	97	81
OLIVE3_J2_Z07080505	S0919	06220504-N1018	31.6460 min, 06220504	30.2587		2.9 scans	0.52	57 m/z	0.00018	0.000503	1757	0.9	278	767988		10058155	8977157		31.65		80	79	95	86
OLIVE3_J2_Z07080505	S0919	06220504-N1018	31.6460 min, 06220504	31.643		2.9 scans	0.89	57 m/z	1.9e-05	0.00627	1847	0.7	933	7611344		125483822	121597682		31.65		100	99	99	99
OLIVE3_J2_Z07080505	S0919	06220504-N1018	31.6460 min, 06220504	32.9535		3.6 scans	0.54	TIC	0.00012	0.000701	1932	0.7	339	1149437	0.000925	14013628	13501687	18487913	31.65		81	81	90	87
OLIVE3_J2_Z07080505	S0919	06220504-N1018	31.6460 min, 06220504	34.2932		3.3 scans	0.88	57 m/z	1.9e-05	0.00727	2019	0.7	940	7448057		145492014	144783487		31.65		86	83	98	92
OLIVE3_J2_Z07080505	S0919	06220504-N1018	31.6460 min, 06220504	35.7189		3.7 scans	0.44	57 m/z	0.00018	0.000682	2112	0.9	291	800015		13648953	12713783		31.65		80	83	94	93
OLIVE3_J2_Z07080505	S0919	06220504-N1018	31.6460 min, 06220504	37.3813		4.2 scans	0.77	57 m/z	3.8e-05	0.00441	2220	0.8	658	3761272		88164479	84981973		31.65		83	79	97	93
OLIVE1_J3_Z07110503	S0919	06220504-N1018	31.6460 min, 06220504	28.8299		2.8 scans	0.85	57 m/z	4.4e-05	0.00282	1664	0.9	530	3364923		48555095	46768088		31.65		81	80	97	81
OLIVE1_J3_Z07110503	S0919	06220504-N1018	31.6460 min, 06220504	31.6384		2.9 scans	0.9	57 m/z	2.2e-05	0.0066	1847	0.7	777	6744576		113538057	113339469		31.65		100	99	99	99
OLIVE1_J3_Z07110503	S0919	06220504-N1018	31.6460 min, 06220504	32.9489		4.0 scans	0.57	TIC	0.00014	0.000775	1932	0.7	290	1068256	0.00106	13337732	13337732	18219250	31.65		81	81	90	87
OLIVE1_J3_Z07110503	S0919	06220504-N1018	31.6460 min, 06220504	34.2855		3.0 scans	0.89	57 m/z	2e-05	0.00769	2019	0.7	830	7490240		132278309	128222329		31.65		86	83	98	92
OLIVE1_J3_Z07110503	S0919	06220504-N1018	31.6460 min, 06220504	34.2855		3.0 scans	0.89	TIC	2e-05	0.00727	2019	0.7	830	7486612		125003864	119306118		31.65		86	83	98	92
OLIVE1_J3_Z07110503	S0919	06220504-N1018	31.6460 min, 06220504	35.7067		3.7 scans	0.49	TIC	0.0002	0.00047	2111	0.9	248	735208		8086274	7991195		31.65		80	80	94	90
OLIVE1_J3_Z07110503	S0919	06220504-N1018	31.6460 min, 06220504	37.3705		4.2 scans	0.81	57 m/z	4.4e-05	0.00457	2220	0.8	549	3392686		78615428	75689510		31.65		82	78	97	92
ORCHARD2_J1_Z05260510	S0919	06220504-N1018	31.6460 min, 06220504	28.9207		5.1 scans	0.81	TIC	1.6e-05	0.0176	1670	0.3	1493	9117022		339247799	338638488		31.65		85	85	81	86
ORCHARD2_J1_Z05260510	S0919	06220504-N1018	31.6460 min, 06220504	28.9207		5.4 scans	0.9	85 m/z	1.6e-05	0.0208	1670	0.3	1579	9123802		400379673	399541424		31.65		85	86	96	86
ORCHARD2_J1_Z05260510	S0919	06220504-N1018	31.6460 min, 06220504	28.9207		5.4 scans	0.95	85 m/z (73)	1.6e-05	0.0221	1670	0.3	1618	9106685		425989626	425097760		31.65		83	84	97	85
ORCHARD2_J1_Z05260510	S0919	06220504-N1018	31.6460 min, 06220504	30.2742		2.9 scans	0.67	57 m/z	7.4e-05	0.00142	1758	0.9	554	2047326		27308174	26456666		31.65		81	83	95	85
ORCHARD2_J1_Z05260510	S0919	06220504-N1018	31.6460 min, 06220504	31.7076		4.5 scans	0.78	85 m/z (119)	1.8e-05	0.0144	1851	0.4	1408	8275007		277839643	277839643		31.65		94	97	80	96
ORCHARD2_J1_Z05260510	S0919	06220504-N1018	31.6460 min, 06220504	31.7076		4.5 scans	0.8	85 m/z	1.7e-05	0.0144	1851	0.4	1428	8761008		277528083	277528083		31.65		97	98	81	97
ORCHARD2_J1_Z05260510	S0919	06220504-N1018	31.6460 min, 06220504	32.9997		5.7 scans	0.31	55 m/z (173)	9e-05	0.00261	1935	1.4	516	1669071		50281403	45436886		31.65		84	89	94	90
ORCHARD2_J1_Z05260510	S0919	06220504-N1018	31.6460 min, 06220504	34.3455		3.8 scans	0.89	71 m/z	1.7e-05	0.0129	2023	0.6	1455	8846127		249687209	243541981		31.65		87	83	97	92
ORCHARD2_J1_Z05260510	S0919	06220504-N1018	31.6460 min, 06220504	34.3455		3.8 scans	0.91	71 m/z (173)	1.7e-05	0.0136	2023	0.6	1466	8702007		262727994	256261810		31.65		84	82	97	92
ORCHARD3_J2_Z05260511	S0919	06220504-N1018	31.6460 min, 06220504	28.9285		5.8 scans	0.85	99 m/z	1.5e-05	0.0199	1670	0.3	1505	8945488		391472210	390869314		31.65		85	84	82	84
ORCHARD3_J2_Z05260511	S0919	06220504-N1018	31.6460 min, 06220504	28.9346		6.1 scans	0.81	TIC	1.5e-05	0.0198	1671	0.2	1474	8733741		389990417	389557872		31.65		85	84	81	84
ORCHARD3_J2_Z05260511	S0919	06220504-N1018	31.6460 min, 06220504	28.9346		6.4 scans	0.93	71 m/z	1.5e-05	0.0234	1671	0.2	1582	9215505		461131231	460739931		31.65		86	85	95	85
ORCHARD3_J2_Z05260511	S0919	06220504-N1018	31.6460 min, 06220504	30.2713		3.1 scans	0.66	57 m/z	6.3e-05	0.00158	1757	0.9	584	2173382		31146901	30228631		31.65		84	84	97	87
ORCHARD3_J2_Z05260511	S0919	06220504-N1018	31.6460 min, 06220504	31.717		4.7 scans	0.81	TIC	1.4e-05	0.016	1852	0.3	1520	9267342		314593462	293559547		31.65		98	98	82	98
ORCHARD3_J2_Z05260511	S0919	06220504-N1018	31.6460 min, 06220504	31.717		4.9 scans	0.79	85 m/z (173)	1.5e-05	0.0174	1852	0.3	1509	9049242		342380026	324383373		31.65		93	97	90	95
ORCHARD3_J2_Z05260511	S0919	06220504-N1018	31.6460 min, 06220504	32.9891		>4 scans	0.44	55 m/z	7.2e-05	0.00133	1934	0	554	1914415	0.00206	26162615	24927471	40485610	31.65		83	82	94	87
ORCHARD3_J2_Z05260511	S0919	06220504-N1018	31.6460 min, 06220504	34.3534		4.1 scans	0.79	85 m/z	1.6e-05	0.012	2023	0.4	1373	8445142		236123881	223846519		31.65		86	83	82	92
ORCHARD1_J3_Z05260518	S0919	06220504-N1018	31.6460 min, 06220504	28.919		4.9 scans	0.8	TIC	1.4e-05	0.0161	1670	0.3	1459	9112542		309140768	300313686		31.65		85	85	82	85
ORCHARD1_J3_Z05260518	S0919	06220504-N1018	31.6460 min, 06220504	28.919		5.1 scans	0.89	71 m/z	1.4e-05	0.0189	1670	0.3	1539	9257524		362678256	354130207		31.65		86	86	95	86
ORCHARD1_J3_Z05260518	S0919	06220504-N1018	31.6460 min, 06220504	30.2695		3.2 scans	0.67	TIC	6.1e-05	0.00144	1757	1	570	2104304		27674258	26357840		31.65		84	85	97	88
ORCHARD1_J3_Z05260518	S0919	06220504-N1018	31.6460 min, 06220504	30.2726		3.0 scans	0.7	57 m/z (451)	6.4e-05	0.00172	1758	0.9	572	2020732		32893290	31831035		31.65		80	80	97	86
ORCHARD1_J3_Z05260518	S0919	06220504-N1018	31.6460 min, 06220504	31.7029		4.0 scans	0.81	TIC	1.4e-05	0.0132	1851	0.4	1452	9072907		252230180	251146976		31.65		99	98	83	99
ORCHARD1_J3_Z05260518	S0919	06220504-N1018	31.6460 min, 06220504	31.7029		4.2 scans	0.89	85 m/z	1.4e-05	0.0155	1851	0.4	1524	9072907		296376627	295727012		31.65		98	98	97	98
ORCHARD1_J3_Z05260518	S0919	06220504-N1018	31.6460 min, 06220504	32.9781		3.3 scans	0.4	57 m/z (173)	8.6e-05	0.00148	1934	1.4	489	1509933		28374458	26761161		31.65		82	83	96	88
ORCHARD1_J3_Z05260518	S0919	06220504-N1018	31.6460 min, 06220504	34.3424		3.8 scans	0.87	TIC	1.5e-05	0.0108	2023	0.4	1336	8343195		207366251	189601265		31.65		86	83	98	92
ORCHARD1_J3_Z05260518	S0919	06220504-N1018	31.6460 min, 06220504	34.3424		3.8 scans	0.89	57 m/z	1.4e-05	0.0114	2023	0.5	1352	8706567		219299177	219299177		31.65		86	83	97	92
ORCHARD1_J3_Z05260518	S0919	06220504-N1018	31.6460 min, 06220504	34.3424		3.8 scans	0.91	57 m/z (355)	1.5e-05	0.0121	2023	0.5	1364	8210554		231290264	231290264		31.65		84	82	97	92
PECAN1_Z07090537	S0919	06220504-N1018	31.6460 min, 06220504	31.6106		2.8 scans	0.57	57 m/z	0.00026	0.000655	1845	1.1	259	603738		8289753	7708978		31.65		96	98	97	98
PECAN3_J2_Z07090539	S0919	06220504-N1018	31.6460 min, 06220504	28.8144		2.9 scans	0.6	57 m/z	0.00021	0.000718	1663	1.1	274	688543		9477615	8780368		31.65		80	83	95	83
PECAN3_J2_Z07090539	S0919	06220504-N1018	31.6460 min, 06220504	31.6121		2.8 scans	0.64	TIC	0.00017	0.000677	1845	1	309	853482	0.00079	8937844	8312406	10424869	31.65		96	97	98	98
PECAN2_J3_Z07100505	S0919	06220504-N1018	31.6460 min, 06220504	31.6107		2.9 scans	0.65	57 m/z	0.00017	0.000855	1845	1.1	290	812250		11251006	10598582		31.65		95	95	96	98
REDOAK1_Z06220512	S0919	06220504-N1018	31.6460 min, 06220504	31.6259		2.9 scans	0.63	57 m/z	9e-05	0.00145	1846	0.9	421	1785634		25837040	23105495		31.65		95	95	96	94
REDOAK1_Z06220512	S0919	06220504-N1018	31.6460 min, 06220504	31.6259		3.4 scans	0.75	TIC	8.3e-05	0.00185	1846	1.2	459	1933011	0.00303	33064923	24452408	53910600	31.65		96	96	98	96
REDOAK2_Z06220513	S0919	06220504-N1018	31.6460 min, 06220504	28.8281		2.8 scans	0.63	57 m/z	0.00012	0.00105	1664	1	366	1327462		17747907	16065310		31.65		80	80	96	80
REDOAK2_Z06220513	S0919	06220504-N1018	31.6460 min, 06220504	31.6243		2.9 scans	0.6	57 m/z	0.00011	0.00131	1846	1	387	1528393		22190338	19300369		31.65		95	96	95	95
REDOAK3_Z06230502	S0919	06220504-N1018	31.6460 min, 06220504	31.6291		2.9 scans	0.61	57 m/z	9.7e-05	0.00122	1846	1	395	1574796		21510805	20727205		31.65		95	95	95	94
RYE1_Z07070504	S0919	06220504-N1018	31.6460 min, 06220504	28.8896		4.3 scans	0.75	TIC	1.7e-05	0.0242	1668	0.3	1244	9310764		312315434	299697566		31.65		80	80	68	80
RYE1_Z07070504	S0919	06220504-N1018	31.6460 min, 06220504	28.8896		4.5 scans	0.81	85 m/z	1.7e-05	0.0277	1668	0.3	1292	9310764		358178455	343936341		31.65		84	84	81	84
RYE1_Z07070504	S0919	06220504-N1018	31.6460 min, 06220504	30.2462		2.8 scans	0.73	57 m/z	0.00012	0.00137	1756	1	372	1336824		17681890	15980952		31.65		82	80	96	87
RYE1_Z07070504	S0919	06220504-N1018	31.6460 min, 06220504	31.6597		3.4 scans	0.83	85 m/z	1.8e-05	0.0175	1848	0.6	1167	8754011		226302684	221374384		31.65		100	99	84	99
RYE1_Z07070504	S0919	06220504-N1018	31.6460 min, 06220504	31.6597		3.4 scans	0.84	85 m/z (119)	1.8e-05	0.0179	1848	0.6	1169	8754011		231825134	226776569		31.65		98	99	84	99
RYE1_Z07070504	S0919	06220504-N1018	31.6460 min, 06220504	32.9502		2.9 scans	0.64	57 m/z	0.00013	0.00132	1932	1.2	357	1255534		17033640	16070142		31.65		83	82	93	88
RYE1_Z07070504	S0919	06220504-N1018	31.6460 min, 06220504	34.3145		3.6 scans	0.84	85 m/z	1.8e-05	0.0214	2021	0.5	1231	9016261		276230658	272204401		31.65		85	81	82	92
RYE2_Z07080501	S0919	06220504-N1018	31.6460 min, 06220504	28.8884		4.5 scans	0.85	85 m/z	1.5e-05	0.0319	1668	0.3	1298	9301797		344751899	337698687		31.65		81	81	82	81
RYE2_Z07080501	S0919	06220504-N1018	31.6460 min, 06220504	28.8884		4.5 scans	0.91	85 m/z (131)	1.6e-05	0.035	1668	0.3	1348	9110710		378172908	370435942		31.65		80	81	97	81
RYE2_Z07080501	S0919	06220504-N1018	31.6460 min, 06220504	30.2496		2.8 scans	0.74	TIC	0.00011	0.00136	1756	1	371	1241729		14708994	13537135		31.65		82	80	96	87
RYE2_Z07080501	S0919	06220504-N1018	31.6460 min, 06220504	30.2496		2.8 scans	0.75	57 m/z	0.00011	0.00156	1756	1.1	372	1253976		16854227	16249820		31.65		83	81	96	88
RYE2_Z07080501	S0919	06220504-N1018	31.6460 min, 06220504	31.6584		3.2 scans	0.82	85 m/z	1.6e-05	0.0189	1848	0.6	1160	8957949		204597910	200501617		31.65		100	99	84	99
RYE2_Z07080501	S0919	06220504-N1018	31.6460 min, 06220504	32.9536		2.9 scans	0.64	57 m/z	0.00013	0.00139	1932	1.4	341	1071143		15100600	14120709		31.65		82	82	95	87
RYE2_Z07080501	S0919	06220504-N1018	31.6460 min, 06220504	34.3117		3.9 scans	0.94	71 m/z	1.6e-05	0.0262	2021	0.5	1237	8986278		283244547	279257910		31.65		86	82	98	93
RYE3_Z07080502	S0919	06220504-N1018	31.6460 min, 06220504	28.8897		4.1 scans	0.76	TIC	1.6e-05	0.0273	1668	0.4	1307	9157436		321333130	321333130		31.65		80	80	68	80
RYE3_Z07080502	S0919	06220504-N1018	31.6460 min, 06220504	28.8912		4.4 scans	0.82	85 m/z	1.6e-05	0.0314	1668	0.4	1359	9157436		369748156	369748156		31.65		84	84	82	84
RYE3_Z07080502	S0919	06220504-N1018	31.6460 min, 06220504	30.2509		2.8 scans	0.75	57 m/z	9.5e-05	0.00182	1756	1.1	415	1571250		21500559	20381716		31.65		82	79	97	87
RYE3_Z07080502	S0919	06220504-N1018	31.6460 min, 06220504	31.6628		3.4 scans	0.83	85 m/z	1.7e-05	0.0196	1848	0.5	1189	8540448		231036368	223493838		31.65		100	99	84	99
RYE3_Z07080502	S0919	06220504-N1018	31.6460 min, 06220504	32.9533		2.9 scans	0.66	57 m/z	0.00011	0.00163	1932	1.3	385	1355321		19212599	18318492		31.65		84	83	95	88
RYE3_Z07080502	S0919	06220504-N1018	31.6460 min, 06220504	34.3145		3.9 scans	0.83	TIC	1.6e-05	0.0234	2021	0.5	1248	8903401		275159494	269801744		31.65		86	82	82	92
RYE3_Z07080502	S0919	06220504-N1018	31.6460 min, 06220504	34.3161		3.8 scans	0.75	85 m/z (223)	1.6e-05	0.0217	2021	0.5	1183	8903401		255767218	250821253		31.65		85	87	83	92
SYCAMORE2_J1_Z07090517	S0919	06220504-N1018	31.6460 min, 06220504	28.8328		2.8 scans	0.91	57 m/z	2.7e-05	0.0045	1664	0.8	807	6175494		94294093	89549999		31.65		82	81	97	81
SYCAMORE2_J1_Z07090517	S0919	06220504-N1018	31.6460 min, 06220504	31.6444		3.0 scans	0.71	57 m/z	4.6e-05	0.00244	1847	1.1	598	3602142		51202703	49053167		31.65		81	77	93	92
SYCAMORE3_J2_Z07110505	S0919	06220504-N1018	31.6460 min, 06220504	28.8438		2.8 scans	0.91	57 m/z	3.1e-05	0.00444	1665	0.8	697	5841536		89247614	89120360		31.65		82	81	97	82
SYCAMORE3_J2_Z07110505	S0919	06220504-N1018	31.6460 min, 06220504	30.2495		2.9 scans	0.58	57 m/z	0.00022	0.000508	1756	1.1	255	842596		10209888	10209888		31.65		80	80	93	86
SYCAMORE3_J2_Z07110505	S0919	06220504-N1018	31.6460 min, 06220504	31.6492		3.0 scans	0.68	57 m/z	5.7e-05	0.00234	1847	1	506	3277417		47088288	43212139		31.65		84	82	94	92
SYCAMORE1_J3_Z07110508	S0919	06220504-N1018	31.6460 min, 06220504	28.8406		2.8 scans	0.92	57 m/z	3.7e-05	0.00429	1664	0.8	644	4987936		78061097	77888134		31.65		82	81	97	81
SYCAMORE1_J3_Z07110508	S0919	06220504-N1018	31.6460 min, 06220504	30.2495		2.8 scans	0.64	57 m/z	0.0002	0.000625	1756	1.1	267	910951		11380660	11367571		31.65		80	79	95	86
SYCAMORE1_J3_Z07110508	S0919	06220504-N1018	31.6460 min, 06220504	31.6445		>3 scans	0.79	TIC	6.1e-05	0.00251	1847	1.1	506	3031279		45762381	43503706		31.65		87	84	95	94
SYCAMORE1_J3_Z07110508	S0919	06220504-N1018	31.6460 min, 06220504	31.646		2.9 scans	0.73	57 m/z	6.1e-05	0.00231	1847	1	487	3031279		42140549	39589066		31.65		87	85	95	94
TIMOTHY1_Z07090531	S0919	06220504-N1018	31.6460 min, 06220504	28.8421		2.9 scans	0.95	57 m/z	1.8e-05	0.0131	1665	0.6	998	8106624		145984695	144936745		31.65		81	80	98	81
TIMOTHY1_Z07090531	S0919	06220504-N1018	31.6460 min, 06220504	31.6183		2.8 scans	0.92	57 m/z	3.3e-05	0.00629	1845	0.9	713	4414003		69725856	69591944		31.65		100	99	99	99
TIMOTHY1_Z07090531	S0919	06220504-N1018	31.6460 min, 06220504	31.6183		2.8 scans	0.92	57 m/z (204)	3.3e-05	0.00641	1845	0.9	714	4413938		71076112	70939607		31.65		98	99	99	99
TIMOTHY1_Z07090531	S0919	06220504-N1018	31.6460 min, 06220504	34.2593		3.0 scans	0.88	57 m/z	3.7e-05	0.00604	2017	1	683	3991174		66902788	65549205		31.65		84	82	97	91
TIMOTHY1_Z07090531	S0919	06220504-N1018	31.6460 min, 06220504	34.2593		3.0 scans	0.88	57 m/z (173)	3.7e-05	0.00615	2017	1	680	3990210		68138861	66760269		31.65		83	83	97	91
TIMOTHY1_Z07090531	S0919	06220504-N1018	31.6460 min, 06220504	34.2608		3.2 scans	0.88	TIC	3.7e-05	0.00656	2017	1.4	684	3976807		72749458	71479111		31.65		85	83	97	91
TIMOTHY3_J2_Z07090533	S0919	06220504-N1018	31.6460 min, 06220504	28.836		3.0 scans	0.96	57 m/z	1.7e-05	0.0159	1664	0.7	1016	8244368		147948362	143919938		31.65		82	80	98	81
TIMOTHY3_J2_Z07090533	S0919	06220504-N1018	31.6460 min, 06220504	31.6184		2.8 scans	0.91	57 m/z	3e-05	0.00788	1845	1	746	4726834		73023470	67382882		31.65		100	99	99	99
TIMOTHY3_J2_Z07090533	S0919	06220504-N1018	31.6460 min, 06220504	34.2609		3.1 scans	0.91	57 m/z	3.3e-05	0.00804	2017	0.8	713	4245575		74555750	73295380		31.65		86	83	98	92
TIMOTHY3_J2_Z07090533	S0919	06220504-N1018	31.6460 min, 06220504	34.2609		3.1 scans	0.92	57 m/z (204)	3.3e-05	0.00835	2017	0.8	719	4251239		77399997	76091544		31.65		83	80	97	92
TIMOTHY3_J2_Z07090533	S0919	06220504-N1018	31.6460 min, 06220504	34.2609		3.2 scans	0.91	TIC	3.3e-05	0.00844	2017	1.1	715	4270408		78216541	76069152		31.65		85	83	97	92
TIMOTHY2_J3_Z07100504	S0919	06220504-N1018	31.6460 min, 06220504	28.8406		3.0 scans	0.96	57 m/z	2e-05	0.0124	1664	0.7	924	7438413		131915974	130602175		31.65		82	81	98	81
TIMOTHY2_J3_Z07100504	S0919	06220504-N1018	31.6460 min, 06220504	31.6199		2.8 scans	0.91	57 m/z	3.5e-05	0.00658	1845	1	706	4431060		69907740	69808197		31.65		100	99	99	99
TIMOTHY2_J3_Z07100504	S0919	06220504-N1018	31.6460 min, 06220504	34.2624		3.1 scans	0.89	57 m/z	3.9e-05	0.00665	2017	0.8	671	3953725		70640356	69504789		31.65		85	83	97	92
WALNUT2_Z08240511	S0919	06220504-N1018	31.6460 min, 06220504	34.1735		4.4 scans	0.59	TIC	0.00013	0.00124	2012	0.9	369	797279		10421049	9377919		31.65		81	82	94	83
WALNUT2_Z08240511	S0919	06220504-N1018	31.6460 min, 06220504	34.1766		3.5 scans	0.51	57 m/z	0.00015	0.00129	2012	1	341	681330		10845181	9325279		31.65		81	83	93	82
WALNUT3_Z08240512	S0919	06220504-N1018	31.6460 min, 06220504	31.5404		5.4 scans	0.51	55 m/z	0.00021	0.000722	1840	0.9	286	513528		7337016	6546749		31.65		80	84	90	85
WALNUT3_Z08240512	S0919	06220504-N1018	31.6460 min, 06220504	34.1783		3.7 scans	0.64	TIC	9.5e-05	0.00144	2012	1.1	440	1141994		14663222	12367099		31.65		81	82	95	83
WHITEOAK1_Z07090513	S0919	06220504-N1018	31.6460 min, 06220504	28.8161		3.1 scans	0.71	TIC	0.00013	0.00108	1663	2.1	322	1064413	0.00126	14945561	13876243	17295571	31.65		80	81	96	80
WHITEOAK1_Z07090513	S0919	06220504-N1018	31.6460 min, 06220504	31.6138		>2 scans	0.38	TIC	0.00018	0.000139	1845	1	247	773268	0.00169	1911842	1911842	23198028	31.65		93	96	79	95
WHITEOAK2_Z07090514	S0919	06220504-N1018	31.6460 min, 06220504	28.8175		2.8 scans	0.66	57 m/z	0.00012	0.000973	1663	1.2	341	1228781		16248582	15339147		31.65		80	80	96	80
WHITEOAK2_Z07090514	S0919	06220504-N1018	31.6460 min, 06220504	31.6137		>2 scans	0.26	TIC	0.00029	9.05e-05	1845	0.9	228	522047	0.00122	1511963	1511963	20370201	31.65		91	97	62	95
WHITEOAK2_Z07090514	S0919	06220504-N1018	31.6460 min, 06220504	31.6137		3.0 scans	0.46	57 m/z	0.00013	0.000877	1845	1.1	298	1149357		14658679	12269853		31.65		87	89	76	87
WHITEOAK2_Z07090514	S0919	06220504-N1018	31.6460 min, 06220504	31.6137		3.0 scans	0.59	57 m/z (117)	0.00013	0.0013	1845	1.1	340	1146176		21845061	18285118		31.65		89	89	97	96
ASH1_Z06220509	S0919	06220505-N1015	31.6474 min, 06220505	28.8592		3.3 scans	0.94	71 m/z	1.6e-05	0.0128	1666	0.6	1212	9128786		230037770	228299239		31.65		81	80	98	82
ASH1_Z06220509	S0919	06220505-N1015	31.6474 min, 06220505	31.6262		2.9 scans	0.77	57 m/z	5.4e-05	0.00221	1846	1	557	2830451		39465416	37984452		31.65		98	98	98	98
ASH1_Z06220509	S0919	06220505-N1015	31.6474 min, 06220505	34.2657		3.2 scans	0.52	TIC	0.00015	0.000544	2018	0.9	338	1027488	0.000614	9721502	9571248	10962536	31.65		84	83	96	91
ASH2_Z06220510	S0919	06220505-N1015	31.6474 min, 06220505	28.8436		2.8 scans	0.94	57 m/z	2.1e-05	0.00903	1665	0.7	973	7904419		126521019	126448486		31.65		81	80	97	82
ASH2_Z06220510	S0919	06220505-N1015	31.6474 min, 06220505	31.6213		2.8 scans	0.7	57 m/z	0.00011	0.00145	1845	1.1	403	1480199		20406063	19668643		31.65		98	98	98	98
ASH3_Z06230501	S0919	06220505-N1015	31.6474 min, 06220505	28.8636		3.4 scans	0.8	85 m/z	1.5e-05	0.0111	1666	0.6	1114	8825437		190190594	188119613		31.65		81	80	83	82
ASH3_Z06230501	S0919	06220505-N1015	31.6474 min, 06220505	30.2525		2.8 scans	0.49	57 m/z	0.0002	0.000476	1756	1.2	262	653295		8131806	7109132		31.65		81	81	94	87
ASH3_Z06230501	S0919	06220505-N1015	31.6474 min, 06220505	31.6322		2.8 scans	0.79	57 m/z	4.8e-05	0.00226	1846	1	557	2769959		38647627	38531536		31.65		99	98	99	98
ASH3_Z06230501	S0919	06220505-N1015	31.6474 min, 06220505	31.6322		2.8 scans	0.8	57 m/z (474)	4.9e-05	0.00247	1846	1	560	2751528		42298436	42171379		31.65		96	98	99	99
ASH3_Z06230501	S0919	06220505-N1015	31.6474 min, 06220505	34.2732		3.2 scans	0.55	TIC	0.00013	0.000583	2018	0.9	340	1027251		9960328	9960328		31.65		85	85	96	91
BERMUDA1_Z06220506	S0919	06220505-N1015	31.6474 min, 06220505	28.9452		>7 scans	0.77	TIC	1.9e-05	0.0322	1671	0.2	1414	8388096	0.0425	592545632	557267193	780510449	31.65		80	78	95	81
BERMUDA1_Z06220506	S0919	06220505-N1015	31.6474 min, 06220505	28.9667		8.9 scans	0.88	55 m/z	1.8e-05	0.0476	1673	0.2	1552	9003896		874436408	871903729		31.65		84	82	81	85
BERMUDA1_Z06220506	S0919	06220505-N1015	31.6474 min, 06220505	30.2618		2.9 scans	0.88	57 m/z	3.1e-05	0.00407	1757	0.9	773	5196036		74809460	73942692		31.65		84	81	97	88
BERMUDA1_Z06220506	S0919	06220505-N1015	31.6474 min, 06220505	31.6615		3.3 scans	0.79	85 m/z (57)	2.1e-05	0.0105	1848	0.6	1118	7573344		194232314	185461771		31.65		94	95	83	96
BERMUDA1_Z06220506	S0919	06220505-N1015	31.6474 min, 06220505	31.6615		3.3 scans	0.81	85 m/z	1.9e-05	0.0102	1848	0.6	1127	8510862		188438512	179929587		31.65		100	99	85	99
BERMUDA1_Z06220506	S0919	06220505-N1015	31.6474 min, 06220505	31.6692		4.1 scans	0.7	57 m/z	1.9e-05	0.00915	1849	0.4	963	8337832		168094984	162303189		31.65		98	99	72	97
BERMUDA1_Z06220506	S0919	06220505-N1015	31.6474 min, 06220505	34.3117		3.5 scans	0.89	71 m/z	1.8e-05	0.012	2021	0.6	1161	8775895		222184299	216725403		31.65		85	81	98	93
BERMUDA1_Z06220506	S0919	06220505-N1015	31.6474 min, 06220505	37.4059		4.5 scans	0.9	57 m/z	1.9e-05	0.0128	2222	0.6	1068	8491578		235672699	226985249		31.65		83	77	97	95
BERMUDA2_Z06220507	S0919	06220505-N1015	31.6474 min, 06220505	28.9651		9.6 scans	1	85 m/z	1.7e-05	0.0543	1673	0.1	1578	9372936		943104374	943104374		31.65		80	78	94	81
BERMUDA2_Z06220507	S0919	06220505-N1015	31.6474 min, 06220505	30.2603		2.8 scans	0.86	57 m/z	3.6e-05	0.00372	1757	0.9	718	4498294		64670744	63570405		31.65		84	81	97	88
BERMUDA2_Z06220507	S0919	06220505-N1015	31.6474 min, 06220505	30.2603		2.8 scans	0.87	57 m/z (159)	3.6e-05	0.00399	1757	0.9	719	4518046		69335139	68155438		31.65		81	79	97	88
BERMUDA2_Z06220507	S0919	06220505-N1015	31.6474 min, 06220505	31.6584		3.0 scans	0.92	71 m/z	1.8e-05	0.0114	1848	0.6	1195	8977735		198850662	195086767		31.65		100	99	100	100
BERMUDA2_Z06220507	S0919	06220505-N1015	31.6474 min, 06220505	34.3024		3.4 scans	0.87	71 m/z	1.8e-05	0.0109	2020	0.6	1114	8700597		190166991	179436789		31.65		85	80	98	93
BERMUDA2_Z06220507	S0919	06220505-N1015	31.6474 min, 06220505	34.3024		3.4 scans	0.88	71 m/z (173)	2.1e-05	0.0116	2020	0.6	1117	7673202		202704866	191267212		31.65		83	80	98	93
BERMUDA2_Z06220507	S0919	06220505-N1015	31.6474 min, 06220505	37.3982		4.6 scans	0.88	57 m/z	2.2e-05	0.0117	2221	0.5	982	7382825		203316754	190574410		31.65		84	77	97	95
BERMUDA3_Z06220508	S0919	06220505-N1015	31.6474 min, 06220505	28.9512		7.5 scans	0.71	99 m/z	2.7e-05	0.0337	1672	0.2	1389	5980186		608564433	585121885		31.65		81	83	58	83
BERMUDA3_Z06220508	S0919	06220505-N1015	31.6474 min, 06220505	28.9512		7.9 scans	0.91	TIC	1.9e-05	0.0145	1672	2.4	1568	8568491	0.0453	262905670	262905670	817509343	31.65		81	83	92	82
BERMUDA3_Z06220508	S0919	06220505-N1015	31.6474 min, 06220505	30.2586		2.9 scans	0.86	57 m/z	3.9e-05	0.00342	1757	0.9	689	4172333		61887393	60671506		31.65		83	80	97	88
BERMUDA3_Z06220508	S0919	06220505-N1015	31.6474 min, 06220505	31.6567		3.1 scans	0.93	71 m/z	1.8e-05	0.0107	1848	0.6	1162	9084146		193818173	190610133		31.65		100	99	100	99
BERMUDA3_Z06220508	S0919	06220505-N1015	31.6474 min, 06220505	34.2992		3.3 scans	0.89	TIC	1.8e-05	0.00995	2020	0.7	1107	8776402		179616078	171938927		31.65		83	77	97	93
BERMUDA3_Z06220508	S0919	06220505-N1015	31.6474 min, 06220505	34.3008		3.3 scans	0.89	57 m/z (173)	2.1e-05	0.0108	2020	0.6	1108	7803620		196390502	187608780		31.65		82	79	97	93
BERMUDA3_Z06220508	S0919	06220505-N1015	31.6474 min, 06220505	37.395		4.4 scans	0.88	57 m/z	2.2e-05	0.0108	2221	0.5	974	7350117		195446047	181883704		31.65		83	77	97	95
BIRCH1_Z08240503	S0919	06220505-N1015	31.6474 min, 06220505	28.7688		2.9 scans	0.93	71 m/z	1e-05	0.0043	1660	0.7	1334	8972413		168930326	164805787		31.65		82	80	97	81
BIRCH1_Z08240503	S0919	06220505-N1015	31.6474 min, 06220505	31.545		2.9 scans	0.53	57 m/z	4.2e-05	0.000711	1840	1	550	2127988		27927222	26519808		31.65		89	89	92	89
BIRCH2_Z08240504	S0919	06220505-N1015	31.6474 min, 06220505	28.7794		3.4 scans	0.77	71 m/z	1.1e-05	0.00398	1661	0.5	1294	8755598		182652433	174559512		31.65		80	80	82	82
BIRCH2_Z08240504	S0919	06220505-N1015	31.6474 min, 06220505	28.7809		3.4 scans	0.78	TIC	1.1e-05	0.00378	1661	0.5	1295	8735384		173331292	164183159		31.65		80	80	82	82
BIRCH2_Z08240504	S0919	06220505-N1015	31.6474 min, 06220505	31.5494		2.8 scans	0.59	57 m/z	3.4e-05	0.000825	1841	1	656	3002879		37797723	36255573		31.65		91	90	92	91
BIRCH3_Z08240505	S0919	06220505-N1015	31.6474 min, 06220505	28.7719		3.0 scans	0.9	71 m/z	1.2e-05	0.00433	1660	0.8	1352	8716145		168435890	161831625		31.65		81	80	97	81
BIRCH3_Z08240505	S0919	06220505-N1015	31.6474 min, 06220505	31.5481		2.9 scans	0.54	57 m/z	4.9e-05	0.000729	1841	1	565	2190710		28360396	26542849		31.65		90	90	92	90
BLUEGRASS1_Z06220503	S0919	06220505-N1015	31.6474 min, 06220505	28.8407		3.0 scans	0.92	57 m/z	2.5e-05	0.00917	1664	0.8	886	6646533		110613237	108872257		31.65		81	80	97	82
BLUEGRASS1_Z06220503	S0919	06220505-N1015	31.6474 min, 06220505	31.6445		3.2 scans	0.92	57 m/z	1.9e-05	0.0139	1847	0.8	1083	8700921		168333164	158979177		31.65		100	99	100	100
BLUEGRASS1_Z06220503	S0919	06220505-N1015	31.6474 min, 06220505	34.2732		3.1 scans	0.84	57 m/z	4.5e-05	0.00489	2018	1	655	3654625		58976891	57161256		31.65		87	84	98	93
BLUEGRASS2_Z06220504	S0919	06220505-N1015	31.6474 min, 06220505	28.8421		3.0 scans	0.92	57 m/z	2.4e-05	0.00998	1665	0.8	921	7083043		119103280	119091083		31.65		81	80	97	81
BLUEGRASS2_Z06220504	S0919	06220505-N1015	31.6474 min, 06220505	30.2464		2.9 scans	0.56	57 m/z	0.00025	0.000702	1756	1.2	274	680996		8377421	7828641		31.65		80	79	95	86
BLUEGRASS2_Z06220504	S0919	06220505-N1015	31.6474 min, 06220505	31.646		3.1 scans	0.92	71 m/z	1.9e-05	0.015	1847	0.7	1121	8693763		179399900	170191519		31.65		100	99	100	100
BLUEGRASS2_Z06220504	S0919	06220505-N1015	31.6474 min, 06220505	34.2732		3.0 scans	0.85	57 m/z	4.2e-05	0.00536	2018	1	689	4017187		63999627	62215858		31.65		85	82	97	92
BLUEGRASS3_Z06220505	S0919	06220505-N1015	31.6474 min, 06220505	28.842		2.9 scans	0.92	57 m/z	2.3e-05	0.00948	1665	0.8	949	7629330		126533223	126398290		31.65		81	80	97	82
BLUEGRASS3_Z06220505	S0919	06220505-N1015	31.6474 min, 06220505	31.6474		3.2 scans	0.91	71 m/z	2e-05	0.0142	1847	0.7	1120	8585413		190017674	178461053		31.65		100	100	100	100
BLUEGRASS3_Z06220505	S0919	06220505-N1015	31.6474 min, 06220505	31.6474		3.2 scans	0.92	71 m/z (245)	2.1e-05	0.0149	1847	0.7	1123	8176529		200005990	187841893		31.65		99	99	100	100
BLUEGRASS3_Z06220505	S0919	06220505-N1015	31.6474 min, 06220505	34.273		3.1 scans	0.84	57 m/z	4.3e-05	0.00506	2018	1	691	4128188		67529034	65673335		31.65		86	83	98	93
BOX1_Z05260515	S0919	06220505-N1015	31.6474 min, 06220505	28.9085		5.5 scans	0.84	85 m/z	1.5e-05	0.0198	1669	0.3	1467	8924466		369156818	369062494		31.65		85	84	82	86
BOX1_Z05260515	S0919	06220505-N1015	31.6474 min, 06220505	28.9192		6.5 scans	0.78	57 m/z	1.5e-05	0.0195	1670	0.2	1358	9131033		363390888	362803928		31.65		82	87	82	84
BOX1_Z05260515	S0919	06220505-N1015	31.6474 min, 06220505	31.6586		3.1 scans	0.92	57 m/z	1.6e-05	0.00803	1848	0.7	1235	8338327		149356245	148922471		31.65		99	98	99	98
BOX1_Z05260515	S0919	06220505-N1015	31.6474 min, 06220505	34.3072		3.5 scans	0.85	57 m/z	1.8e-05	0.00847	2020	0.6	1188	7474998		157483620	143803113		31.65		88	84	98	93
BOX1_Z05260515	S0919	06220505-N1015	31.6474 min, 06220505	37.4015		4.4 scans	0.74	57 m/z	4.3e-05	0.00396	2222	0.8	746	3254120		73682719	70042188		31.65		85	82	97	92
BOX1_Z05260515	S0919	06220505-N1015	31.6474 min, 06220505	37.4015		4.4 scans	0.75	57 m/z (215)	4.3e-05	0.00451	2222	0.8	748	3255844		83970230	79821412		31.65		82	80	97	92
BOX2_Z05260516	S0919	06220505-N1015	31.6474 min, 06220505	28.9363		6.5 scans	0.82	TIC	1.4e-05	0.0196	1671	0.2	1537	9233022		446331081	425061364		31.65		85	83	82	86
BOX2_Z05260516	S0919	06220505-N1015	31.6474 min, 06220505	28.9363		6.9 scans	0.82	85 m/z (131)	1.4e-05	0.0218	1671	0.2	1533	9121356		495813673	467106413		31.65		80	80	97	83
BOX2_Z05260516	S0919	06220505-N1015	31.6474 min, 06220505	28.9363		6.9 scans	0.89	85 m/z	1.4e-05	0.0227	1671	0.2	1602	9215817		516074144	486193818		31.65		85	85	96	86
BOX2_Z05260516	S0919	06220505-N1015	31.6474 min, 06220505	31.671		3.4 scans	0.91	71 m/z	1.4e-05	0.00907	1849	0.5	1373	9114880		205854817	205418524		31.65		100	99	100	99
BOX2_Z05260516	S0919	06220505-N1015	31.6474 min, 06220505	31.671		3.4 scans	0.92	71 m/z (119)	1.4e-05	0.00933	1849	0.5	1374	9043991		211871881	211422836		31.65		97	98	99	99
BOX2_Z05260516	S0919	06220505-N1015	31.6474 min, 06220505	32.9692		3.0 scans	0.47	57 m/z (243)	0.00013	0.000695	1933	0.9	387	949064	0.000705	15791794	15203557	15996895	31.65		82	85	96	88
BOX2_Z05260516	S0919	06220505-N1015	31.6474 min, 06220505	34.3197		3.7 scans	0.88	TIC	1.5e-05	0.00897	2021	0.6	1355	8570033		203623596	195863177		31.65		86	82	98	93
BOX2_Z05260516	S0919	06220505-N1015	31.6474 min, 06220505	34.3197		3.8 scans	0.86	71 m/z	1.5e-05	0.00946	2021	0.6	1340	8461128		214704416	205865868		31.65		87	83	98	93
BOX2_Z05260516	S0919	06220505-N1015	31.6474 min, 06220505	37.4185		4.3 scans	0.68	57 m/z	2.9e-05	0.00439	2223	0.8	882	4503900		99772298	93941463		31.65		83	79	97	91
BOX2_Z05260516	S0919	06220505-N1015	31.6474 min, 06220505	37.4185		4.5 scans	0.73	TIC	2.7e-05	0.00439	2223	0.7	911	4799480		99729207	91284537		31.65		83	79	97	90
BOX3_Z05260517	S0919	06220505-N1015	31.6474 min, 06220505	28.9363		6.3 scans	0.83	TIC	1.4e-05	0.0183	1671	0.2	1523	9353930		430749408	415450849		31.65		81	80	82	82
BOX3_Z05260517	S0919	06220505-N1015	31.6474 min, 06220505	28.9363		6.6 scans	0.87	85 m/z (131)	1.4e-05	0.0207	1671	0.2	1554	9353930		486875715	479794467		31.65		82	86	95	86
BOX3_Z05260517	S0919	06220505-N1015	31.6474 min, 06220505	28.9363		6.6 scans	0.91	85 m/z	1.4e-05	0.0213	1671	0.2	1593	9353930		499071723	491813093		31.65		85	84	96	86
BOX3_Z05260517	S0919	06220505-N1015	31.6474 min, 06220505	31.671		3.3 scans	0.88	57 m/z	1.5e-05	0.00775	1849	0.5	1292	8607993		181752890	170560176		31.65		99	98	99	99
BOX3_Z05260517	S0919	06220505-N1015	31.6474 min, 06220505	32.9692		2.9 scans	0.45	57 m/z (243)	0.00014	0.000642	1933	1	371	898946		15048778	13492203		31.65		82	85	96	88
BOX3_Z05260517	S0919	06220505-N1015	31.6474 min, 06220505	34.3181		3.6 scans	0.85	57 m/z	1.5e-05	0.00832	2021	0.6	1295	8426223		194958272	186652866		31.65		86	82	98	93
BOX3_Z05260517	S0919	06220505-N1015	31.6474 min, 06220505	34.3181		3.6 scans	0.85	57 m/z (204)	1.5e-05	0.00889	2021	0.6	1295	8468578		208429364	199550077		31.65		84	82	97	93
BOX3_Z05260517	S0919	06220505-N1015	31.6474 min, 06220505	37.417		4.4 scans	0.67	57 m/z	3.3e-05	0.00382	2223	0.8	828	4050908		89485832	84458548		31.65		83	80	97	91
BOX3_Z05260517	S0919	06220505-N1015	31.6474 min, 06220505	37.417		4.5 scans	0.71	TIC	3.1e-05	0.00372	2223	0.8	853	4309012		87208494	82574663		31.65		83	80	97	91
CEDAR2_Z07090541	S0919	06220505-N1015	31.6474 min, 06220505	37.3444		4.0 scans	0.75	57 m/z	0.00013	0.00281	2218	0.9	361	1127000		23725810	23093636		31.65		83	78	96	93
COTTONWOOD1_Z07090534	S0919	06220505-N1015	31.6474 min, 06220505	31.646		3.2 scans	0.88	71 m/z	1.8e-05	0.00612	1847	0.6	1088	8705079	0.00621	191121110	191121110	193759806	31.65		98	98	99	99
COTTONWOOD2_Z07090535	S0919	06220505-N1015	31.6474 min, 06220505	28.8882		4.9 scans	0.83	85 m/z	1.7e-05	0.0206	1668	0.3	1292	9358034		369287389	366553051		31.65		82	81	82	86
COTTONWOOD2_Z07090535	S0919	06220505-N1015	31.6474 min, 06220505	31.6368		3.1 scans	0.91	57 m/z	2.1e-05	0.00777	1846	0.6	934	7302914		139353102	132174459		31.65		99	98	99	99
COTTONWOOD2_Z07090535	S0919	06220505-N1015	31.6474 min, 06220505	31.6368		3.1 scans	0.92	57 m/z (87)	2.2e-05	0.0081	1846	0.6	938	7035977		145295740	137810968		31.65		97	98	99	99
COTTONWOOD3_Z07090536	S0919	06220505-N1015	31.6474 min, 06220505	31.6461		3.2 scans	0.75	71 m/z (125)	1.8e-05	0.00587	1847	0.7	974	8635059	0.00599	153987686	147981806	156928559	31.65		82	82	94	93
COTTONWOOD3_Z07090536	S0919	06220505-N1015	31.6474 min, 06220505	31.6461		3.2 scans	0.88	71 m/z	1.8e-05	0.00656	1847	0.7	1050	8635059	0.00669	172010393	165301585	175267455	31.65		99	98	99	99
ELM3_J1_Z07090527	S0919	06220505-N1015	31.6474 min, 06220505	31.6137		2.8 scans	0.86	57 m/z	5.8e-05	0.00412	1845	0.9	569	2943087		42524683	39466544		31.65		99	98	99	99
ELM3_J1_Z07090527	S0919	06220505-N1015	31.6474 min, 06220505	31.6137		2.8 scans	0.87	57 m/z (456)	5.8e-05	0.0044	1845	0.9	571	2941541		45418633	42152377		31.65		97	97	99	99
ELM2_Z07100503	S0919	06220505-N1015	31.6474 min, 06220505	31.6105		2.8 scans	0.88	57 m/z	8.4e-05	0.00525	1845	1	460	1884146		27867514	25965297		31.65		99	99	99	98
ELM1_J3_Z07110506	S0919	06220505-N1015	31.6474 min, 06220505	28.8265		2.9 scans	0.78	57 m/z	0.00014	0.00192	1664	1	329	1323509		20305294	17825429		31.65		80	80	96	81
ELM1_J3_Z07110506	S0919	06220505-N1015	31.6474 min, 06220505	30.2461		2.8 scans	0.68	57 m/z	0.00023	0.000983	1756	1	258	812897		10400089	9656044		31.65		81	80	96	87
ELM1_J3_Z07110506	S0919	06220505-N1015	31.6474 min, 06220505	31.6335		2.9 scans	0.87	57 m/z	4e-05	0.00708	1846	0.9	652	4829681		74933322	68444191		31.65		100	99	99	99
ELM1_J3_Z07110506	S0919	06220505-N1015	31.6474 min, 06220505	31.6335		2.9 scans	0.87	57 m/z (456)	4e-05	0.00759	1846	0.9	653	4822124		80279656	73327540		31.65		97	98	99	99
ELM1_J3_Z07110506	S0919	06220505-N1015	31.6474 min, 06220505	32.9486		2.9 scans	0.47	57 m/z	0.00042	0.000529	1932	1.2	192	452511		5595233	5449849		31.65		80	82	93	86
JOHNSON1_Z07090522	S0919	06220505-N1015	31.6474 min, 06220505	30.2556		3.0 scans	0.86	57 m/z	3.6e-05	0.004	1757	0.8	677	4275634		73189458	70342386		31.65		83	80	97	88
JOHNSON1_Z07090522	S0919	06220505-N1015	31.6474 min, 06220505	31.6567		2.8 scans	0.69	71 m/z (355)	1.9e-05	0.00848	1848	0.5	951	8183110		155002467	153515913		31.65		95	98	76	97
JOHNSON1_Z07090522	S0919	06220505-N1015	31.6474 min, 06220505	31.6567		5.8 scans	0.8	TIC	1.7e-05	0.00827	1848	0.7	1020	9085397	0.0131	151269193	151269193	239398455	31.65		97	97	86	96
JOHNSON1_Z07090522	S0919	06220505-N1015	31.6474 min, 06220505	34.2854		3.2 scans	0.86	TIC	2.3e-05	0.00657	2019	0.6	866	6556418		120122290	112586666		31.65		85	82	96	92
JOHNSON1_Z07090522	S0919	06220505-N1015	31.6474 min, 06220505	37.3781		4.1 scans	0.84	57 m/z	3.2e-05	0.0064	2220	0.7	753	4856481		117013920	107201486		31.65		84	78	97	95
JOHNSON2_Z07090523	S0919	06220505-N1015	31.6474 min, 06220505	30.2541		3.0 scans	0.86	57 m/z	3.5e-05	0.00404	1756	0.8	694	4465015		76494577	73700105		31.65		84	81	97	88
JOHNSON2_Z07090523	S0919	06220505-N1015	31.6474 min, 06220505	30.2541		3.0 scans	0.87	57 m/z (159)	3.5e-05	0.0043	1756	0.8	696	4482497		81261706	78293083		31.65		80	79	97	88
JOHNSON2_Z07090523	S0919	06220505-N1015	31.6474 min, 06220505	31.6584		3.0 scans	0.63	71 m/z	1.7e-05	0.00766	1848	0.5	918	8891122		144749645	143442590		31.65		89	90	68	89
JOHNSON2_Z07090523	S0919	06220505-N1015	31.6474 min, 06220505	31.6584		3.0 scans	0.71	71 m/z (119)	1.9e-05	0.00887	1848	0.5	977	8288209		167691745	166177528		31.65		96	99	77	98
JOHNSON2_Z07090523	S0919	06220505-N1015	31.6474 min, 06220505	31.6584		5.9 scans	0.79	TIC	1.7e-05	0.00832	1848	0.7	1029	8954164	0.0127	157172428	157172428	239896031	31.65		96	96	86	96
JOHNSON2_Z07090523	S0919	06220505-N1015	31.6474 min, 06220505	34.2871		3.1 scans	0.84	57 m/z	2.3e-05	0.00648	2019	0.7	880	6671797		122455818	112879989		31.65		85	81	97	92
JOHNSON2_Z07090523	S0919	06220505-N1015	31.6474 min, 06220505	37.3798		4.2 scans	0.83	57 m/z	3.2e-05	0.00636	2220	0.7	752	4858015		120149247	108342430		31.65		83	77	97	95
JOHNSON3_Z07090524	S0919	06220505-N1015	31.6474 min, 06220505	28.9205		5.3 scans	0.72	99 m/z	2.5e-05	0.0291	1670	0.2	1369	6279520		489984856	451042155		31.65		80	80	58	83
JOHNSON3_Z07090524	S0919	06220505-N1015	31.6474 min, 06220505	30.2494		2.9 scans	0.83	TIC	4.2e-05	0.00332	1756	0.9	640	3807300		55923154	48266923		31.65		83	80	97	88
JOHNSON3_Z07090524	S0919	06220505-N1015	31.6474 min, 06220505	30.2494		2.9 scans	0.86	57 m/z	4e-05	0.00363	1756	0.9	651	3951496		61255664	59670385		31.65		83	81	97	88
JOHNSON3_Z07090524	S0919	06220505-N1015	31.6474 min, 06220505	31.649		3.4 scans	0.75	57 m/z (125)	1.9e-05	0.00767	1847	0.9	896	8155670	0.0108	129289190	124144847	181843350	31.65		91	93	85	92
JOHNSON3_Z07090524	S0919	06220505-N1015	31.6474 min, 06220505	31.649		3.4 scans	0.84	57 m/z	1.9e-05	0.00819	1847	0.9	948	8155670	0.0115	138008925	132517629	193629493	31.65		99	98	95	98
JOHNSON3_Z07090524	S0919	06220505-N1015	31.6474 min, 06220505	34.2808		3.2 scans	0.84	57 m/z	3e-05	0.00583	2019	0.7	770	5191533		98224790	94401509		31.65		85	81	97	92
JOHNSON3_Z07090524	S0919	06220505-N1015	31.6474 min, 06220505	37.3704		4.1 scans	0.83	57 m/z	3.8e-05	0.00572	2220	0.7	694	4139831		96316880	92935240		31.65		83	77	97	95
MUGWORT2_J1_Z07080507	S0919	06220505-N1015	31.6474 min, 06220505	28.833		2.8 scans	0.77	57 m/z	5.5e-05	0.00195	1664	1	532	2762249	0.00261	33905556	33692013	45356291	31.65		81	80	97	82
MUGWORT2_J1_Z07080507	S0919	06220505-N1015	31.6474 min, 06220505	31.6399		2.9 scans	0.86	57 m/z	2.4e-05	0.00596	1847	0.8	830	6219103		103584852	101116659		31.65		97	94	99	99
MUGWORT2_J1_Z07080507	S0919	06220505-N1015	31.6474 min, 06220505	31.6399		2.9 scans	0.86	57 m/z (149)	2.4e-05	0.00625	1847	0.8	831	6254225		108785037	106192935		31.65		93	92	98	99
MUGWORT2_J1_Z07080507	S0919	06220505-N1015	31.6474 min, 06220505	32.9551		3.0 scans	0.38	57 m/z	0.00022	0.000487	1932	0.9	260	668471	0.000574	8473354	7891787	9974908	31.65		82	83	93	87
MUGWORT2_J1_Z07080507	S0919	06220505-N1015	31.6474 min, 06220505	34.2825		3.2 scans	0.81	57 m/z	2.8e-05	0.00537	2019	0.8	765	5281777		93484533	89234590		31.65		85	81	97	92
MUGWORT3_J2_Z07080508	S0919	06220505-N1015	31.6474 min, 06220505	28.8346		2.7 scans	0.77	57 m/z	5.6e-05	0.00188	1664	1	527	2709360	0.00251	33102123	33094823	44064371	31.65		81	81	97	82
MUGWORT3_J2_Z07080508	S0919	06220505-N1015	31.6474 min, 06220505	31.6415		2.8 scans	0.88	TIC	2.2e-05	0.0059	1847	0.7	874	6766053		103594985	103547130		31.65		97	94	99	99
MUGWORT3_J2_Z07080508	S0919	06220505-N1015	31.6474 min, 06220505	32.9566		2.9 scans	0.38	57 m/z	0.00021	0.000514	1932	0.9	268	711824	0.000587	9037087	8705976	10305094	31.65		82	84	93	88
MUGWORT3_J2_Z07080508	S0919	06220505-N1015	31.6474 min, 06220505	34.284		3.1 scans	0.8	57 m/z	2.7e-05	0.0054	2019	0.7	780	5432949		94940831	89709254		31.65		85	81	97	92
MUGWORT3_J2_Z07080508	S0919	06220505-N1015	31.6474 min, 06220505	34.284		3.1 scans	0.81	57 m/z (313)	2.7e-05	0.00589	2019	0.7	782	5433629		103526160	97821501		31.65		83	80	97	92
MUGWORT1_J3_Z07110504	S0919	06220505-N1015	31.6474 min, 06220505	28.8329		2.7 scans	0.78	57 m/z	6.4e-05	0.00202	1664	1	446	2469913	0.00266	30795796	30352720	40394396	31.65		81	80	97	81
MUGWORT1_J3_Z07110504	S0919	06220505-N1015	31.6474 min, 06220505	31.6383		2.8 scans	0.87	57 m/z	2.8e-05	0.00592	1847	0.7	693	5537728		89963952	89829439		31.65		97	94	99	99
MUGWORT1_J3_Z07110504	S0919	06220505-N1015	31.6474 min, 06220505	31.6383		2.9 scans	0.89	TIC	2.8e-05	0.006	1847	0.6	701	5643745		91266414	91025852		31.65		96	93	98	99
MUGWORT1_J3_Z07110504	S0919	06220505-N1015	31.6474 min, 06220505	32.9519		3.2 scans	0.48	TIC	0.00022	0.000391	1932	0.9	237	703478	0.00114	5942462	5942462	17311884	31.65		82	83	94	88
MUGWORT1_J3_Z07110504	S0919	06220505-N1015	31.6474 min, 06220505	34.2778		3.1 scans	0.83	57 m/z	3.3e-05	0.00546	2018	0.8	637	4693051		82955900	79903550		31.65		85	81	97	92
MULBERRY1_Z07090528	S0919	06220505-N1015	31.6474 min, 06220505	31.6121		2.8 scans	0.62	57 m/z	0.0007	0.00103	1845	1.2	160	217195		2935192	2838287		31.65		93	97	96	96
MULBERRY1_Z07090528	S0919	06220505-N1015	31.6474 min, 06220505	31.6121		2.8 scans	0.64	TIC	0.00069	0.000813	1845	1.2	161	220585		2307419	2166689		31.65		93	97	96	96
MULBERRY2_Z07090529	S0919	06220505-N1015	31.6474 min, 06220505	31.606		2.9 scans	0.63	57 m/z	0.00057	0.000746	1844	1.3	187	316158		4682698	4381462		31.65		94	97	96	96
MULBERRY3_Z07090530	S0919	06220505-N1015	31.6474 min, 06220505	31.6136		3.0 scans	0.66	TIC	0.00058	0.00125	1845	1.2	159	216568		2388423	2169558		31.65		90	96	94	94
OLIVE2_J1_Z07080504	S0919	06220505-N1015	31.6474 min, 06220505	28.8328		2.7 scans	0.84	57 m/z	4.1e-05	0.00253	1664	0.9	604	3439290		47996240	45298177		31.65		81	80	97	82
OLIVE2_J1_Z07080504	S0919	06220505-N1015	31.6474 min, 06220505	31.6413		2.9 scans	0.89	57 m/z	2e-05	0.00603	1847	0.7	882	6850800		114403997	111893424		31.65		99	98	99	99
OLIVE2_J1_Z07080504	S0919	06220505-N1015	31.6474 min, 06220505	32.9518		3.7 scans	0.55	TIC	0.00013	0.00071	1932	0.7	330	1062148	0.000942	13471257	12967734	17861317	31.65		81	80	90	87
OLIVE2_J1_Z07080504	S0919	06220505-N1015	31.6474 min, 06220505	34.2884		3.2 scans	0.86	57 m/z	2e-05	0.00683	2019	0.7	911	7053188		129506206	118845593		31.65		86	82	98	93
OLIVE2_J1_Z07080504	S0919	06220505-N1015	31.6474 min, 06220505	34.2884		3.2 scans	0.86	57 m/z (204)	2e-05	0.00733	2019	0.7	912	7033607		139062798	127615512		31.65		84	82	98	93
OLIVE2_J1_Z07080504	S0919	06220505-N1015	31.6474 min, 06220505	34.2884		3.2 scans	0.87	TIC	1.9e-05	0.00662	2019	0.7	920	7220227		125610595	117023487		31.65		86	82	98	92
OLIVE2_J1_Z07080504	S0919	06220505-N1015	31.6474 min, 06220505	35.7127		3.7 scans	0.47	TIC	0.00018	0.000497	2112	0.7	287	767816		9440079	8630574		31.65		81	82	93	94
OLIVE2_J1_Z07080504	S0919	06220505-N1015	31.6474 min, 06220505	37.375		4.3 scans	0.76	57 m/z	4.2e-05	0.00413	2220	0.8	622	3386975		78371421	72279973		31.65		83	78	97	95
OLIVE3_J2_Z07080505	S0919	06220505-N1015	31.6474 min, 06220505	28.8345		2.8 scans	0.84	57 m/z	3.9e-05	0.0026	1664	1	627	3683265		52136013	48450703		31.65		81	80	97	82
OLIVE3_J2_Z07080505	S0919	06220505-N1015	31.6474 min, 06220505	30.2587		2.9 scans	0.52	57 m/z	0.00018	0.000503	1757	0.9	278	767988		10058155	8977157		31.65		80	79	95	86
OLIVE3_J2_Z07080505	S0919	06220505-N1015	31.6474 min, 06220505	31.643		2.9 scans	0.89	57 m/z	1.9e-05	0.00627	1847	0.7	933	7611344		125483822	121597682		31.65		100	99	99	99
OLIVE3_J2_Z07080505	S0919	06220505-N1015	31.6474 min, 06220505	32.9535		3.6 scans	0.54	TIC	0.00012	0.000701	1932	0.7	339	1149437	0.000925	14013628	13501687	18487913	31.65		82	81	90	87
OLIVE3_J2_Z07080505	S0919	06220505-N1015	31.6474 min, 06220505	34.2932		3.3 scans	0.88	57 m/z	1.9e-05	0.00727	2019	0.7	940	7448057		145492014	144783487		31.65		86	82	98	93
OLIVE3_J2_Z07080505	S0919	06220505-N1015	31.6474 min, 06220505	35.7189		3.7 scans	0.44	57 m/z	0.00018	0.000682	2112	0.9	291	800015		13648953	12713783		31.65		80	83	94	93
OLIVE3_J2_Z07080505	S0919	06220505-N1015	31.6474 min, 06220505	37.3813		4.2 scans	0.77	57 m/z	3.8e-05	0.00441	2220	0.8	658	3761272		88164479	84981973		31.65		83	78	97	95
OLIVE1_J3_Z07110503	S0919	06220505-N1015	31.6474 min, 06220505	28.8299		2.8 scans	0.85	57 m/z	4.4e-05	0.00282	1664	0.9	530	3364923		48555095	46768088		31.65		81	79	97	82
OLIVE1_J3_Z07110503	S0919	06220505-N1015	31.6474 min, 06220505	31.6384		2.9 scans	0.9	57 m/z	2.2e-05	0.0066	1847	0.7	777	6744576		113538057	113339469		31.65		100	99	99	99
OLIVE1_J3_Z07110503	S0919	06220505-N1015	31.6474 min, 06220505	32.9489		4.0 scans	0.57	TIC	0.00014	0.000775	1932	0.7	290	1068256	0.00106	13337732	13337732	18219250	31.65		82	82	90	87
OLIVE1_J3_Z07110503	S0919	06220505-N1015	31.6474 min, 06220505	34.2855		3.0 scans	0.89	57 m/z	2e-05	0.00769	2019	0.7	830	7490240		132278309	128222329		31.65		86	82	98	93
OLIVE1_J3_Z07110503	S0919	06220505-N1015	31.6474 min, 06220505	34.2855		3.0 scans	0.89	TIC	2e-05	0.00727	2019	0.7	830	7486612		125003864	119306118		31.65		86	82	98	93
OLIVE1_J3_Z07110503	S0919	06220505-N1015	31.6474 min, 06220505	37.3705		4.2 scans	0.81	57 m/z	4.4e-05	0.00457	2220	0.8	549	3392686		78615428	75689510		31.65		82	77	97	94
ORCHARD2_J1_Z05260510	S0919	06220505-N1015	31.6474 min, 06220505	28.9207		5.1 scans	0.81	TIC	1.6e-05	0.0176	1670	0.3	1493	9117022		339247799	338638488		31.65		84	86	82	86
ORCHARD2_J1_Z05260510	S0919	06220505-N1015	31.6474 min, 06220505	28.9207		5.4 scans	0.9	85 m/z	1.6e-05	0.0208	1670	0.3	1579	9123802		400379673	399541424		31.65		84	86	96	86
ORCHARD2_J1_Z05260510	S0919	06220505-N1015	31.6474 min, 06220505	28.9207		5.4 scans	0.95	85 m/z (73)	1.6e-05	0.0221	1670	0.3	1618	9106685		425989626	425097760		31.65		83	83	97	86
ORCHARD2_J1_Z05260510	S0919	06220505-N1015	31.6474 min, 06220505	30.2742		2.9 scans	0.67	57 m/z	7.4e-05	0.00142	1758	0.9	554	2047326		27308174	26456666		31.65		80	83	95	85
ORCHARD2_J1_Z05260510	S0919	06220505-N1015	31.6474 min, 06220505	31.7076		4.5 scans	0.78	85 m/z (119)	1.8e-05	0.0144	1851	0.4	1408	8275007		277839643	277839643		31.65		94	97	80	96
ORCHARD2_J1_Z05260510	S0919	06220505-N1015	31.6474 min, 06220505	31.7076		4.5 scans	0.8	85 m/z	1.7e-05	0.0144	1851	0.4	1428	8761008		277528083	277528083		31.65		98	98	82	98
ORCHARD2_J1_Z05260510	S0919	06220505-N1015	31.6474 min, 06220505	32.9997		5.7 scans	0.31	55 m/z (173)	9e-05	0.00261	1935	1.4	516	1669071		50281403	45436886		31.65		84	89	94	90
ORCHARD2_J1_Z05260510	S0919	06220505-N1015	31.6474 min, 06220505	34.3455		3.8 scans	0.89	71 m/z	1.7e-05	0.0129	2023	0.6	1455	8846127		249687209	243541981		31.65		87	82	97	93
ORCHARD2_J1_Z05260510	S0919	06220505-N1015	31.6474 min, 06220505	34.3455		3.8 scans	0.91	71 m/z (173)	1.7e-05	0.0136	2023	0.6	1466	8702007		262727994	256261810		31.65		83	81	97	93
ORCHARD3_J2_Z05260511	S0919	06220505-N1015	31.6474 min, 06220505	28.9285		5.8 scans	0.85	99 m/z	1.5e-05	0.0199	1670	0.3	1505	8945488		391472210	390869314		31.65		85	83	82	86
ORCHARD3_J2_Z05260511	S0919	06220505-N1015	31.6474 min, 06220505	28.9346		6.1 scans	0.81	TIC	1.5e-05	0.0198	1671	0.2	1474	8733741		389990417	389557872		31.65		85	83	81	86
ORCHARD3_J2_Z05260511	S0919	06220505-N1015	31.6474 min, 06220505	28.9346		6.4 scans	0.93	71 m/z	1.5e-05	0.0234	1671	0.2	1582	9215505		461131231	460739931		31.65		84	85	95	86
ORCHARD3_J2_Z05260511	S0919	06220505-N1015	31.6474 min, 06220505	30.2713		3.1 scans	0.66	57 m/z	6.3e-05	0.00158	1757	0.9	584	2173382		31146901	30228631		31.65		84	83	96	87
ORCHARD3_J2_Z05260511	S0919	06220505-N1015	31.6474 min, 06220505	31.717		4.7 scans	0.81	TIC	1.4e-05	0.016	1852	0.3	1520	9267342		314593462	293559547		31.65		98	98	83	98
ORCHARD3_J2_Z05260511	S0919	06220505-N1015	31.6474 min, 06220505	31.717		4.9 scans	0.79	85 m/z (173)	1.5e-05	0.0174	1852	0.3	1509	9049242		342380026	324383373		31.65		93	97	90	95
ORCHARD3_J2_Z05260511	S0919	06220505-N1015	31.6474 min, 06220505	32.9891		>4 scans	0.44	55 m/z	7.2e-05	0.00133	1934	0	554	1914415	0.00206	26162615	24927471	40485610	31.65		83	81	94	87
ORCHARD3_J2_Z05260511	S0919	06220505-N1015	31.6474 min, 06220505	34.3534		4.1 scans	0.79	85 m/z	1.6e-05	0.012	2023	0.4	1373	8445142		236123881	223846519		31.65		86	82	82	93
ORCHARD1_J3_Z05260518	S0919	06220505-N1015	31.6474 min, 06220505	28.919		4.9 scans	0.8	TIC	1.4e-05	0.0161	1670	0.3	1459	9112542		309140768	300313686		31.65		85	84	83	87
ORCHARD1_J3_Z05260518	S0919	06220505-N1015	31.6474 min, 06220505	28.919		5.1 scans	0.89	71 m/z	1.4e-05	0.0189	1670	0.3	1539	9257524		362678256	354130207		31.65		85	86	95	86
ORCHARD1_J3_Z05260518	S0919	06220505-N1015	31.6474 min, 06220505	30.2695		3.2 scans	0.67	TIC	6.1e-05	0.00144	1757	1	570	2104304		27674258	26357840		31.65		84	86	96	88
ORCHARD1_J3_Z05260518	S0919	06220505-N1015	31.6474 min, 06220505	30.2726		3.0 scans	0.7	57 m/z (451)	6.4e-05	0.00172	1758	0.9	572	2020732		32893290	31831035		31.65		80	80	97	86
ORCHARD1_J3_Z05260518	S0919	06220505-N1015	31.6474 min, 06220505	31.7029		4.0 scans	0.81	TIC	1.4e-05	0.0132	1851	0.4	1452	9072907		252230180	251146976		31.65		99	98	84	99
ORCHARD1_J3_Z05260518	S0919	06220505-N1015	31.6474 min, 06220505	31.7029		4.2 scans	0.89	85 m/z	1.4e-05	0.0155	1851	0.4	1524	9072907		296376627	295727012		31.65		98	98	97	98
ORCHARD1_J3_Z05260518	S0919	06220505-N1015	31.6474 min, 06220505	32.9781		3.3 scans	0.4	57 m/z (173)	8.6e-05	0.00148	1934	1.4	489	1509933		28374458	26761161		31.65		82	83	95	87
ORCHARD1_J3_Z05260518	S0919	06220505-N1015	31.6474 min, 06220505	34.3424		3.8 scans	0.87	TIC	1.5e-05	0.0108	2023	0.4	1336	8343195		207366251	189601265		31.65		86	82	97	93
ORCHARD1_J3_Z05260518	S0919	06220505-N1015	31.6474 min, 06220505	34.3424		3.8 scans	0.89	57 m/z	1.4e-05	0.0114	2023	0.5	1352	8706567		219299177	219299177		31.65		86	82	97	93
ORCHARD1_J3_Z05260518	S0919	06220505-N1015	31.6474 min, 06220505	34.3424		3.8 scans	0.91	57 m/z (355)	1.5e-05	0.0121	2023	0.5	1364	8210554		231290264	231290264		31.65		84	81	97	93
PECAN1_Z07090537	S0919	06220505-N1015	31.6474 min, 06220505	31.6106		2.8 scans	0.57	57 m/z	0.00026	0.000655	1845	1.1	259	603738		8289753	7708978		31.65		96	98	97	98
PECAN3_J2_Z07090539	S0919	06220505-N1015	31.6474 min, 06220505	31.6121		2.8 scans	0.64	TIC	0.00017	0.000677	1845	1	309	853482	0.00079	8937844	8312406	10424869	31.65		96	97	98	98
PECAN2_J3_Z07100505	S0919	06220505-N1015	31.6474 min, 06220505	31.6107		2.9 scans	0.65	57 m/z	0.00017	0.000855	1845	1.1	290	812250		11251006	10598582		31.65		95	95	96	98
REDOAK1_Z06220512	S0919	06220505-N1015	31.6474 min, 06220505	31.6259		2.9 scans	0.63	57 m/z	9e-05	0.00145	1846	0.9	421	1785634		25837040	23105495		31.65		95	95	96	94
REDOAK1_Z06220512	S0919	06220505-N1015	31.6474 min, 06220505	31.6259		3.4 scans	0.75	TIC	8.3e-05	0.00185	1846	1.2	459	1933011	0.00303	33064923	24452408	53910600	31.65		96	96	98	96
REDOAK2_Z06220513	S0919	06220505-N1015	31.6474 min, 06220505	31.6243		2.9 scans	0.6	57 m/z	0.00011	0.00131	1846	1	387	1528393		22190338	19300369		31.65		95	96	95	95
REDOAK3_Z06230502	S0919	06220505-N1015	31.6474 min, 06220505	31.6291		2.9 scans	0.61	57 m/z	9.7e-05	0.00122	1846	1	395	1574796		21510805	20727205		31.65		95	96	95	95
RYE1_Z07070504	S0919	06220505-N1015	31.6474 min, 06220505	28.8896		4.3 scans	0.75	TIC	1.7e-05	0.0242	1668	0.3	1244	9310764		312315434	299697566		31.65		80	79	69	81
RYE1_Z07070504	S0919	06220505-N1015	31.6474 min, 06220505	28.8896		4.5 scans	0.81	85 m/z	1.7e-05	0.0277	1668	0.3	1292	9310764		358178455	343936341		31.65		84	83	82	86
RYE1_Z07070504	S0919	06220505-N1015	31.6474 min, 06220505	30.2462		2.8 scans	0.73	57 m/z	0.00012	0.00137	1756	1	372	1336824		17681890	15980952		31.65		82	80	96	88
RYE1_Z07070504	S0919	06220505-N1015	31.6474 min, 06220505	31.6597		3.4 scans	0.83	85 m/z	1.8e-05	0.0175	1848	0.6	1167	8754011		226302684	221374384		31.65		99	99	85	99
RYE1_Z07070504	S0919	06220505-N1015	31.6474 min, 06220505	31.6597		3.4 scans	0.84	85 m/z (119)	1.8e-05	0.0179	1848	0.6	1169	8754011		231825134	226776569		31.65		98	99	84	99
RYE1_Z07070504	S0919	06220505-N1015	31.6474 min, 06220505	32.9502		2.9 scans	0.64	57 m/z	0.00013	0.00132	1932	1.2	357	1255534		17033640	16070142		31.65		83	83	93	87
RYE1_Z07070504	S0919	06220505-N1015	31.6474 min, 06220505	34.3145		3.6 scans	0.84	85 m/z	1.8e-05	0.0214	2021	0.5	1231	9016261		276230658	272204401		31.65		85	80	82	93
RYE2_Z07080501	S0919	06220505-N1015	31.6474 min, 06220505	28.8884		4.5 scans	0.85	85 m/z	1.5e-05	0.0319	1668	0.3	1298	9301797		344751899	337698687		31.65		81	80	82	82
RYE2_Z07080501	S0919	06220505-N1015	31.6474 min, 06220505	28.8884		4.5 scans	0.91	85 m/z (131)	1.6e-05	0.035	1668	0.3	1348	9110710		378172908	370435942		31.65		80	80	97	83
RYE2_Z07080501	S0919	06220505-N1015	31.6474 min, 06220505	30.2496		2.8 scans	0.74	TIC	0.00011	0.00136	1756	1	371	1241729		14708994	13537135		31.65		82	80	96	87
RYE2_Z07080501	S0919	06220505-N1015	31.6474 min, 06220505	30.2496		2.8 scans	0.75	57 m/z	0.00011	0.00156	1756	1.1	372	1253976		16854227	16249820		31.65		83	81	96	88
RYE2_Z07080501	S0919	06220505-N1015	31.6474 min, 06220505	31.6584		3.2 scans	0.82	85 m/z	1.6e-05	0.0189	1848	0.6	1160	8957949		204597910	200501617		31.65		100	99	85	100
RYE2_Z07080501	S0919	06220505-N1015	31.6474 min, 06220505	32.9536		2.9 scans	0.64	57 m/z	0.00013	0.00139	1932	1.4	341	1071143		15100600	14120709		31.65		83	82	94	86
RYE2_Z07080501	S0919	06220505-N1015	31.6474 min, 06220505	34.3117		3.9 scans	0.94	71 m/z	1.6e-05	0.0262	2021	0.5	1237	8986278		283244547	279257910		31.65		86	81	97	94
RYE3_Z07080502	S0919	06220505-N1015	31.6474 min, 06220505	28.8897		4.1 scans	0.76	TIC	1.6e-05	0.0273	1668	0.4	1307	9157436		321333130	321333130		31.65		80	79	68	81
RYE3_Z07080502	S0919	06220505-N1015	31.6474 min, 06220505	28.8912		4.4 scans	0.82	85 m/z	1.6e-05	0.0314	1668	0.4	1359	9157436		369748156	369748156		31.65		84	83	82	86
RYE3_Z07080502	S0919	06220505-N1015	31.6474 min, 06220505	30.2509		2.8 scans	0.75	57 m/z	9.5e-05	0.00182	1756	1.1	415	1571250		21500559	20381716		31.65		82	79	97	87
RYE3_Z07080502	S0919	06220505-N1015	31.6474 min, 06220505	31.6628		3.4 scans	0.83	85 m/z	1.7e-05	0.0196	1848	0.5	1189	8540448		231036368	223493838		31.65		99	99	85	99
RYE3_Z07080502	S0919	06220505-N1015	31.6474 min, 06220505	32.9533		2.9 scans	0.66	57 m/z	0.00011	0.00163	1932	1.3	385	1355321		19212599	18318492		31.65		84	83	95	88
RYE3_Z07080502	S0919	06220505-N1015	31.6474 min, 06220505	34.3145		3.9 scans	0.83	TIC	1.6e-05	0.0234	2021	0.5	1248	8903401		275159494	269801744		31.65		85	81	82	93
RYE3_Z07080502	S0919	06220505-N1015	31.6474 min, 06220505	34.3161		3.8 scans	0.75	85 m/z (223)	1.6e-05	0.0217	2021	0.5	1183	8903401		255767218	250821253		31.65		85	86	83	93
SYCAMORE2_J1_Z07090517	S0919	06220505-N1015	31.6474 min, 06220505	28.8328		2.8 scans	0.91	57 m/z	2.7e-05	0.0045	1664	0.8	807	6175494		94294093	89549999		31.65		81	80	97	82
SYCAMORE2_J1_Z07090517	S0919	06220505-N1015	31.6474 min, 06220505	31.6444		3.0 scans	0.71	57 m/z	4.6e-05	0.00244	1847	1.1	598	3602142		51202703	49053167		31.65		82	78	92	92
SYCAMORE3_J2_Z07110505	S0919	06220505-N1015	31.6474 min, 06220505	28.8438		2.8 scans	0.91	57 m/z	3.1e-05	0.00444	1665	0.8	697	5841536		89247614	89120360		31.65		82	80	97	82
SYCAMORE3_J2_Z07110505	S0919	06220505-N1015	31.6474 min, 06220505	30.2495		2.9 scans	0.58	57 m/z	0.00022	0.000508	1756	1.1	255	842596		10209888	10209888		31.65		80	80	93	86
SYCAMORE3_J2_Z07110505	S0919	06220505-N1015	31.6474 min, 06220505	31.6492		3.0 scans	0.68	57 m/z	5.7e-05	0.00234	1847	1	506	3277417		47088288	43212139		31.65		84	82	94	92
SYCAMORE1_J3_Z07110508	S0919	06220505-N1015	31.6474 min, 06220505	28.8406		2.8 scans	0.92	57 m/z	3.7e-05	0.00429	1664	0.8	644	4987936		78061097	77888134		31.65		82	81	97	82
SYCAMORE1_J3_Z07110508	S0919	06220505-N1015	31.6474 min, 06220505	30.2495		2.8 scans	0.64	57 m/z	0.0002	0.000625	1756	1.1	267	910951		11380660	11367571		31.65		80	79	95	86
SYCAMORE1_J3_Z07110508	S0919	06220505-N1015	31.6474 min, 06220505	31.6445		>3 scans	0.79	TIC	6.1e-05	0.00251	1847	1.1	506	3031279		45762381	43503706		31.65		87	84	94	94
SYCAMORE1_J3_Z07110508	S0919	06220505-N1015	31.6474 min, 06220505	31.646		2.9 scans	0.73	57 m/z	6.1e-05	0.00231	1847	1	487	3031279		42140549	39589066		31.65		87	85	95	94
TIMOTHY1_Z07090531	S0919	06220505-N1015	31.6474 min, 06220505	28.8421		2.9 scans	0.95	57 m/z	1.8e-05	0.0131	1665	0.6	998	8106624		145984695	144936745		31.65		81	79	97	82
TIMOTHY1_Z07090531	S0919	06220505-N1015	31.6474 min, 06220505	31.6183		2.8 scans	0.92	57 m/z	3.3e-05	0.00629	1845	0.9	713	4414003		69725856	69591944		31.65		100	99	99	99
TIMOTHY1_Z07090531	S0919	06220505-N1015	31.6474 min, 06220505	31.6183		2.8 scans	0.92	57 m/z (204)	3.3e-05	0.00641	1845	0.9	714	4413938		71076112	70939607		31.65		98	99	99	99
TIMOTHY1_Z07090531	S0919	06220505-N1015	31.6474 min, 06220505	34.2593		3.0 scans	0.88	57 m/z	3.7e-05	0.00604	2017	1	683	3991174		66902788	65549205		31.65		84	81	97	91
TIMOTHY1_Z07090531	S0919	06220505-N1015	31.6474 min, 06220505	34.2593		3.0 scans	0.88	57 m/z (173)	3.7e-05	0.00615	2017	1	680	3990210		68138861	66760269		31.65		83	83	97	92
TIMOTHY1_Z07090531	S0919	06220505-N1015	31.6474 min, 06220505	34.2608		3.2 scans	0.88	TIC	3.7e-05	0.00656	2017	1.4	684	3976807		72749458	71479111		31.65		85	82	97	92
TIMOTHY3_J2_Z07090533	S0919	06220505-N1015	31.6474 min, 06220505	28.836		3.0 scans	0.96	57 m/z	1.7e-05	0.0159	1664	0.7	1016	8244368		147948362	143919938		31.65		81	80	98	82
TIMOTHY3_J2_Z07090533	S0919	06220505-N1015	31.6474 min, 06220505	31.6184		2.8 scans	0.91	57 m/z	3e-05	0.00788	1845	1	746	4726834		73023470	67382882		31.65		100	99	99	99
TIMOTHY3_J2_Z07090533	S0919	06220505-N1015	31.6474 min, 06220505	34.2609		3.1 scans	0.91	57 m/z	3.3e-05	0.00804	2017	0.8	713	4245575		74555750	73295380		31.65		86	82	98	93
TIMOTHY3_J2_Z07090533	S0919	06220505-N1015	31.6474 min, 06220505	34.2609		3.1 scans	0.92	57 m/z (204)	3.3e-05	0.00835	2017	0.8	719	4251239		77399997	76091544		31.65		82	79	97	93
TIMOTHY3_J2_Z07090533	S0919	06220505-N1015	31.6474 min, 06220505	34.2609		3.2 scans	0.91	TIC	3.3e-05	0.00844	2017	1.1	715	4270408		78216541	76069152		31.65		85	82	97	93
TIMOTHY2_J3_Z07100504	S0919	06220505-N1015	31.6474 min, 06220505	28.8406		3.0 scans	0.96	57 m/z	2e-05	0.0124	1664	0.7	924	7438413		131915974	130602175		31.65		82	80	97	82
TIMOTHY2_J3_Z07100504	S0919	06220505-N1015	31.6474 min, 06220505	31.6199		2.8 scans	0.91	57 m/z	3.5e-05	0.00658	1845	1	706	4431060		69907740	69808197		31.65		100	99	99	99
TIMOTHY2_J3_Z07100504	S0919	06220505-N1015	31.6474 min, 06220505	34.2624		3.1 scans	0.89	57 m/z	3.9e-05	0.00665	2017	0.8	671	3953725		70640356	69504789		31.65		84	82	97	92
WALNUT2_Z08240511	S0919	06220505-N1015	31.6474 min, 06220505	34.1735		4.4 scans	0.59	TIC	0.00013	0.00124	2012	0.9	369	797279		10421049	9377919		31.65		81	82	94	83
WALNUT2_Z08240511	S0919	06220505-N1015	31.6474 min, 06220505	34.1766		3.5 scans	0.51	57 m/z	0.00015	0.00129	2012	1	341	681330		10845181	9325279		31.65		81	83	93	82
WALNUT3_Z08240512	S0919	06220505-N1015	31.6474 min, 06220505	31.5404		5.4 scans	0.51	55 m/z	0.00021	0.000722	1840	0.9	286	513528		7337016	6546749		31.65		80	84	89	85
WALNUT3_Z08240512	S0919	06220505-N1015	31.6474 min, 06220505	34.1783		3.7 scans	0.64	TIC	9.5e-05	0.00144	2012	1.1	440	1141994		14663222	12367099		31.65		81	81	94	83
WHITEOAK1_Z07090513	S0919	06220505-N1015	31.6474 min, 06220505	31.6138		>2 scans	0.38	TIC	0.00018	0.000139	1845	1	247	773268	0.00169	1911842	1911842	23198028	31.65		93	96	79	95
WHITEOAK2_Z07090514	S0919	06220505-N1015	31.6474 min, 06220505	31.6137		>2 scans	0.26	TIC	0.00029	9.05e-05	1845	0.9	228	522047	0.00122	1511963	1511963	20370201	31.65		91	97	63	95
WHITEOAK2_Z07090514	S0919	06220505-N1015	31.6474 min, 06220505	31.6137		3.0 scans	0.46	57 m/z	0.00013	0.000877	1845	1.1	298	1149357		14658679	12269853		31.65		88	89	76	87
[truncated: 14,261 more rows]
